# Supplementary material for: Roles of PknB and CslA in Cell Wall Morphogenesis of Streptomyces
Source: Mol Microbiol. 2026 Jun 9;126(2):161–72. doi: 10.1111/mmi.70086 (PMC13432765; doi:10.1111/mmi.70086)
Supplement: Supplementary file 2 — File S1: Full list of mutations from suppressor screen. [file MMI-126-161-s002.xlsx]

## Sheet: Varaints_one_gene_per_row
Gene	SNP Number	Number of unique samples with SNPs	Variant types	Variant Genomic Positions	DNA changes	Protein changes
XNR_RS16995-XNR_RS17000__dacB-XNR_RS17000	10	7	M29:intergenic_region ; M7:intergenic_region ; M26:intergenic_region ; M40:intergenic_region ; M40:intergenic_region ; M37:intergenic_region ; M33:intergenic_region ; M20:intergenic_region ; M20:intergenic_region ; M20:intergenic_region	M29:3877177 ; M7:3877177 ; M26:3877177 ; M40:3876199 ; M40:3877177 ; M37:3877177 ; M33:3877177 ; M20:3877177 ; M20:3877243 ; M20:3877244	M29:n.3877177T>G ; M7:n.3877177T>G ; M26:n.3877177T>G ; M40:n.3876199_3876200insG ; M40:n.3877177T>G ; M37:n.3877177T>G ; M33:n.3877177T>G ; M20:n.3877177T>G ; M20:n.3877243T>C ; M20:n.3877244G>C	M29:NA ; M7:NA ; M26:NA ; M40:NA ; M40:NA ; M37:NA ; M33:NA ; M20:NA ; M20:NA ; M20:NA
XNR_RS20905-XNR_RS20910__speB-XNR_RS20910	10	5	M30:intergenic_region ; M30:intergenic_region ; M7:intergenic_region ; M7:intergenic_region ; M26:intergenic_region ; M26:intergenic_region ; M37:intergenic_region ; M37:intergenic_region ; M33:intergenic_region ; M33:intergenic_region	M30:4792509 ; M30:4792547 ; M7:4792488 ; M7:4792489 ; M26:4792488 ; M26:4792489 ; M37:4792509 ; M37:4792547 ; M33:4792488 ; M33:4792489	M30:n.4792509G>A ; M30:n.4792547T>C ; M7:n.4792488C>G ; M7:n.4792489A>G ; M26:n.4792488C>G ; M26:n.4792489A>G ; M37:n.4792509G>A ; M37:n.4792547T>C ; M33:n.4792488C>G ; M33:n.4792489A>G	M30:NA ; M30:NA ; M7:NA ; M7:NA ; M26:NA ; M26:NA ; M37:NA ; M37:NA ; M33:NA ; M33:NA
XNR_RS19425-XNR_RS19430	5	5	M7:intergenic_region ; M40:intergenic_region ; M37:intergenic_region ; M33:intergenic_region ; M25:intergenic_region	M7:4465047 ; M40:4465051 ; M37:4465047 ; M33:4465051 ; M25:4465054	M7:n.4465047G>C ; M40:n.4465051A>C ; M37:n.4465047G>C ; M33:n.4465051A>C ; M25:n.4465054G>C	M7:NA ; M40:NA ; M37:NA ; M33:NA ; M25:NA
XNR_RS13475-XNR_RS13480__XNR_RS13475-acs	6	5	M7:intergenic_region ; M7:intergenic_region ; M26:intergenic_region ; M3:intergenic_region ; M34:intergenic_region ; M37:intergenic_region	M7:3096517 ; M7:3096518 ; M26:3096518 ; M3:3096518 ; M34:3096518 ; M37:3096518	M7:n.3096517T>C ; M7:n.3096519_3096521delAAA ; M26:n.3096519_3096521delAAA ; M3:n.3096519_3096521delAAA ; M34:n.3096519_3096521delAAA ; M37:n.3096519_3096521delAAA	M7:NA ; M7:NA ; M26:NA ; M3:NA ; M34:NA ; M37:NA
XNR_RS20635-XNR_RS20640__aspT-XNR_RS20640	10	5	M29:intergenic_region ; M43:intergenic_region ; M43:intergenic_region ; M43:intergenic_region ; M26:intergenic_region ; M26:intergenic_region ; M3:intergenic_region ; M3:intergenic_region ; M33:intergenic_region ; M33:intergenic_region	M29:4738169 ; M43:4738169 ; M43:4738174 ; M43:4738184 ; M26:4738181 ; M26:4738184 ; M3:4738181 ; M3:4738184 ; M33:4738169 ; M33:4738184	M29:n.4738169T>G ; M43:n.4738169T>G ; M43:n.4738174C>G ; M43:n.4738184A>C ; M26:n.4738181A>T ; M26:n.4738184A>C ; M3:n.4738181A>T ; M3:n.4738184A>C ; M33:n.4738169T>G ; M33:n.4738184A>C	M29:NA ; M43:NA ; M43:NA ; M43:NA ; M26:NA ; M26:NA ; M3:NA ; M3:NA ; M33:NA ; M33:NA
XNR_RS28225	13	5	M30:missense_variant ; M40:missense_variant ; M40:synonymous_variant ; M40:missense_variant ; M40:synonymous_variant ; M40:stop_gained ; M37:synonymous_variant ; M37:synonymous_variant ; M33:stop_gained ; M20:synonymous_variant ; M20:missense_variant ; M20:synonymous_variant ; M20:stop_gained	M30:6428506 ; M40:6428506 ; M40:6428508 ; M40:6428510 ; M40:6428511 ; M40:6428514 ; M37:6428508 ; M37:6428511 ; M33:6428514 ; M20:6428508 ; M20:6428510 ; M20:6428511 ; M20:6428514	M30:c.980G>C ; M40:c.980G>C ; M40:c.978C>T ; M40:c.976C>T ; M40:c.975C>T ; M40:c.972G>A ; M37:c.978C>T ; M37:c.975C>T ; M33:c.972G>A ; M20:c.978C>T ; M20:c.976C>T ; M20:c.975C>T ; M20:c.972G>A	M30:p.Arg327Pro ; M40:p.Arg327Pro ; M40:p.Arg326Arg ; M40:p.Arg326Cys ; M40:p.Arg325Arg ; M40:p.Trp324* ; M37:p.Arg326Arg ; M37:p.Arg325Arg ; M33:p.Trp324* ; M20:p.Arg326Arg ; M20:p.Arg326Cys ; M20:p.Arg325Arg ; M20:p.Trp324*
XNR_RS15980	3	3	M3:disruptive_inframe_insertion ; M40:disruptive_inframe_insertion ; M33:disruptive_inframe_insertion	M3:3670480 ; M40:3670480 ; M33:3670480	M3:c.2588_2589insAGT ; M40:c.2588_2589insAGT ; M33:c.2588_2589insAGT	M3:p.Gly863_Gly864insVal ; M40:p.Gly863_Gly864insVal ; M33:p.Gly863_Gly864insVal
XNR_RS11605-XNR_RS11610	7	3	M40:intergenic_region ; M37:intergenic_region ; M37:intergenic_region ; M33:intergenic_region ; M33:intergenic_region ; M33:intergenic_region ; M33:intergenic_region	M40:2731516 ; M37:2731515 ; M37:2731516 ; M33:2731515 ; M33:2731516 ; M33:2731541 ; M33:2731542	M40:n.2731516T>G ; M37:n.2731515A>T ; M37:n.2731516T>G ; M33:n.2731515A>T ; M33:n.2731516T>G ; M33:n.2731541C>T ; M33:n.2731542A>G	M40:NA ; M37:NA ; M37:NA ; M33:NA ; M33:NA ; M33:NA ; M33:NA
XNR_RS15060	3	3	M43:frameshift_variant ; M40:missense_variant ; M25:start_lost	M43:3452287 ; M40:3451393 ; M25:3452578	M43:c.292_293insA ; M40:c.1187C>A ; M25:c.2T>C	M43:p.Ser98fs ; M40:p.Ala396Asp ; M25:p.Met1?
XNR_RS23500	2	2	M29:missense_variant ; M33:frameshift_variant&stop_gained	M29:5405971 ; M33:5405888	M29:c.945G>C ; M33:c.862_863insGACGTGGCTG	M29:p.Met315Ile ; M33:p.His288fs
XNR_RS06760__kdpB	2	2	M29:missense_variant ; M25:frameshift_variant	M29:1625568 ; M25:1625566	M29:c.67A>G ; M25:c.66_67insGGTA	M29:p.Ser23Gly ; M25:p.Ser23fs
XNR_RS28525-XNR_RS28530__XNR_RS28525-glpK	2	2	M19:intergenic_region ; M25:intergenic_region	M19:6496181 ; M25:6496181	M19:n.6496184_6496185insCGGGC ; M25:n.6496184_6496185insCGGGC	M19:NA ; M25:NA
XNR_RS13425	6	2	M37:missense_variant ; M37:synonymous_variant ; M19:synonymous_variant ; M19:missense_variant ; M19:missense_variant ; M19:synonymous_variant	M37:3082201 ; M37:3082202 ; M19:3082199 ; M19:3082200 ; M19:3082201 ; M19:3082202	M37:c.115G>C ; M37:c.114C>A ; M19:c.117T>G ; M19:c.116G>C ; M19:c.115G>C ; M19:c.114C>A	M37:p.Gly39Arg ; M37:p.Ala38Ala ; M19:p.Gly39Gly ; M19:p.Gly39Ala ; M19:p.Gly39Arg ; M19:p.Ala38Ala
XNR_RS08515-XNR_RS08520	2	2	M7:intergenic_region ; M26:intergenic_region	M7:2036659 ; M26:2036659	M7:n.2036660_2036661insACC ; M26:n.2036660_2036661insACC	M7:NA ; M26:NA
XNR_RS12415	3	2	M26:missense_variant ; M26:synonymous_variant ; M19:missense_variant	M26:2881412 ; M26:2881414 ; M19:2881070	M26:c.263C>T ; M26:c.261C>G ; M19:c.605A>C	M26:p.Ala88Val ; M26:p.Ala87Ala ; M19:p.Asp202Ala
XNR_RS18455-XNR_RS18460	3	2	M29:intergenic_region ; M29:intergenic_region ; M37:intergenic_region	M29:4261833 ; M29:4261842 ; M37:4261833	M29:n.4261833_4261834insATCA ; M29:n.4261842C>G ; M37:n.4261833_4261834insATCA	M29:NA ; M29:NA ; M37:NA
XNR_RS11515-XNR_RS11520	2	2	M7:intergenic_region ; M33:intergenic_region	M7:2706873 ; M33:2706873	M7:n.2706873T>G ; M33:n.2706873T>G	M7:NA ; M33:NA
XNR_RS14820	4	2	M29:missense_variant ; M29:missense_variant ; M29:missense_variant ; M33:missense_variant	M29:3396977 ; M29:3396981 ; M29:3396985 ; M33:3396977	M29:c.902G>C ; M29:c.906G>C ; M29:c.910G>C ; M33:c.902G>C	M29:p.Arg301Pro ; M29:p.Arg302Ser ; M29:p.Gly304Arg ; M33:p.Arg301Pro
XNR_RS12645	2	2	M29:frameshift_variant ; M37:frameshift_variant	M29:2924544 ; M37:2924544	M29:c.1153_1154insGAGCC ; M37:c.1153_1154insGAGCC	M29:p.Asn385fs ; M37:p.Asn385fs
XNR_RS17095	2	2	M7:frameshift_variant ; M3:frameshift_variant	M7:3900346 ; M3:3900346	M7:c.9102_9103insGGCAGCA ; M3:c.9102_9103insGGCAGCA	M7:p.Ala3035fs ; M3:p.Ala3035fs
XNR_RS15070	2	2	M34:conservative_inframe_deletion ; M33:conservative_inframe_deletion	M34:3455158 ; M33:3455158	M34:c.484_486delCTG ; M33:c.484_486delCTG	M34:p.Leu162del ; M33:p.Leu162del
XNR_RS08380	2	2	M43:frameshift_variant ; M34:frameshift_variant	M43:1997611 ; M34:1997611	M43:c.184_185dupCG ; M34:c.184_185dupCG	M43:p.Pro63fs ; M34:p.Pro63fs
XNR_RS06115	2	2	M26:frameshift_variant ; M37:frameshift_variant	M26:1485738 ; M37:1485738	M26:c.581_582insTACGA ; M37:c.581_582insTACGA	M26:p.Gln195fs ; M37:p.Gln195fs
XNR_RS16880-XNR_RS29970	3	2	M3:intergenic_region ; M3:intergenic_region ; M33:intergenic_region	M3:3849230 ; M3:3849232 ; M33:3849257	M3:n.3849230C>A ; M3:n.3849232G>A ; M33:n.3849257G>A	M3:NA ; M3:NA ; M33:NA
XNR_RS10430-XNR_RS10435	3	2	M43:intergenic_region ; M3:intergenic_region ; M3:intergenic_region	M43:2474739 ; M3:2474783 ; M3:2474810	M43:n.2474739A>G ; M3:n.2474783C>T ; M3:n.2474810G>T	M43:NA ; M3:NA ; M3:NA
XNR_RS20665-XNR_RS20670	2	2	M26:intergenic_region ; M37:intergenic_region	M26:4745807 ; M37:4745807	M26:n.4745807C>G ; M37:n.4745807C>G	M26:NA ; M37:NA
XNR_RS00945	3	2	M43:missense_variant ; M43:missense_variant ; M25:synonymous_variant	M43:232651 ; M43:232652 ; M25:232590	M43:c.170C>G ; M43:c.169C>T ; M25:c.231C>G	M43:p.Pro57Arg ; M43:p.Pro57Ser ; M25:p.Ala77Ala
XNR_RS20300	1	1	M37:frameshift_variant	M37:4662343	M37:c.1281_1282insACCG	M37:p.Ala428fs
XNR_RS16625-XNR_RS16630	1	1	M37:intergenic_region	M37:3794141	M37:n.3794141T>C	M37:NA
XNR_RS16295	1	1	M34:missense_variant	M34:3730303	M34:c.203C>G	M34:p.Thr68Arg
XNR_RS14225-XNR_RS14230	1	1	M37:intergenic_region	M37:3264388	M37:n.3264388C>T	M37:NA
XNR_RS18010	3	1	M37:missense_variant ; M37:missense_variant ; M37:synonymous_variant	M37:4160681 ; M37:4160682 ; M37:4160683	M37:c.1804G>A ; M37:c.1805C>G ; M37:c.1806T>C	M37:p.Ala602Thr ; M37:p.Ala602Gly ; M37:p.Ala602Ala
XNR_RS22275-XNR_RS22280	5	1	M37:intergenic_region ; M37:intergenic_region ; M37:intergenic_region ; M37:intergenic_region ; M37:intergenic_region	M37:5124154 ; M37:5124155 ; M37:5124156 ; M37:5124157 ; M37:5124158	M37:n.5124154G>C ; M37:n.5124155A>C ; M37:n.5124156G>C ; M37:n.5124157G>T ; M37:n.5124158G>C	M37:NA ; M37:NA ; M37:NA ; M37:NA ; M37:NA
XNR_RS24415-XNR_RS24420	1	1	M37:intergenic_region	M37:5620907	M37:n.5620907T>A	M37:NA
XNR_RS25255	1	1	M37:missense_variant	M37:5802309	M37:c.664A>G	M37:p.Met222Val
XNR_RS09050-XNR_RS09055	1	1	M37:intergenic_region	M37:2141210	M37:n.2141210G>A	M37:NA
XNR_RS08485-XNR_RS08490	3	1	M37:intergenic_region ; M37:intergenic_region ; M37:intergenic_region	M37:2027123 ; M37:2027124 ; M37:2027127	M37:n.2027123G>C ; M37:n.2027124G>C ; M37:n.2027127C>T	M37:NA ; M37:NA ; M37:NA
XNR_RS17735-XNR_RS17740	1	1	M37:intergenic_region	M37:4099687	M37:n.4099688_4099689insGTT	M37:NA
XNR_RS25025	1	1	M34:missense_variant	M34:5751056	M34:c.159T>A	M34:p.Asp53Glu
XNR_RS08365	1	1	M37:conservative_inframe_insertion	M37:1995695	M37:c.288_289insGAG	M37:p.Ala96_Val97insGlu
XNR_RS25300	1	1	M34:disruptive_inframe_insertion	M34:5812370	M34:c.197_198insTAC	M34:p.Gly66_Gly67insThr
XNR_RS28230	1	1	M34:missense_variant	M34:6429850	M34:c.841A>C	M34:p.Thr281Pro
XNR_RS02415	1	1	M40:missense_variant	M40:580543	M40:c.208G>A	M40:p.Ala70Thr
XNR_RS06775	1	1	M40:frameshift_variant	M40:1631439	M40:c.2391_2392insGG	M40:p.Leu798fs
XNR_RS09565	1	1	M40:missense_variant	M40:2282506	M40:c.227G>T	M40:p.Arg76Leu
XNR_RS23840-XNR_RS23845	6	1	M34:intergenic_region ; M34:intergenic_region ; M34:intergenic_region ; M34:intergenic_region ; M34:intergenic_region ; M34:intergenic_region	M34:5487009 ; M34:5487011 ; M34:5487013 ; M34:5487014 ; M34:5487015 ; M34:5487020	M34:n.5487009G>A ; M34:n.5487011C>T ; M34:n.5487013C>G ; M34:n.5487014T>A ; M34:n.5487015T>G ; M34:n.5487020G>A	M34:NA ; M34:NA ; M34:NA ; M34:NA ; M34:NA ; M34:NA
XNR_RS23020	1	1	M34:synonymous_variant	M34:5287307	M34:c.81G>A	M34:p.Glu27Glu
XNR_RS12110	1	1	M40:conservative_inframe_insertion	M40:2829051	M40:c.496_497insCTG	M40:p.Pro166_Ala167insAla
XNR_RS17390	1	1	M40:missense_variant	M40:4022807	M40:c.433T>A	M40:p.Ser145Thr
XNR_RS17645	1	1	M40:missense_variant	M40:4079477	M40:c.149C>T	M40:p.Pro50Leu
XNR_RS20440	1	1	M40:frameshift_variant	M40:4695337	M40:c.37_38insT	M40:p.Pro13fs
XNR_RS24175__hrpB	3	1	M40:missense_variant ; M40:missense_variant ; M40:missense_variant	M40:5568584 ; M40:5568586 ; M40:5568589	M40:c.169C>G ; M40:c.167C>T ; M40:c.164C>A	M40:p.Arg57Gly ; M40:p.Pro56Leu ; M40:p.Pro55Gln
XNR_RS29015	1	1	M40:synonymous_variant	M40:6610208	M40:c.13188A>C	M40:p.Ala4396Ala
XNR_RS21720-XNR_RS21725	1	1	M34:intergenic_region	M34:5011650	M34:n.5011650T>C	M34:NA
XNR_RS00995	1	1	M37:frameshift_variant	M37:247276	M37:c.6885_6886insGG	M37:p.Ala2296fs
XNR_RS02430__ggt	1	1	M37:start_lost	M37:583942	M37:c.3G>T	M37:p.Met1?
XNR_RS27810	1	1	M37:frameshift_variant	M37:6340935	M37:c.45delC	M37:p.Ala16fs
XNR_RS05880	1	1	M37:frameshift_variant	M37:1429410	M37:c.1242_1243insCACC	M37:p.Ala415fs
XNR_RS21265-XNR_RS21270	1	1	M34:intergenic_region	M34:4893466	M34:n.4893466T>A	M34:NA
XNR_RS06040-XNR_RS06045	2	1	M37:intergenic_region ; M37:intergenic_region	M37:1462175 ; M37:1462177	M37:n.1462175C>G ; M37:n.1462178_1462179insGCG	M37:NA ; M37:NA
XNR_RS04135-XNR_RS04140	1	1	M37:intergenic_region	M37:985676	M37:n.985676A>G	M37:NA
XNR_RS07700-XNR_RS07705	1	1	M19:intergenic_region	M19:1843766	M19:n.1843766T>G	M19:NA
XNR_RS28900-XNR_RS28905	1	1	M37:intergenic_region	M37:6573391	M37:n.6573392_6573393insTCTCCCGCC	M37:NA
XNR_RS25110	1	1	M25:frameshift_variant	M25:5767446	M25:c.828_829insTC	M25:p.Leu277fs
XNR_RS05620	1	1	M25:disruptive_inframe_insertion	M25:1359725	M25:c.245_246insGTTCTG	M25:p.Asp82delinsGluPheCys
XNR_RS08130	4	1	M25:synonymous_variant ; M25:stop_gained ; M25:missense_variant ; M25:missense_variant	M25:1947754 ; M25:1947755 ; M25:1947757 ; M25:1947758	M25:c.1821C>T ; M25:c.1822A>T ; M25:c.1824G>C ; M25:c.1825G>T	M25:p.Arg607Arg ; M25:p.Lys608* ; M25:p.Lys608Asn ; M25:p.Ala609Ser
XNR_RS14290-XNR_RS14295	1	1	M25:intergenic_region	M25:3277507	M25:n.3277512_3277515delGCGG	M25:NA
XNR_RS14330-XNR_RS14335	4	1	M25:intergenic_region ; M25:intergenic_region ; M25:intergenic_region ; M25:intergenic_region	M25:3286249 ; M25:3286251 ; M25:3286253 ; M25:3286254	M25:n.3286249C>T ; M25:n.3286251G>C ; M25:n.3286253C>G ; M25:n.3286254A>C	M25:NA ; M25:NA ; M25:NA ; M25:NA
XNR_RS29920	1	1	M25:missense_variant	M25:3452578	M25:c.86A>G	M25:p.His29Arg
XNR_RS15885	1	1	M25:missense_variant	M25:3652139	M25:c.578A>C	M25:p.Gln193Pro
XNR_RS17540	1	1	M25:missense_variant	M25:4056465	M25:c.590T>C	M25:p.Val197Ala
XNR_RS19140-XNR_RS19145	1	1	M25:intergenic_region	M25:4394607	M25:n.4394607G>T	M25:NA
XNR_RS28275-XNR_RS30195	5	1	M25:intergenic_region ; M25:intergenic_region ; M25:intergenic_region ; M25:intergenic_region ; M25:intergenic_region	M25:6436602 ; M25:6436603 ; M25:6436605 ; M25:6436606 ; M25:6436607	M25:n.6436602G>T ; M25:n.6436603C>G ; M25:n.6436605G>T ; M25:n.6436606T>C ; M25:n.6436607C>A	M25:NA ; M25:NA ; M25:NA ; M25:NA ; M25:NA
XNR_RS29050	1	1	M37:missense_variant	M37:6708846	M37:c.3398G>C	M37:p.Arg1133Pro
XNR_RS00630	4	1	M20:frameshift_variant ; M20:missense_variant ; M20:missense_variant ; M20:missense_variant	M20:155170 ; M20:156071 ; M20:156072 ; M20:156074	M20:c.1397_1398insTGAG ; M20:c.497C>G ; M20:c.496C>G ; M20:c.494T>G	M20:p.Ala467fs ; M20:p.Pro166Arg ; M20:p.Pro166Ala ; M20:p.Leu165Arg
XNR_RS12115	1	1	M20:frameshift_variant	M20:2830682	M20:c.994delC	M20:p.Arg332fs
XNR_RS14005	1	1	M20:intragenic_variant	M20:3214113	M20:n.3214113T>G	M20:NA
XNR_RS14255	1	1	M20:frameshift_variant	M20:3271580	M20:c.765_766insAC	M20:p.Arg256fs
XNR_RS16660	1	1	M20:missense_variant	M20:3799835	M20:c.830T>G	M20:p.Val277Gly
XNR_RS17105	1	1	M20:missense_variant	M20:3935252	M20:c.10289C>T	M20:p.Ala3430Val
XNR_RS19570	1	1	M20:synonymous_variant	M20:4502542	M20:c.372C>A	M20:p.Gly124Gly
XNR_RS20460	1	1	M20:missense_variant	M20:4699722	M20:c.995T>C	M20:p.Phe332Ser
XNR_RS02375	1	1	M25:frameshift_variant	M25:570872	M25:c.454_455insAT	M25:p.Ala152fs
XNR_RS22730-XNR_RS22735	2	1	M33:intergenic_region ; M33:intergenic_region	M33:5224662 ; M33:5224667	M33:n.5224662C>G ; M33:n.5224667C>G	M33:NA ; M33:NA
XNR_RS22695	1	1	M33:missense_variant	M33:5215620	M33:c.247A>C	M33:p.Thr83Pro
XNR_RS19770-XNR_RS19775	6	1	M33:intergenic_region ; M33:intergenic_region ; M33:intergenic_region ; M33:intergenic_region ; M33:intergenic_region ; M33:intergenic_region	M33:4547324 ; M33:4547325 ; M33:4547326 ; M33:4547327 ; M33:4547328 ; M33:4547329	M33:n.4547324G>T ; M33:n.4547325C>T ; M33:n.4547326G>C ; M33:n.4547327G>C ; M33:n.4547328A>G ; M33:n.4547329A>C	M33:NA ; M33:NA ; M33:NA ; M33:NA ; M33:NA ; M33:NA
XNR_RS01305	1	1	M19:frameshift_variant	M19:318323	M19:c.303_304insA	M19:p.Pro102fs
XNR_RS01560	1	1	M19:frameshift_variant	M19:377125	M19:c.173_179delGCAGCGG	M19:p.Arg58fs
XNR_RS02620	1	1	M19:frameshift_variant	M19:626629	M19:c.2549_2550insCCTC	M19:p.Glu850fs
XNR_RS11580	1	1	M34:frameshift_variant	M34:2723569	M34:c.2298_2299insGAAGG	M34:p.Arg767fs
XNR_RS08055	1	1	M19:stop_gained	M19:1924948	M19:c.439A>T	M19:p.Lys147*
XNR_RS08765	1	1	M19:missense_variant	M19:2089226	M19:c.944T>C	M19:p.Leu315Pro
XNR_RS09475	1	1	M19:conservative_inframe_deletion	M19:2258227	M19:c.106_123delGAGGGCTGCGCCCTCGCT	M19:p.Glu36_Ala41del
XNR_RS16785	1	1	M19:missense_variant	M19:3828212	M19:c.130G>T	M19:p.Ala44Ser
XNR_RS19060	3	1	M19:missense_variant ; M19:missense_variant ; M19:synonymous_variant	M19:4372765 ; M19:4372766 ; M19:4372767	M19:c.728C>G ; M19:c.727C>T ; M19:c.726C>T	M19:p.Pro243Arg ; M19:p.Pro243Ser ; M19:p.Ala242Ala
XNR_RS21285	1	1	M19:missense_variant	M19:4899853	M19:c.75G>T	M19:p.Glu25Asp
XNR_RS26675-XNR_RS26680	1	1	M19:intergenic_region	M19:6099447	M19:n.6099447T>C	M19:NA
XNR_RS03015-XNR_RS03020	1	1	M33:intergenic_region	M33:722343	M33:n.722355_722356delCC	M33:NA
XNR_RS05130	1	1	M33:missense_variant	M33:1237150	M33:c.283A>G	M33:p.Thr95Ala
XNR_RS30275	1	1	M33:frameshift_variant	M33:1376235	M33:c.926_927insAA	M33:p.Arg310fs
XNR_RS05800	4	1	M33:missense_variant ; M33:missense_variant ; M33:missense_variant ; M33:synonymous_variant	M33:1409306 ; M33:1409307 ; M33:1409310 ; M33:1409311	M33:c.38C>G ; M33:c.37G>C ; M33:c.34G>T ; M33:c.33C>T	M33:p.Ala13Gly ; M33:p.Ala13Pro ; M33:p.Ala12Ser ; M33:p.Gly11Gly
XNR_RS06350-XNR_RS06355	2	1	M33:intergenic_region ; M33:intergenic_region	M33:1529003 ; M33:1529004	M33:n.1529003C>A ; M33:n.1529004C>G	M33:NA ; M33:NA
XNR_RS10025__mfd	1	1	M33:missense_variant	M33:2377709	M33:c.3374T>C	M33:p.Leu1125Pro
XNR_RS29855	1	1	M34:frameshift_variant	M34:3281947	M34:c.-37_5delCCGGCGGCCGGGCGTGCGCCCGTCCCAGGCGCACGCCCGGCC	M34:p.Arg1fs
XNR_RS02485	1	1	M30:frameshift_variant	M30:592920	M30:c.76delG	M30:p.Ala26fs
XNR_RS08500	1	1	M34:frameshift_variant	M34:2032727	M34:c.102_103insC	M34:p.Glu35fs
XNR_RS10620	1	1	M43:missense_variant	M43:2514832	M43:c.586T>C	M43:p.Trp196Arg
XNR_RS17485	1	1	M29:missense_variant	M29:4044354	M29:c.215C>A	M29:p.Ala72Asp
XNR_RS17605	1	1	M29:missense_variant	M29:4072164	M29:c.463A>C	M29:p.Thr155Pro
XNR_RS17635-XNR_RS17640	1	1	M29:intergenic_region	M29:4078686	M29:n.4078686A>G	M29:NA
XNR_RS19140	1	1	M29:frameshift_variant	M29:4393586	M29:c.254_255insAGCCCGAGCCG	M29:p.Ser86fs
XNR_RS22175	1	1	M29:missense_variant	M29:5101134	M29:c.937T>G	M29:p.Phe313Val
XNR_RS23540	1	1	M29:frameshift_variant	M29:5415012	M29:c.432_433insCGAGG	M29:p.Gly145fs
XNR_RS23825	1	1	M29:conservative_inframe_deletion	M29:5481925	M29:c.1309_1311delGAG	M29:p.Glu437del
XNR_RS27530	1	1	M29:missense_variant	M29:6280233	M29:c.712T>C	M29:p.Tyr238His
XNR_RS29330	1	1	M29:frameshift_variant	M29:6822294	M29:c.8150delT	M29:p.Val2717fs
XNR_RS01820	4	1	M7:missense_variant ; M7:synonymous_variant ; M7:missense_variant ; M7:missense_variant	M7:445215 ; M7:445216 ; M7:445217 ; M7:445218	M7:c.41C>A ; M7:c.42C>G ; M7:c.43C>T ; M7:c.44C>A	M7:p.Ala14Asp ; M7:p.Ala14Ala ; M7:p.Pro15Ser ; M7:p.Pro15Gln
XNR_RS03015	1	1	M7:missense_variant	M7:721627	M7:c.545T>C	M7:p.Leu182Ser
XNR_RS08900-XNR_RS08905	2	1	M7:intergenic_region ; M7:intergenic_region	M7:2116431 ; M7:2116432	M7:n.2116431G>C ; M7:n.2116432T>C	M7:NA ; M7:NA
XNR_RS09515	1	1	M7:frameshift_variant&stop_gained	M7:2267562	M7:c.3238_3239insCTCGGGGAGGGTGAAGCCCT	M7:p.Arg1080fs
XNR_RS14315	3	1	M7:synonymous_variant ; M7:missense_variant ; M7:missense_variant	M7:3279853 ; M7:3279855 ; M7:3279858	M7:c.54G>C ; M7:c.56G>T ; M7:c.59C>T	M7:p.Thr18Thr ; M7:p.Gly19Val ; M7:p.Pro20Leu
XNR_RS23615	4	1	M7:synonymous_variant ; M7:missense_variant ; M7:missense_variant ; M7:missense_variant	M7:5430202 ; M7:5430203 ; M7:5430206 ; M7:5430210	M7:c.975G>C ; M7:c.974C>G ; M7:c.971C>A ; M7:c.967G>C	M7:p.Pro325Pro ; M7:p.Pro325Arg ; M7:p.Pro324His ; M7:p.Glu323Gln
XNR_RS24060	3	1	M7:missense_variant ; M7:synonymous_variant ; M7:missense_variant	M7:5536061 ; M7:5536062 ; M7:5536066	M7:c.1360C>G ; M7:c.1359C>T ; M7:c.1355T>G	M7:p.Arg454Gly ; M7:p.Arg453Arg ; M7:p.Val452Gly
XNR_RS24525	1	1	M7:missense_variant	M7:5641903	M7:c.1188C>A	M7:p.Asp396Glu
XNR_RS11520	1	1	M29:frameshift_variant	M29:2708150	M29:c.2273_2274insGGCG	M29:p.Asp759fs
XNR_RS09985-XNR_RS09990	1	1	M29:intergenic_region	M29:2371750	M29:n.2371750A>C	M29:NA
XNR_RS04365-XNR_RS04370	4	1	M29:intergenic_region ; M29:intergenic_region ; M29:intergenic_region ; M29:intergenic_region	M29:1040241 ; M29:1040250 ; M29:1040252 ; M29:1040257	M29:n.1040243_1040245delTGA ; M29:n.1040252delT ; M29:n.1040252T>G ; M29:n.1040257C>T	M29:NA ; M29:NA ; M29:NA ; M29:NA
XNR_RS24055	2	1	M30:missense_variant ; M30:synonymous_variant	M30:5534159 ; M30:5534160	M30:c.77G>A ; M30:c.78C>G	M30:p.Gly26Asp ; M30:p.Gly26Gly
XNR_RS04125-XNR_RS04130	1	1	M30:intergenic_region	M30:982287	M30:n.982287T>G	M30:NA
XNR_RS06330	1	1	M30:missense_variant	M30:1524687	M30:c.53A>G	M30:p.Lys18Arg
XNR_RS09210	1	1	M30:conservative_inframe_insertion	M30:2180775	M30:c.179_180insCGA	M30:p.Gly60_Asp61insAsp
XNR_RS10635-XNR_RS10640	1	1	M30:intergenic_region	M30:2519407	M30:n.2519407T>C	M30:NA
XNR_RS19605	2	1	M30:missense_variant ; M30:missense_variant	M30:4510321 ; M30:4510321	M30:c.679T>G ; M30:c.679T>A	M30:p.Ser227Ala ; M30:p.Ser227Thr
XNR_RS20565__selD	3	1	M30:synonymous_variant ; M30:missense_variant ; M30:missense_variant	M30:4720245 ; M30:4720247 ; M30:4720259	M30:c.1026G>A ; M30:c.1024A>C ; M30:c.1012C>G	M30:p.Thr342Thr ; M30:p.Thr342Pro ; M30:p.Leu338Val
XNR_RS22655-XNR_RS22660	1	1	M30:intergenic_region	M30:5207344	M30:n.5207344C>G	M30:NA
XNR_RS24675	1	1	M30:synonymous_variant	M30:5676373	M30:c.207T>C	M30:p.Phe69Phe
XNR_RS02700	1	1	M29:missense_variant	M29:648022	M29:c.698T>G	M29:p.Phe233Cys
XNR_RS25215	2	1	M30:synonymous_variant ; M30:synonymous_variant	M30:5794783 ; M30:5794786	M30:c.3339C>T ; M30:c.3342G>A	M30:p.Ala1113Ala ; M30:p.Ala1114Ala
XNR_RS25315-XNR_RS25320	1	1	M30:intergenic_region	M30:5815598	M30:n.5815598T>C	M30:NA
XNR_RS26640	1	1	M30:disruptive_inframe_deletion	M30:6088910	M30:c.719_721delCCC	M30:p.Ala240_Arg241delinsGly
XNR_RS27230	1	1	M30:missense_variant	M30:6222439	M30:c.260C>G	M30:p.Ala87Gly
XNR_RS27700-XNR_RS27705	1	1	M30:intergenic_region	M30:6315528	M30:n.6315529_6315530insTGGG	M30:NA
XNR_RS28930	2	1	M30:synonymous_variant ; M30:missense_variant	M30:6581064 ; M30:6581065	M30:c.81C>G ; M30:c.80C>T	M30:p.Ala27Ala ; M30:p.Ala27Val
XNR_RS01845-XNR_RS01850	1	1	M29:intergenic_region	M29:452070	M29:n.452070A>T	M29:NA
XNR_RS07345	1	1	M43:missense_variant	M43:1763978	M43:c.884A>C	M43:p.His295Pro
XNR_RS30310	1	1	M43:synonymous_variant	M43:2624590	M43:c.444A>T	M43:p.Gly148Gly
XNR_RS28525	1	1	M3:frameshift_variant	M3:6495891	M3:c.262_263delTA	M3:p.Tyr88fs
XNR_RS13635	1	1	M43:frameshift_variant	M43:3129726	M43:c.221_222insTG	M43:p.Thr75fs
XNR_RS00385-XNR_RS00390	7	1	M3:intergenic_region ; M3:intergenic_region ; M3:intergenic_region ; M3:intergenic_region ; M3:intergenic_region ; M3:intergenic_region ; M3:intergenic_region	M3:100728 ; M3:100733 ; M3:100736 ; M3:100741 ; M3:100745 ; M3:100746 ; M3:100748	M3:n.100728G>C ; M3:n.100733T>C ; M3:n.100736G>A ; M3:n.100741G>C ; M3:n.100745G>C ; M3:n.100746C>G ; M3:n.100748C>A	M3:NA ; M3:NA ; M3:NA ; M3:NA ; M3:NA ; M3:NA ; M3:NA
XNR_RS02170	1	1	M3:frameshift_variant	M3:524321	M3:c.1464_1465insCA	M3:p.Ala489fs
XNR_RS02550	2	1	M3:missense_variant ; M3:missense_variant	M3:609919 ; M3:609919	M3:c.1278G>C ; M3:c.1278G>A	M3:p.Met426Ile ; M3:p.Met426Ile
XNR_RS03610__treY	1	1	M3:frameshift_variant	M3:858485	M3:c.2224delC	M3:p.Arg742fs
XNR_RS04700	5	1	M3:missense_variant ; M3:missense_variant ; M3:synonymous_variant ; M3:synonymous_variant ; M3:missense_variant	M3:1114584 ; M3:1114585 ; M3:1114586 ; M3:1114589 ; M3:1114596	M3:c.3212C>A ; M3:c.3211C>G ; M3:c.3210C>A ; M3:c.3207G>A ; M3:c.3200G>C	M3:p.Pro1071Gln ; M3:p.Pro1071Ala ; M3:p.Gly1070Gly ; M3:p.Ala1069Ala ; M3:p.Gly1067Ala
XNR_RS08350	1	1	M3:missense_variant	M3:1990752	M3:c.835G>C	M3:p.Glu279Gln
XNR_RS09130-XNR_RS09135__XNR_RS09130-murA	1	1	M3:intergenic_region	M3:2160361	M3:n.2160361G>C	M3:NA
XNR_RS11060	1	1	M3:missense_variant	M3:2606074	M3:c.250T>C	M3:p.Trp84Arg
XNR_RS11490-XNR_RS11495	1	1	M3:intergenic_region	M3:2698907	M3:n.2698907C>T	M3:NA
XNR_RS02550-XNR_RS02555	1	1	M30:intergenic_region	M30:611244	M30:n.611244G>A	M30:NA
XNR_RS29970-XNR_RS16885	1	1	M3:intergenic_region	M3:3849708	M3:n.3849708T>C	M3:NA
XNR_RS17295-XNR_RS17300	1	1	M3:intergenic_region	M3:4004076	M3:n.4004080delG	M3:NA
XNR_RS19010	1	1	M3:frameshift_variant	M3:4364195	M3:c.835_836insA	M3:p.Arg279fs
XNR_RS23490	2	1	M3:synonymous_variant ; M3:missense_variant	M3:5402170 ; M3:5402172	M3:c.237C>G ; M3:c.239C>A	M3:p.Ala79Ala ; M3:p.Ala80Glu
XNR_RS25515-XNR_RS25520	1	1	M3:intergenic_region	M3:5857332	M3:n.5857334delC	M3:NA
XNR_RS26735	1	1	M3:missense_variant	M3:6110089	M3:c.520G>C	M3:p.Ala174Pro
XNR_RS27190	1	1	M3:missense_variant	M3:6212970	M3:c.469C>G	M3:p.Pro157Ala
XNR_RS00285-XNR_RS00290	3	1	M3:intergenic_region ; M3:intergenic_region ; M3:intergenic_region	M3:76710 ; M3:76713 ; M3:76716	M3:n.76710G>A ; M3:n.76713T>A ; M3:n.76716T>C	M3:NA ; M3:NA ; M3:NA
XNR_RS27970	3	1	M26:missense_variant ; M26:missense_variant ; M26:synonymous_variant	M26:6376205 ; M26:6376206 ; M26:6376208	M26:c.852G>T ; M26:c.851A>C ; M26:c.849G>C	M26:p.Glu284Asp ; M26:p.Glu284Ala ; M26:p.Ala283Ala
XNR_RS27945	5	1	M26:synonymous_variant ; M26:missense_variant ; M26:missense_variant ; M26:synonymous_variant ; M26:missense_variant	M26:6369645 ; M26:6369647 ; M26:6369650 ; M26:6369651 ; M26:6369652	M26:c.1665C>G ; M26:c.1667C>G ; M26:c.1670C>A ; M26:c.1671C>G ; M26:c.1672G>T	M26:p.Pro555Pro ; M26:p.Ala556Gly ; M26:p.Ala557Asp ; M26:p.Ala557Ala ; M26:p.Ala558Ser
XNR_RS06870	2	1	M26:synonymous_variant ; M26:synonymous_variant	M26:1651253 ; M26:1651259	M26:c.1056G>A ; M26:c.1062C>G	M26:p.Ala352Ala ; M26:p.Gly354Gly
XNR_RS16570	1	1	M43:missense_variant	M43:3783443	M43:c.476T>G	M43:p.Val159Gly
XNR_RS19835-XNR_RS19840	1	1	M43:intergenic_region	M43:4556732	M43:n.4556732C>G	M43:NA
XNR_RS21100	1	1	M43:missense_variant	M43:4848273	M43:c.938T>C	M43:p.Leu313Pro
XNR_RS25790-XNR_RS25795	1	1	M43:intergenic_region	M43:5918297	M43:n.5918297T>G	M43:NA
XNR_RS28735	1	1	M43:frameshift_variant	M43:6540789	M43:c.46_47insGTGAGGGTGAGGGAGA	M43:p.Val16fs
XNR_RS00350-XNR_RS00355	3	1	M26:intergenic_region ; M26:intergenic_region ; M26:intergenic_region	M26:92660 ; M26:92661 ; M26:92663	M26:n.92660T>C ; M26:n.92661T>A ; M26:n.92663C>G	M26:NA ; M26:NA ; M26:NA
XNR_RS00655	3	1	M26:missense_variant ; M26:synonymous_variant ; M26:missense_variant	M26:162688 ; M26:162690 ; M26:162692	M26:c.53A>T ; M26:c.51C>G ; M26:c.49A>T	M26:p.Glu18Val ; M26:p.Thr17Thr ; M26:p.Thr17Ser
XNR_RS07140	1	1	M26:frameshift_variant	M26:1717832	M26:c.2400_2401insCCTCG	M26:p.Ala801fs
XNR_RS27790-XNR_RS27795	1	1	M26:intergenic_region	M26:6337516	M26:n.6337520_6337521insTCGCC	M26:NA
XNR_RS08340-XNR_RS08350	3	1	M26:intergenic_region ; M26:intergenic_region ; M26:intergenic_region	M26:1989806 ; M26:1989807 ; M26:1989809	M26:n.1989806C>T ; M26:n.1989807A>G ; M26:n.1989809A>G	M26:NA ; M26:NA ; M26:NA
XNR_RS15915-XNR_RS15920	1	1	M26:intergenic_region	M26:3659969	M26:n.3659969C>G	M26:NA
XNR_RS15955__arsB	1	1	M26:frameshift_variant	M26:3666416	M26:c.120_121insAGCGA	M26:p.Asp41fs
XNR_RS20450-XNR_RS20455__XNR_RS20450-aspA	1	1	M26:intergenic_region	M26:4697041	M26:n.4697041G>C	M26:NA
XNR_RS21030	1	1	M26:missense_variant	M26:4830586	M26:c.110T>G	M26:p.Val37Gly
XNR_RS22010	1	1	M26:frameshift_variant	M26:5066807	M26:c.1213_1214insCCGTGATG	M26:p.Lys405fs
XNR_RS27310-XNR_RS27315	1	1	M26:intergenic_region	M26:6238650	M26:n.6238650T>C	M26:NA
XNR_RS23660	1	1	M20:frameshift_variant	M20:5440089	M20:c.691_698delGGGATGCG	M20:p.Met232fs
