# Supplementary material for: Roles of PknB and CslA in Cell Wall Morphogenesis of Streptomyces
Source: Mol Microbiol. 2026 Jun 9;126(2):161–72. doi: 10.1111/mmi.70086 (PMC13432765; doi:10.1111/mmi.70086)
Supplement: Supplementary file 3 — File S2: Mass spectrometry phosphoproteomics data. [file MMI-126-161-s005.xlsx]

## Sheet: Phospho (STY)Sites_Marta
Fasta headers	Localization prob	Score diff	PEP	Score	Delta score	Score for localization	Localization prob P_Phospho_100perc_1	Score diff P_Phospho_100perc_1	PEP P_Phospho_100perc_1	Score P_Phospho_100perc_1	Localization prob P_Phospho_100perc_2	Score diff P_Phospho_100perc_2	PEP P_Phospho_100perc_2	Score P_Phospho_100perc_2	Localization prob P_Phospho_100perc_3	Score diff P_Phospho_100perc_3	PEP P_Phospho_100perc_3	Score P_Phospho_100perc_3	Localization prob P_Phospho_100perc_4	Score diff P_Phospho_100perc_4	PEP P_Phospho_100perc_4	Score P_Phospho_100perc_4	Kolumna1	Kolumna2	Kolumna3	Kolumna4	Kolumna5	Kolumna6	Kolumna7	Kolumna8	Kolumna9	Kolumna10	Kolumna11	Kolumna12	Kolumna13	Kolumna14	Kolumna15	Kolumna16	Localization prob WT_Phospho_100perc_1	Score diff WT_Phospho_100perc_1	PEP WT_Phospho_100perc_1	Score WT_Phospho_100perc_1	Localization prob WT_Phospho_100perc_2	Score diff WT_Phospho_100perc_2	PEP WT_Phospho_100perc_2	Score WT_Phospho_100perc_2	Localization prob WT_Phospho_100perc_3	Score diff WT_Phospho_100perc_3	PEP WT_Phospho_100perc_3
lcl|NC_020990.1_prot_WP_003948572.1_3727 [gene=groL] [locus_tag=XNR_RS18830] [protein=chaperonin GroEL] [protein_id=WP_003948572.1] [location=4317811..4319433] [gbkey=CDS]	1	118.705	0	264.85	237.92	245.17	1	102.603	1.27642e-247	246.46	1	69.3762	9.28971e-112	181.43	1	75.9473	5.68023e-81	190.64	1	88.9456	1.02574e-220	209.47																	1	114.745	8.16036e-221	264.85	1	102.225	0	256.71	1	101.98	0
lcl|NC_020990.1_prot_WP_041826597.1_2224 [locus_tag=XNR_RS11200] [protein=hypothetical protein] [protein_id=WP_041826597.1] [location=complement(2636408..2637922)] [gbkey=CDS]	1	141.808	9.22353e-144	181.29	172.92	181.29	1	114.254	6.42433e-47	132.61	1	79.7454	4.94956e-08	100.36	0.999999	60.326	0.00218904	71.299	0.99998	46.9205	0.00287911	51.569																	1	141.808	1.6755e-60	181.29	1	95.5155	1.46872e-73	135.89	1	116.143	1.82124e-18
lcl|NC_020990.1_prot_WP_015508154.1_5197 [gene=cobT] [locus_tag=XNR_RS26245] [protein=nicotinate-nucleotide--dimethylbenzimidazole phosphoribosyltransferase] [protein_id=WP_015508154.1] [location=6000174..6003494] [gbkey=CDS]	1	83.9482	2.46316e-59	141	122.47	128.11	1	63.5672	2.46316e-59	141	0.999765	36.2889	0.00618921	71.471	0.999849	38.2024	0.00697055	63.79	1	67.0376	8.08676e-12	98.942																	1	65.7104	6.80216e-07	89.489	1	66.8338	2.59275e-13	117.9	0.999986	48.528	1.50604e-11
lcl|NC_020990.1_prot_WP_015507756.1_3804 [locus_tag=XNR_RS19205] [protein=XRE family transcriptional regulator] [protein_id=WP_015507756.1] [location=4408801..4409868] [gbkey=CDS]	1	122.612	7.67801e-50	149.62	132.35	122.61	1	149.624	7.93073e-21	149.62	1	128.391	9.40324e-29	128.39	1	83.0771	6.7928e-09	83.077	1	41.1863	0.00050656	55.416																	1	80.3887	2.78372e-10	116.9	1	124.77	7.67801e-50	124.77	1	89.5288	8.05478e-08
lcl|NC_020990.1_prot_WP_003948572.1_3727 [gene=groL] [locus_tag=XNR_RS18830] [protein=chaperonin GroEL] [protein_id=WP_003948572.1] [location=4317811..4319433] [gbkey=CDS]	1	68.4614	8.34314e-40	135.13	126.95	128.46	0.999992	50.8245	8.34314e-40	135.13									0.999994	52.1407	0.00084883	72.031																	0.996544	24.5988	0.00230699	41.87	0.999502	33.0236	1.02175e-06	101.67	0.999982	47.4348	0.000631079
lcl|NC_020990.1_prot_WP_003949339.1_2979 [locus_tag=XNR_RS15070] [protein=FtsW/RodA/SpoVE family cell cycle protein] [protein_id=WP_003949339.1] [location=complement(3454230..3455654)] [gbkey=CDS]	1	78.6786	3.14706e-39	120.35	117.1	117.62	1	73.879	5.48317e-15	109.66	0.999974	45.8237	1.18628e-08	92.592																									1	78.6786	3.14706e-39	117.62	1	74.9273	1.06703e-14	120.35	0.99995	42.9868	2.04446e-06
lcl|NC_020990.1_prot_WP_015507732.1_3740 [locus_tag=XNR_RS18885] [protein=serine/threonine protein kinase] [protein_id=WP_015507732.1] [location=4333107..4335047] [gbkey=CDS]	1	68.7731	2.57817e-29	78.359	77.065	78.359																																	1	68.7731	2.57817e-29	78.359	0.999978	46.5611	1.39571e-14	56.542	0.999991	50.6336	7.7192e-15
lcl|NC_020990.1_prot_WP_003950142.1_2177 [locus_tag=XNR_RS10960] [protein=D-alanyl-D-alanine carboxypeptidase] [protein_id=WP_003950142.1] [location=complement(2575818..2578541)] [gbkey=CDS]	1	110.064	1.917e-26	110.06	109.01	110.06	1	44.1603	0.0137419	71.219	1	62.454	0.0671848	62.454	1	43.613	0.0370705	43.613																									1	110.064	1.917e-26	110.06
lcl|NC_020990.1_prot_WP_003950483.1_1835 [locus_tag=XNR_RS09245] [protein=serine/threonine protein kinase] [protein_id=WP_003950483.1] [location=complement(2187587..2189257)] [gbkey=CDS]	1	81.6817	1.32754e-19	122.21	116.38	122.21	0.998097	27.1981	8.14781e-06	49.654	0.999994	52.3892	1.17205e-08	82.562	0.999879	39.1753	3.39302e-05	67.607																					0.999923	41.1269	0.000120637	71.299	0.999997	54.9796	1.57529e-19	111.06	1	70.9242	3.24638e-13
lcl|NC_020990.1_prot_WP_003950644.1_1677 [locus_tag=XNR_RS08440] [protein=ABC transporter substrate-binding protein] [protein_id=WP_003950644.1] [location=complement(2012013..2013635)] [gbkey=CDS]	1	69.666	3.7147e-18	96.183	89.327	96.183
lcl|NC_020990.1_prot_WP_003950062.1_2253 [locus_tag=XNR_RS11345] [protein=ATP-binding protein] [protein_id=WP_003950062.1] [location=2672460..2674100] [gbkey=CDS]	1	56.4185	1.69697e-09	56.418	55.992	56.418																																									1	56.4185	1.69697e-09
lcl|NC_020990.1_prot_WP_015507513.1_2842 [locus_tag=XNR_RS30330] [protein=PAS domain-containing protein] [protein_id=WP_015507513.1] [location=3294595..3299835] [gbkey=CDS]	1	55.0943	4.83452e-06	72.627	58.436	55.094	1	55.0943	0.000137193	55.094	1	57.7103	5.94664e-05	57.71																									1	47.1477	0.00182732	47.148	1	72.6271	0.000645346	72.627
lcl|NC_020990.1_prot_WP_015507324.1_2207 [locus_tag=XNR_RS11110] [protein=PQQ-binding-like beta-propeller repeat protein] [protein_id=WP_015507324.1] [location=complement(2616409..2618784)] [gbkey=CDS]	1	87.5728	0.000696526	87.573	70.103	87.573																																					1	63.766	0.044904	63.766
lcl|NC_020990.1_prot_WP_010641374.1_819 [gene=sepF] [locus_tag=XNR_RS04085] [protein=cell division protein SepF] [protein_id=WP_010641374.1] [location=complement(972307..972693)] [gbkey=CDS]	1	64.906	0.00131752	64.906	60.66	64.906	1	57.2928	0.0133521	58.476									1	48.7007	0.0660245	48.701																					1	46.0683	0.0115844	46.068	1	47.3612	0.0349066
lcl|NC_020990.1_prot_WP_003947998.1_4289 [gene=rpsT] [locus_tag=XNR_RS21665] [protein=30S ribosomal protein S20] [protein_id=WP_003947998.1] [location=complement(4986353..4986619)] [gbkey=CDS]	1	40.3862	0.00522272	40.386	22.991	40.386																																					1	40.3862	0.00522272	40.386
lcl|NC_020990.1_prot_WP_041826609.1_3843 [locus_tag=XNR_RS19405] [protein=FAD-binding oxidoreductase] [protein_id=WP_041826609.1] [location=complement(4450305..4451669)] [gbkey=CDS]	1	43.7342	0.00758543	43.734	22.459	43.734	1	43.7342	0.00758543	43.734
lcl|NC_020990.1_prot_WP_003947706.1_4579 [locus_tag=XNR_RS23125] [protein=precorrin-2 C(20)-methyltransferase] [protein_id=WP_003947706.1] [location=5309357..5310922] [gbkey=CDS]	1	45.1835	0.00839268	45.183	32.009	45.183
lcl|NC_020990.1_prot_WP_018470826.1_1406 [locus_tag=XNR_RS07075] [protein=AIM24 family protein] [protein_id=WP_018470826.1] [location=1704520..1705158] [gbkey=CDS]	1	40.5331	0.0325922	54.584	29.763	40.533
lcl|NC_020990.1_prot_WP_018470826.1_1406 [locus_tag=XNR_RS07075] [protein=AIM24 family protein] [protein_id=WP_018470826.1] [location=1704520..1705158] [gbkey=CDS]	1	40.5331	0.0325922	54.584	29.763	40.533
lcl|NC_020990.1_prot_WP_015507397.1_2469 [locus_tag=XNR_RS12425] [protein=GNAT family N-acetyltransferase] [protein_id=WP_015507397.1] [location=2883606..2884097] [gbkey=CDS]	1	48.1575	0.0515099	48.157	41.411	48.157																																	1	48.1575	0.0515099	48.157
lcl|NC_020990.1_prot_WP_015507513.1_2842 [locus_tag=XNR_RS30330] [protein=PAS domain-containing protein] [protein_id=WP_015507513.1] [location=3294595..3299835] [gbkey=CDS]	0.999999	62.8913	5.21577e-140	117.15	117.04	117.15	0.999999	62.8913	5.21577e-140	117.15	0.999896	46.8986	2.02627e-12	49.305																													0.999991	57.8359	3.34246e-22	58.51
lcl|NC_020990.1_prot_WP_015507389.1_2430 [locus_tag=XNR_RS12225] [protein=STAS domain-containing protein] [protein_id=WP_015507389.1] [location=2844810..2845664] [gbkey=CDS]	0.999999	58.5873	7.36435e-88	186.67	167.19	171.26	0.999999	58.5873	8.23981e-87	171.26	0.999997	54.709	8.32076e-28	173.35	0.999563	33.5979	2.47224e-86	158.38	0.99136	20.5974	1.14538e-05	110.09																	0.999751	36.0448	1.93745e-72	156.41	0.999974	45.8323	2.3721e-28	162.78	0.999911	40.5046	1.03306e-48
lcl|NC_020990.1_prot_WP_015507198.1_1836 [locus_tag=XNR_RS09250] [protein=FHA domain-containing protein] [protein_id=WP_015507198.1] [location=2190116..2193079] [gbkey=CDS]	0.999999	59.1949	7.68435e-18	102.37	85.51	102.37					0.999999	59.1949	7.68435e-18	102.37
lcl|NC_020990.1_prot_WP_003948626.1_3672 [gene=rpsE] [locus_tag=XNR_RS18560] [protein=30S ribosomal protein S5] [protein_id=WP_003948626.1] [location=4271967..4272569] [gbkey=CDS]	0.999999	60.0212	1.49655e-12	103.63	101.33	103.63	0.999515	33.1399	0.0146466	58.061																													0.99997	45.1964	0.000629466	69.94	0.999999	60.0212	1.49655e-12	103.63	0.999781	36.6001	2.20532e-08
lcl|NC_020990.1_prot_WP_015507198.1_1836 [locus_tag=XNR_RS09250] [protein=FHA domain-containing protein] [protein_id=WP_015507198.1] [location=2190116..2193079] [gbkey=CDS]	0.999997	55.8521	7.68435e-18	102.37	85.51	74.388					0.999997	55.8521	7.68435e-18	102.37
lcl|NC_020990.1_prot_WP_015507513.1_2842 [locus_tag=XNR_RS30330] [protein=PAS domain-containing protein] [protein_id=WP_015507513.1] [location=3294595..3299835] [gbkey=CDS]	0.999996	54.8247	2.88598e-163	186.95	166.91	77.147	0.999996	54.8247	5.21577e-140	176.97	0.999529	33.2721	2.88598e-163	174.61	0.999797	36.9335	1.58537e-113	186.95	0.997539	26.0806	3.88743e-128	118.96																	0.999838	37.9142	4.20781e-87	169.63	0.9995	33.0063	4.5147e-103	163.04	0.999618	34.5526	3.48919e-87
lcl|NC_020990.1_prot_WP_003951075.1_1249 [locus_tag=XNR_RS06295] [protein=sensor histidine kinase] [protein_id=WP_003951075.1] [location=1514725..1518456] [gbkey=CDS]	0.999992	52.5653	1.88026e-47	148.22	146.09	148.22	0.946367	13.3556	1.09169e-11	58.539					0.928129	11.2577	0.00228562	48.201																					0.987487	19.1258	1.97518e-35	78.75	0.949296	13.0264	1.91491e-12	78.75	0.991951	21.0322	1.97518e-35
lcl|NC_020990.1_prot_WP_015507092.1_1429 [locus_tag=XNR_RS07190] [protein=ATP-binding protein] [protein_id=WP_015507092.1] [location=complement(1727896..1730313)] [gbkey=CDS]	0.999991	50.3637	2.54238e-06	85.813	80.115	85.813	0.999991	50.3637	0.00844264	85.813	0.992366	21.139	0.0274051	44.571																									0.999123	30.566	0.0565458	49.097
lcl|NC_020990.1_prot_WP_003949957.1_2361 [gene=groL] [locus_tag=XNR_RS11880] [protein=chaperonin GroEL] [protein_id=WP_003949957.1] [location=complement(2784831..2786453)] [gbkey=CDS]	0.999914	43.9505	5.34401e-20	75.808	72.741	75.808																																	0.997622	26.9437	5.80005e-16	68.13
lcl|NC_020990.1_prot_WP_030772685.1_3565 [gene=nuoE] [locus_tag=XNR_RS18000] [protein=NADH-quinone oxidoreductase subunit NuoE] [protein_id=WP_030772685.1] [location=4156696..4157532] [gbkey=CDS]	0.999791	36.7937	1.38665e-20	53.21	49.16	53.21					0.999791	36.7937	1.38665e-20	53.21
lcl|NC_020990.1_prot_WP_015508154.1_5197 [gene=cobT] [locus_tag=XNR_RS26245] [protein=nicotinate-nucleotide--dimethylbenzimidazole phosphoribosyltransferase] [protein_id=WP_015508154.1] [location=6000174..6003494] [gbkey=CDS]	0.999786	36.7144	2.10362e-110	118.08	113.4	118.08																																	0.998639	31.2835	3.89447e-09	69.837	0.958985	15.4792	4.06871e-08	52.202	0.999786	36.7144	2.10362e-110
lcl|NC_020990.1_prot_WP_003948411.1_3886 [locus_tag=XNR_RS19620] [protein=acylneuraminate cytidylyltransferase] [protein_id=WP_003948411.1] [location=4504542..4505762] [gbkey=CDS]	0.999766	36.2997	0.0559079	40.502	26.508	40.502					0.999766	36.2997	0.0559079	40.502
lcl|NC_020990.1_prot_WP_003951027.1_1301 [locus_tag=XNR_RS06545] [protein=acetolactate synthase large subunit] [protein_id=WP_003951027.1] [location=complement(1571509..1573356)] [gbkey=CDS]	0.999591	35.2937	8.06133e-07	61.503	54.363	61.503																																	0.998587	29.3983	0.000317739	56.08	0.994742	23.9535	0.000282368	54.912	0.999591	35.2937	8.06133e-07
lcl|NC_020990.1_prot_WP_003948890.1_3419 [locus_tag=XNR_RS17260] [protein=Lsr2 family protein] [protein_id=WP_003948890.1] [location=3995137..3995478] [gbkey=CDS]	0.999545	34.1129	3.15162e-05	74.643	66.268	74.643					0.90099	9.71704	0.00716841	47.491																													0.950623	12.8752	0.00855618	58.045
lcl|NC_020990.1_prot_WP_003949358.1_2961 [locus_tag=XNR_RS14975] [protein=DNA-binding protein] [protein_id=WP_003949358.1] [location=complement(3436827..3437375)] [gbkey=CDS]	0.999417	33.815	5.59773e-174	190.64	173.13	155.5	0.99388	22.1181	4.99584e-56	139	0.97576	17.3041	7.51044e-56	124.3	0.974055	18.8115	1.8872e-69	141.8	0.996354	24.8475	2.21476e-44	155.82																	0.962027	15.0072	5.77186e-35	148.53	0.947433	14.8023	5.59773e-174	190.64	0.991717	20.9792	2.62866e-83
lcl|NC_020990.1_prot_WP_003949358.1_2961 [locus_tag=XNR_RS14975] [protein=DNA-binding protein] [protein_id=WP_003949358.1] [location=complement(3436827..3437375)] [gbkey=CDS]	0.999385	32.1187	4.99584e-56	139	137.15	139	0.999385	32.1187	4.99584e-56	139					0.909464	11.2806	8.2248e-14	65.538	0.972677	17.4368	2.33654e-21	66.504																	0.951945	15.0072	4.31189e-21	97.153	0.936992	13.7606	2.33551e-11	51.785	0.94757	15.0841	1.05117e-13
lcl|NC_020990.1_prot_WP_003948573.1_3726 [locus_tag=XNR_RS18825] [protein=co-chaperone GroES] [protein_id=WP_003948573.1] [location=4317345..4317653] [gbkey=CDS]	0.999136	31.5704	1.05345e-129	132.4	131.65	130.7	0.917234	10.8804	1.75012e-53	85.563	0.977022	17.0952	1.05345e-129	98.544	0.929713	11.907	5.01094e-42	88.137	0.987128	21.4431	2.38085e-53	99.127																	0.938189	12.4251	1.66903e-33	107.43	0.995999	24.9543	8.75712e-33	100.36	0.499921	2.28608	4.33535e-14
lcl|NC_020990.1_prot_WP_003950882.1_1441 [locus_tag=XNR_RS07250] [protein=F0F1 ATP synthase subunit gamma] [protein_id=WP_003950882.1] [location=complement(1742610..1743527)] [gbkey=CDS]	0.998789	29.2272	1.78501e-21	65.467	63.017	60.572	0.998789	29.2272	1.71748e-08	62.208																													0.993581	21.9331	4.59196e-05	57.71	0.974894	15.8973	6.70802e-06	61.319	0.952118	12.9855	1.01049e-05
lcl|NC_020990.1_prot_WP_015506710.1_139 [locus_tag=XNR_RS00685] [protein=PQQ-binding-like beta-propeller repeat protein] [protein_id=WP_015506710.1] [location=complement(168882..171110)] [gbkey=CDS]	0.998194	27.7569	0.00632782	97.084	86.758	97.084																																					0.998194	27.7569	0.00632782	97.084
lcl|NC_020990.1_prot_WP_003948940.1_3372 [gene=folK] [locus_tag=XNR_RS17030] [protein=2-amino-4-hydroxy-6-hydroxymethyldihydropteridine diphosphokinase] [protein_id=WP_003948940.1] [location=complement(3884649..3885248)] [gbkey=CDS]	0.997785	26.5364	0	293.3	279	293.3	0.883118	8.7827	0	258.71	0.943941	12.263	3.9256e-90	156.43	0.876776	8.52193	1.5253e-172	181.24	0.976451	16.1768	1.1381e-172	194.9																	0.883245	8.78804	0	231.97	0.997785	26.5364	0	293.3	0.979431	16.7775	0
lcl|NC_020990.1_prot_WP_003950931.1_1393 [locus_tag=XNR_RS07010] [protein=tetratricopeptide repeat protein] [protein_id=WP_003950931.1] [location=complement(1691972..1692946)] [gbkey=CDS]	0.997741	26.4519	4.71119e-08	68.127	59.654	52.662																																	0.997741	26.4519	0.0129269	52.662
lcl|NC_020990.1_prot_WP_003948100.1_4196 [locus_tag=XNR_RS21175] [protein=VWA domain-containing protein] [protein_id=WP_003948100.1] [location=complement(4859247..4860605)] [gbkey=CDS]	0.997541	26.0821	9.66058e-12	111.6	92.59	111.6					0.952008	12.9748	0.00465072	61.867
lcl|NC_020990.1_prot_WP_003950883.1_1440 [gene=atpD] [locus_tag=XNR_RS07245] [protein=F0F1 ATP synthase subunit beta] [protein_id=WP_003950883.1] [location=complement(1741168..1742610)] [gbkey=CDS]	0.996716	25.0923	6.22172e-51	163.93	109.66	110.91	0.996716	25.0923	1.70779e-10	110.91					0.484099	2.73421	0.0184614	58.338	0.556376	3.99471	0.0160262	54.309																	0.583191	4.46904	1.28784e-06	106.11	0.953942	16.1729	1.087e-06	102.57	0.992562	21.4247	6.22172e-51
lcl|NC_020990.1_prot_WP_015507880.1_4198 [locus_tag=XNR_RS21185] [protein=protein kinase] [protein_id=WP_015507880.1] [location=complement(4862417..4864948)] [gbkey=CDS]	0.996657	24.7442	0.0377693	57.293	29.704	57.293																																	0.996657	24.7442	0.0377693	57.293
lcl|NC_020990.1_prot_WP_008409111.1_2830 [locus_tag=XNR_RS29860] [protein=hypothetical protein] [protein_id=WP_008409111.1] [location=complement(3282225..3282434)] [gbkey=CDS]	0.995438	23.3889	9.69188e-44	167.56	154.03	167.56	0.721272	4.12919	4.52005e-34	130.17	0.699024	3.65981	4.27425e-07	51.399	0.690658	3.49059	8.0039e-07	50.521	0.691269	3.5099	0.000903653	41.284																	0.995438	23.3889	9.69188e-44	167.56	0.920847	10.6572	1.86142e-34	121.65	0.693172	3.53951	0.00056469
lcl|NC_020990.1_prot_WP_015507092.1_1429 [locus_tag=XNR_RS07190] [protein=ATP-binding protein] [protein_id=WP_015507092.1] [location=complement(1727896..1730313)] [gbkey=CDS]	0.995186	23.2376	1.6326e-41	147.56	130.27	147.56	0.694948	3.60471	9.54625e-18	87.676																													0.970376	15.9814	1.90055e-05	78.28	0.995186	23.2376	1.6326e-41	147.56	0.906289	10.3105	0.00132037
lcl|NC_020990.1_prot_WP_003948572.1_3727 [gene=groL] [locus_tag=XNR_RS18830] [protein=chaperonin GroEL] [protein_id=WP_003948572.1] [location=4317811..4319433] [gbkey=CDS]	0.99457	22.628	3.32698e-49	115.78	105.45	59.689	0.985407	18.2946	0.04044	42.17	0.808299	6.24949	2.61872e-06	59.689																													0.935431	11.6099	1.21201e-09	71.299
lcl|NC_020990.1_prot_WP_015508019.1_4678 [gene=pknB] [locus_tag=XNR_RS23615] [protein=Stk1 family PASTA domain-containing Ser/Thr kinase] [protein_id=WP_015508019.1] [location=complement(5420215..5422089)] [gbkey=CDS]	0.99437	22.4733	1.68603e-134	207.98	200.79	207.98	0.948147	14.0272	1.07924e-30	86.109	0.99437	22.4733	1.68603e-134	207.98	0.761653	4.33618	2.7075e-55	64.092																					0.849027	8.11122	1.67844e-29	74.053	0.643373	0	1.99518e-15	63.189	0.922279	11.4018	2.11622e-55
lcl|NC_020990.1_prot_WP_015508019.1_4678 [gene=pknB] [locus_tag=XNR_RS23615] [protein=Stk1 family PASTA domain-containing Ser/Thr kinase] [protein_id=WP_015508019.1] [location=complement(5420215..5422089)] [gbkey=CDS]	0.99437	22.4733	1.68603e-134	207.98	200.79	207.98	0.948147	14.0272	1.07924e-30	86.109	0.99437	22.4733	1.68603e-134	207.98	0.761653	4.33618	9.29057e-56	74.053																					0.849027	8.11122	9.16197e-40	74.053	0.674754	3.61859	2.96223e-39	79.288	0.922279	11.4018	2.11622e-55
lcl|NC_020990.1_prot_WP_015507513.1_2842 [locus_tag=XNR_RS30330] [protein=PAS domain-containing protein] [protein_id=WP_015507513.1] [location=3294595..3299835] [gbkey=CDS]	0.993234	21.6677	1.60343e-20	109.87	98.815	105.77	0.810559	6.33158	3.49932e-07	69.818	0.961165	13.9364	6.97767e-07	69.483					0.933124	11.4481	0.00532663	63.025																	0.936086	11.6596	7.20823e-07	70.831	0.49888	0	0.00301849	44.853	0.939825	11.9363	1.60343e-20
lcl|NC_020990.1_prot_WP_015508239.1_5476 [locus_tag=XNR_RS27690] [protein=alpha-D-glucose phosphate-specific phosphoglucomutase] [protein_id=WP_015508239.1] [location=complement(6301070..6302710)] [gbkey=CDS]	0.993134	21.6032	1.60274e-48	86.109	84.485	85.563	0.975242	15.9633	6.4719e-31	43.904	0.993134	21.6032	3.20451e-43	85.563																													0.935846	11.64	7.29294e-21	75.061	0.99186	20.8582	5.79687e-34
lcl|NC_020990.1_prot_WP_018470269.1_2879 [locus_tag=XNR_RS14580] [protein=Ser/Thr protein kinase] [protein_id=WP_018470269.1] [location=3345525..3346544] [gbkey=CDS]	0.992771	21.9504	5.68251e-194	186.86	184.52	80.453	0.930742	12.6333	1.32143e-89	87.721	0.91457	11.7494	3.95051e-55	108.39																									0.961916	14.5368	8.04607e-58	112.27	0.973221	16.363	7.74257e-134	146.97	0.820232	6.77889	2.45583e-102
lcl|NC_020990.1_prot_WP_018470242.1_2954 [locus_tag=XNR_RS14940] [protein=DUF3566 domain-containing protein] [protein_id=WP_018470242.1] [location=3429662..3430261] [gbkey=CDS]	0.990823	20.3464	1.20541e-09	81.44	76.885	50.519	0.974718	15.8857	1.29218e-05	47.267	0.652129	2.72916	1.45525e-09	81.44
lcl|NC_020990.1_prot_WP_003948572.1_3727 [gene=groL] [locus_tag=XNR_RS18830] [protein=chaperonin GroEL] [protein_id=WP_003948572.1] [location=4317811..4319433] [gbkey=CDS]	0.988602	19.4374	0.00287688	50.819	42.854	50.819																																					0.988602	19.4374	0.00287688	50.819
lcl|NC_020990.1_prot_WP_003949934.1_2385 [locus_tag=XNR_RS11995] [protein=TerD family protein] [protein_id=WP_003949934.1] [location=2809374..2809949] [gbkey=CDS]	0.98759	19.0089	6.21719e-12	107.15	91.014	107.15
lcl|NC_020990.1_prot_WP_003950604.1_1718 [locus_tag=XNR_RS08650] [protein=glycosyltransferase] [protein_id=WP_003950604.1] [location=2062121..2064052] [gbkey=CDS]	0.986944	18.7859	5.16036e-108	208.81	188.2	190.87	0.952196	13.1897	1.66181e-17	141.87	0.985861	18.4424	3.44498e-51	178.51					0.724823	4.31345	3.63273e-23	95.345																	0.980682	17.5841	1.30001e-16	132.93	0.72794	4.36934	1.68581e-10	118.87	0.887701	8.98596	1.20853e-76
lcl|NC_020990.1_prot_WP_008406866.1_2309 [locus_tag=XNR_RS11625] [protein=GTPase] [protein_id=WP_008406866.1] [location=complement(2736828..2737436)] [gbkey=CDS]	0.984518	18.7553	3.44883e-25	84.309	83.867	84.309																																					0.984518	18.7553	3.44883e-25	84.309	0.943655	13.6485	5.36247e-07
lcl|NC_020990.1_prot_WP_018471169.1_2312 [locus_tag=XNR_RS11640] [protein=sensor histidine kinase] [protein_id=WP_018471169.1] [location=complement(2738180..2739202)] [gbkey=CDS]	0.984208	18.0165	2.93372e-60	126.21	117.74	126.21	0.982961	18.4009	3.57711e-08	74.524																													0.895671	9.48469	2.93024e-12	84.105					0.948055	12.743	0.00678922
lcl|NC_020990.1_prot_WP_003950991.1_1334 [locus_tag=XNR_RS06710] [protein=enhanced serine sensitivity protein SseB] [protein_id=WP_003950991.1] [location=complement(1614935..1615717)] [gbkey=CDS]	0.982623	19.1741	2.60112e-08	88.796	82.768	56.943	0.813469	9.4062	0.000282362	83.061																																	0.982623	19.1741	2.60112e-08	88.796	0.760084	6.69425	0.00409921
lcl|NC_020990.1_prot_WP_015506710.1_139 [locus_tag=XNR_RS00685] [protein=PQQ-binding-like beta-propeller repeat protein] [protein_id=WP_015506710.1] [location=complement(168882..171110)] [gbkey=CDS]	0.982106	17.9139	4.13875e-25	153.05	130.91	153.05
lcl|NC_020990.1_prot_WP_003950484.1_1834 [locus_tag=XNR_RS09240] [protein=serine/threonine protein kinase] [protein_id=WP_003950484.1] [location=complement(2185966..2187228)] [gbkey=CDS]	0.977778	17.1764	1.33699e-15	105.37	93.039	105.37	0.828013	8.49303	0.000143431	63.189	0.977778	17.1764	1.33699e-15	105.37																									0.750749	6.49727	1.00969e-05	52.202					0.781544	6.27957	0.00475115
lcl|NC_020990.1_prot_WP_003949043.1_3268 [locus_tag=XNR_RS16515] [protein=DUF1416 domain-containing protein] [protein_id=WP_003949043.1] [location=3775536..3775823] [gbkey=CDS]	0.975531	18.1392	8.462e-108	155.28	138.01	99.17	0.64906	4.10446	1.69206e-07	73.305					0.843603	8.68386	1.66119e-38	112.68	0.776509	8.43839	8.25677e-29	86.135																	0.846074	8.75849	1.24752e-62	116.36	0.922399	11.3855	7.34486e-21	76.598	0.830284	8.32853	1.6288e-14
lcl|NC_020990.1_prot_WP_015507004.1_1120 [locus_tag=XNR_RS05620] [protein=AAA family ATPase] [protein_id=WP_015507004.1] [location=1359481..1363938] [gbkey=CDS]	0.974434	15.8866	9.86068e-05	108.5	97.14	79.795					0.875021	8.48813	0.000734116	80.815
lcl|NC_020990.1_prot_WP_018471169.1_2312 [locus_tag=XNR_RS11640] [protein=sensor histidine kinase] [protein_id=WP_018471169.1] [location=complement(2738180..2739202)] [gbkey=CDS]	0.973713	15.9203	1.30056e-41	103.17	94.804	103.17	0.565307	4.28357	0.00761518	51.397					0.689359	4.96974	8.00277e-11	60.324																													0.776695	6.78008	4.11433e-14
lcl|NC_020990.1_prot_WP_015506710.1_139 [locus_tag=XNR_RS00685] [protein=PQQ-binding-like beta-propeller repeat protein] [protein_id=WP_015506710.1] [location=complement(168882..171110)] [gbkey=CDS]	0.973073	17.2546	0.000162008	110.9	92.806	110.9	0.722895	4.253	0.00157641	87.727																																	0.973073	17.2546	0.000162008	110.9	0.698139	4.22696	0.000919636
lcl|NC_020990.1_prot_WP_003950444.1_1875 [locus_tag=XNR_RS09455] [protein=adenosylhomocysteinase] [protein_id=WP_003950444.1] [location=complement(2252689..2254143)] [gbkey=CDS]	0.973059	16.8953	3.42409e-63	172.92	142.85	172.92									0.973059	16.8953	3.42409e-63	172.92																									0.636197	2.43586	3.08529e-23	144.51
lcl|NC_020990.1_prot_WP_003949957.1_2361 [gene=groL] [locus_tag=XNR_RS11880] [protein=chaperonin GroEL] [protein_id=WP_003949957.1] [location=complement(2784831..2786453)] [gbkey=CDS]	0.972081	15.9643	4.83451e-108	142.03	136.41	89.913	0.616473	2.69017	1.3588e-38	88.252	0.972081	15.9643	5.04099e-07	89.913	0.95019	14.5873	2.64389e-10	99.668	0.425782	0	7.56133e-07	47.844																	0.958488	16.713	2.57839e-76	118.26	0.960825	15.3963	4.83451e-108	142.03	0.924195	11.6626	1.12786e-49
lcl|NC_020990.1_prot_WP_003950062.1_2253 [locus_tag=XNR_RS11345] [protein=ATP-binding protein] [protein_id=WP_003950062.1] [location=2672460..2674100] [gbkey=CDS]	0.969022	17.5539	3.08035e-112	128.49	125.12	128.49	0.916928	13.7055	4.27669e-12	74.485																																	0.840679	8.71782	1.88139e-25	91.708	0.969022	17.5539	3.08035e-112
lcl|NC_020990.1_prot_WP_003949957.1_2361 [gene=groL] [locus_tag=XNR_RS11880] [protein=chaperonin GroEL] [protein_id=WP_003949957.1] [location=complement(2784831..2786453)] [gbkey=CDS]	0.96809	15.4424	1.70694e-13	87.533	75.467	58.402
lcl|NC_020990.1_prot_WP_015507626.1_3265 [locus_tag=XNR_RS16500] [protein=hypothetical protein] [protein_id=WP_015507626.1] [location=3771492..3773102] [gbkey=CDS]	0.959674	14.434	7.68158e-227	236.77	222.53	124.3	0.899622	12.5346	2.85134e-200	174.03	0.876968	8.64796	1.00339e-136	205.47	0.736853	5.33621	1.45712e-100	134.98	0.758872	8.01598	9.25972e-30	97.042																	0.865437	8.21837	5.17608e-100	150.2	0.778851	5.98415	7.68158e-227	236.77	0.959674	14.434	6.89063e-117
lcl|NC_020990.1_prot_WP_075985947.1_458 [gene=pssA] [locus_tag=XNR_RS02275] [protein=CDP-diacylglycerol--serine O-phosphatidyltransferase] [protein_id=WP_075985947.1] [location=550496..551353] [gbkey=CDS]	0.95583	15.2196	5.86172e-95	136.96	135.68	136.96	0.649413	7.83478	6.31543e-21	61.707									0.517114	3.3134	8.70868e-06	47.968																	0.452874	4.54941	2.61368e-14	67.199	0.786675	6.81055	5.86172e-95	133.18	0.95583	15.2196	6.73063e-58
lcl|NC_020990.1_prot_WP_015507469.1_2707 [locus_tag=XNR_RS13630] [protein=serine/threonine protein kinase] [protein_id=WP_015507469.1] [location=3127536..3129290] [gbkey=CDS]	0.953214	14.1309	1.00744e-08	83.358	74.593	46.823	0.906887	11.285	0.000526752	63.947	0.351923	3.37247	2.09778e-05	49.65																																	0.387681	0.217373	0.00492384
lcl|NC_020990.1_prot_WP_015507513.1_2842 [locus_tag=XNR_RS30330] [protein=PAS domain-containing protein] [protein_id=WP_015507513.1] [location=3294595..3299835] [gbkey=CDS]	0.948218	14.2676	8.33088e-38	71.892	71.293	59.689	0.948218	14.2676	1.20434e-24	59.689	0.934356	12.1703	8.722e-07	69.223																													0.574248	4.85697	3.70051e-25	67.661	0.894474	12.7398	7.69985e-25
lcl|NC_020990.1_prot_WP_018471169.1_2312 [locus_tag=XNR_RS11640] [protein=sensor histidine kinase] [protein_id=WP_018471169.1] [location=complement(2738180..2739202)] [gbkey=CDS]	0.93752	12.2463	2.13115e-66	137.89	121.79	127.25					0.773895	5.88623	2.13115e-66	137.89																																	0.477057	0	7.36749e-54
lcl|NC_020990.1_prot_WP_031178891.1_1971 [locus_tag=XNR_RS09945] [protein=phosphopyruvate hydratase] [protein_id=WP_031178891.1] [location=complement(2361836..2363122)] [gbkey=CDS]	0.934104	11.5429	5.61535e-12	67.661	59.248	58.691																																									0.934104	11.5429	5.61535e-12
lcl|NC_020990.1_prot_WP_003948573.1_3726 [locus_tag=XNR_RS18825] [protein=co-chaperone GroES] [protein_id=WP_003948573.1] [location=4317345..4317653] [gbkey=CDS]	0.933631	11.5281	5.05677e-172	135.89	127.89	55.547	0.64833	2.80227	5.37137e-95	103.04	0.499567	0	5.05677e-172	129.74	0.706636	3.82243	8.63704e-54	114.69	0.491448	0	4.49267e-18	82.725																	0.71497	4.05503	5.0042e-80	97.551	0.933631	11.5281	0.000100317	55.547	0.711118	4.15634	3.27352e-66
lcl|NC_020990.1_prot_WP_003950387.1_1933 [locus_tag=XNR_RS09750] [protein=STAS domain-containing protein] [protein_id=WP_003950387.1] [location=complement(2320366..2320734)] [gbkey=CDS]	0.930585	11.2734	1.37192e-81	129.91	120.41	94.738	0.71681	4.03376	1.93566e-15	75.969	0.709844	3.88567	2.60545e-24	64.21	0.703043	3.7429	7.34456e-34	82.99	0.831703	6.94025	1.70958e-33	75.061																	0.706747	3.82207	1.20836e-12	61.867					0.890646	9.11332	1.19975e-25
lcl|NC_020990.1_prot_WP_003949957.1_2361 [gene=groL] [locus_tag=XNR_RS11880] [protein=chaperonin GroEL] [protein_id=WP_003949957.1] [location=complement(2784831..2786453)] [gbkey=CDS]	0.926024	12.8905	1.12786e-49	92.592	87.25	87.533									0.578689	4.76068	0.000140501	44.654	0.617769	3.52718	7.56133e-07	62.65																	0.726525	5.90625	7.3143e-11	81.44	0.449301	0	7.56118e-05	76.196	0.926024	12.8905	1.12786e-49
lcl|NC_020990.1_prot_WP_018471169.1_2312 [locus_tag=XNR_RS11640] [protein=sensor histidine kinase] [protein_id=WP_018471169.1] [location=complement(2738180..2739202)] [gbkey=CDS]	0.917347	10.8107	2.76149e-68	148.35	133.28	121.74	0.421494	0.176575	2.56049e-24	99.17	0.832959	7.9834	1.52166e-08	74.643	0.678685	3.94733	4.85602e-24	72.075	0.706121	4.2196	2.76149e-68	95.677																	0.536144	4.36934	4.55584e-52	118.87	0.917347	10.8107	4.23661e-53	127.62	0.477057	0	7.36749e-54
lcl|NC_020990.1_prot_WP_003948572.1_3727 [gene=groL] [locus_tag=XNR_RS18830] [protein=chaperonin GroEL] [protein_id=WP_003948572.1] [location=4317811..4319433] [gbkey=CDS]	0.912308	11.2939	2.78615e-38	120.37	79.838	87.892	0.478757	0	2.62521e-06	97.525	0.540937	3.2921	1.80547e-07	61.503	0.328002	0	0.00144077	42.17																					0.39906	0	0.00473025	40.372					0.619737	3.94659	2.78615e-38
lcl|NC_020990.1_prot_WP_003948572.1_3727 [gene=groL] [locus_tag=XNR_RS18830] [protein=chaperonin GroEL] [protein_id=WP_003948572.1] [location=4317811..4319433] [gbkey=CDS]	0.909204	11.4869	4.21523e-51	175.01	166.64	128.39	0.813724	8.44584	5.51252e-08	93.026	0.601108	3.71109	1.80547e-07	61.503	0.328002	0	0.00144077	42.17																					0.796814	8.36957	1.43071e-07	77.696	0.716715	4.30142	1.00384e-11	147.86	0.896853	12.4054	4.21523e-51
lcl|NC_020990.1_prot_WP_003948573.1_3726 [locus_tag=XNR_RS18825] [protein=co-chaperone GroES] [protein_id=WP_003948573.1] [location=4317345..4317653] [gbkey=CDS]	0.907999	12.3558	5.05677e-172	135.89	127.89	105.97					0.499567	0	5.05677e-172	129.74	0.493155	0	8.63704e-54	114.69	0.491448	0	4.49267e-18	82.725																	0.84355	10.3653	0.000773831	40.851	0.867153	8.44957	1.02981e-80	123.14
lcl|NC_020990.1_prot_WP_003950062.1_2253 [locus_tag=XNR_RS11345] [protein=ATP-binding protein] [protein_id=WP_003950062.1] [location=2672460..2674100] [gbkey=CDS]	0.900689	9.58233	8.19954e-48	162.6	150.84	109.82	0.900689	9.58233	7.46289e-19	109.82	0.698663	3.70998	7.18881e-09	69.712	0.481537	2.68621	2.01525e-05	77.698																					0.712091	4.13932	9.6423e-19	124.87	0.795491	7.59018	9.85138e-09	89.913	0.701969	4.02967	1.33369e-36
lcl|NC_020990.1_prot_WP_003948634.1_3663 [gene=rpsQ] [locus_tag=XNR_RS18520] [protein=30S ribosomal protein S17] [protein_id=WP_003948634.1] [location=4268443..4268730] [gbkey=CDS]	0.88826	9.03441	0.00258598	89.923	75.919	63.947													0.88826	9.03441	0.0627593	63.947
lcl|NC_020990.1_prot_WP_003950444.1_1875 [locus_tag=XNR_RS09455] [protein=adenosylhomocysteinase] [protein_id=WP_003950444.1] [location=complement(2252689..2254143)] [gbkey=CDS]	0.887973	9.00505	7.77255e-31	142.08	123.27	142.08	0.726327	4.34259	0.000520496	90.156									0.878898	8.70933	1.55232e-11	98.865																	0.887973	9.00505	7.77255e-31	142.08
lcl|NC_020990.1_prot_WP_003952322.1_30 [locus_tag=XNR_RS00145] [protein=HPr family phosphocarrier protein] [protein_id=WP_003952322.1] [location=46259..46537] [gbkey=CDS]	0.887931	11.9992	7.6367e-12	92.747	66.282	90.156	0.464823	0	0.0117245	70.598	0.534297	1.67897	0.0515873	41.499	0.493355	0	0.00412877	87.727	0.797167	7.34805	7.6367e-12	87.727																					0.887931	11.9992	1.38758e-11	90.156	0.370038	0	0.0506261
lcl|NC_020990.1_prot_WP_015508019.1_4678 [gene=pknB] [locus_tag=XNR_RS23615] [protein=Stk1 family PASTA domain-containing Ser/Thr kinase] [protein_id=WP_015508019.1] [location=complement(5420215..5422089)] [gbkey=CDS]	0.885055	7.76727	1.17103e-64	117.64	113.24	60.78	0.711363	3.68352	8.61639e-11	40.406	0.574122	0	1.17103e-64	117.64																									0.426306	0	1.06055e-21	44.781	0.648422	0	1.99518e-15	63.189
lcl|NC_020990.1_prot_WP_003950142.1_2177 [locus_tag=XNR_RS10960] [protein=D-alanyl-D-alanine carboxypeptidase] [protein_id=WP_003950142.1] [location=complement(2575818..2578541)] [gbkey=CDS]	0.884438	8.83851	5.52273e-114	187.49	168.17	129.04	0.882769	8.76806	6.4904e-35	121.39	0.730115	4.32212	3.48502e-25	117.8	0.5	0	0.0023762	70.598	0.707586	3.83801	0.0326042	52.201																	0.737626	4.48915	2.09749e-97	178.03	0.730137	4.3226	2.03887e-07	107.46	0.737053	4.47631	3.13387e-98
lcl|NC_020990.1_prot_WP_015507982.1_4545 [locus_tag=XNR_RS22960] [protein=bifunctional [glutamine synthetase] adenylyltransferase/[glutamine synthetase]-adenylyl-L-tyrosine phosphorylase] [protein_id=WP_015507982.1] [location=5261894..5264899] [gbkey=CDS]	0.864844	8.06104	4.69726e-66	85.719	85.324	85.719	0.848142	7.47063	3.88548e-15	62.225	0.72619	4.23603	4.24804e-34	67.279
lcl|NC_020990.1_prot_WP_003950883.1_1440 [gene=atpD] [locus_tag=XNR_RS07245] [protein=F0F1 ATP synthase subunit beta] [protein_id=WP_003950883.1] [location=complement(1741168..1742610)] [gbkey=CDS]	0.863746	8.02807	3.91968e-08	109.16	91.432	81.373	0.726125	4.23462	3.91968e-08	106.79																																	0.729279	4.30649	4.461e-08	109.16	0.863746	8.02807	9.441e-06
lcl|NC_020990.1_prot_WP_003949341.1_2977 [gene=pknB] [locus_tag=XNR_RS15060] [protein=Stk1 family PASTA domain-containing Ser/Thr kinase] [protein_id=WP_003949341.1] [location=complement(3450591..3452579)] [gbkey=CDS]	0.857709	10.1239	5.27743e-42	104.76	104.17	76.23																																	0.855055	9.91315	5.27743e-42	104.76	0.857709	10.1239	1.18138e-24	76.23	0.37968	0	1.64282e-14
lcl|NC_020990.1_prot_WP_003949314.1_3003 [locus_tag=XNR_RS15195] [protein=serine/threonine protein kinase] [protein_id=WP_003949314.1] [location=complement(3479987..3481636)] [gbkey=CDS]	0.855235	8.4188	1.85411e-39	94.375	93.227	53.073					0.833613	7.1681	6.32854e-27	69.818																									0.486342	0	6.74337e-27	81.44	0.58403	1.59488	4.0697e-16	74.485
lcl|NC_020990.1_prot_WP_003949668.1_2659 [locus_tag=XNR_RS13380] [protein=dTMP kinase] [protein_id=WP_003949668.1] [location=complement(3067686..3071000)] [gbkey=CDS]	0.853552	8.42111	1.48334e-48	79.892	75.027	79.892	0.650326	3.41112	1.76022e-10	62.299																																	0.853552	8.42111	1.48334e-48	79.892	0.557317	3.56493	2.62811e-10
lcl|NC_020990.1_prot_WP_003949314.1_3003 [locus_tag=XNR_RS15195] [protein=serine/threonine protein kinase] [protein_id=WP_003949314.1] [location=complement(3479987..3481636)] [gbkey=CDS]	0.853187	8.13654	4.70423e-33	128.49	119.28	128.49					0.434735	0	6.32854e-27	65.942																									0.486342	0	6.74337e-27	81.44	0.572045	3.28404	1.50397e-14	47.149
lcl|NC_020990.1_prot_WP_003948572.1_3727 [gene=groL] [locus_tag=XNR_RS18830] [protein=chaperonin GroEL] [protein_id=WP_003948572.1] [location=4317811..4319433] [gbkey=CDS]	0.848538	10.5298	1.27892e-39	189.25	183.05	94.838	0.626012	3.84674	2.62521e-06	97.525	0.313691	0	1.80547e-07	61.503	0.328002	0	0.00144077	42.17	0.562467	3.46194	0.00134411	52.295																	0.726014	5.8236	6.41032e-08	99.127	0.7035	4.3462	4.92575e-29	123.92	0.420577	0	2.78615e-38
lcl|NC_020990.1_prot_WP_003950142.1_2177 [locus_tag=XNR_RS10960] [protein=D-alanyl-D-alanine carboxypeptidase] [protein_id=WP_003950142.1] [location=complement(2575818..2578541)] [gbkey=CDS]	0.841368	7.24597	2.59181e-175	143.63	128.07	143.63					0.689538	3.4655	8.79571e-39	78.367					0.655563	2.79505	1.31918e-30	56.636																	0.5	0	2.65118e-20	54.86	0.5	0	5.70167e-73	54.092	0.670686	3.08909	2.86214e-60
lcl|NC_020990.1_prot_WP_018471169.1_2312 [locus_tag=XNR_RS11640] [protein=sensor histidine kinase] [protein_id=WP_018471169.1] [location=complement(2738180..2739202)] [gbkey=CDS]	0.830683	7.61462	4.47511e-14	88.448	81.26	53.073					0.400219	0.879645	9.28359e-11	70.249																																	0.606549	5.38694	4.47511e-14
lcl|NC_020990.1_prot_WP_015507265.1_2021 [locus_tag=XNR_RS10190] [protein=hypothetical protein] [protein_id=WP_015507265.1] [location=complement(2417802..2420285)] [gbkey=CDS]	0.823106	6.82782	1.92563e-24	73.06	70.719	69.053																																	0.625391	3.16886	0.00133087	45.705					0.637815	3.00531	1.46892e-05
lcl|NC_020990.1_prot_WP_075985947.1_458 [gene=pssA] [locus_tag=XNR_RS02275] [protein=CDP-diacylglycerol--serine O-phosphatidyltransferase] [protein_id=WP_075985947.1] [location=550496..551353] [gbkey=CDS]	0.81724	6.98001	1.22617e-20	77.229	71.892	77.229
lcl|NC_020990.1_prot_WP_015507626.1_3265 [locus_tag=XNR_RS16500] [protein=hypothetical protein] [protein_id=WP_015507626.1] [location=3771492..3773102] [gbkey=CDS]	0.814152	6.62563	8.88959e-72	124.3	120.85	122.97	0.479305	0	4.06616e-39	124.3
lcl|NC_020990.1_prot_WP_015506679.1_31 [locus_tag=XNR_RS00150] [protein=phosphoenolpyruvate--protein phosphotransferase] [protein_id=WP_015506679.1] [location=46534..48204] [gbkey=CDS]	0.812752	7.86653	7.53867e-07	61.23	57.789	61.23																																					0.787496	7.28348	8.67271e-07	45.17
lcl|NC_020990.1_prot_WP_003947056.1_5233 [gene=secF] [locus_tag=XNR_RS26460] [protein=protein translocase subunit SecF] [protein_id=WP_003947056.1] [location=6038513..6039649] [gbkey=CDS]	0.809914	6.30638	6.39914e-73	60.763	60.24	60.763																																					0.809914	6.30638	6.39914e-73	60.763
lcl|NC_020990.1_prot_WP_003949339.1_2979 [locus_tag=XNR_RS15070] [protein=FtsW/RodA/SpoVE family cell cycle protein] [protein_id=WP_003949339.1] [location=complement(3454230..3455654)] [gbkey=CDS]	0.80723	7.71526	1.99996e-26	142.76	137.06	81.867	0.58501	2.54302	1.99996e-26	142.76																													0.19994	0	1.18446e-06	93.517	0.31035	2.59372	0.00512709	55.804	0.478744	4.86987	5.52172e-06
lcl|NC_020990.1_prot_WP_003952322.1_30 [locus_tag=XNR_RS00145] [protein=HPr family phosphocarrier protein] [protein_id=WP_003952322.1] [location=46259..46537] [gbkey=CDS]	0.791348	7.20433	1.50553e-11	90.156	65.412	79.235	0.523987	3.42732	1.50553e-11	90.156	0.791348	7.20433	2.51539e-07	79.235																									0.548139	2.3425	0.00706779	51.829	0.416246	0	0.0086456	55.782
lcl|NC_020990.1_prot_WP_003950659.1_1661 [locus_tag=XNR_RS08360] [protein=hypothetical protein] [protein_id=WP_003950659.1] [location=complement(1993258..1994463)] [gbkey=CDS]	0.790502	7.16932	1.36448e-47	97.727	92.821	97.727	0.470913	0	7.68481e-15	72.368																																	0.790502	7.16932	1.36448e-47	97.727	0.408745	0	1.24342e-10
lcl|NC_020990.1_prot_WP_003950991.1_1334 [locus_tag=XNR_RS06710] [protein=enhanced serine sensitivity protein SseB] [protein_id=WP_003950991.1] [location=complement(1614935..1615717)] [gbkey=CDS]	0.79032	7.67111	0.000412161	73.262	62.289	63.025	0.564191	1.32703	0.000412161	73.262	0.79032	7.67111	0.018576	63.025
lcl|NC_020990.1_prot_WP_003949358.1_2961 [locus_tag=XNR_RS14975] [protein=DNA-binding protein] [protein_id=WP_003949358.1] [location=complement(3436827..3437375)] [gbkey=CDS]	0.79019	6.69425	0.00163824	40.324	39.869	40.324
lcl|NC_020990.1_prot_WP_015507389.1_2430 [locus_tag=XNR_RS12225] [protein=STAS domain-containing protein] [protein_id=WP_015507389.1] [location=2844810..2845664] [gbkey=CDS]	0.780292	7.06036	1.12545e-59	130.81	117.5	95.263	0.381131	0.905052	8.17736e-20	42.977	0.732621	5.47795	3.62168e-24	88.203	0.603168	3.45593	1.52603e-10	42.977	0.748731	7.75218	9.4378e-08	45.826																					0.333333	0	5.41298e-16	61.503	0.409903	0	1.9091e-08
lcl|NC_020990.1_prot_WP_015508047.1_4780 [locus_tag=XNR_RS24135] [protein=branched-chain amino acid transport permease] [protein_id=WP_015508047.1] [location=complement(5542093..5543859)] [gbkey=CDS]	0.779311	5.89598	0.00170809	58.045	54.309	58.045
lcl|NC_020990.1_prot_WP_003949957.1_2361 [gene=groL] [locus_tag=XNR_RS11880] [protein=chaperonin GroEL] [protein_id=WP_003949957.1] [location=complement(2784831..2786453)] [gbkey=CDS]	0.77874	5.87875	2.96444e-26	53.028	49.966	53.028
lcl|NC_020990.1_prot_WP_015507626.1_3265 [locus_tag=XNR_RS16500] [protein=hypothetical protein] [protein_id=WP_015507626.1] [location=3771492..3773102] [gbkey=CDS]	0.772932	8.5303	3.29089e-100	124.36	115.59	44.667					0.772932	8.5303	0.00440092	44.667																													0.410192	0	0.00200488	48.476
lcl|NC_020990.1_prot_WP_003950387.1_1933 [locus_tag=XNR_RS09750] [protein=STAS domain-containing protein] [protein_id=WP_003950387.1] [location=complement(2320366..2320734)] [gbkey=CDS]	0.772056	5.3161	1.88059e-33	100.56	89.585	42.218	0.772056	5.3161	1.04392e-06	51.577					0.499854	0	0.000716093	46.823	0.499997	0	1.88059e-33	75.061																	0.619192	2.11206	1.20836e-12	54.261					0.5	0	1.19975e-25
lcl|NC_020990.1_prot_WP_003949358.1_2961 [locus_tag=XNR_RS14975] [protein=DNA-binding protein] [protein_id=WP_003949358.1] [location=complement(3436827..3437375)] [gbkey=CDS]	0.767893	5.23383	5.87536e-68	136.31	120.8	136.31	0.748649	5.23559	3.76434e-15	125.64																																	0.436154	0	0.000213689	43.727	0.767893	5.23383	2.73596e-53
lcl|NC_020990.1_prot_WP_003949313.1_3004 [locus_tag=XNR_RS15200] [protein=serine/threonine protein kinase] [protein_id=WP_003949313.1] [location=3482036..3483607] [gbkey=CDS]	0.761006	6.87288	1.24982e-27	62.65	58.509	58.206	0.52843	1.70915	2.21497e-14	62.65																													0.538889	3.48579	1.24982e-27	59.122	0.761006	6.87288	1.41992e-07	58.206
lcl|NC_020990.1_prot_WP_003947652.1_4634 [gene=ctaD] [locus_tag=XNR_RS23400] [protein=cytochrome c oxidase subunit I] [protein_id=WP_003947652.1] [location=5374393..5376129] [gbkey=CDS]	0.748551	4.73775	1.38477e-11	55.866	51.106	55.866																																					0.737871	4.49478	9.55428e-06	53.44
lcl|NC_020990.1_prot_WP_003947659.1_4627 [locus_tag=XNR_RS23365] [protein=iron-sulfur cluster assembly accessory protein] [protein_id=WP_003947659.1] [location=5366383..5366739] [gbkey=CDS]	0.74825	4.7547	0.00618931	51.577	39.248	51.577																																					0.74825	4.7547	0.00618931	51.577
lcl|NC_020990.1_prot_WP_008409111.1_2830 [locus_tag=XNR_RS29860] [protein=hypothetical protein] [protein_id=WP_008409111.1] [location=complement(3282225..3282434)] [gbkey=CDS]	0.746694	4.71025	3.87821e-43	132.41	121.2	48.928	0.499999	0	4.52005e-34	83.979	0.499988	0	4.27425e-07	51.399																													0.5	0	1.86142e-34	84.547	0.538421	0.668823	1.08139e-12
lcl|NC_020990.1_prot_WP_015506899.1_762 [locus_tag=XNR_RS03810] [protein=ABC transporter permease] [protein_id=WP_015506899.1] [location=complement(907610..908977)] [gbkey=CDS]	0.742699	4.76068	1.43915e-37	81.644	66.205	44.654
lcl|NC_020990.1_prot_WP_003949341.1_2977 [gene=pknB] [locus_tag=XNR_RS15060] [protein=Stk1 family PASTA domain-containing Ser/Thr kinase] [protein_id=WP_003949341.1] [location=complement(3450591..3452579)] [gbkey=CDS]	0.742612	6.5958	2.72617e-65	116.88	115.98	55.524																																	0.489842	0	9.7226e-65	104.76	0.552249	3.50819	2.72617e-65	112.75	0.557983	1.47122	2.33398e-18
lcl|NC_020990.1_prot_WP_003950142.1_2177 [locus_tag=XNR_RS10960] [protein=D-alanyl-D-alanine carboxypeptidase] [protein_id=WP_003950142.1] [location=complement(2575818..2578541)] [gbkey=CDS]	0.739958	4.54212	0.04525	45.826	44.676	45.826
lcl|NC_020990.1_prot_WP_015508019.1_4678 [gene=pknB] [locus_tag=XNR_RS23615] [protein=Stk1 family PASTA domain-containing Ser/Thr kinase] [protein_id=WP_015508019.1] [location=complement(5420215..5422089)] [gbkey=CDS]	0.738251	4.55083	1.76975e-13	66.215	64.394	66.215	0.428063	0	0.000100688	48.037
lcl|NC_020990.1_prot_WP_003950883.1_1440 [gene=atpD] [locus_tag=XNR_RS07245] [protein=F0F1 ATP synthase subunit beta] [protein_id=WP_003950883.1] [location=complement(1741168..1742610)] [gbkey=CDS]	0.738128	4.50304	4.89172e-51	147.02	96.926	121.71	0.737678	4.50561	6.57899e-51	133.07	0.706898	4.10419	0.00236039	65.408																													0.733914	4.50694	4.89172e-51	147.02	0.450938	0	0.00588345
lcl|NC_020990.1_prot_WP_003950904.1_1420 [locus_tag=XNR_RS07145] [protein=cellulose-binding protein] [protein_id=WP_003950904.1] [location=1719560..1720498] [gbkey=CDS]	0.733388	4.96417	5.36168e-114	126.37	125.76	84.86	0.333325	0	5.10159e-11	45.458	0.494248	0	8.37534e-99	121.93
lcl|NC_020990.1_prot_WP_003949387.1_2933 [locus_tag=XNR_RS14845] [protein=hypothetical protein] [protein_id=WP_003949387.1] [location=3404492..3406189] [gbkey=CDS]	0.723257	4.18346	1.6795e-08	80.379	78.065	80.379																																					0.723257	4.18346	1.6795e-08	80.379
lcl|NC_020990.1_prot_WP_003949957.1_2361 [gene=groL] [locus_tag=XNR_RS11880] [protein=chaperonin GroEL] [protein_id=WP_003949957.1] [location=complement(2784831..2786453)] [gbkey=CDS]	0.713858	6.39264	2.70108e-06	108.94	100.94	45.556	0.43005	2.14185	0.0304113	47.968																																	0.713858	6.39264	0.000861099	45.556	0.564467	3.00463	2.70108e-06
lcl|NC_020990.1_prot_WP_003951206.1_1117 [locus_tag=XNR_RS05605] [protein=polyribonucleotide nucleotidyltransferase] [protein_id=WP_003951206.1] [location=complement(1355526..1357733)] [gbkey=CDS]	0.708015	3.84683	7.8105e-10	80.677	75.561	80.677	0.708015	3.84683	7.8105e-10	80.677									0.5	0	0.00112275	60.324
lcl|NC_020990.1_prot_WP_003950032.1_2283 [locus_tag=XNR_RS11495] [protein=NCS2 family permease] [protein_id=WP_003950032.1] [location=complement(2698956..2700401)] [gbkey=CDS]	0.703099	3.99554	0.000372023	48.037	45.341	40.372																																	0.498273	0	0.000372023	48.037					0.703099	3.99554	0.0139363
lcl|NC_020990.1_prot_WP_015508154.1_5197 [gene=cobT] [locus_tag=XNR_RS26245] [protein=nicotinate-nucleotide--dimethylbenzimidazole phosphoribosyltransferase] [protein_id=WP_015508154.1] [location=6000174..6003494] [gbkey=CDS]	0.702433	3.73046	5.34423e-16	76.349	75.999	54.685	0.702433	3.73046	1.21787e-15	54.685																																	0.5	0	2.13729e-10	76.349
lcl|NC_020990.1_prot_WP_003949043.1_3268 [locus_tag=XNR_RS16515] [protein=DUF1416 domain-containing protein] [protein_id=WP_003949043.1] [location=3775536..3775823] [gbkey=CDS]	0.702405	6.63726	3.15532e-10	57.279	46.633	57.279
lcl|NC_020990.1_prot_WP_003950032.1_2283 [locus_tag=XNR_RS11495] [protein=NCS2 family permease] [protein_id=WP_003950032.1] [location=complement(2698956..2700401)] [gbkey=CDS]	0.700591	3.71326	7.53865e-11	71.118	69.566	62.804																																	0.700591	3.71326	8.0216e-07	62.804	0.692398	3.53094	7.53865e-11	71.118	0.667993	3.37202	0.000930793
lcl|NC_020990.1_prot_WP_003949502.1_2821 [locus_tag=XNR_RS14270] [protein=type II toxin-antitoxin system VapB family antitoxin] [protein_id=WP_003949502.1] [location=3274226..3274522] [gbkey=CDS]	0.693984	4.03988	1.3006e-16	90.806	89.555	90.806
lcl|NC_020990.1_prot_WP_003948572.1_3727 [gene=groL] [locus_tag=XNR_RS18830] [protein=chaperonin GroEL] [protein_id=WP_003948572.1] [location=4317811..4319433] [gbkey=CDS]	0.692284	3.52133	2.13607e-06	72.311	63.943	72.311
lcl|NC_020990.1_prot_WP_003950991.1_1334 [locus_tag=XNR_RS06710] [protein=enhanced serine sensitivity protein SseB] [protein_id=WP_003950991.1] [location=complement(1614935..1615717)] [gbkey=CDS]	0.690883	6.50311	0.0464503	50.116	49.064	50.116																																									0.690883	6.50311	0.0464503
lcl|NC_020990.1_prot_WP_026048484.1_3041 [locus_tag=XNR_RS15380] [protein=flotillin family protein] [protein_id=WP_026048484.1] [location=3523774..3525231] [gbkey=CDS]	0.683991	4.16331	2.84012e-72	130	124.43	104.76													0.554189	3.91958	1.40303e-38	81.618																	0.556644	4.07255	7.75211e-48	101.62					0.531044	3.7835	3.61018e-39
lcl|NC_020990.1_prot_WP_003948572.1_3727 [gene=groL] [locus_tag=XNR_RS18830] [protein=chaperonin GroEL] [protein_id=WP_003948572.1] [location=4317811..4319433] [gbkey=CDS]	0.679773	3.40748	0.0011475	42.888	39.66	42.888																																									0.679773	3.40748	0.0011475
lcl|NC_020990.1_prot_WP_003952322.1_30 [locus_tag=XNR_RS00145] [protein=HPr family phosphocarrier protein] [protein_id=WP_003952322.1] [location=46259..46537] [gbkey=CDS]	0.669658	4.41188	1.98508e-07	115.79	79.946	115.79	0.464823	0	0.0117245	70.598					0.493355	0	0.00412877	87.727																					0.669658	4.41188	1.98508e-07	115.79					0.370038	0	0.0506261
lcl|NC_020990.1_prot_WP_015508019.1_4678 [gene=pknB] [locus_tag=XNR_RS23615] [protein=Stk1 family PASTA domain-containing Ser/Thr kinase] [protein_id=WP_015508019.1] [location=complement(5420215..5422089)] [gbkey=CDS]	0.668981	5.59113	2.77128e-13	72.248	70.875	46.988	0.428063	0	0.000100688	48.037																																	0.588022	3.37264	1.33509e-08	72.248
lcl|NC_020990.1_prot_WP_015507389.1_2430 [locus_tag=XNR_RS12225] [protein=STAS domain-containing protein] [protein_id=WP_015507389.1] [location=2844810..2845664] [gbkey=CDS]	0.667162	3.65087	3.7818e-40	107.46	98.97	53.782	0.421458	0	3.7818e-40	107.46	0.476535	0	1.62904e-08	65.421	0.513069	2.10614	2.32977e-16	80.82																					0.486532	1.0439	8.54293e-31	53.193	0.472475	1.59563	5.51082e-24	61.503	0.548409	3.8539	1.61323e-15
lcl|NC_020990.1_prot_WP_003950142.1_2177 [locus_tag=XNR_RS10960] [protein=D-alanyl-D-alanine carboxypeptidase] [protein_id=WP_003950142.1] [location=complement(2575818..2578541)] [gbkey=CDS]	0.648517	2.66017	5.70167e-73	80.929	75.547	49.391																																	0.5	0	2.65118e-20	54.86	0.5	0	5.70167e-73	54.092
lcl|NC_020990.1_prot_WP_003947652.1_4634 [gene=ctaD] [locus_tag=XNR_RS23400] [protein=cytochrome c oxidase subunit I] [protein_id=WP_003947652.1] [location=5374393..5376129] [gbkey=CDS]	0.645609	2.60515	7.69595e-06	49.872	48.775	49.872	0.645609	2.60515	7.69595e-06	49.872
lcl|NC_020990.1_prot_WP_003949341.1_2977 [gene=pknB] [locus_tag=XNR_RS15060] [protein=Stk1 family PASTA domain-containing Ser/Thr kinase] [protein_id=WP_003949341.1] [location=complement(3450591..3452579)] [gbkey=CDS]	0.644472	3.30429	2.72617e-65	112.75	104.75	51.337																																	0.644472	3.30429	9.7226e-65	87.151	0.494279	0	2.72617e-65	112.75	0.412566	0	2.33398e-18
lcl|NC_020990.1_prot_WP_003949377.1_2943 [gene=yidC] [locus_tag=XNR_RS14895] [protein=membrane protein insertase YidC] [protein_id=WP_003949377.1] [location=complement(3414418..3415713)] [gbkey=CDS]	0.640269	4.41302	1.10236e-11	49.872	49.653	49.872
lcl|NC_020990.1_prot_WP_018471169.1_2312 [locus_tag=XNR_RS11640] [protein=sensor histidine kinase] [protein_id=WP_018471169.1] [location=complement(2738180..2739202)] [gbkey=CDS]	0.611854	3.52718	1.09865e-41	91.708	85.027	62.65					0.561747	3.9272	1.05212e-09	43.09					0.611854	3.52718	1.89459e-12	62.65																	0.415199	0	8.8531e-10	63.947	0.459039	0	3.09324e-10	58.045
lcl|NC_020990.1_prot_WP_003949388.1_2932 [gene=murJ] [locus_tag=XNR_RS14840] [protein=murein biosynthesis integral membrane protein MurJ] [protein_id=WP_003949388.1] [location=3402193..3404382] [gbkey=CDS]	0.610464	5.22325	1.25857e-50	127.03	124.66	127.03	0.412792	0	1.1961e-08	71.471																																	0.420423	0	6.05945e-27	83.358	0.610464	5.22325	1.25857e-50
lcl|NC_020990.1_prot_WP_015508019.1_4678 [gene=pknB] [locus_tag=XNR_RS23615] [protein=Stk1 family PASTA domain-containing Ser/Thr kinase] [protein_id=WP_015508019.1] [location=complement(5420215..5422089)] [gbkey=CDS]	0.60891	0	1.06055e-21	44.781	43.762	42.78																																	0.426306	0	1.06055e-21	44.781
lcl|NC_020990.1_prot_WP_015507092.1_1429 [locus_tag=XNR_RS07190] [protein=ATP-binding protein] [protein_id=WP_015507092.1] [location=complement(1727896..1730313)] [gbkey=CDS]	0.595469	2.37052	1.31639e-24	72.311	64.346	72.311
lcl|NC_020990.1_prot_WP_015507513.1_2842 [locus_tag=XNR_RS30330] [protein=PAS domain-containing protein] [protein_id=WP_015507513.1] [location=3294595..3299835] [gbkey=CDS]	0.594038	1.65474	6.5733e-10	66.371	62.625	66.371																																									0.594038	1.65474	6.5733e-10
lcl|NC_020990.1_prot_WP_003947441.1_4845 [gene=sufD] [locus_tag=XNR_RS24460] [protein=Fe-S cluster assembly protein SufD] [protein_id=WP_003947441.1] [location=5618235..5619434] [gbkey=CDS]	0.590215	3.37845	4.45214e-25	109.87	108.85	63.086	0.590215	3.37845	2.74538e-12	63.086									0.481544	1.4664	1.33075e-09	46.636																	0.333313	0	4.45214e-25	109.87	0.332418	0	4.41722e-14	62.299	0.404793	0	3.63054e-19
lcl|NC_020990.1_prot_WP_003950062.1_2253 [locus_tag=XNR_RS11345] [protein=ATP-binding protein] [protein_id=WP_003950062.1] [location=2672460..2674100] [gbkey=CDS]	0.584505	1.551	2.31483e-08	76.563	74.853	76.563													0.584505	1.551	2.31483e-08	76.563
lcl|NC_020990.1_prot_WP_003948940.1_3372 [gene=folK] [locus_tag=XNR_RS17030] [protein=2-amino-4-hydroxy-6-hydroxymethyldihydropteridine diphosphokinase] [protein_id=WP_003948940.1] [location=complement(3884649..3885248)] [gbkey=CDS]	0.584338	1.48705	4.68734e-22	45.705	45.063	45.705
lcl|NC_020990.1_prot_WP_003948915.1_3395 [locus_tag=XNR_RS17145] [protein=MbtH family protein] [protein_id=WP_003948915.1] [location=complement(3968509..3968766)] [gbkey=CDS]	0.539704	2.39884	0.0251882	50.314	44.286	50.314
lcl|NC_020990.1_prot_WP_003950883.1_1440 [gene=atpD] [locus_tag=XNR_RS07245] [protein=F0F1 ATP synthase subunit beta] [protein_id=WP_003950883.1] [location=complement(1741168..1742610)] [gbkey=CDS]	0.538524	3.68394	5.18763e-05	77.157	48.83	40.83					0.485986	0	0.00236039	65.408																									0.538524	3.68394	0.0147661	40.83					0.450938	0	0.00588345
lcl|NC_020990.1_prot_WP_003947441.1_4845 [gene=sufD] [locus_tag=XNR_RS24460] [protein=Fe-S cluster assembly protein SufD] [protein_id=WP_003947441.1] [location=5618235..5619434] [gbkey=CDS]	0.520103	3.39118	4.45214e-25	109.87	108.85	59.756																																	0.333313	0	4.45214e-25	109.87	0.332418	0	4.41722e-14	62.299	0.404793	0	3.63054e-19
lcl|NC_020990.1_prot_WP_003950142.1_2177 [locus_tag=XNR_RS10960] [protein=D-alanyl-D-alanine carboxypeptidase] [protein_id=WP_003950142.1] [location=complement(2575818..2578541)] [gbkey=CDS]	0.5	0	8.49477e-18	114.5	107.82	114.5	0.5	0	0.00122542	62.494					0.5	0	0.0023762	70.598																					0.5	0	3.24327e-05	90.376
lcl|NC_020990.1_prot_WP_015508154.1_5197 [gene=cobT] [locus_tag=XNR_RS26245] [protein=nicotinate-nucleotide--dimethylbenzimidazole phosphoribosyltransferase] [protein_id=WP_015508154.1] [location=6000174..6003494] [gbkey=CDS]	0.5	0	1.49744e-11	76.349	75.999	76.349																																					0.5	0	2.13729e-10	76.349
lcl|NC_020990.1_prot_WP_003951206.1_1117 [locus_tag=XNR_RS05605] [protein=polyribonucleotide nucleotidyltransferase] [protein_id=WP_003951206.1] [location=complement(1355526..1357733)] [gbkey=CDS]	0.5	0	0.00112275	60.324	59.105	60.324													0.5	0	0.00112275	60.324
lcl|NC_020990.1_prot_WP_015506899.1_762 [locus_tag=XNR_RS03810] [protein=ABC transporter permease] [protein_id=WP_015506899.1] [location=complement(907610..908977)] [gbkey=CDS]	0.499987	0	1.43915e-37	81.644	66.205	81.644
lcl|NC_020990.1_prot_WP_003948610.1_3688 [locus_tag=XNR_RS18640] [protein=phosphoglucosamine mutase] [protein_id=WP_003948610.1] [location=4283636..4284997] [gbkey=CDS]	0.499965	0	3.16537e-26	50.521	49.998	50.521
lcl|NC_020990.1_prot_WP_003948610.1_3688 [locus_tag=XNR_RS18640] [protein=phosphoglucosamine mutase] [protein_id=WP_003948610.1] [location=4283636..4284997] [gbkey=CDS]	0.499965	0	3.16537e-26	50.521	49.998	50.521
lcl|NC_020990.1_prot_WP_003950881.1_1442 [locus_tag=XNR_RS07255] [protein=F0F1 ATP synthase subunit alpha] [protein_id=WP_003950881.1] [location=complement(1743548..1745140)] [gbkey=CDS]	0.499936	0	0.000516983	58.045	56.197	46.823																																					0.499884	0	0.0101991	51.577
lcl|NC_020990.1_prot_WP_003950881.1_1442 [locus_tag=XNR_RS07255] [protein=F0F1 ATP synthase subunit alpha] [protein_id=WP_003950881.1] [location=complement(1743548..1745140)] [gbkey=CDS]	0.499936	0	0.000516983	58.045	56.197	46.823																																					0.499884	0	0.0101991	51.577
lcl|NC_020990.1_prot_WP_003949957.1_2361 [gene=groL] [locus_tag=XNR_RS11880] [protein=chaperonin GroEL] [protein_id=WP_003949957.1] [location=complement(2784831..2786453)] [gbkey=CDS]	0.499443	0	1.70694e-13	87.533	75.467	87.533
lcl|NC_020990.1_prot_WP_003949387.1_2933 [locus_tag=XNR_RS14845] [protein=hypothetical protein] [protein_id=WP_003949387.1] [location=3404492..3406189] [gbkey=CDS]	0.499394	0	0.00749687	59.77	56.266	59.77
lcl|NC_020990.1_prot_WP_015507513.1_2842 [locus_tag=XNR_RS30330] [protein=PAS domain-containing protein] [protein_id=WP_015507513.1] [location=3294595..3299835] [gbkey=CDS]	0.49888	0	0.00301849	44.853	42.464	44.853																																					0.49888	0	0.00301849	44.853
lcl|NC_020990.1_prot_WP_003950904.1_1420 [locus_tag=XNR_RS07145] [protein=cellulose-binding protein] [protein_id=WP_003950904.1] [location=1719560..1720498] [gbkey=CDS]	0.494531	0	5.36168e-114	126.37	125.76	126.37	0.333325	0	5.10159e-11	45.458	0.494248	0	8.37534e-99	121.93
lcl|NC_020990.1_prot_WP_003948779.1_3519 [locus_tag=XNR_RS17770] [protein=menaquinone biosynthesis protein] [protein_id=WP_003948779.1] [location=4106716..4107612] [gbkey=CDS]	0.486691	0	0.00024876	41.261	27.522	41.261
lcl|NC_020990.1_prot_WP_003948779.1_3519 [locus_tag=XNR_RS17770] [protein=menaquinone biosynthesis protein] [protein_id=WP_003948779.1] [location=4106716..4107612] [gbkey=CDS]	0.486691	0	0.00024876	41.261	27.522	41.261
lcl|NC_020990.1_prot_WP_003949668.1_2659 [locus_tag=XNR_RS13380] [protein=dTMP kinase] [protein_id=WP_003949668.1] [location=complement(3067686..3071000)] [gbkey=CDS]	0.485547	0	3.11637e-05	72.311	66.475	40.324	0.485547	0	0.0013998	40.324																																	0.432642	0.81957	3.11637e-05	72.311
lcl|NC_020990.1_prot_WP_003949668.1_2659 [locus_tag=XNR_RS13380] [protein=dTMP kinase] [protein_id=WP_003949668.1] [location=complement(3067686..3071000)] [gbkey=CDS]	0.485547	0	0.0013998	40.324	35.884	40.324	0.485547	0	0.0013998	40.324
lcl|NC_020990.1_prot_WP_026048484.1_3041 [locus_tag=XNR_RS15380] [protein=flotillin family protein] [protein_id=WP_026048484.1] [location=3523774..3525231] [gbkey=CDS]	0.480798	0	3.60046e-60	118.42	107.06	111.27																																	0.331441	0	1.3252e-11	83.077					0.480798	0	3.61018e-39
lcl|NC_020990.1_prot_WP_015507513.1_2842 [locus_tag=XNR_RS30330] [protein=PAS domain-containing protein] [protein_id=WP_015507513.1] [location=3294595..3299835] [gbkey=CDS]	0.475905	4.06845	1.00895e-32	82.936	77.101	42.066
lcl|NC_020990.1_prot_WP_003950659.1_1661 [locus_tag=XNR_RS08360] [protein=hypothetical protein] [protein_id=WP_003950659.1] [location=complement(1993258..1994463)] [gbkey=CDS]	0.470913	0	7.68481e-15	75.024	74.337	72.368	0.470913	0	7.68481e-15	72.368																																					0.408745	0	1.24342e-10
lcl|NC_020990.1_prot_WP_041826589.1_1484 [locus_tag=XNR_RS07470] [protein=HAMP domain-containing protein] [protein_id=WP_041826589.1] [location=complement(1787912..1790884)] [gbkey=CDS]	0.470833	0	3.01158e-17	42.375	40.483	42.375																																	0.470833	0	3.01158e-17	42.375
lcl|NC_020990.1_prot_WP_041826589.1_1484 [locus_tag=XNR_RS07470] [protein=HAMP domain-containing protein] [protein_id=WP_041826589.1] [location=complement(1787912..1790884)] [gbkey=CDS]	0.470833	0	3.01158e-17	42.375	40.483	42.375																																	0.470833	0	3.01158e-17	42.375
lcl|NC_020990.1_prot_WP_003949502.1_2821 [locus_tag=XNR_RS14270] [protein=type II toxin-antitoxin system VapB family antitoxin] [protein_id=WP_003949502.1] [location=3274226..3274522] [gbkey=CDS]	0.465033	0	1.64558e-16	63.355	50.202	63.355
lcl|NC_020990.1_prot_WP_003949043.1_3268 [locus_tag=XNR_RS16515] [protein=DUF1416 domain-containing protein] [protein_id=WP_003949043.1] [location=3775536..3775823] [gbkey=CDS]	0.463041	1.22594	3.15532e-10	55.782	48.471	55.782
lcl|NC_020990.1_prot_WP_003947441.1_4845 [gene=sufD] [locus_tag=XNR_RS24460] [protein=Fe-S cluster assembly protein SufD] [protein_id=WP_003947441.1] [location=5618235..5619434] [gbkey=CDS]	0.461829	0	4.45214e-25	109.87	108.85	58.87																																	0.390233	1.39682	4.45214e-25	109.87	0.332418	0	4.41722e-14	62.299	0.332033	0	2.19767e-05
lcl|NC_020990.1_prot_WP_003947441.1_4845 [gene=sufD] [locus_tag=XNR_RS24460] [protein=Fe-S cluster assembly protein SufD] [protein_id=WP_003947441.1] [location=5618235..5619434] [gbkey=CDS]	0.45258	0	2.70489e-09	60.636	58.139	60.636
lcl|NC_020990.1_prot_WP_003947441.1_4845 [gene=sufD] [locus_tag=XNR_RS24460] [protein=Fe-S cluster assembly protein SufD] [protein_id=WP_003947441.1] [location=5618235..5619434] [gbkey=CDS]	0.45258	0	2.70489e-09	60.636	58.139	60.636
lcl|NC_020990.1_prot_WP_003948884.1_3424 [locus_tag=XNR_RS17285] [protein=HAMP domain-containing histidine kinase] [protein_id=WP_003948884.1] [location=complement(4001090..4002595)] [gbkey=CDS]	0.448648	3.08034	6.51371e-66	51.129	49.295	51.129																																	0.286773	0	5.03907e-37	50.92	0.284481	0	6.51371e-66	42.403	0.28715	0	1.82649e-08
lcl|NC_020990.1_prot_WP_015507513.1_2842 [locus_tag=XNR_RS30330] [protein=PAS domain-containing protein] [protein_id=WP_015507513.1] [location=3294595..3299835] [gbkey=CDS]	0.446147	0	6.27096e-08	40.472	39.471	40.472
lcl|NC_020990.1_prot_WP_075985947.1_458 [gene=pssA] [locus_tag=XNR_RS02275] [protein=CDP-diacylglycerol--serine O-phosphatidyltransferase] [protein_id=WP_075985947.1] [location=550496..551353] [gbkey=CDS]	0.445313	0	6.73063e-58	116.06	113.93	116.06																																									0.445313	0	6.73063e-58
lcl|NC_020990.1_prot_WP_026048484.1_3041 [locus_tag=XNR_RS15380] [protein=flotillin family protein] [protein_id=WP_026048484.1] [location=3523774..3525231] [gbkey=CDS]	0.444826	0	1.3252e-11	83.077	68.225	56.064													0.444826	0	0.000406905	56.064																	0.331441	0	1.3252e-11	83.077					0.332533	0	0.00947994
lcl|NC_020990.1_prot_WP_003948949.1_3363 [locus_tag=XNR_RS16985] [protein=threonine/serine exporter family protein] [protein_id=WP_003948949.1] [location=complement(3872028..3873677)] [gbkey=CDS]	0.440667	0	2.36571e-40	57.588	57.555	57.588
lcl|NC_020990.1_prot_WP_003948949.1_3363 [locus_tag=XNR_RS16985] [protein=threonine/serine exporter family protein] [protein_id=WP_003948949.1] [location=complement(3872028..3873677)] [gbkey=CDS]	0.440667	0	2.36571e-40	57.588	57.555	57.588
lcl|NC_020990.1_prot_WP_015507513.1_2842 [locus_tag=XNR_RS30330] [protein=PAS domain-containing protein] [protein_id=WP_015507513.1] [location=3294595..3299835] [gbkey=CDS]	0.428306	0	1.19543e-19	75.341	73.253	75.341																																					0.428306	0	1.19543e-19	75.341
lcl|NC_020990.1_prot_WP_015507513.1_2842 [locus_tag=XNR_RS30330] [protein=PAS domain-containing protein] [protein_id=WP_015507513.1] [location=3294595..3299835] [gbkey=CDS]	0.428306	0	1.19543e-19	75.341	73.253	75.341																																					0.428306	0	1.19543e-19	75.341
lcl|NC_020990.1_prot_WP_003949388.1_2932 [gene=murJ] [locus_tag=XNR_RS14840] [protein=murein biosynthesis integral membrane protein MurJ] [protein_id=WP_003949388.1] [location=3402193..3404382] [gbkey=CDS]	0.420423	0	6.05945e-27	83.358	79.117	83.358	0.412792	0	1.1961e-08	71.471																																	0.420423	0	6.05945e-27	83.358
lcl|NC_020990.1_prot_WP_075987617.1_5353 [locus_tag=XNR_RS30170] [protein=FHA domain-containing protein] [protein_id=WP_075987617.1] [location=6177074..6177994] [gbkey=CDS]	0.384731	0	2.24178e-11	53.073	53.065	48.836					0.35462	0	8.9488e-09	53.073																													0.384731	0	2.24178e-11	48.836
lcl|NC_020990.1_prot_WP_075987617.1_5353 [locus_tag=XNR_RS30170] [protein=FHA domain-containing protein] [protein_id=WP_075987617.1] [location=6177074..6177994] [gbkey=CDS]	0.384731	0	2.24178e-11	53.073	53.065	48.836					0.35462	0	8.9488e-09	53.073																													0.384731	0	2.24178e-11	48.836
lcl|NC_020990.1_prot_WP_003949314.1_3003 [locus_tag=XNR_RS15195] [protein=serine/threonine protein kinase] [protein_id=WP_003949314.1] [location=complement(3479987..3481636)] [gbkey=CDS]	0.379108	0	4.70674e-20	72.891	70.194	72.891
lcl|NC_020990.1_prot_WP_003949339.1_2979 [locus_tag=XNR_RS15070] [protein=FtsW/RodA/SpoVE family cell cycle protein] [protein_id=WP_003949339.1] [location=complement(3454230..3455654)] [gbkey=CDS]	0.365571	0	1.18446e-06	96.183	91.534	96.183	0.242906	0	0.00184084	52.201																													0.288587	0	1.18446e-06	93.517	0.365571	0	3.93821e-05	96.183
lcl|NC_020990.1_prot_WP_003949339.1_2979 [locus_tag=XNR_RS15070] [protein=FtsW/RodA/SpoVE family cell cycle protein] [protein_id=WP_003949339.1] [location=complement(3454230..3455654)] [gbkey=CDS]	0.365571	0	1.18446e-06	96.183	91.534	96.183	0.242906	0	0.00184084	52.201																													0.288587	0	1.18446e-06	93.517	0.365571	0	3.93821e-05	96.183
lcl|NC_020990.1_prot_WP_003949313.1_3004 [locus_tag=XNR_RS15200] [protein=serine/threonine protein kinase] [protein_id=WP_003949313.1] [location=3482036..3483607] [gbkey=CDS]	0.346277	0	2.21497e-14	62.65	58.509	62.65	0.346277	0	2.21497e-14	62.65
lcl|NC_020990.1_prot_WP_003948884.1_3424 [locus_tag=XNR_RS17285] [protein=HAMP domain-containing histidine kinase] [protein_id=WP_003948884.1] [location=complement(4001090..4002595)] [gbkey=CDS]	0.344141	0	6.51371e-66	51.854	49.248	51.854																																	0.286773	0	5.03907e-37	50.92	0.284481	0	6.51371e-66	42.403	0.28715	0	1.82649e-08
lcl|NC_020990.1_prot_WP_003948884.1_3424 [locus_tag=XNR_RS17285] [protein=HAMP domain-containing histidine kinase] [protein_id=WP_003948884.1] [location=complement(4001090..4002595)] [gbkey=CDS]	0.344141	0	6.51371e-66	51.854	49.248	51.854																																	0.286773	0	5.03907e-37	50.92	0.284481	0	6.51371e-66	42.403	0.28715	0	1.82649e-08
lcl|NC_020990.1_prot_WP_015508154.1_5197 [gene=cobT] [locus_tag=XNR_RS26245] [protein=nicotinate-nucleotide--dimethylbenzimidazole phosphoribosyltransferase] [protein_id=WP_015508154.1] [location=6000174..6003494] [gbkey=CDS]	0.333333	0	0.000483012	56.064	53.962	56.064
lcl|NC_020990.1_prot_WP_015508154.1_5197 [gene=cobT] [locus_tag=XNR_RS26245] [protein=nicotinate-nucleotide--dimethylbenzimidazole phosphoribosyltransferase] [protein_id=WP_015508154.1] [location=6000174..6003494] [gbkey=CDS]	0.333333	0	0.000483012	56.064	53.962	56.064
lcl|NC_020990.1_prot_WP_015508154.1_5197 [gene=cobT] [locus_tag=XNR_RS26245] [protein=nicotinate-nucleotide--dimethylbenzimidazole phosphoribosyltransferase] [protein_id=WP_015508154.1] [location=6000174..6003494] [gbkey=CDS]	0.333333	0	0.000483012	56.064	53.962	56.064
lcl|NC_020990.1_prot_WP_003950904.1_1420 [locus_tag=XNR_RS07145] [protein=cellulose-binding protein] [protein_id=WP_003950904.1] [location=1719560..1720498] [gbkey=CDS]	0.333325	0	5.10159e-11	45.458	43.371	45.458	0.333325	0	5.10159e-11	45.458
lcl|NC_020990.1_prot_WP_003947192.1_5098 [gene=tatA] [locus_tag=XNR_RS25745] [protein=twin-arginine translocase TatA/TatE family subunit] [protein_id=WP_003947192.1] [location=5895849..5896145] [gbkey=CDS]	0.327515	0	9.18003e-05	63.355	60.28	63.355																																					0.310353	0	9.18003e-05	40.363	0.327515	0	0.0112677
lcl|NC_020990.1_prot_WP_003947192.1_5098 [gene=tatA] [locus_tag=XNR_RS25745] [protein=twin-arginine translocase TatA/TatE family subunit] [protein_id=WP_003947192.1] [location=5895849..5896145] [gbkey=CDS]	0.327515	0	9.18003e-05	63.355	60.28	63.355																																					0.310353	0	9.18003e-05	40.363	0.327515	0	0.0112677
lcl|NC_020990.1_prot_WP_003947192.1_5098 [gene=tatA] [locus_tag=XNR_RS25745] [protein=twin-arginine translocase TatA/TatE family subunit] [protein_id=WP_003947192.1] [location=5895849..5896145] [gbkey=CDS]	0.327515	0	9.18003e-05	63.355	60.28	63.355																																					0.310353	0	9.18003e-05	40.363	0.327515	0	0.0112677
lcl|NC_020990.1_prot_WP_015507598.1_3133 [locus_tag=XNR_RS15845] [protein=hypothetical protein] [protein_id=WP_015507598.1] [location=3642830..3643864] [gbkey=CDS]	0.292269	0	0.0028291	63.421	61.106	63.421	0.248271	0	0.00469037	40.324																																	0.292269	0	0.0028291	63.421
lcl|NC_020990.1_prot_WP_015507598.1_3133 [locus_tag=XNR_RS15845] [protein=hypothetical protein] [protein_id=WP_015507598.1] [location=3642830..3643864] [gbkey=CDS]	0.292269	0	0.0028291	63.421	61.106	63.421	0.248271	0	0.00469037	40.324																																	0.292269	0	0.0028291	63.421
lcl|NC_020990.1_prot_WP_003949339.1_2979 [locus_tag=XNR_RS15070] [protein=FtsW/RodA/SpoVE family cell cycle protein] [protein_id=WP_003949339.1] [location=complement(3454230..3455654)] [gbkey=CDS]	0.288587	0	1.18446e-06	93.517	83.191	65.467	0.242906	0	0.00184084	52.201																													0.288587	0	1.18446e-06	93.517
lcl|NC_020990.1_prot_WP_015507469.1_2707 [locus_tag=XNR_RS13630] [protein=serine/threonine protein kinase] [protein_id=WP_015507469.1] [location=3127536..3129290] [gbkey=CDS]	0.254354	0	1.87103e-13	53.967	52.343	53.967					0.254354	0	1.87103e-13	53.967
lcl|NC_020990.1_prot_WP_015507469.1_2707 [locus_tag=XNR_RS13630] [protein=serine/threonine protein kinase] [protein_id=WP_015507469.1] [location=3127536..3129290] [gbkey=CDS]	0.254354	0	1.87103e-13	53.967	52.343	53.967					0.254354	0	1.87103e-13	53.967
lcl|NC_020990.1_prot_WP_015507469.1_2707 [locus_tag=XNR_RS13630] [protein=serine/threonine protein kinase] [protein_id=WP_015507469.1] [location=3127536..3129290] [gbkey=CDS]	0.254354	0	1.87103e-13	53.967	52.343	53.967					0.254354	0	1.87103e-13	53.967
lcl|NC_020990.1_prot_WP_015507598.1_3133 [locus_tag=XNR_RS15845] [protein=hypothetical protein] [protein_id=WP_015507598.1] [location=3642830..3643864] [gbkey=CDS]	0.248271	0	0.00469037	40.324	30.582	40.324	0.248271	0	0.00469037	40.324
lcl|NC_020990.1_prot_WP_003949341.1_2977 [gene=pknB] [locus_tag=XNR_RS15060] [protein=Stk1 family PASTA domain-containing Ser/Thr kinase] [protein_id=WP_003949341.1] [location=complement(3450591..3452579)] [gbkey=CDS]	0.247367	0	0.000269015	41.186	40.089	41.186																																					0.247367	0	0.000269015	41.186
lcl|NC_020990.1_prot_WP_003949341.1_2977 [gene=pknB] [locus_tag=XNR_RS15060] [protein=Stk1 family PASTA domain-containing Ser/Thr kinase] [protein_id=WP_003949341.1] [location=complement(3450591..3452579)] [gbkey=CDS]	0.247367	0	0.000269015	41.186	40.089	41.186																																					0.247367	0	0.000269015	41.186
lcl|NC_020990.1_prot_WP_003949339.1_2979 [locus_tag=XNR_RS15070] [protein=FtsW/RodA/SpoVE family cell cycle protein] [protein_id=WP_003949339.1] [location=complement(3454230..3455654)] [gbkey=CDS]	0.244634	0	1.18446e-06	93.517	83.191	42.888	0.242906	0	0.00184084	52.201																													0.19994	0	1.18446e-06	93.517
[truncated: 191 more columns]

## Sheet: Log2_all_Psites
Fasta headers	Intensity P_Phospho_100perc_1	Intensity P_Phospho_100perc_2	Intensity P_Phospho_100perc_3	Intensity P_Phospho_100perc_4	Kolumna1	Kolumna2	Kolumna3	Kolumna4	Intensity WT_Phospho_100perc_1	Intensity WT_Phospho_100perc_2	Intensity WT_Phospho_100perc_3	Intensity WT_Phospho_100perc_4	Kolumna5	Kolumna6	Kolumna7	Kolumna8	Amino acid	Charge	Protein group IDs	Multiplicity	Localization prob	PEP	Score	Delta score	Score for localization	Mass error [ppm]	Intensity	Position	Proteins	Positions within proteins	Leading proteins	Protein	Sequence window	Phospho (STY) Probabilities	id	Unique identifier	Number of Phospho (STY)
lcl|NC_020990.1_prot_WP_003947192.1_5098 [gene=tatA] [locus_tag=XNR_RS25745] [protein=twin-arginine translocase TatA/TatE family subunit] [protein_id=WP_003947192.1] [location=5895849..5896145] [gbkey=CDS]	#NUM!	#NUM!	#NUM!	#NUM!					#NUM!	#NUM!	#NUM!	#NUM!					S	2	110	___1	0.327515	9.18003e-05	63.355	60.28	63.355	-2.8695	0	70	lcl|NC_020990.1_prot_WP_003947192.1_5098[gene=tatA][locus_tag=XNR_RS25745][protein=twin-argininetranslocaseTatA/TatEfamilysubunit][protein_id=WP_003947192.1][location=5895849..5896145][gbkey=CDS]	70	lcl|NC_020990.1_prot_WP_003947192.1_5098[gene=tatA][locus_tag=XNR_RS25745][protein=twin-argininetranslocaseTatA/TatEfamilysubunit][protein_id=WP_003947192.1][location=5895849..5896145][gbkey=CDS]	lcl|NC_020990.1_prot_WP_003947192.1_5098[gene=tatA][locus_tag=XNR_RS25745][protein=twin-argininetranslocaseTatA/TatEfamilysubunit][protein_id=WP_003947192.1][location=5895849..5896145][gbkey=CDS]	GQAEAAAAPDAQTPQSTTARTIQAAPGDVSS	DGSQEGQAEAAAAPDAQT(0.017)PQS(0.328)T(0.328)T(0.328)AR	1	UID1
lcl|NC_020990.1_prot_WP_003947441.1_4845 [gene=sufD] [locus_tag=XNR_RS24460] [protein=Fe-S cluster assembly protein SufD] [protein_id=WP_003947441.1] [location=5618235..5619434] [gbkey=CDS]	#NUM!	#NUM!	#NUM!	#NUM!					#NUM!	#NUM!	#NUM!	#NUM!					S	3	161	___1	0.461829	4.45214e-25	109.87	108.85	58.87	-0.12122	0	18	lcl|NC_020990.1_prot_WP_003947441.1_4845[gene=sufD][locus_tag=XNR_RS24460][protein=Fe-SclusterassemblyproteinSufD][protein_id=WP_003947441.1][location=5618235..5619434][gbkey=CDS]	18	lcl|NC_020990.1_prot_WP_003947441.1_4845[gene=sufD][locus_tag=XNR_RS24460][protein=Fe-SclusterassemblyproteinSufD][protein_id=WP_003947441.1][location=5618235..5619434][gbkey=CDS]	lcl|NC_020990.1_prot_WP_003947441.1_4845[gene=sufD][locus_tag=XNR_RS24460][protein=Fe-SclusterassemblyproteinSufD][protein_id=WP_003947441.1][location=5618235..5619434][gbkey=CDS]	EAQNAPVQGGTVPAGSTTAGQIAVAAESTVA	AEAQNAPVQGGT(0.004)VPAGS(0.462)T(0.462)T(0.071)AGQIAVAAES(0.001)TVATR	2	UID2
lcl|NC_020990.1_prot_WP_003947441.1_4845 [gene=sufD] [locus_tag=XNR_RS24460] [protein=Fe-S cluster assembly protein SufD] [protein_id=WP_003947441.1] [location=5618235..5619434] [gbkey=CDS]	#NUM!	#NUM!	#NUM!	#NUM!					#NUM!	#NUM!	#NUM!	#NUM!					S	3	161	___1	0.45258	2.70489e-09	60.636	58.139	60.636	-1.2457	0	30	lcl|NC_020990.1_prot_WP_003947441.1_4845[gene=sufD][locus_tag=XNR_RS24460][protein=Fe-SclusterassemblyproteinSufD][protein_id=WP_003947441.1][location=5618235..5619434][gbkey=CDS]	30	lcl|NC_020990.1_prot_WP_003947441.1_4845[gene=sufD][locus_tag=XNR_RS24460][protein=Fe-SclusterassemblyproteinSufD][protein_id=WP_003947441.1][location=5618235..5619434][gbkey=CDS]	lcl|NC_020990.1_prot_WP_003947441.1_4845[gene=sufD][locus_tag=XNR_RS24460][protein=Fe-SclusterassemblyproteinSufD][protein_id=WP_003947441.1][location=5618235..5619434][gbkey=CDS]	PAGSTTAGQIAVAAESTVATRMSAPPSYDVA	AEAQNAPVQGGTVPAGSTTAGQIAVAAES(0.453)T(0.453)VAT(0.095)R	3	UID3
lcl|NC_020990.1_prot_WP_003947652.1_4634 [gene=ctaD] [locus_tag=XNR_RS23400] [protein=cytochrome c oxidase subunit I] [protein_id=WP_003947652.1] [location=5374393..5376129] [gbkey=CDS]	#NUM!	#NUM!	#NUM!	#NUM!					#NUM!	14.4186	#NUM!	#NUM!					S	3	232	___1	0.748551	1.38477e-11	55.866	51.106	55.866	1.3584	77940	16	lcl|NC_020990.1_prot_WP_003947652.1_4634[gene=ctaD][locus_tag=XNR_RS23400][protein=cytochromecoxidasesubunitI][protein_id=WP_003947652.1][location=5374393..5376129][gbkey=CDS]	16	lcl|NC_020990.1_prot_WP_003947652.1_4634[gene=ctaD][locus_tag=XNR_RS23400][protein=cytochromecoxidasesubunitI][protein_id=WP_003947652.1][location=5374393..5376129][gbkey=CDS]	lcl|NC_020990.1_prot_WP_003947652.1_4634[gene=ctaD][locus_tag=XNR_RS23400][protein=cytochromecoxidasesubunitI][protein_id=WP_003947652.1][location=5374393..5376129][gbkey=CDS]	MSILNEPQGDAAADDSYENELPVRRKQPGNV	SILNEPQGDAAADDS(0.749)Y(0.251)ENELPVRR	4	UID4	1
lcl|NC_020990.1_prot_WP_003947659.1_4627 [locus_tag=XNR_RS23365] [protein=iron-sulfur cluster assembly accessory protein] [protein_id=WP_003947659.1] [location=5366383..5366739] [gbkey=CDS]	#NUM!	#NUM!	#NUM!	#NUM!					#NUM!	12.8206	#NUM!	#NUM!					S	2	236	___1	0.74825	0.00618931	51.577	39.248	51.577	1.3071	7233.9	118	lcl|NC_020990.1_prot_WP_003947659.1_4627[locus_tag=XNR_RS23365][protein=iron-sulfurclusterassemblyaccessoryprotein][protein_id=WP_003947659.1][location=5366383..5366739][gbkey=CDS]	118	lcl|NC_020990.1_prot_WP_003947659.1_4627[locus_tag=XNR_RS23365][protein=iron-sulfurclusterassemblyaccessoryprotein][protein_id=WP_003947659.1][location=5366383..5366739][gbkey=CDS]	lcl|NC_020990.1_prot_WP_003947659.1_4627[locus_tag=XNR_RS23365][protein=iron-sulfurclusterassemblyaccessoryprotein][protein_id=WP_003947659.1][location=5366383..5366739][gbkey=CDS]	DNPNATGSCACGDSFS_______________	QGFTIDNPNATGS(0.001)CACGDS(0.25)FS(0.748)	5	UID5	1
lcl|NC_020990.1_prot_WP_003947998.1_4289 [gene=rpsT] [locus_tag=XNR_RS21665] [protein=30S ribosomal protein S20] [protein_id=WP_003947998.1] [location=complement(4986353..4986619)] [gbkey=CDS]	#NUM!	#NUM!	#NUM!	#NUM!					#NUM!	14.6016	#NUM!	#NUM!					S	2	308	___1	1	0.00522272	40.386	22.991	40.386	38.723	24861	6	lcl|NC_020990.1_prot_WP_003947998.1_4289[gene=rpsT][locus_tag=XNR_RS21665][protein=30SribosomalproteinS20][protein_id=WP_003947998.1][location=complement(4986353..4986619)][gbkey=CDS]	6	lcl|NC_020990.1_prot_WP_003947998.1_4289[gene=rpsT][locus_tag=XNR_RS21665][protein=30SribosomalproteinS20][protein_id=WP_003947998.1][location=complement(4986353..4986619)][gbkey=CDS]	lcl|NC_020990.1_prot_WP_003947998.1_4289[gene=rpsT][locus_tag=XNR_RS21665][protein=30SribosomalproteinS20][protein_id=WP_003947998.1][location=complement(4986353..4986619)][gbkey=CDS]	__________MANIKSQIKRNKTNEKARLRN	MANIKS(1)QIK	6	UID6	1
lcl|NC_020990.1_prot_WP_003948572.1_3727 [gene=groL] [locus_tag=XNR_RS18830] [protein=chaperonin GroEL] [protein_id=WP_003948572.1] [location=4317811..4319433] [gbkey=CDS]	14.5257	14.0768	#NUM!	#NUM!					#NUM!	14.2527	#NUM!	#NUM!					S	2	422	___1	0.99457	3.32698e-49	115.78	105.45	59.689	-1.2676	156970	417	lcl|NC_020990.1_prot_WP_003948572.1_3727[gene=groL][locus_tag=XNR_RS18830][protein=chaperoninGroEL][protein_id=WP_003948572.1][location=4317811..4319433][gbkey=CDS]	417	lcl|NC_020990.1_prot_WP_003948572.1_3727[gene=groL][locus_tag=XNR_RS18830][protein=chaperoninGroEL][protein_id=WP_003948572.1][location=4317811..4319433][gbkey=CDS]	lcl|NC_020990.1_prot_WP_003948572.1_3727[gene=groL][locus_tag=XNR_RS18830][protein=chaperoninGroEL][protein_id=WP_003948572.1][location=4317811..4319433][gbkey=CDS]	ATRAAVEEGIVSGGGSALVHAVKVLDDNLGR	AAVEEGIVS(0.005)GGGS(0.995)ALVHAVK	7	UID7	1
lcl|NC_020990.1_prot_WP_003948573.1_3726 [locus_tag=XNR_RS18825] [protein=co-chaperone GroES] [protein_id=WP_003948573.1] [location=4317345..4317653] [gbkey=CDS]	16.328	17.8433	16.1094	15.8849					16.0696	16.5404	16.4214	15.839					S	2	423	___1	0.999136	1.05345e-129	132.4	131.65	130.7	-1.0554	1580100	30	lcl|NC_020990.1_prot_WP_003948573.1_3726[locus_tag=XNR_RS18825][protein=co-chaperoneGroES][protein_id=WP_003948573.1][location=4317345..4317653][gbkey=CDS]	30	lcl|NC_020990.1_prot_WP_003948573.1_3726[locus_tag=XNR_RS18825][protein=co-chaperoneGroES][protein_id=WP_003948573.1][location=4317345..4317653][gbkey=CDS]	lcl|NC_020990.1_prot_WP_003948573.1_3726[locus_tag=XNR_RS18825][protein=co-chaperoneGroES][protein_id=WP_003948573.1][location=4317345..4317653][gbkey=CDS]	DRIVVQPLDAEQTTASGLVIPDTAKEKPQEG	IVVQPLDAEQTT(0.001)AS(0.999)GLVIPDTAK	8	UID8	1
lcl|NC_020990.1_prot_WP_003948610.1_3688 [locus_tag=XNR_RS18640] [protein=phosphoglucosamine mutase] [protein_id=WP_003948610.1] [location=4283636..4284997] [gbkey=CDS]	#NUM!	#NUM!	#NUM!	#NUM!					#NUM!	#NUM!	#NUM!	14.3566					S	4	425	___1	0.499965	3.16537e-26	50.521	49.998	50.521	-1.0566	20978	103	lcl|NC_020990.1_prot_WP_003948610.1_3688[locus_tag=XNR_RS18640][protein=phosphoglucosaminemutase][protein_id=WP_003948610.1][location=4283636..4284997][gbkey=CDS]	103	lcl|NC_020990.1_prot_WP_003948610.1_3688[locus_tag=XNR_RS18640][protein=phosphoglucosaminemutase][protein_id=WP_003948610.1][location=4283636..4284997][gbkey=CDS]	lcl|NC_020990.1_prot_WP_003948610.1_3688[locus_tag=XNR_RS18640][protein=phosphoglucosaminemutase][protein_id=WP_003948610.1][location=4283636..4284997][gbkey=CDS]	AYLTGALGADLGVMLSASHNAMPDNGVKFFA	VGVLPTPAVAYLTGALGADLGVMLS(0.5)AS(0.5)HNAMPDNGVK	9	UID9	1
lcl|NC_020990.1_prot_WP_003948610.1_3688 [locus_tag=XNR_RS18640] [protein=phosphoglucosamine mutase] [protein_id=WP_003948610.1] [location=4283636..4284997] [gbkey=CDS]	#NUM!	#NUM!	#NUM!	#NUM!					#NUM!	#NUM!	#NUM!	14.3566					S	4	425	___1	0.499965	3.16537e-26	50.521	49.998	50.521	-1.0566	20978	105	lcl|NC_020990.1_prot_WP_003948610.1_3688[locus_tag=XNR_RS18640][protein=phosphoglucosaminemutase][protein_id=WP_003948610.1][location=4283636..4284997][gbkey=CDS]	105	lcl|NC_020990.1_prot_WP_003948610.1_3688[locus_tag=XNR_RS18640][protein=phosphoglucosaminemutase][protein_id=WP_003948610.1][location=4283636..4284997][gbkey=CDS]	lcl|NC_020990.1_prot_WP_003948610.1_3688[locus_tag=XNR_RS18640][protein=phosphoglucosaminemutase][protein_id=WP_003948610.1][location=4283636..4284997][gbkey=CDS]	LTGALGADLGVMLSASHNAMPDNGVKFFARG	VGVLPTPAVAYLTGALGADLGVMLS(0.5)AS(0.5)HNAMPDNGVK	10	UID10	1
lcl|NC_020990.1_prot_WP_003948634.1_3663 [gene=rpsQ] [locus_tag=XNR_RS18520] [protein=30S ribosomal protein S17] [protein_id=WP_003948634.1] [location=4268443..4268730] [gbkey=CDS]	#NUM!	#NUM!	#NUM!	14.0318					#NUM!	#NUM!	#NUM!	#NUM!					S	2	446	___1	0.88826	0.00258598	89.923	75.919	63.947	0.15957	85690	4	lcl|NC_020990.1_prot_WP_003948634.1_3663[gene=rpsQ][locus_tag=XNR_RS18520][protein=30SribosomalproteinS17][protein_id=WP_003948634.1][location=4268443..4268730][gbkey=CDS]	4	lcl|NC_020990.1_prot_WP_003948634.1_3663[gene=rpsQ][locus_tag=XNR_RS18520][protein=30SribosomalproteinS17][protein_id=WP_003948634.1][location=4268443..4268730][gbkey=CDS]	lcl|NC_020990.1_prot_WP_003948634.1_3663[gene=rpsQ][locus_tag=XNR_RS18520][protein=30SribosomalproteinS17][protein_id=WP_003948634.1][location=4268443..4268730][gbkey=CDS]	____________MSESNVTEETKDARGFRKT	S(0.111)ES(0.888)NVT(0.001)EETKDAR	11	UID11	1
lcl|NC_020990.1_prot_WP_003948779.1_3519 [locus_tag=XNR_RS17770] [protein=menaquinone biosynthesis protein] [protein_id=WP_003948779.1] [location=4106716..4107612] [gbkey=CDS]	#NUM!	#NUM!	#NUM!	#NUM!					#NUM!	#NUM!	#NUM!	#NUM!					S	3	497	___1	0.486691	0.00024876	41.261	27.522	41.261	2.0656	0	16	lcl|NC_020990.1_prot_WP_003948779.1_3519[locus_tag=XNR_RS17770][protein=menaquinonebiosynthesisprotein][protein_id=WP_003948779.1][location=4106716..4107612][gbkey=CDS]	16	lcl|NC_020990.1_prot_WP_003948779.1_3519[locus_tag=XNR_RS17770][protein=menaquinonebiosynthesisprotein][protein_id=WP_003948779.1][location=4106716..4107612][gbkey=CDS]	lcl|NC_020990.1_prot_WP_003948779.1_3519[locus_tag=XNR_RS17770][protein=menaquinonebiosynthesisprotein][protein_id=WP_003948779.1][location=4106716..4107612][gbkey=CDS]	MDNSRADASDDLPTDSSARAHRAGPSRPRVG	MDNSRADASDDLPT(0.027)DS(0.487)S(0.487)AR	12	UID12
lcl|NC_020990.1_prot_WP_003948779.1_3519 [locus_tag=XNR_RS17770] [protein=menaquinone biosynthesis protein] [protein_id=WP_003948779.1] [location=4106716..4107612] [gbkey=CDS]	#NUM!	#NUM!	#NUM!	#NUM!					#NUM!	#NUM!	#NUM!	#NUM!					S	3	497	___1	0.486691	0.00024876	41.261	27.522	41.261	2.0656	0	17	lcl|NC_020990.1_prot_WP_003948779.1_3519[locus_tag=XNR_RS17770][protein=menaquinonebiosynthesisprotein][protein_id=WP_003948779.1][location=4106716..4107612][gbkey=CDS]	17	lcl|NC_020990.1_prot_WP_003948779.1_3519[locus_tag=XNR_RS17770][protein=menaquinonebiosynthesisprotein][protein_id=WP_003948779.1][location=4106716..4107612][gbkey=CDS]	lcl|NC_020990.1_prot_WP_003948779.1_3519[locus_tag=XNR_RS17770][protein=menaquinonebiosynthesisprotein][protein_id=WP_003948779.1][location=4106716..4107612][gbkey=CDS]	DNSRADASDDLPTDSSARAHRAGPSRPRVGH	MDNSRADASDDLPT(0.027)DS(0.487)S(0.487)AR	13	UID13
lcl|NC_020990.1_prot_WP_003948884.1_3424 [locus_tag=XNR_RS17285] [protein=HAMP domain-containing histidine kinase] [protein_id=WP_003948884.1] [location=complement(4001090..4002595)] [gbkey=CDS]	#NUM!	#NUM!	#NUM!	#NUM!					#NUM!	#NUM!	#NUM!	#NUM!					S	4	522	___1	0.344141	6.51371e-66	51.854	49.248	51.854	1.0962	0	468	lcl|NC_020990.1_prot_WP_003948884.1_3424[locus_tag=XNR_RS17285][protein=HAMPdomain-containinghistidinekinase][protein_id=WP_003948884.1][location=complement(4001090..4002595)][gbkey=CDS]	468	lcl|NC_020990.1_prot_WP_003948884.1_3424[locus_tag=XNR_RS17285][protein=HAMPdomain-containinghistidinekinase][protein_id=WP_003948884.1][location=complement(4001090..4002595)][gbkey=CDS]	lcl|NC_020990.1_prot_WP_003948884.1_3424[locus_tag=XNR_RS17285][protein=HAMPdomain-containinghistidinekinase][protein_id=WP_003948884.1][location=complement(4001090..4002595)][gbkey=CDS]	EGAVAVLWLPDHAPTSTGSFPVVRLPDDGQG	TPGAEPGAPPEGAVAVLWLPDHAPT(0.143)S(0.344)T(0.344)GS(0.168)FPVVRLPDDGQGAGGR	14	UID14
lcl|NC_020990.1_prot_WP_003948940.1_3372 [gene=folK] [locus_tag=XNR_RS17030] [protein=2-amino-4-hydroxy-6-hydroxymethyldihydropteridine diphosphokinase] [protein_id=WP_003948940.1] [location=complement(3884649..3885248)] [gbkey=CDS]	#NUM!	#NUM!	#NUM!	#NUM!					#NUM!	#NUM!	#NUM!	#NUM!					S	3	538	___1	0.584338	4.68734e-22	45.705	45.063	45.705	-2.4215	56550	29	lcl|NC_020990.1_prot_WP_003948940.1_3372[gene=folK][locus_tag=XNR_RS17030][protein=2-amino-4-hydroxy-6-hydroxymethyldihydropteridinediphosphokinase][protein_id=WP_003948940.1][location=complement(3884649..3885248)][gbkey=CDS]	29	lcl|NC_020990.1_prot_WP_003948940.1_3372[gene=folK][locus_tag=XNR_RS17030][protein=2-amino-4-hydroxy-6-hydroxymethyldihydropteridinediphosphokinase][protein_id=WP_003948940.1][location=complement(3884649..3885248)][gbkey=CDS]	lcl|NC_020990.1_prot_WP_003948940.1_3372[gene=folK][locus_tag=XNR_RS17030][protein=2-amino-4-hydroxy-6-hydroxymethyldihydropteridinediphosphokinase][protein_id=WP_003948940.1][location=complement(3884649..3885248)][gbkey=CDS]	PASVVEQVDAADVTLSNPKTAVISLGSNLGN	MNPNSSDPTVQPVPAS(0.001)VVEQVDAADVT(0.415)LS(0.584)NPK	15	UID15	1
lcl|NC_020990.1_prot_WP_003948949.1_3363 [locus_tag=XNR_RS16985] [protein=threonine/serine exporter family protein] [protein_id=WP_003948949.1] [location=complement(3872028..3873677)] [gbkey=CDS]	#NUM!	#NUM!	#NUM!	#NUM!					#NUM!	#NUM!	#NUM!	#NUM!					S	3	541	___1	0.440667	2.36571e-40	57.588	57.555	57.588	1.6573	0	39	lcl|NC_020990.1_prot_WP_003948949.1_3363[locus_tag=XNR_RS16985][protein=threonine/serineexporterfamilyprotein][protein_id=WP_003948949.1][location=complement(3872028..3873677)][gbkey=CDS]	39	lcl|NC_020990.1_prot_WP_003948949.1_3363[locus_tag=XNR_RS16985][protein=threonine/serineexporterfamilyprotein][protein_id=WP_003948949.1][location=complement(3872028..3873677)][gbkey=CDS]	lcl|NC_020990.1_prot_WP_003948949.1_3363[locus_tag=XNR_RS16985][protein=threonine/serineexporterfamilyprotein][protein_id=WP_003948949.1][location=complement(3872028..3873677)][gbkey=CDS]	GVPQSQAPENESQITSEFALPEGLAAPPAGE	SAFTPPQGVPQS(0.013)QAPENES(0.105)QIT(0.441)S(0.441)EFALPEGLAAPPAGEDAER	16	UID16
lcl|NC_020990.1_prot_WP_003949043.1_3268 [locus_tag=XNR_RS16515] [protein=DUF1416 domain-containing protein] [protein_id=WP_003949043.1] [location=3775536..3775823] [gbkey=CDS]	#NUM!	#NUM!	#NUM!	#NUM!					#NUM!	#NUM!	#NUM!	#NUM!					S	2	548	___1	0.463041	3.15532e-10	55.782	48.471	55.782	-1.1606	0	52	lcl|NC_020990.1_prot_WP_003949043.1_3268[locus_tag=XNR_RS16515][protein=DUF1416domain-containingprotein][protein_id=WP_003949043.1][location=3775536..3775823][gbkey=CDS]	52	lcl|NC_020990.1_prot_WP_003949043.1_3268[locus_tag=XNR_RS16515][protein=DUF1416domain-containingprotein][protein_id=WP_003949043.1][location=3775536..3775823][gbkey=CDS]	lcl|NC_020990.1_prot_WP_003949043.1_3268[locus_tag=XNR_RS16515][protein=DUF1416domain-containingprotein][protein_id=WP_003949043.1][location=3775536..3775823][gbkey=CDS]	RLLDSTGEFTAEVPTSATGQFRFYAAEGTWT	LLDSTGEFT(0.001)AEVPT(0.186)S(0.463)AT(0.349)GQFR	17	UID17
lcl|NC_020990.1_prot_WP_003949314.1_3003 [locus_tag=XNR_RS15195] [protein=serine/threonine protein kinase] [protein_id=WP_003949314.1] [location=complement(3479987..3481636)] [gbkey=CDS]	#NUM!	#NUM!	#NUM!	#NUM!					#NUM!	#NUM!	#NUM!	#NUM!					S	3	585	___1	0.379108	4.70674e-20	72.891	70.194	72.891	0.95738	0	182	lcl|NC_020990.1_prot_WP_003949314.1_3003[locus_tag=XNR_RS15195][protein=serine/threonineproteinkinase][protein_id=WP_003949314.1][location=complement(3479987..3481636)][gbkey=CDS]	182	lcl|NC_020990.1_prot_WP_003949314.1_3003[locus_tag=XNR_RS15195][protein=serine/threonineproteinkinase][protein_id=WP_003949314.1][location=complement(3479987..3481636)][gbkey=CDS]	lcl|NC_020990.1_prot_WP_003949314.1_3003[locus_tag=XNR_RS15195][protein=serine/threonineproteinkinase][protein_id=WP_003949314.1][location=complement(3479987..3481636)][gbkey=CDS]	VMDFGIARAMQSGVTSMTQTGMVVGTPQYLS	AMQS(0.009)GVT(0.163)S(0.379)MT(0.379)QT(0.07)GMVVGTPQYLSPEQALGR	18	UID18
lcl|NC_020990.1_prot_WP_003949339.1_2979 [locus_tag=XNR_RS15070] [protein=FtsW/RodA/SpoVE family cell cycle protein] [protein_id=WP_003949339.1] [location=complement(3454230..3455654)] [gbkey=CDS]	#NUM!	#NUM!	#NUM!	#NUM!					#NUM!	#NUM!	#NUM!	#NUM!					S	2	594	___1	0.288587	1.18446e-06	93.517	83.191	65.467	-0.62856	0	2	lcl|NC_020990.1_prot_WP_003949339.1_2979[locus_tag=XNR_RS15070][protein=FtsW/RodA/SpoVEfamilycellcycleprotein][protein_id=WP_003949339.1][location=complement(3454230..3455654)][gbkey=CDS]	2	lcl|NC_020990.1_prot_WP_003949339.1_2979[locus_tag=XNR_RS15070][protein=FtsW/RodA/SpoVEfamilycellcycleprotein][protein_id=WP_003949339.1][location=complement(3454230..3455654)][gbkey=CDS]	lcl|NC_020990.1_prot_WP_003949339.1_2979[locus_tag=XNR_RS15070][protein=FtsW/RodA/SpoVEfamilycellcycleprotein][protein_id=WP_003949339.1][location=complement(3454230..3455654)][gbkey=CDS]	______________MSSSTTQTSTIGAIGAP	S(0.289)S(0.289)S(0.289)T(0.122)T(0.012)QTSTIGAIGAPSR	19	UID19
lcl|NC_020990.1_prot_WP_003949339.1_2979 [locus_tag=XNR_RS15070] [protein=FtsW/RodA/SpoVE family cell cycle protein] [protein_id=WP_003949339.1] [location=complement(3454230..3455654)] [gbkey=CDS]	#NUM!	#NUM!	#NUM!	#NUM!					#NUM!	#NUM!	#NUM!	#NUM!					S	2	594	___1	0.365571	1.18446e-06	96.183	91.534	96.183	-0.60858	0	3	lcl|NC_020990.1_prot_WP_003949339.1_2979[locus_tag=XNR_RS15070][protein=FtsW/RodA/SpoVEfamilycellcycleprotein][protein_id=WP_003949339.1][location=complement(3454230..3455654)][gbkey=CDS]	3	lcl|NC_020990.1_prot_WP_003949339.1_2979[locus_tag=XNR_RS15070][protein=FtsW/RodA/SpoVEfamilycellcycleprotein][protein_id=WP_003949339.1][location=complement(3454230..3455654)][gbkey=CDS]	lcl|NC_020990.1_prot_WP_003949339.1_2979[locus_tag=XNR_RS15070][protein=FtsW/RodA/SpoVEfamilycellcycleprotein][protein_id=WP_003949339.1][location=complement(3454230..3455654)][gbkey=CDS]	_____________MSSSTTQTSTIGAIGAPS	S(0.144)S(0.366)S(0.366)T(0.107)T(0.018)QTSTIGAIGAPSR	20	UID20
lcl|NC_020990.1_prot_WP_003949339.1_2979 [locus_tag=XNR_RS15070] [protein=FtsW/RodA/SpoVE family cell cycle protein] [protein_id=WP_003949339.1] [location=complement(3454230..3455654)] [gbkey=CDS]	#NUM!	#NUM!	#NUM!	#NUM!					#NUM!	#NUM!	#NUM!	#NUM!					S	2	594	___1	0.365571	1.18446e-06	96.183	91.534	96.183	-0.60858	0	4	lcl|NC_020990.1_prot_WP_003949339.1_2979[locus_tag=XNR_RS15070][protein=FtsW/RodA/SpoVEfamilycellcycleprotein][protein_id=WP_003949339.1][location=complement(3454230..3455654)][gbkey=CDS]	4	lcl|NC_020990.1_prot_WP_003949339.1_2979[locus_tag=XNR_RS15070][protein=FtsW/RodA/SpoVEfamilycellcycleprotein][protein_id=WP_003949339.1][location=complement(3454230..3455654)][gbkey=CDS]	lcl|NC_020990.1_prot_WP_003949339.1_2979[locus_tag=XNR_RS15070][protein=FtsW/RodA/SpoVEfamilycellcycleprotein][protein_id=WP_003949339.1][location=complement(3454230..3455654)][gbkey=CDS]	____________MSSSTTQTSTIGAIGAPSR	S(0.144)S(0.366)S(0.366)T(0.107)T(0.018)QTSTIGAIGAPSR	21	UID21
lcl|NC_020990.1_prot_WP_003949341.1_2977 [gene=pknB] [locus_tag=XNR_RS15060] [protein=Stk1 family PASTA domain-containing Ser/Thr kinase] [protein_id=WP_003949341.1] [location=complement(3450591..3452579)] [gbkey=CDS]	#NUM!	#NUM!	#NUM!	#NUM!					#NUM!	#NUM!	#NUM!	#NUM!					S	3	596	___1	0.247367	0.000269015	41.186	40.089	41.186	2.0938	0	166	lcl|NC_020990.1_prot_WP_003949341.1_2977[gene=pknB][locus_tag=XNR_RS15060][protein=Stk1familyPASTAdomain-containingSer/Thrkinase][protein_id=WP_003949341.1][location=complement(3450591..3452579)][gbkey=CDS]	166	lcl|NC_020990.1_prot_WP_003949341.1_2977[gene=pknB][locus_tag=XNR_RS15060][protein=Stk1familyPASTAdomain-containingSer/Thrkinase][protein_id=WP_003949341.1][location=complement(3450591..3452579)][gbkey=CDS]	lcl|NC_020990.1_prot_WP_003949341.1_2977[gene=pknB][locus_tag=XNR_RS15060][protein=Stk1familyPASTAdomain-containingSer/Thrkinase][protein_id=WP_003949341.1][location=complement(3450591..3452579)][gbkey=CDS]	QVKVMDFGIARAMGDSGMTMTQTSAVIGTAQ	AMGDS(0.247)GMT(0.247)MT(0.096)QT(0.205)S(0.205)AVIGTAQYLSPEQAK	22	UID22
lcl|NC_020990.1_prot_WP_003949341.1_2977 [gene=pknB] [locus_tag=XNR_RS15060] [protein=Stk1 family PASTA domain-containing Ser/Thr kinase] [protein_id=WP_003949341.1] [location=complement(3450591..3452579)] [gbkey=CDS]	#NUM!	#NUM!	#NUM!	#NUM!					15.0497	#NUM!	#NUM!	#NUM!					S	4	596	___1	0.644472	2.72617e-65	112.75	104.75	51.337	1.7317	33916	174	lcl|NC_020990.1_prot_WP_003949341.1_2977[gene=pknB][locus_tag=XNR_RS15060][protein=Stk1familyPASTAdomain-containingSer/Thrkinase][protein_id=WP_003949341.1][location=complement(3450591..3452579)][gbkey=CDS]	174	lcl|NC_020990.1_prot_WP_003949341.1_2977[gene=pknB][locus_tag=XNR_RS15060][protein=Stk1familyPASTAdomain-containingSer/Thrkinase][protein_id=WP_003949341.1][location=complement(3450591..3452579)][gbkey=CDS]	lcl|NC_020990.1_prot_WP_003949341.1_2977[gene=pknB][locus_tag=XNR_RS15060][protein=Stk1familyPASTAdomain-containingSer/Thrkinase][protein_id=WP_003949341.1][location=complement(3450591..3452579)][gbkey=CDS]	IARAMGDSGMTMTQTSAVIGTAQYLSPEQAK	AMGDS(0.002)GMT(0.004)MT(0.049)QT(0.301)S(0.644)AVIGTAQYLSPEQAKGEQVDAR	23	UID23	1
lcl|NC_020990.1_prot_WP_003949358.1_2961 [locus_tag=XNR_RS14975] [protein=DNA-binding protein] [protein_id=WP_003949358.1] [location=complement(3436827..3437375)] [gbkey=CDS]	15.8496	#NUM!	#NUM!	#NUM!					#NUM!	#NUM!	19.2351	#NUM!					S	2	601	___1	0.767893	5.87536e-68	136.31	120.8	136.31	-1.0285	2751200	110	lcl|NC_020990.1_prot_WP_003949358.1_2961[locus_tag=XNR_RS14975][protein=DNA-bindingprotein][protein_id=WP_003949358.1][location=complement(3436827..3437375)][gbkey=CDS]	110	lcl|NC_020990.1_prot_WP_003949358.1_2961[locus_tag=XNR_RS14975][protein=DNA-bindingprotein][protein_id=WP_003949358.1][location=complement(3436827..3437375)][gbkey=CDS]	lcl|NC_020990.1_prot_WP_003949358.1_2961[locus_tag=XNR_RS14975][protein=DNA-bindingprotein][protein_id=WP_003949358.1][location=complement(3436827..3437375)][gbkey=CDS]	ARMDEIKKSQGGSVLSQTGQTATGSGAPTVK	SQGGS(0.002)VLS(0.768)QT(0.23)GQTATGSGAPTVK	24	UID24	1;2
lcl|NC_020990.1_prot_WP_003949387.1_2933 [locus_tag=XNR_RS14845] [protein=hypothetical protein] [protein_id=WP_003949387.1] [location=3404492..3406189] [gbkey=CDS]	#NUM!	#NUM!	#NUM!	#NUM!					#NUM!	#NUM!	#NUM!	#NUM!					S	2	614	___1	0.499394	0.00749687	59.77	56.266	59.77	-0.007525	0	15	lcl|NC_020990.1_prot_WP_003949387.1_2933[locus_tag=XNR_RS14845][protein=hypotheticalprotein][protein_id=WP_003949387.1][location=3404492..3406189][gbkey=CDS]	15	lcl|NC_020990.1_prot_WP_003949387.1_2933[locus_tag=XNR_RS14845][protein=hypotheticalprotein][protein_id=WP_003949387.1][location=3404492..3406189][gbkey=CDS]	lcl|NC_020990.1_prot_WP_003949387.1_2933[locus_tag=XNR_RS14845][protein=hypotheticalprotein][protein_id=WP_003949387.1][location=3404492..3406189][gbkey=CDS]	_MADRSTAAVDVADTSGEEPLTAKAGASTGD	STAAVDVADT(0.499)S(0.499)GEEPLT(0.001)AK	25	UID25
lcl|NC_020990.1_prot_WP_003949502.1_2821 [locus_tag=XNR_RS14270] [protein=type II toxin-antitoxin system VapB family antitoxin] [protein_id=WP_003949502.1] [location=3274226..3274522] [gbkey=CDS]	#NUM!	#NUM!	#NUM!	#NUM!					#NUM!	#NUM!	#NUM!	#NUM!					S	3	638	___1	0.465033	1.64558e-16	63.355	50.202	63.355	1.1243	0	53	lcl|NC_020990.1_prot_WP_003949502.1_2821[locus_tag=XNR_RS14270][protein=typeIItoxin-antitoxinsystemVapBfamilyantitoxin][protein_id=WP_003949502.1][location=3274226..3274522][gbkey=CDS]	53	lcl|NC_020990.1_prot_WP_003949502.1_2821[locus_tag=XNR_RS14270][protein=typeIItoxin-antitoxinsystemVapBfamilyantitoxin][protein_id=WP_003949502.1][location=3274226..3274522][gbkey=CDS]	lcl|NC_020990.1_prot_WP_003949502.1_2821[locus_tag=XNR_RS14270][protein=typeIItoxin-antitoxinsystemVapBfamilyantitoxin][protein_id=WP_003949502.1][location=3274226..3274522][gbkey=CDS]	TTKGQLDLETLLAEDSTFYGDLFAHVVKWRG	GQLDLET(0.001)LLAEDS(0.465)T(0.465)FY(0.069)GDLFAHVVK	26	UID26
lcl|NC_020990.1_prot_WP_003949668.1_2659 [locus_tag=XNR_RS13380] [protein=dTMP kinase] [protein_id=WP_003949668.1] [location=complement(3067686..3071000)] [gbkey=CDS]	#NUM!	#NUM!	#NUM!	#NUM!					#NUM!	#NUM!	#NUM!	#NUM!					S	4	667	___1	0.485547	0.0013998	40.324	35.884	40.324	-0.22227	0	897	lcl|NC_020990.1_prot_WP_003949668.1_2659[locus_tag=XNR_RS13380][protein=dTMPkinase][protein_id=WP_003949668.1][location=complement(3067686..3071000)][gbkey=CDS]	897	lcl|NC_020990.1_prot_WP_003949668.1_2659[locus_tag=XNR_RS13380][protein=dTMPkinase][protein_id=WP_003949668.1][location=complement(3067686..3071000)][gbkey=CDS]	lcl|NC_020990.1_prot_WP_003949668.1_2659[locus_tag=XNR_RS13380][protein=dTMPkinase][protein_id=WP_003949668.1][location=complement(3067686..3071000)][gbkey=CDS]	AEREAALRAEAPPADSETTVPTPVHSLRKPE	EAALRAEAPPADS(0.486)ET(0.486)T(0.026)VPT(0.003)PVHSLR	27	UID27
lcl|NC_020990.1_prot_WP_003949934.1_2385 [locus_tag=XNR_RS11995] [protein=TerD family protein] [protein_id=WP_003949934.1] [location=2809374..2809949] [gbkey=CDS]	#NUM!	#NUM!	#NUM!	#NUM!					#NUM!	#NUM!	#NUM!	#NUM!					S	2	691	___1	0.98759	6.21719e-12	107.15	91.014	107.15	1.6259	519440	6	lcl|NC_020990.1_prot_WP_003949934.1_2385[locus_tag=XNR_RS11995][protein=TerDfamilyprotein][protein_id=WP_003949934.1][location=2809374..2809949][gbkey=CDS]	6	lcl|NC_020990.1_prot_WP_003949934.1_2385[locus_tag=XNR_RS11995][protein=TerDfamilyprotein][protein_id=WP_003949934.1][location=2809374..2809949][gbkey=CDS]	lcl|NC_020990.1_prot_WP_003949934.1_2385[locus_tag=XNR_RS11995][protein=TerDfamilyprotein][protein_id=WP_003949934.1][location=2809374..2809949][gbkey=CDS]	__________MAVSLSKGGNVSLTKEAPGLT	AVS(0.012)LS(0.988)KGGNVSLTK	28	UID28	1
lcl|NC_020990.1_prot_WP_003949957.1_2361 [gene=groL] [locus_tag=XNR_RS11880] [protein=chaperonin GroEL] [protein_id=WP_003949957.1] [location=complement(2784831..2786453)] [gbkey=CDS]	#NUM!	#NUM!	#NUM!	#NUM!					#NUM!	#NUM!	#NUM!	#NUM!					S	3	695	___1	0.499443	1.70694e-13	87.533	75.467	87.533	-1.1327	0	150	lcl|NC_020990.1_prot_WP_003949957.1_2361[gene=groL][locus_tag=XNR_RS11880][protein=chaperoninGroEL][protein_id=WP_003949957.1][location=complement(2784831..2786453)][gbkey=CDS]	150	lcl|NC_020990.1_prot_WP_003949957.1_2361[gene=groL][locus_tag=XNR_RS11880][protein=chaperoninGroEL][protein_id=WP_003949957.1][location=complement(2784831..2786453)][gbkey=CDS]	lcl|NC_020990.1_prot_WP_003949957.1_2361[gene=groL][locus_tag=XNR_RS11880][protein=chaperoninGroEL][protein_id=WP_003949957.1][location=complement(2784831..2786453)][gbkey=CDS]	KDVETKEQIASTASISAADTQIGELIAEAMD	EQIASTAS(0.001)IS(0.499)AADT(0.499)QIGELIAEAMDKVGK	29	UID29
lcl|NC_020990.1_prot_WP_003949957.1_2361 [gene=groL] [locus_tag=XNR_RS11880] [protein=chaperonin GroEL] [protein_id=WP_003949957.1] [location=complement(2784831..2786453)] [gbkey=CDS]	#NUM!	#NUM!	#NUM!	#NUM!					13.0668	#NUM!	#NUM!	13.8781					S	3	695	___1	0.999914	5.34401e-20	75.808	72.741	75.808	0.41736	43911	506	lcl|NC_020990.1_prot_WP_003949957.1_2361[gene=groL][locus_tag=XNR_RS11880][protein=chaperoninGroEL][protein_id=WP_003949957.1][location=complement(2784831..2786453)][gbkey=CDS]	506	lcl|NC_020990.1_prot_WP_003949957.1_2361[gene=groL][locus_tag=XNR_RS11880][protein=chaperoninGroEL][protein_id=WP_003949957.1][location=complement(2784831..2786453)][gbkey=CDS]	lcl|NC_020990.1_prot_WP_003949957.1_2361[gene=groL][locus_tag=XNR_RS11880][protein=chaperoninGroEL][protein_id=WP_003949957.1][location=complement(2784831..2786453)][gbkey=CDS]	LDPAKVTRSALQNAASIAALFLTTEAVIADK	SALQNAAS(1)IAALFLTTEAVIADKPEK	30	UID30	1
lcl|NC_020990.1_prot_WP_003950032.1_2283 [locus_tag=XNR_RS11495] [protein=NCS2 family permease] [protein_id=WP_003950032.1] [location=complement(2698956..2700401)] [gbkey=CDS]	#NUM!	#NUM!	#NUM!	#NUM!					#NUM!	#NUM!	11.9324	#NUM!					S	2	701	___1	0.703099	0.000372023	48.037	45.341	40.372	-0.36001	3908.6	12	lcl|NC_020990.1_prot_WP_003950032.1_2283[locus_tag=XNR_RS11495][protein=NCS2familypermease][protein_id=WP_003950032.1][location=complement(2698956..2700401)][gbkey=CDS]	12	lcl|NC_020990.1_prot_WP_003950032.1_2283[locus_tag=XNR_RS11495][protein=NCS2familypermease][protein_id=WP_003950032.1][location=complement(2698956..2700401)][gbkey=CDS]	lcl|NC_020990.1_prot_WP_003950032.1_2283[locus_tag=XNR_RS11495][protein=NCS2familypermease][protein_id=WP_003950032.1][location=complement(2698956..2700401)][gbkey=CDS]	____MPTSAPAQDATSEQPNPPSGALDRYFK	PT(0.008)S(0.008)APAQDAT(0.28)S(0.703)EQPNPPS(0.001)GALDR	31	UID31	1
lcl|NC_020990.1_prot_WP_003950062.1_2253 [locus_tag=XNR_RS11345] [protein=ATP-binding protein] [protein_id=WP_003950062.1] [location=2672460..2674100] [gbkey=CDS]	19.5973	19.7523	#NUM!	#NUM!					20.2153	20.2903	20.3584	20.1155					S	2	708	___1	0.900689	8.19954e-48	162.6	150.84	109.82	0.12867	11537000	405	lcl|NC_020990.1_prot_WP_003950062.1_2253[locus_tag=XNR_RS11345][protein=ATP-bindingprotein][protein_id=WP_003950062.1][location=2672460..2674100][gbkey=CDS]	405	lcl|NC_020990.1_prot_WP_003950062.1_2253[locus_tag=XNR_RS11345][protein=ATP-bindingprotein][protein_id=WP_003950062.1][location=2672460..2674100][gbkey=CDS]	lcl|NC_020990.1_prot_WP_003950062.1_2253[locus_tag=XNR_RS11345][protein=ATP-bindingprotein][protein_id=WP_003950062.1][location=2672460..2674100][gbkey=CDS]	KEPATAPAGDPDPYDSGTFRTVPYDPAAYRG	EPATAPAGDPDPYDS(0.901)GT(0.099)FR	32	UID32	1
lcl|NC_020990.1_prot_WP_003950142.1_2177 [locus_tag=XNR_RS10960] [protein=D-alanyl-D-alanine carboxypeptidase] [protein_id=WP_003950142.1] [location=complement(2575818..2578541)] [gbkey=CDS]	#NUM!	#NUM!	#NUM!	#NUM!					14.1279	18.4752	#NUM!	13.2398					S	4	715	___1	0.648517	5.70167e-73	80.929	75.547	49.391	-0.099687	1198300	348	lcl|NC_020990.1_prot_WP_003950142.1_2177[locus_tag=XNR_RS10960][protein=D-alanyl-D-alaninecarboxypeptidase][protein_id=WP_003950142.1][location=complement(2575818..2578541)][gbkey=CDS]	348	lcl|NC_020990.1_prot_WP_003950142.1_2177[locus_tag=XNR_RS10960][protein=D-alanyl-D-alaninecarboxypeptidase][protein_id=WP_003950142.1][location=complement(2575818..2578541)][gbkey=CDS]	lcl|NC_020990.1_prot_WP_003950142.1_2177[locus_tag=XNR_RS10960][protein=D-alanyl-D-alaninecarboxypeptidase][protein_id=WP_003950142.1][location=complement(2575818..2578541)][gbkey=CDS]	GGDEEAADGEDAAVVSTGVKLRKVGKREGVD	DVADGGVPAQGGKPAGGAEKDDGGDEEAADGEDAAVVS(0.649)T(0.351)GVK	33	UID33	1
lcl|NC_020990.1_prot_WP_003950387.1_1933 [locus_tag=XNR_RS09750] [protein=STAS domain-containing protein] [protein_id=WP_003950387.1] [location=complement(2320366..2320734)] [gbkey=CDS]	12.1529	15.2533	16.0092	16.786					15.2833	#NUM!	16.6096	15.7741					S	3	753	___1	0.930585	1.37192e-81	129.91	120.41	94.738	0.46101	#NUM!	68	lcl|NC_020990.1_prot_WP_003950387.1_1933[locus_tag=XNR_RS09750][protein=STASdomain-containingprotein][protein_id=WP_003950387.1][location=complement(2320366..2320734)][gbkey=CDS]	68	lcl|NC_020990.1_prot_WP_003950387.1_1933[locus_tag=XNR_RS09750][protein=STASdomain-containingprotein][protein_id=WP_003950387.1][location=complement(2320366..2320734)][gbkey=CDS]	lcl|NC_020990.1_prot_WP_003950387.1_1933[locus_tag=XNR_RS09750][protein=STASdomain-containingprotein][protein_id=WP_003950387.1][location=complement(2320366..2320734)][gbkey=CDS]	RARLVVDCSQLEFCDSTGLNVLLGARLKAEA	LVVDCSQLEFCDS(0.931)T(0.069)GLNVLLGAR	34	UID34	1
lcl|NC_020990.1_prot_WP_003950659.1_1661 [locus_tag=XNR_RS08360] [protein=hypothetical protein] [protein_id=WP_003950659.1] [location=complement(1993258..1994463)] [gbkey=CDS]	#NUM!	#NUM!	#NUM!	#NUM!					#NUM!	#NUM!	#NUM!	#NUM!					S	4	807	___1	0.470913	7.68481e-15	75.024	74.337	72.368	1.6507	0	25	lcl|NC_020990.1_prot_WP_003950659.1_1661[locus_tag=XNR_RS08360][protein=hypotheticalprotein][protein_id=WP_003950659.1][location=complement(1993258..1994463)][gbkey=CDS]	25	lcl|NC_020990.1_prot_WP_003950659.1_1661[locus_tag=XNR_RS08360][protein=hypotheticalprotein][protein_id=WP_003950659.1][location=complement(1993258..1994463)][gbkey=CDS]	lcl|NC_020990.1_prot_WP_003950659.1_1661[locus_tag=XNR_RS08360][protein=hypotheticalprotein][protein_id=WP_003950659.1][location=complement(1993258..1994463)][gbkey=CDS]	PQKPAPERPGEREHVSGDTLTSGLPVVPPAA	EHVS(0.471)GDT(0.471)LT(0.043)S(0.015)GLPVVPPAAGGPGGPFGPGGPGGPGAHR	35	UID35
lcl|NC_020990.1_prot_WP_003950904.1_1420 [locus_tag=XNR_RS07145] [protein=cellulose-binding protein] [protein_id=WP_003950904.1] [location=1719560..1720498] [gbkey=CDS]	#NUM!	#NUM!	#NUM!	#NUM!					#NUM!	#NUM!	#NUM!	#NUM!					S	3	864	___1	0.733388	5.36168e-114	126.37	125.76	84.86	0.67454	348320	301	lcl|NC_020990.1_prot_WP_003950904.1_1420[locus_tag=XNR_RS07145][protein=cellulose-bindingprotein][protein_id=WP_003950904.1][location=1719560..1720498][gbkey=CDS]	301	lcl|NC_020990.1_prot_WP_003950904.1_1420[locus_tag=XNR_RS07145][protein=cellulose-bindingprotein][protein_id=WP_003950904.1][location=1719560..1720498][gbkey=CDS]	lcl|NC_020990.1_prot_WP_003950904.1_1420[locus_tag=XNR_RS07145][protein=cellulose-bindingprotein][protein_id=WP_003950904.1][location=1719560..1720498][gbkey=CDS]	GAAVAAAGAPAAEDDSASRGVPAQQSR____	EMLATLTGAAVAAAGAPAAEDDS(0.733)AS(0.234)RGVPAQQS(0.033)R	36	UID36	1
lcl|NC_020990.1_prot_WP_003950904.1_1420 [locus_tag=XNR_RS07145] [protein=cellulose-binding protein] [protein_id=WP_003950904.1] [location=1719560..1720498] [gbkey=CDS]	#NUM!	#NUM!	#NUM!	#NUM!					#NUM!	#NUM!	#NUM!	#NUM!					S	3	864	___1	0.494531	5.36168e-114	126.37	125.76	126.37	0.54419	0	303	lcl|NC_020990.1_prot_WP_003950904.1_1420[locus_tag=XNR_RS07145][protein=cellulose-bindingprotein][protein_id=WP_003950904.1][location=1719560..1720498][gbkey=CDS]	303	lcl|NC_020990.1_prot_WP_003950904.1_1420[locus_tag=XNR_RS07145][protein=cellulose-bindingprotein][protein_id=WP_003950904.1][location=1719560..1720498][gbkey=CDS]	lcl|NC_020990.1_prot_WP_003950904.1_1420[locus_tag=XNR_RS07145][protein=cellulose-bindingprotein][protein_id=WP_003950904.1][location=1719560..1720498][gbkey=CDS]	AVAAAGAPAAEDDSASRGVPAQQSR______	EMLATLTGAAVAAAGAPAAEDDS(0.495)AS(0.495)RGVPAQQS(0.011)R	37	UID37
lcl|NC_020990.1_prot_WP_003950904.1_1420 [locus_tag=XNR_RS07145] [protein=cellulose-binding protein] [protein_id=WP_003950904.1] [location=1719560..1720498] [gbkey=CDS]	#NUM!	#NUM!	#NUM!	#NUM!					#NUM!	#NUM!	#NUM!	#NUM!					S	3	864	___1	0.333325	5.10159e-11	45.458	43.371	45.458	-0.51693	0	311	lcl|NC_020990.1_prot_WP_003950904.1_1420[locus_tag=XNR_RS07145][protein=cellulose-bindingprotein][protein_id=WP_003950904.1][location=1719560..1720498][gbkey=CDS]	311	lcl|NC_020990.1_prot_WP_003950904.1_1420[locus_tag=XNR_RS07145][protein=cellulose-bindingprotein][protein_id=WP_003950904.1][location=1719560..1720498][gbkey=CDS]	lcl|NC_020990.1_prot_WP_003950904.1_1420[locus_tag=XNR_RS07145][protein=cellulose-bindingprotein][protein_id=WP_003950904.1][location=1719560..1720498][gbkey=CDS]	AAEDDSASRGVPAQQSR______________	EMLATLTGAAVAAAGAPAAEDDS(0.333)AS(0.333)RGVPAQQS(0.333)R	38	UID38
lcl|NC_020990.1_prot_WP_003950931.1_1393 [locus_tag=XNR_RS07010] [protein=tetratricopeptide repeat protein] [protein_id=WP_003950931.1] [location=complement(1691972..1692946)] [gbkey=CDS]	#NUM!	#NUM!	#NUM!	#NUM!					13.8718	#NUM!	#NUM!	#NUM!					S	2	869	___1	0.997741	4.71119e-08	68.127	59.654	52.662	1.8551	59386	9	lcl|NC_020990.1_prot_WP_003950931.1_1393[locus_tag=XNR_RS07010][protein=tetratricopeptiderepeatprotein][protein_id=WP_003950931.1][location=complement(1691972..1692946)][gbkey=CDS]	9	lcl|NC_020990.1_prot_WP_003950931.1_1393[locus_tag=XNR_RS07010][protein=tetratricopeptiderepeatprotein][protein_id=WP_003950931.1][location=complement(1691972..1692946)][gbkey=CDS]	lcl|NC_020990.1_prot_WP_003950931.1_1393[locus_tag=XNR_RS07010][protein=tetratricopeptiderepeatprotein][protein_id=WP_003950931.1][location=complement(1691972..1692946)][gbkey=CDS]	_______MQPRNMSMSGVVDLAAVKQAQEAK	NMS(0.002)MS(0.998)GVVDLAAVK	39	UID39	1
lcl|NC_020990.1_prot_WP_003950991.1_1334 [locus_tag=XNR_RS06710] [protein=enhanced serine sensitivity protein SseB] [protein_id=WP_003950991.1] [location=complement(1614935..1615717)] [gbkey=CDS]	#NUM!	#NUM!	#NUM!	#NUM!					#NUM!	#NUM!	15.3451	#NUM!					S	3	886	___1	0.690883	0.0464503	50.116	49.064	50.116	0.85095	41623	2	lcl|NC_020990.1_prot_WP_003950991.1_1334[locus_tag=XNR_RS06710][protein=enhancedserinesensitivityproteinSseB][protein_id=WP_003950991.1][location=complement(1614935..1615717)][gbkey=CDS]	2	lcl|NC_020990.1_prot_WP_003950991.1_1334[locus_tag=XNR_RS06710][protein=enhancedserinesensitivityproteinSseB][protein_id=WP_003950991.1][location=complement(1614935..1615717)][gbkey=CDS]	lcl|NC_020990.1_prot_WP_003950991.1_1334[locus_tag=XNR_RS06710][protein=enhancedserinesensitivityproteinSseB][protein_id=WP_003950991.1][location=complement(1614935..1615717)][gbkey=CDS]	______________MSASGTAAAGQVEHMLR	S(0.691)AS(0.155)GT(0.155)AAAGQVEHMLR	40	UID40	1
lcl|NC_020990.1_prot_WP_003950991.1_1334 [locus_tag=XNR_RS06710] [protein=enhanced serine sensitivity protein SseB] [protein_id=WP_003950991.1] [location=complement(1614935..1615717)] [gbkey=CDS]	15.0911	15.4284	#NUM!	#NUM!					#NUM!	#NUM!	#NUM!	#NUM!					S	2	886	___1	0.79032	0.000412161	73.262	62.289	63.025	1.3528	247330	4	lcl|NC_020990.1_prot_WP_003950991.1_1334[locus_tag=XNR_RS06710][protein=enhancedserinesensitivityproteinSseB][protein_id=WP_003950991.1][location=complement(1614935..1615717)][gbkey=CDS]	4	lcl|NC_020990.1_prot_WP_003950991.1_1334[locus_tag=XNR_RS06710][protein=enhancedserinesensitivityproteinSseB][protein_id=WP_003950991.1][location=complement(1614935..1615717)][gbkey=CDS]	lcl|NC_020990.1_prot_WP_003950991.1_1334[locus_tag=XNR_RS06710][protein=enhancedserinesensitivityproteinSseB][protein_id=WP_003950991.1][location=complement(1614935..1615717)][gbkey=CDS]	____________MSASGTAAAGQVEHMLRQV	S(0.135)AS(0.79)GT(0.075)AAAGQVEHMLR	41	UID41	1
lcl|NC_020990.1_prot_WP_003951206.1_1117 [locus_tag=XNR_RS05605] [protein=polyribonucleotide nucleotidyltransferase] [protein_id=WP_003951206.1] [location=complement(1355526..1357733)] [gbkey=CDS]	#NUM!	#NUM!	#NUM!	16.0212					#NUM!	#NUM!	#NUM!	#NUM!					S	3	940	___1	0.5	0.00112275	60.324	59.105	60.324	1.0495	124090	734	lcl|NC_020990.1_prot_WP_003951206.1_1117[locus_tag=XNR_RS05605][protein=polyribonucleotidenucleotidyltransferase][protein_id=WP_003951206.1][location=complement(1355526..1357733)][gbkey=CDS]	734	lcl|NC_020990.1_prot_WP_003951206.1_1117[locus_tag=XNR_RS05605][protein=polyribonucleotidenucleotidyltransferase][protein_id=WP_003951206.1][location=complement(1355526..1357733)][gbkey=CDS]	lcl|NC_020990.1_prot_WP_003951206.1_1117[locus_tag=XNR_RS05605][protein=polyribonucleotidenucleotidyltransferase][protein_id=WP_003951206.1][location=complement(1355526..1357733)][gbkey=CDS]	SLIPVIEGEDEKDDASS______________	GKLSLIPVIEGEDEKDDAS(0.5)S(0.5)	42	UID42	1
lcl|NC_020990.1_prot_WP_003951206.1_1117 [locus_tag=XNR_RS05605] [protein=polyribonucleotide nucleotidyltransferase] [protein_id=WP_003951206.1] [location=complement(1355526..1357733)] [gbkey=CDS]	16.7508	#NUM!	#NUM!	16.0212					#NUM!	#NUM!	#NUM!	15.5342					S	3	940	___1	0.708015	7.8105e-10	80.677	75.561	80.677	0.27848	374260	735	lcl|NC_020990.1_prot_WP_003951206.1_1117[locus_tag=XNR_RS05605][protein=polyribonucleotidenucleotidyltransferase][protein_id=WP_003951206.1][location=complement(1355526..1357733)][gbkey=CDS]	735	lcl|NC_020990.1_prot_WP_003951206.1_1117[locus_tag=XNR_RS05605][protein=polyribonucleotidenucleotidyltransferase][protein_id=WP_003951206.1][location=complement(1355526..1357733)][gbkey=CDS]	lcl|NC_020990.1_prot_WP_003951206.1_1117[locus_tag=XNR_RS05605][protein=polyribonucleotidenucleotidyltransferase][protein_id=WP_003951206.1][location=complement(1355526..1357733)][gbkey=CDS]	LIPVIEGEDEKDDASS_______________	GKLSLIPVIEGEDEKDDAS(0.292)S(0.708)	43	UID43	1
lcl|NC_020990.1_prot_WP_003952322.1_30 [locus_tag=XNR_RS00145] [protein=HPr family phosphocarrier protein] [protein_id=WP_003952322.1] [location=46259..46537] [gbkey=CDS]	15.9348	15.0251	#NUM!	#NUM!					15.4888	#NUM!	#NUM!	#NUM!					S	2	1067	___1	0.791348	1.50553e-11	90.156	65.412	79.235	-0.74832	141960	10	lcl|NC_020990.1_prot_WP_003952322.1_30[locus_tag=XNR_RS00145][protein=HPrfamilyphosphocarrierprotein][protein_id=WP_003952322.1][location=46259..46537][gbkey=CDS]	10	lcl|NC_020990.1_prot_WP_003952322.1_30[locus_tag=XNR_RS00145][protein=HPrfamilyphosphocarrierprotein][protein_id=WP_003952322.1][location=46259..46537][gbkey=CDS]	lcl|NC_020990.1_prot_WP_003952322.1_30[locus_tag=XNR_RS00145][protein=HPrfamilyphosphocarrierprotein][protein_id=WP_003952322.1][location=46259..46537][gbkey=CDS]	______MPERNVVIGSSSGLHARPASLFVQA	NVVIGS(0.791)S(0.058)S(0.151)GLHAR	44	UID44	1
lcl|NC_020990.1_prot_WP_003952322.1_30 [locus_tag=XNR_RS00145] [protein=HPr family phosphocarrier protein] [protein_id=WP_003952322.1] [location=46259..46537] [gbkey=CDS]	#NUM!	12.9218	#NUM!	15.8596					#NUM!	16.2881	#NUM!	#NUM!					S	2	1067	___1	0.887931	7.6367e-12	92.747	66.282	90.156	-0.29283	409620	11	lcl|NC_020990.1_prot_WP_003952322.1_30[locus_tag=XNR_RS00145][protein=HPrfamilyphosphocarrierprotein][protein_id=WP_003952322.1][location=46259..46537][gbkey=CDS]	11	lcl|NC_020990.1_prot_WP_003952322.1_30[locus_tag=XNR_RS00145][protein=HPrfamilyphosphocarrierprotein][protein_id=WP_003952322.1][location=46259..46537][gbkey=CDS]	lcl|NC_020990.1_prot_WP_003952322.1_30[locus_tag=XNR_RS00145][protein=HPrfamilyphosphocarrierprotein][protein_id=WP_003952322.1][location=46259..46537][gbkey=CDS]	_____MPERNVVIGSSSGLHARPASLFVQAA	NVVIGS(0.056)S(0.888)S(0.056)GLHAR	45	UID45	1
lcl|NC_020990.1_prot_WP_003952322.1_30 [locus_tag=XNR_RS00145] [protein=HPr family phosphocarrier protein] [protein_id=WP_003952322.1] [location=46259..46537] [gbkey=CDS]	#NUM!	#NUM!	#NUM!	#NUM!					15.8673	#NUM!	#NUM!	#NUM!					S	2	1067	___1	0.669658	1.98508e-07	115.79	79.946	115.79	0.039392	59775	12	lcl|NC_020990.1_prot_WP_003952322.1_30[locus_tag=XNR_RS00145][protein=HPrfamilyphosphocarrierprotein][protein_id=WP_003952322.1][location=46259..46537][gbkey=CDS]	12	lcl|NC_020990.1_prot_WP_003952322.1_30[locus_tag=XNR_RS00145][protein=HPrfamilyphosphocarrierprotein][protein_id=WP_003952322.1][location=46259..46537][gbkey=CDS]	lcl|NC_020990.1_prot_WP_003952322.1_30[locus_tag=XNR_RS00145][protein=HPrfamilyphosphocarrierprotein][protein_id=WP_003952322.1][location=46259..46537][gbkey=CDS]	____MPERNVVIGSSSGLHARPASLFVQAAG	NVVIGS(0.088)S(0.242)S(0.67)GLHAR	46	UID46	1
lcl|NC_020990.1_prot_WP_008409111.1_2830 [locus_tag=XNR_RS29860] [protein=hypothetical protein] [protein_id=WP_008409111.1] [location=complement(3282225..3282434)] [gbkey=CDS]	20.0308	#NUM!	#NUM!	#NUM!					#NUM!	#NUM!	20.5957	20.6932					S	3	1129	___1	0.746694	3.87821e-43	132.41	121.2	48.928	1.5359	9300900	19	lcl|NC_020990.1_prot_WP_008409111.1_2830[locus_tag=XNR_RS29860][protein=hypotheticalprotein][protein_id=WP_008409111.1][location=complement(3282225..3282434)][gbkey=CDS]	19	lcl|NC_020990.1_prot_WP_008409111.1_2830[locus_tag=XNR_RS29860][protein=hypotheticalprotein][protein_id=WP_008409111.1][location=complement(3282225..3282434)][gbkey=CDS]	lcl|NC_020990.1_prot_WP_008409111.1_2830[locus_tag=XNR_RS29860][protein=hypotheticalprotein][protein_id=WP_008409111.1][location=complement(3282225..3282434)][gbkey=CDS]	NPQSPQGPQGHDPAGSTQMFRAFVDEPGPAG	AHNPQS(0.001)PQGPQGHDPAGS(0.747)T(0.252)QMFR	47	UID47	1
lcl|NC_020990.1_prot_WP_010641374.1_819 [gene=sepF] [locus_tag=XNR_RS04085] [protein=cell division protein SepF] [protein_id=WP_010641374.1] [location=complement(972307..972693)] [gbkey=CDS]	17.1948	#NUM!	#NUM!	16.2241					#NUM!	18.2364	16.8736	#NUM!					S	2	1229	___1	1	0.00131752	64.906	60.66	64.906	0.8916	1042400	28	lcl|NC_020990.1_prot_WP_010641374.1_819[gene=sepF][locus_tag=XNR_RS04085][protein=celldivisionproteinSepF][protein_id=WP_010641374.1][location=complement(972307..972693)][gbkey=CDS]	28	lcl|NC_020990.1_prot_WP_010641374.1_819[gene=sepF][locus_tag=XNR_RS04085][protein=celldivisionproteinSepF][protein_id=WP_010641374.1][location=complement(972307..972693)][gbkey=CDS]	lcl|NC_020990.1_prot_WP_010641374.1_819[gene=sepF][locus_tag=XNR_RS04085][protein=celldivisionproteinSepF][protein_id=WP_010641374.1][location=complement(972307..972693)][gbkey=CDS]	GLAQVVPLRGRDAWPSWPGHRATPEARTEPR	DAWPS(1)WPGHR	48	UID48	1
lcl|NC_020990.1_prot_WP_015506899.1_762 [locus_tag=XNR_RS03810] [protein=ABC transporter permease] [protein_id=WP_015506899.1] [location=complement(907610..908977)] [gbkey=CDS]	#NUM!	#NUM!	#NUM!	#NUM!					#NUM!	#NUM!	#NUM!	#NUM!					S	3	1253	___1	0.499987	1.43915e-37	81.644	66.205	81.644	1.9904	60111	2	lcl|NC_020990.1_prot_WP_015506899.1_762[locus_tag=XNR_RS03810][protein=ABCtransporterpermease][protein_id=WP_015506899.1][location=complement(907610..908977)][gbkey=CDS]	2	lcl|NC_020990.1_prot_WP_015506899.1_762[locus_tag=XNR_RS03810][protein=ABCtransporterpermease][protein_id=WP_015506899.1][location=complement(907610..908977)][gbkey=CDS]	lcl|NC_020990.1_prot_WP_015506899.1_762[locus_tag=XNR_RS03810][protein=ABCtransporterpermease][protein_id=WP_015506899.1][location=complement(907610..908977)][gbkey=CDS]	______________MSDTQPGKQPGQSPAAA	S(0.5)DT(0.5)QPGKQPGQSPAAADQAPAEAEGTTK	49	UID49	1
lcl|NC_020990.1_prot_WP_015507004.1_1120 [locus_tag=XNR_RS05620] [protein=AAA family ATPase] [protein_id=WP_015507004.1] [location=1359481..1363938] [gbkey=CDS]	#NUM!	14.8936	#NUM!	#NUM!					#NUM!	#NUM!	#NUM!	#NUM!					S	2	1267	___1	0.974434	9.86068e-05	108.5	97.14	79.795	0.44517	112390	107	lcl|NC_020990.1_prot_WP_015507004.1_1120[locus_tag=XNR_RS05620][protein=AAAfamilyATPase][protein_id=WP_015507004.1][location=1359481..1363938][gbkey=CDS]	107	lcl|NC_020990.1_prot_WP_015507004.1_1120[locus_tag=XNR_RS05620][protein=AAAfamilyATPase][protein_id=WP_015507004.1][location=1359481..1363938][gbkey=CDS]	lcl|NC_020990.1_prot_WP_015507004.1_1120[locus_tag=XNR_RS05620][protein=AAAfamilyATPase][protein_id=WP_015507004.1][location=1359481..1363938][gbkey=CDS]	RDGAAHGARDLGDSSSDGAARTSLPASLPER	DLGDSS(0.025)S(0.974)DGAAR	50	UID50	1
lcl|NC_020990.1_prot_WP_015507198.1_1836 [locus_tag=XNR_RS09250] [protein=FHA domain-containing protein] [protein_id=WP_015507198.1] [location=2190116..2193079] [gbkey=CDS]	#NUM!	#NUM!	#NUM!	#NUM!					#NUM!	#NUM!	#NUM!	#NUM!					S	4	1288	___1	0.999997	7.68435e-18	102.37	85.51	74.388	1.1385	10943000	805	lcl|NC_020990.1_prot_WP_015507198.1_1836[locus_tag=XNR_RS09250][protein=FHAdomain-containingprotein][protein_id=WP_015507198.1][location=2190116..2193079][gbkey=CDS]	805	lcl|NC_020990.1_prot_WP_015507198.1_1836[locus_tag=XNR_RS09250][protein=FHAdomain-containingprotein][protein_id=WP_015507198.1][location=2190116..2193079][gbkey=CDS]	lcl|NC_020990.1_prot_WP_015507198.1_1836[locus_tag=XNR_RS09250][protein=FHAdomain-containingprotein][protein_id=WP_015507198.1][location=2190116..2193079][gbkey=CDS]	TTLPAQSQGEVEAPPSRTLRLRTTPGAAGEP	TVPTTLPAQSQGEVEAPPS(1)RT(1)LRLR	51	UID51	2
lcl|NC_020990.1_prot_WP_015507389.1_2430 [locus_tag=XNR_RS12225] [protein=STAS domain-containing protein] [protein_id=WP_015507389.1] [location=2844810..2845664] [gbkey=CDS]	20.6808	20.472	20.7018	20.4531					20.8923	20.8474	20.7245	21.081					S	3	1312	___1	0.999999	7.36435e-88	186.67	167.19	171.26	-3.6293	47478000	176	lcl|NC_020990.1_prot_WP_015507389.1_2430[locus_tag=XNR_RS12225][protein=STASdomain-containingprotein][protein_id=WP_015507389.1][location=2844810..2845664][gbkey=CDS]	176	lcl|NC_020990.1_prot_WP_015507389.1_2430[locus_tag=XNR_RS12225][protein=STASdomain-containingprotein][protein_id=WP_015507389.1][location=2844810..2845664][gbkey=CDS]	lcl|NC_020990.1_prot_WP_015507389.1_2430[locus_tag=XNR_RS12225][protein=STASdomain-containingprotein][protein_id=WP_015507389.1][location=2844810..2845664][gbkey=CDS]	LWDGVVAVPLVGTLDSARTQVVMERLLQALI	LWDGVVAVPLVGTLDS(1)AR	52	UID52	1
lcl|NC_020990.1_prot_WP_015507397.1_2469 [locus_tag=XNR_RS12425] [protein=GNAT family N-acetyltransferase] [protein_id=WP_015507397.1] [location=2883606..2884097] [gbkey=CDS]	#NUM!	#NUM!	#NUM!	#NUM!					11.5448	#NUM!	#NUM!	#NUM!					S	2	1314	___1	1	0.0515099	48.157	41.411	48.157	-66.707	2987.6	5	lcl|NC_020990.1_prot_WP_015507397.1_2469[locus_tag=XNR_RS12425][protein=GNATfamilyN-acetyltransferase][protein_id=WP_015507397.1][location=2883606..2884097][gbkey=CDS]	5	lcl|NC_020990.1_prot_WP_015507397.1_2469[locus_tag=XNR_RS12425][protein=GNATfamilyN-acetyltransferase][protein_id=WP_015507397.1][location=2883606..2884097][gbkey=CDS]	lcl|NC_020990.1_prot_WP_015507397.1_2469[locus_tag=XNR_RS12425][protein=GNATfamilyN-acetyltransferase][protein_id=WP_015507397.1][location=2883606..2884097][gbkey=CDS]	___________MPLASALPAHHDRTGRLVTL	PLAS(1)ALPAHHDR	53	UID53	1
lcl|NC_020990.1_prot_WP_015507469.1_2707 [locus_tag=XNR_RS13630] [protein=serine/threonine protein kinase] [protein_id=WP_015507469.1] [location=3127536..3129290] [gbkey=CDS]	#NUM!	#NUM!	#NUM!	#NUM!					#NUM!	#NUM!	#NUM!	#NUM!					S	2	1321	___1	0.254354	1.87103e-13	53.967	52.343	53.967	1.7984	0	168	lcl|NC_020990.1_prot_WP_015507469.1_2707[locus_tag=XNR_RS13630][protein=serine/threonineproteinkinase][protein_id=WP_015507469.1][location=3127536..3129290][gbkey=CDS]	168	lcl|NC_020990.1_prot_WP_015507469.1_2707[locus_tag=XNR_RS13630][protein=serine/threonineproteinkinase][protein_id=WP_015507469.1][location=3127536..3129290][gbkey=CDS]	lcl|NC_020990.1_prot_WP_015507469.1_2707[locus_tag=XNR_RS13630][protein=serine/threonineproteinkinase][protein_id=WP_015507469.1][location=3127536..3129290][gbkey=CDS]	GRPVLTDFGIAALRESTSLTATGELVGSPDY	ES(0.254)T(0.254)S(0.254)LT(0.03)AT(0.207)GELVGSPDYIAPER	54	UID54
lcl|NC_020990.1_prot_WP_015507469.1_2707 [locus_tag=XNR_RS13630] [protein=serine/threonine protein kinase] [protein_id=WP_015507469.1] [location=3127536..3129290] [gbkey=CDS]	#NUM!	#NUM!	#NUM!	#NUM!					#NUM!	#NUM!	#NUM!	#NUM!					S	2	1321	___1	0.254354	1.87103e-13	53.967	52.343	53.967	1.7984	0	170	lcl|NC_020990.1_prot_WP_015507469.1_2707[locus_tag=XNR_RS13630][protein=serine/threonineproteinkinase][protein_id=WP_015507469.1][location=3127536..3129290][gbkey=CDS]	170	lcl|NC_020990.1_prot_WP_015507469.1_2707[locus_tag=XNR_RS13630][protein=serine/threonineproteinkinase][protein_id=WP_015507469.1][location=3127536..3129290][gbkey=CDS]	lcl|NC_020990.1_prot_WP_015507469.1_2707[locus_tag=XNR_RS13630][protein=serine/threonineproteinkinase][protein_id=WP_015507469.1][location=3127536..3129290][gbkey=CDS]	PVLTDFGIAALRESTSLTATGELVGSPDYIA	ES(0.254)T(0.254)S(0.254)LT(0.03)AT(0.207)GELVGSPDYIAPER	55	UID55
lcl|NC_020990.1_prot_WP_015507513.1_2842 [locus_tag=XNR_RS30330] [protein=PAS domain-containing protein] [protein_id=WP_015507513.1] [location=3294595..3299835] [gbkey=CDS]	#NUM!	#NUM!	#NUM!	#NUM!					#NUM!	#NUM!	16.8263	#NUM!					S	4	1328	___1	0.594038	6.5733e-10	66.371	62.625	66.371	-1.0549	116200	708	lcl|NC_020990.1_prot_WP_015507513.1_2842[locus_tag=XNR_RS30330][protein=PASdomain-containingprotein][protein_id=WP_015507513.1][location=3294595..3299835][gbkey=CDS]	708	lcl|NC_020990.1_prot_WP_015507513.1_2842[locus_tag=XNR_RS30330][protein=PASdomain-containingprotein][protein_id=WP_015507513.1][location=3294595..3299835][gbkey=CDS]	lcl|NC_020990.1_prot_WP_015507513.1_2842[locus_tag=XNR_RS30330][protein=PASdomain-containingprotein][protein_id=WP_015507513.1][location=3294595..3299835][gbkey=CDS]	AVLAGQDGGETPAAGSAVALPAPTGAAEGGT	AADETPVKAVLAGQDGGET(0.406)PAAGS(0.594)AVALPAPTGAAEGGTGR	56	UID56	1
lcl|NC_020990.1_prot_WP_015507513.1_2842 [locus_tag=XNR_RS30330] [protein=PAS domain-containing protein] [protein_id=WP_015507513.1] [location=3294595..3299835] [gbkey=CDS]	#NUM!	#NUM!	#NUM!	#NUM!					#NUM!	#NUM!	#NUM!	#NUM!					S	3	1328	___1	0.428306	1.19543e-19	75.341	73.253	75.341	0.40227	0	651	lcl|NC_020990.1_prot_WP_015507513.1_2842[locus_tag=XNR_RS30330][protein=PASdomain-containingprotein][protein_id=WP_015507513.1][location=3294595..3299835][gbkey=CDS]	651	lcl|NC_020990.1_prot_WP_015507513.1_2842[locus_tag=XNR_RS30330][protein=PASdomain-containingprotein][protein_id=WP_015507513.1][location=3294595..3299835][gbkey=CDS]	lcl|NC_020990.1_prot_WP_015507513.1_2842[locus_tag=XNR_RS30330][protein=PASdomain-containingprotein][protein_id=WP_015507513.1][location=3294595..3299835][gbkey=CDS]	PNRPHGRRRRRAAPRSSVDSFLGTSSDGTPA	S(0.428)S(0.428)VDS(0.056)FLGT(0.031)S(0.031)S(0.019)DGT(0.006)PAAPEPAPAAAPTGR	57	UID57
lcl|NC_020990.1_prot_WP_015507513.1_2842 [locus_tag=XNR_RS30330] [protein=PAS domain-containing protein] [protein_id=WP_015507513.1] [location=3294595..3299835] [gbkey=CDS]	#NUM!	#NUM!	#NUM!	#NUM!					#NUM!	#NUM!	#NUM!	#NUM!					S	3	1328	___1	0.428306	1.19543e-19	75.341	73.253	75.341	0.40227	0	652	lcl|NC_020990.1_prot_WP_015507513.1_2842[locus_tag=XNR_RS30330][protein=PASdomain-containingprotein][protein_id=WP_015507513.1][location=3294595..3299835][gbkey=CDS]	652	lcl|NC_020990.1_prot_WP_015507513.1_2842[locus_tag=XNR_RS30330][protein=PASdomain-containingprotein][protein_id=WP_015507513.1][location=3294595..3299835][gbkey=CDS]	lcl|NC_020990.1_prot_WP_015507513.1_2842[locus_tag=XNR_RS30330][protein=PASdomain-containingprotein][protein_id=WP_015507513.1][location=3294595..3299835][gbkey=CDS]	NRPHGRRRRRAAPRSSVDSFLGTSSDGTPAA	S(0.428)S(0.428)VDS(0.056)FLGT(0.031)S(0.031)S(0.019)DGT(0.006)PAAPEPAPAAAPTGR	58	UID58
lcl|NC_020990.1_prot_WP_015507513.1_2842 [locus_tag=XNR_RS30330] [protein=PAS domain-containing protein] [protein_id=WP_015507513.1] [location=3294595..3299835] [gbkey=CDS]	#NUM!	#NUM!	#NUM!	#NUM!					#NUM!	#NUM!	#NUM!	#NUM!					S	2	1328	___1	0.475905	1.00895e-32	82.936	77.101	42.066	2.4779	0	660	lcl|NC_020990.1_prot_WP_015507513.1_2842[locus_tag=XNR_RS30330][protein=PASdomain-containingprotein][protein_id=WP_015507513.1][location=3294595..3299835][gbkey=CDS]	660	lcl|NC_020990.1_prot_WP_015507513.1_2842[locus_tag=XNR_RS30330][protein=PASdomain-containingprotein][protein_id=WP_015507513.1][location=3294595..3299835][gbkey=CDS]	lcl|NC_020990.1_prot_WP_015507513.1_2842[locus_tag=XNR_RS30330][protein=PASdomain-containingprotein][protein_id=WP_015507513.1][location=3294595..3299835][gbkey=CDS]	RRAAPRSSVDSFLGTSSDGTPAAPEPAPAAA	S(0.015)S(0.015)VDS(0.015)FLGT(0.186)S(0.476)S(0.186)DGT(0.106)PAAPEPAPAAAPTGR	59	UID59
lcl|NC_020990.1_prot_WP_015507513.1_2842 [locus_tag=XNR_RS30330] [protein=PAS domain-containing protein] [protein_id=WP_015507513.1] [location=3294595..3299835] [gbkey=CDS]	#NUM!	#NUM!	#NUM!	#NUM!					#NUM!	#NUM!	#NUM!	#NUM!					S	2	1328	___1	0.446147	6.27096e-08	40.472	39.471	40.472	1.1534	0	661	lcl|NC_020990.1_prot_WP_015507513.1_2842[locus_tag=XNR_RS30330][protein=PASdomain-containingprotein][protein_id=WP_015507513.1][location=3294595..3299835][gbkey=CDS]	661	lcl|NC_020990.1_prot_WP_015507513.1_2842[locus_tag=XNR_RS30330][protein=PASdomain-containingprotein][protein_id=WP_015507513.1][location=3294595..3299835][gbkey=CDS]	lcl|NC_020990.1_prot_WP_015507513.1_2842[locus_tag=XNR_RS30330][protein=PASdomain-containingprotein][protein_id=WP_015507513.1][location=3294595..3299835][gbkey=CDS]	RAAPRSSVDSFLGTSSDGTPAAPEPAPAAAP	S(0.004)S(0.004)VDS(0.007)FLGT(0.028)S(0.064)S(0.446)DGT(0.446)PAAPEPAPAAAPTGR	60	UID60
lcl|NC_020990.1_prot_WP_015507513.1_2842 [locus_tag=XNR_RS30330] [protein=PAS domain-containing protein] [protein_id=WP_015507513.1] [location=3294595..3299835] [gbkey=CDS]	#NUM!	#NUM!	#NUM!	#NUM!					#NUM!	#NUM!	#NUM!	#NUM!					S	2	1328	___1	0.49888	0.00301849	44.853	42.464	44.853	-0.9906	0	1362	lcl|NC_020990.1_prot_WP_015507513.1_2842[locus_tag=XNR_RS30330][protein=PASdomain-containingprotein][protein_id=WP_015507513.1][location=3294595..3299835][gbkey=CDS]	1362	lcl|NC_020990.1_prot_WP_015507513.1_2842[locus_tag=XNR_RS30330][protein=PASdomain-containingprotein][protein_id=WP_015507513.1][location=3294595..3299835][gbkey=CDS]	lcl|NC_020990.1_prot_WP_015507513.1_2842[locus_tag=XNR_RS30330][protein=PASdomain-containingprotein][protein_id=WP_015507513.1][location=3294595..3299835][gbkey=CDS]	VAQPLPAESAEQQAASAQSRAFSVRTLGQGV	VAQPLPAES(0.002)AEQQAAS(0.499)AQS(0.499)R	61	UID61
lcl|NC_020990.1_prot_WP_015507513.1_2842 [locus_tag=XNR_RS30330] [protein=PAS domain-containing protein] [protein_id=WP_015507513.1] [location=3294595..3299835] [gbkey=CDS]	14.7872	15.4357	#NUM!	15.6587					17.4216	#NUM!	15.6143	17.9393					S	2	1328	___1	0.993234	1.60343e-20	109.87	98.815	105.77	-0.65092	1347500	1365	lcl|NC_020990.1_prot_WP_015507513.1_2842[locus_tag=XNR_RS30330][protein=PASdomain-containingprotein][protein_id=WP_015507513.1][location=3294595..3299835][gbkey=CDS]	1365	lcl|NC_020990.1_prot_WP_015507513.1_2842[locus_tag=XNR_RS30330][protein=PASdomain-containingprotein][protein_id=WP_015507513.1][location=3294595..3299835][gbkey=CDS]	lcl|NC_020990.1_prot_WP_015507513.1_2842[locus_tag=XNR_RS30330][protein=PASdomain-containingprotein][protein_id=WP_015507513.1][location=3294595..3299835][gbkey=CDS]	PLPAESAEQQAASAQSRAFSVRTLGQGVPFA	VAQPLPAESAEQQAAS(0.007)AQS(0.993)R	62	UID62	1
lcl|NC_020990.1_prot_WP_015507982.1_4545 [locus_tag=XNR_RS22960] [protein=bifunctional [glutamine synthetase] adenylyltransferase/[glutamine synthetase]-adenylyl-L-tyrosine phosphorylase] [protein_id=WP_015507982.1] [location=5261894..5264899] [gbkey=CDS]	12.8208	18.0947	#NUM!	#NUM!					#NUM!	#NUM!	#NUM!	#NUM!					S	3	1386	___1	0.864844	4.69726e-66	85.719	85.324	85.719	1.775	1173200	216	lcl|NC_020990.1_prot_WP_015507982.1_4545[locus_tag=XNR_RS22960][protein=bifunctional[glutaminesynthetase]adenylyltransferase/[glutaminesynthetase]-adenylyl-L-tyrosinephosphorylase][protein_id=WP_015507982.1][location=5261894..5264899][gbkey=CDS]	216	lcl|NC_020990.1_prot_WP_015507982.1_4545[locus_tag=XNR_RS22960][protein=bifunctional[glutaminesynthetase]adenylyltransferase/[glutaminesynthetase]-adenylyl-L-tyrosinephosphorylase][protein_id=WP_015507982.1][location=5261894..5264899][gbkey=CDS]	lcl|NC_020990.1_prot_WP_015507982.1_4545[locus_tag=XNR_RS22960][protein=bifunctional[glutaminesynthetase]adenylyltransferase/[glutaminesynthetase]-adenylyl-L-tyrosinephosphorylase][protein_id=WP_015507982.1][location=5261894..5264899][gbkey=CDS]	VIAMGKCGGHELNYVSDVDVIFVAEPADSGD	CGGHELNY(0.135)VS(0.865)DVDVIFVAEPADSGDADEAPALQAANR	63	UID63	1
lcl|NC_020990.1_prot_WP_015508019.1_4678 [gene=pknB] [locus_tag=XNR_RS23615] [protein=Stk1 family PASTA domain-containing Ser/Thr kinase] [protein_id=WP_015508019.1] [location=complement(5420215..5422089)] [gbkey=CDS]	#NUM!	#NUM!	#NUM!	#NUM!					#NUM!	#NUM!	#NUM!	#NUM!					S	4	1392	___1	0.738251	1.76975e-13	66.215	64.394	66.215	0.34085	73752	315	lcl|NC_020990.1_prot_WP_015508019.1_4678[gene=pknB][locus_tag=XNR_RS23615][protein=Stk1familyPASTAdomain-containingSer/Thrkinase][protein_id=WP_015508019.1][location=complement(5420215..5422089)][gbkey=CDS]	315	lcl|NC_020990.1_prot_WP_015508019.1_4678[gene=pknB][locus_tag=XNR_RS23615][protein=Stk1familyPASTAdomain-containingSer/Thrkinase][protein_id=WP_015508019.1][location=complement(5420215..5422089)][gbkey=CDS]	lcl|NC_020990.1_prot_WP_015508019.1_4678[gene=pknB][locus_tag=XNR_RS23615][protein=Stk1familyPASTAdomain-containingSer/Thrkinase][protein_id=WP_015508019.1][location=complement(5420215..5422089)][gbkey=CDS]	STPARPADDDGVQRTSVLAAAPPEPPAPRRR	FS(0.001)T(0.002)PARPADDDGVQRT(0.259)S(0.738)VLAAAPPEPPAPR	64	UID64	1
lcl|NC_020990.1_prot_WP_015508154.1_5197 [gene=cobT] [locus_tag=XNR_RS26245] [protein=nicotinate-nucleotide--dimethylbenzimidazole phosphoribosyltransferase] [protein_id=WP_015508154.1] [location=6000174..6003494] [gbkey=CDS]	21.4258	20.434	21.0617	20.8976					21.4311	21.5195	21.2474	21.3226					S	2	1411	___1	1	2.46316e-59	141	122.47	128.11	-0.56047	36094000	125	lcl|NC_020990.1_prot_WP_015508154.1_5197[gene=cobT][locus_tag=XNR_RS26245][protein=nicotinate-nucleotide--dimethylbenzimidazolephosphoribosyltransferase][protein_id=WP_015508154.1][location=6000174..6003494][gbkey=CDS]	125	lcl|NC_020990.1_prot_WP_015508154.1_5197[gene=cobT][locus_tag=XNR_RS26245][protein=nicotinate-nucleotide--dimethylbenzimidazolephosphoribosyltransferase][protein_id=WP_015508154.1][location=6000174..6003494][gbkey=CDS]	lcl|NC_020990.1_prot_WP_015508154.1_5197[gene=cobT][locus_tag=XNR_RS26245][protein=nicotinate-nucleotide--dimethylbenzimidazolephosphoribosyltransferase][protein_id=WP_015508154.1][location=6000174..6003494][gbkey=CDS]	AQPHEAGAHERAGRDSGAVDLSAVRAAEAAQ	AGRDS(1)GAVDLSAVR	65	UID65	1
lcl|NC_020990.1_prot_WP_015508154.1_5197 [gene=cobT] [locus_tag=XNR_RS26245] [protein=nicotinate-nucleotide--dimethylbenzimidazole phosphoribosyltransferase] [protein_id=WP_015508154.1] [location=6000174..6003494] [gbkey=CDS]	#NUM!	#NUM!	#NUM!	#NUM!					#NUM!	#NUM!	#NUM!	#NUM!					S	3	1411	___1	0.333333	0.000483012	56.064	53.962	56.064	3.3767	0	159	lcl|NC_020990.1_prot_WP_015508154.1_5197[gene=cobT][locus_tag=XNR_RS26245][protein=nicotinate-nucleotide--dimethylbenzimidazolephosphoribosyltransferase][protein_id=WP_015508154.1][location=6000174..6003494][gbkey=CDS]	159	lcl|NC_020990.1_prot_WP_015508154.1_5197[gene=cobT][locus_tag=XNR_RS26245][protein=nicotinate-nucleotide--dimethylbenzimidazolephosphoribosyltransferase][protein_id=WP_015508154.1][location=6000174..6003494][gbkey=CDS]	lcl|NC_020990.1_prot_WP_015508154.1_5197[gene=cobT][locus_tag=XNR_RS26245][protein=nicotinate-nucleotide--dimethylbenzimidazolephosphoribosyltransferase][protein_id=WP_015508154.1][location=6000174..6003494][gbkey=CDS]	PRRPLHMGPPVPGGTSGSQVRSLADRGPAAH	RPLHMGPPVPGGT(0.333)S(0.333)GS(0.333)QVR	66	UID66
lcl|NC_020990.1_prot_WP_015508154.1_5197 [gene=cobT] [locus_tag=XNR_RS26245] [protein=nicotinate-nucleotide--dimethylbenzimidazole phosphoribosyltransferase] [protein_id=WP_015508154.1] [location=6000174..6003494] [gbkey=CDS]	#NUM!	#NUM!	#NUM!	#NUM!					#NUM!	#NUM!	#NUM!	#NUM!					S	3	1411	___1	0.333333	0.000483012	56.064	53.962	56.064	3.3767	0	161	lcl|NC_020990.1_prot_WP_015508154.1_5197[gene=cobT][locus_tag=XNR_RS26245][protein=nicotinate-nucleotide--dimethylbenzimidazolephosphoribosyltransferase][protein_id=WP_015508154.1][location=6000174..6003494][gbkey=CDS]	161	lcl|NC_020990.1_prot_WP_015508154.1_5197[gene=cobT][locus_tag=XNR_RS26245][protein=nicotinate-nucleotide--dimethylbenzimidazolephosphoribosyltransferase][protein_id=WP_015508154.1][location=6000174..6003494][gbkey=CDS]	lcl|NC_020990.1_prot_WP_015508154.1_5197[gene=cobT][locus_tag=XNR_RS26245][protein=nicotinate-nucleotide--dimethylbenzimidazolephosphoribosyltransferase][protein_id=WP_015508154.1][location=6000174..6003494][gbkey=CDS]	RPLHMGPPVPGGTSGSQVRSLADRGPAAHPA	RPLHMGPPVPGGT(0.333)S(0.333)GS(0.333)QVR	67	UID67
lcl|NC_020990.1_prot_WP_015508239.1_5476 [locus_tag=XNR_RS27690] [protein=alpha-D-glucose phosphate-specific phosphoglucomutase] [protein_id=WP_015508239.1] [location=complement(6301070..6302710)] [gbkey=CDS]	15.9932	18.2511	#NUM!	#NUM!					#NUM!	13.8137	17.404	#NUM!					S	3	1427	___1	0.993134	1.60274e-48	86.109	84.485	85.563	1.2834	4935200	146	lcl|NC_020990.1_prot_WP_015508239.1_5476[locus_tag=XNR_RS27690][protein=alpha-D-glucosephosphate-specificphosphoglucomutase][protein_id=WP_015508239.1][location=complement(6301070..6302710)][gbkey=CDS]	146	lcl|NC_020990.1_prot_WP_015508239.1_5476[locus_tag=XNR_RS27690][protein=alpha-D-glucosephosphate-specificphosphoglucomutase][protein_id=WP_015508239.1][location=complement(6301070..6302710)][gbkey=CDS]	lcl|NC_020990.1_prot_WP_015508239.1_5476[locus_tag=XNR_RS27690][protein=alpha-D-glucosephosphate-specificphosphoglucomutase][protein_id=WP_015508239.1][location=complement(6301070..6302710)][gbkey=CDS]	RGRTGHLADGVVVTPSHNPPADGGFKYNPPS	TGHLADGVVVT(0.007)PS(0.993)HNPPADGGFK	68	UID68	1
lcl|NC_020990.1_prot_WP_018471169.1_2312 [locus_tag=XNR_RS11640] [protein=sensor histidine kinase] [protein_id=WP_018471169.1] [location=complement(2738180..2739202)] [gbkey=CDS]	#NUM!	17.4669	#NUM!	#NUM!					#NUM!	#NUM!	#NUM!	#NUM!					S	2	1443	___1	0.93752	2.13115e-66	137.89	121.79	127.25	-0.6545	527800	311	lcl|NC_020990.1_prot_WP_018471169.1_2312[locus_tag=XNR_RS11640][protein=sensorhistidinekinase][protein_id=WP_018471169.1][location=complement(2738180..2739202)][gbkey=CDS]	311	lcl|NC_020990.1_prot_WP_018471169.1_2312[locus_tag=XNR_RS11640][protein=sensorhistidinekinase][protein_id=WP_018471169.1][location=complement(2738180..2739202)][gbkey=CDS]	lcl|NC_020990.1_prot_WP_018471169.1_2312[locus_tag=XNR_RS11640][protein=sensorhistidinekinase][protein_id=WP_018471169.1][location=complement(2738180..2739202)][gbkey=CDS]	AAAEPATTVETPAADSEMTASRLGAFARGTR	AAAEPATTVET(0.002)PAADS(0.938)EMT(0.056)AS(0.005)R	69	UID69	1
lcl|NC_020990.1_prot_WP_018471169.1_2312 [locus_tag=XNR_RS11640] [protein=sensor histidine kinase] [protein_id=WP_018471169.1] [location=complement(2738180..2739202)] [gbkey=CDS]	#NUM!	11.5398	#NUM!	11.4176					#NUM!	#NUM!	#NUM!	#NUM!					S	2	1443	___1	0.611854	1.09865e-41	91.708	85.027	62.65	-1.1047	5712.9	316	lcl|NC_020990.1_prot_WP_018471169.1_2312[locus_tag=XNR_RS11640][protein=sensorhistidinekinase][protein_id=WP_018471169.1][location=complement(2738180..2739202)][gbkey=CDS]	316	lcl|NC_020990.1_prot_WP_018471169.1_2312[locus_tag=XNR_RS11640][protein=sensorhistidinekinase][protein_id=WP_018471169.1][location=complement(2738180..2739202)][gbkey=CDS]	lcl|NC_020990.1_prot_WP_018471169.1_2312[locus_tag=XNR_RS11640][protein=sensorhistidinekinase][protein_id=WP_018471169.1][location=complement(2738180..2739202)][gbkey=CDS]	ATTVETPAADSEMTASRLGAFARGTRIGRDT	AAAEPATTVET(0.002)PAADS(0.114)EMT(0.272)AS(0.612)R	70	UID70	1
lcl|NC_020990.1_prot_WP_026048484.1_3041 [locus_tag=XNR_RS15380] [protein=flotillin family protein] [protein_id=WP_026048484.1] [location=3523774..3525231] [gbkey=CDS]	#NUM!	#NUM!	#NUM!	#NUM!					#NUM!	#NUM!	#NUM!	#NUM!					S	3	1450	___1	0.480798	3.60046e-60	118.42	107.06	111.27	0.15158	0	439	lcl|NC_020990.1_prot_WP_026048484.1_3041[locus_tag=XNR_RS15380][protein=flotillinfamilyprotein][protein_id=WP_026048484.1][location=3523774..3525231][gbkey=CDS]	439	lcl|NC_020990.1_prot_WP_026048484.1_3041[locus_tag=XNR_RS15380][protein=flotillinfamilyprotein][protein_id=WP_026048484.1][location=3523774..3525231][gbkey=CDS]	lcl|NC_020990.1_prot_WP_026048484.1_3041[locus_tag=XNR_RS15380][protein=flotillinfamilyprotein][protein_id=WP_026048484.1][location=3523774..3525231][gbkey=CDS]	RTVVDNVTQGMELLQSTTGMDLTSVLKGITA	TVVDNVTQGMELLQS(0.481)T(0.481)T(0.038)GMDLTSVLK	71	UID71
lcl|NC_020990.1_prot_WP_030772685.1_3565 [gene=nuoE] [locus_tag=XNR_RS18000] [protein=NADH-quinone oxidoreductase subunit NuoE] [protein_id=WP_030772685.1] [location=4156696..4157532] [gbkey=CDS]	#NUM!	16.7862	#NUM!	#NUM!					#NUM!	#NUM!	#NUM!	#NUM!					S	3	1458	___1	0.999791	1.38665e-20	53.21	49.16	53.21	0.34144	113020	209	lcl|NC_020990.1_prot_WP_030772685.1_3565[gene=nuoE][locus_tag=XNR_RS18000][protein=NADH-quinoneoxidoreductasesubunitNuoE][protein_id=WP_030772685.1][location=4156696..4157532][gbkey=CDS]	209	lcl|NC_020990.1_prot_WP_030772685.1_3565[gene=nuoE][locus_tag=XNR_RS18000][protein=NADH-quinoneoxidoreductasesubunitNuoE][protein_id=WP_030772685.1][location=4156696..4157532][gbkey=CDS]	lcl|NC_020990.1_prot_WP_030772685.1_3565[gene=nuoE][locus_tag=XNR_RS18000][protein=NADH-quinoneoxidoreductasesubunitNuoE][protein_id=WP_030772685.1][location=4156696..4157532][gbkey=CDS]	ERPGAVEATGGAGPASLIGLKLAKGELPQQR	ILAGFPDERPGAVEATGGAGPAS(1)LIGLK	72	UID72	1
lcl|NC_020990.1_prot_WP_041826589.1_1484 [locus_tag=XNR_RS07470] [protein=HAMP domain-containing protein] [protein_id=WP_041826589.1] [location=complement(1787912..1790884)] [gbkey=CDS]	#NUM!	#NUM!	#NUM!	#NUM!					#NUM!	#NUM!	#NUM!	#NUM!					S	3	1473	___1	0.470833	3.01158e-17	42.375	40.483	42.375	1.0828	0	697	lcl|NC_020990.1_prot_WP_041826589.1_1484[locus_tag=XNR_RS07470][protein=HAMPdomain-containingprotein][protein_id=WP_041826589.1][location=complement(1787912..1790884)][gbkey=CDS]	697	lcl|NC_020990.1_prot_WP_041826589.1_1484[locus_tag=XNR_RS07470][protein=HAMPdomain-containingprotein][protein_id=WP_041826589.1][location=complement(1787912..1790884)][gbkey=CDS]	lcl|NC_020990.1_prot_WP_041826589.1_1484[locus_tag=XNR_RS07470][protein=HAMPdomain-containingprotein][protein_id=WP_041826589.1][location=complement(1787912..1790884)][gbkey=CDS]	TSVVVLPKSILAAAPSGTLPASADTAGGSAP	S(0.008)ILAAAPS(0.471)GT(0.471)LPAS(0.02)ADT(0.02)AGGS(0.011)APVQLPGVDAEANSNVLPAPR	73	UID73
lcl|NC_020990.1_prot_WP_075985947.1_458 [gene=pssA] [locus_tag=XNR_RS02275] [protein=CDP-diacylglycerol--serine O-phosphatidyltransferase] [protein_id=WP_075985947.1] [location=550496..551353] [gbkey=CDS]	#NUM!	#NUM!	#NUM!	#NUM!					#NUM!	#NUM!	#NUM!	#NUM!					S	3	1489	___1	0.445313	6.73063e-58	116.06	113.93	116.06	2.6369	0	6	lcl|NC_020990.1_prot_WP_075985947.1_458[gene=pssA][locus_tag=XNR_RS02275][protein=CDP-diacylglycerol--serineO-phosphatidyltransferase][protein_id=WP_075985947.1][location=550496..551353][gbkey=CDS]	6	lcl|NC_020990.1_prot_WP_075985947.1_458[gene=pssA][locus_tag=XNR_RS02275][protein=CDP-diacylglycerol--serineO-phosphatidyltransferase][protein_id=WP_075985947.1][location=550496..551353][gbkey=CDS]	lcl|NC_020990.1_prot_WP_075985947.1_458[gene=pssA][locus_tag=XNR_RS02275][protein=CDP-diacylglycerol--serineO-phosphatidyltransferase][protein_id=WP_075985947.1][location=550496..551353][gbkey=CDS]	__________MTVSDSDTQTGWVPEADEDED	T(0.05)VS(0.05)DS(0.445)DT(0.445)QT(0.009)GWVPEADEDEDSGEEMPLSMR	74	UID74
lcl|NC_020990.1_prot_WP_075987617.1_5353 [locus_tag=XNR_RS30170] [protein=FHA domain-containing protein] [protein_id=WP_075987617.1] [location=6177074..6177994] [gbkey=CDS]	#NUM!	#NUM!	#NUM!	#NUM!					#NUM!	#NUM!	#NUM!	#NUM!					S	3	1492	___1	0.384731	2.24178e-11	53.073	53.065	48.836	1.5756	0	106	lcl|NC_020990.1_prot_WP_075987617.1_5353[locus_tag=XNR_RS30170][protein=FHAdomain-containingprotein][protein_id=WP_075987617.1][location=6177074..6177994][gbkey=CDS]	106	lcl|NC_020990.1_prot_WP_075987617.1_5353[locus_tag=XNR_RS30170][protein=FHAdomain-containingprotein][protein_id=WP_075987617.1][location=6177074..6177994][gbkey=CDS]	lcl|NC_020990.1_prot_WP_075987617.1_5353[locus_tag=XNR_RS30170][protein=FHAdomain-containingprotein][protein_id=WP_075987617.1][location=6177074..6177994][gbkey=CDS]	RSGAGGIGFGEPSTSSTGGDFGPGSYGTEAP	SGAGGIGFGEPS(0.072)T(0.072)S(0.072)S(0.385)T(0.385)GGDFGPGS(0.009)Y(0.004)GT(0.001)EAPAGQPR	75	UID75
lcl|NC_020990.1_prot_WP_003947056.1_5233 [gene=secF] [locus_tag=XNR_RS26460] [protein=protein translocase subunit SecF] [protein_id=WP_003947056.1] [location=6038513..6039649] [gbkey=CDS]	#NUM!	#NUM!	#NUM!	#NUM!					#NUM!	16.0804	#NUM!	#NUM!					T	3	77	___1	0.809914	6.39914e-73	60.763	60.24	60.763	0.67892	69292	352	lcl|NC_020990.1_prot_WP_003947056.1_5233[gene=secF][locus_tag=XNR_RS26460][protein=proteintranslocasesubunitSecF][protein_id=WP_003947056.1][location=6038513..6039649][gbkey=CDS]	352	lcl|NC_020990.1_prot_WP_003947056.1_5233[gene=secF][locus_tag=XNR_RS26460][protein=proteintranslocasesubunitSecF][protein_id=WP_003947056.1][location=6038513..6039649][gbkey=CDS]	lcl|NC_020990.1_prot_WP_003947056.1_5233[gene=secF][locus_tag=XNR_RS26460][protein=proteintranslocasesubunitSecF][protein_id=WP_003947056.1][location=6038513..6039649][gbkey=CDS]	GTAGDDLGDEGDGAETGSLVGPRRTQPTSRG	AQGGDEGEPQPAGATAAGTAGDDLGDEGDGAET(0.81)GS(0.19)LVGPR	76	UID76	1
lcl|NC_020990.1_prot_WP_003947192.1_5098 [gene=tatA] [locus_tag=XNR_RS25745] [protein=twin-arginine translocase TatA/TatE family subunit] [protein_id=WP_003947192.1] [location=5895849..5896145] [gbkey=CDS]	#NUM!	#NUM!	#NUM!	#NUM!					#NUM!	#NUM!	#NUM!	#NUM!					T	2	110	___1	0.327515	9.18003e-05	63.355	60.28	63.355	-2.8695	0	71	lcl|NC_020990.1_prot_WP_003947192.1_5098[gene=tatA][locus_tag=XNR_RS25745][protein=twin-argininetranslocaseTatA/TatEfamilysubunit][protein_id=WP_003947192.1][location=5895849..5896145][gbkey=CDS]	71	lcl|NC_020990.1_prot_WP_003947192.1_5098[gene=tatA][locus_tag=XNR_RS25745][protein=twin-argininetranslocaseTatA/TatEfamilysubunit][protein_id=WP_003947192.1][location=5895849..5896145][gbkey=CDS]	lcl|NC_020990.1_prot_WP_003947192.1_5098[gene=tatA][locus_tag=XNR_RS25745][protein=twin-argininetranslocaseTatA/TatEfamilysubunit][protein_id=WP_003947192.1][location=5895849..5896145][gbkey=CDS]	QAEAAAAPDAQTPQSTTARTIQAAPGDVSSS	DGSQEGQAEAAAAPDAQT(0.017)PQS(0.328)T(0.328)T(0.328)AR	77	UID77
lcl|NC_020990.1_prot_WP_003947192.1_5098 [gene=tatA] [locus_tag=XNR_RS25745] [protein=twin-arginine translocase TatA/TatE family subunit] [protein_id=WP_003947192.1] [location=5895849..5896145] [gbkey=CDS]	#NUM!	#NUM!	#NUM!	#NUM!					#NUM!	#NUM!	#NUM!	#NUM!					T	2	110	___1	0.327515	9.18003e-05	63.355	60.28	63.355	-2.8695	0	72	lcl|NC_020990.1_prot_WP_003947192.1_5098[gene=tatA][locus_tag=XNR_RS25745][protein=twin-argininetranslocaseTatA/TatEfamilysubunit][protein_id=WP_003947192.1][location=5895849..5896145][gbkey=CDS]	72	lcl|NC_020990.1_prot_WP_003947192.1_5098[gene=tatA][locus_tag=XNR_RS25745][protein=twin-argininetranslocaseTatA/TatEfamilysubunit][protein_id=WP_003947192.1][location=5895849..5896145][gbkey=CDS]	lcl|NC_020990.1_prot_WP_003947192.1_5098[gene=tatA][locus_tag=XNR_RS25745][protein=twin-argininetranslocaseTatA/TatEfamilysubunit][protein_id=WP_003947192.1][location=5895849..5896145][gbkey=CDS]	AEAAAAPDAQTPQSTTARTIQAAPGDVSSSR	DGSQEGQAEAAAAPDAQT(0.017)PQS(0.328)T(0.328)T(0.328)AR	78	UID78
lcl|NC_020990.1_prot_WP_003947441.1_4845 [gene=sufD] [locus_tag=XNR_RS24460] [protein=Fe-S cluster assembly protein SufD] [protein_id=WP_003947441.1] [location=5618235..5619434] [gbkey=CDS]	#NUM!	#NUM!	#NUM!	#NUM!					#NUM!	#NUM!	#NUM!	#NUM!					T	3	161	___1	0.520103	4.45214e-25	109.87	108.85	59.756	0.31935	30608	19	lcl|NC_020990.1_prot_WP_003947441.1_4845[gene=sufD][locus_tag=XNR_RS24460][protein=Fe-SclusterassemblyproteinSufD][protein_id=WP_003947441.1][location=5618235..5619434][gbkey=CDS]	19	lcl|NC_020990.1_prot_WP_003947441.1_4845[gene=sufD][locus_tag=XNR_RS24460][protein=Fe-SclusterassemblyproteinSufD][protein_id=WP_003947441.1][location=5618235..5619434][gbkey=CDS]	lcl|NC_020990.1_prot_WP_003947441.1_4845[gene=sufD][locus_tag=XNR_RS24460][protein=Fe-SclusterassemblyproteinSufD][protein_id=WP_003947441.1][location=5618235..5619434][gbkey=CDS]	AQNAPVQGGTVPAGSTTAGQIAVAAESTVAT	AEAQNAPVQGGTVPAGS(0.238)T(0.52)T(0.238)AGQIAVAAES(0.002)T(0.001)VATR	79	UID79	1
lcl|NC_020990.1_prot_WP_003947441.1_4845 [gene=sufD] [locus_tag=XNR_RS24460] [protein=Fe-S cluster assembly protein SufD] [protein_id=WP_003947441.1] [location=5618235..5619434] [gbkey=CDS]	9.51818	#NUM!	#NUM!	#NUM!					#NUM!	#NUM!	#NUM!	#NUM!					T	3	161	___1	0.590215	4.45214e-25	109.87	108.85	63.086	-1.0708	733.26	20	lcl|NC_020990.1_prot_WP_003947441.1_4845[gene=sufD][locus_tag=XNR_RS24460][protein=Fe-SclusterassemblyproteinSufD][protein_id=WP_003947441.1][location=5618235..5619434][gbkey=CDS]	20	lcl|NC_020990.1_prot_WP_003947441.1_4845[gene=sufD][locus_tag=XNR_RS24460][protein=Fe-SclusterassemblyproteinSufD][protein_id=WP_003947441.1][location=5618235..5619434][gbkey=CDS]	lcl|NC_020990.1_prot_WP_003947441.1_4845[gene=sufD][locus_tag=XNR_RS24460][protein=Fe-SclusterassemblyproteinSufD][protein_id=WP_003947441.1][location=5618235..5619434][gbkey=CDS]	QNAPVQGGTVPAGSTTAGQIAVAAESTVATR	AEAQNAPVQGGT(0.01)VPAGS(0.126)T(0.271)T(0.59)AGQIAVAAES(0.002)T(0.002)VATR	80	UID80	1
lcl|NC_020990.1_prot_WP_003947441.1_4845 [gene=sufD] [locus_tag=XNR_RS24460] [protein=Fe-S cluster assembly protein SufD] [protein_id=WP_003947441.1] [location=5618235..5619434] [gbkey=CDS]	#NUM!	#NUM!	#NUM!	#NUM!					#NUM!	#NUM!	#NUM!	#NUM!					T	3	161	___1	0.45258	2.70489e-09	60.636	58.139	60.636	-1.2457	0	31	lcl|NC_020990.1_prot_WP_003947441.1_4845[gene=sufD][locus_tag=XNR_RS24460][protein=Fe-SclusterassemblyproteinSufD][protein_id=WP_003947441.1][location=5618235..5619434][gbkey=CDS]	31	lcl|NC_020990.1_prot_WP_003947441.1_4845[gene=sufD][locus_tag=XNR_RS24460][protein=Fe-SclusterassemblyproteinSufD][protein_id=WP_003947441.1][location=5618235..5619434][gbkey=CDS]	lcl|NC_020990.1_prot_WP_003947441.1_4845[gene=sufD][locus_tag=XNR_RS24460][protein=Fe-SclusterassemblyproteinSufD][protein_id=WP_003947441.1][location=5618235..5619434][gbkey=CDS]	AGSTTAGQIAVAAESTVATRMSAPPSYDVAD	AEAQNAPVQGGTVPAGSTTAGQIAVAAES(0.453)T(0.453)VAT(0.095)R	81	UID81
lcl|NC_020990.1_prot_WP_003947706.1_4579 [locus_tag=XNR_RS23125] [protein=precorrin-2 C(20)-methyltransferase] [protein_id=WP_003947706.1] [location=5309357..5310922] [gbkey=CDS]	#NUM!	#NUM!	#NUM!	#NUM!					#NUM!	#NUM!	#NUM!	#NUM!					T	2	252	___1	1	0.00839268	45.183	32.009	45.183	-1.1524	5014800	471	lcl|NC_020990.1_prot_WP_003947706.1_4579[locus_tag=XNR_RS23125][protein=precorrin-2C(20)-methyltransferase][protein_id=WP_003947706.1][location=5309357..5310922][gbkey=CDS]	471	lcl|NC_020990.1_prot_WP_003947706.1_4579[locus_tag=XNR_RS23125][protein=precorrin-2C(20)-methyltransferase][protein_id=WP_003947706.1][location=5309357..5310922][gbkey=CDS]	lcl|NC_020990.1_prot_WP_003947706.1_4579[locus_tag=XNR_RS23125][protein=precorrin-2C(20)-methyltransferase][protein_id=WP_003947706.1][location=5309357..5310922][gbkey=CDS]	VVLARDVGGPGERVRTVRLADLDPAEVDMRT	T(1)VRLADLDPAEVDMR	82	UID82	1
lcl|NC_020990.1_prot_WP_003948100.1_4196 [locus_tag=XNR_RS21175] [protein=VWA domain-containing protein] [protein_id=WP_003948100.1] [location=complement(4859247..4860605)] [gbkey=CDS]	#NUM!	12.6425	#NUM!	#NUM!					#NUM!	#NUM!	#NUM!	#NUM!					T	2	330	___1	0.997541	9.66058e-12	111.6	92.59	111.6	-0.21701	44634	399	lcl|NC_020990.1_prot_WP_003948100.1_4196[locus_tag=XNR_RS21175][protein=VWAdomain-containingprotein][protein_id=WP_003948100.1][location=complement(4859247..4860605)][gbkey=CDS]	399	lcl|NC_020990.1_prot_WP_003948100.1_4196[locus_tag=XNR_RS21175][protein=VWAdomain-containingprotein][protein_id=WP_003948100.1][location=complement(4859247..4860605)][gbkey=CDS]	lcl|NC_020990.1_prot_WP_003948100.1_4196[locus_tag=XNR_RS21175][protein=VWAdomain-containingprotein][protein_id=WP_003948100.1][location=complement(4859247..4860605)][gbkey=CDS]	LGRAVQLAGASGHADTAKLLAKVVDVIDEAN	AVQLAGAS(0.002)GHADT(0.998)AK	83	UID83	1
lcl|NC_020990.1_prot_WP_003948411.1_3886 [locus_tag=XNR_RS19620] [protein=acylneuraminate cytidylyltransferase] [protein_id=WP_003948411.1] [location=4504542..4505762] [gbkey=CDS]	#NUM!	12.9626	#NUM!	#NUM!					#NUM!	#NUM!	#NUM!	#NUM!					T	1	394	___1	0.999766	0.0559079	40.502	26.508	40.502	-5.2992	7982.4	204	lcl|NC_020990.1_prot_WP_003948411.1_3886[locus_tag=XNR_RS19620][protein=acylneuraminatecytidylyltransferase][protein_id=WP_003948411.1][location=4504542..4505762][gbkey=CDS]	204	lcl|NC_020990.1_prot_WP_003948411.1_3886[locus_tag=XNR_RS19620][protein=acylneuraminatecytidylyltransferase][protein_id=WP_003948411.1][location=4504542..4505762][gbkey=CDS]	lcl|NC_020990.1_prot_WP_003948411.1_3886[locus_tag=XNR_RS19620][protein=acylneuraminatecytidylyltransferase][protein_id=WP_003948411.1][location=4504542..4505762][gbkey=CDS]	RGDGFRAVRHRFFGRTALVRTDPARVLEIDD	T(1)ALVRTDPAR	84	UID84	1
lcl|NC_020990.1_prot_WP_003948572.1_3727 [gene=groL] [locus_tag=XNR_RS18830] [protein=chaperonin GroEL] [protein_id=WP_003948572.1] [location=4317811..4319433] [gbkey=CDS]	#NUM!	#NUM!	#NUM!	#NUM!					#NUM!	#NUM!	10.331	#NUM!					T	3	422	___1	0.679773	0.0011475	42.888	39.66	42.888	-0.44246	1288.1	78	lcl|NC_020990.1_prot_WP_003948572.1_3727[gene=groL][locus_tag=XNR_RS18830][protein=chaperoninGroEL][protein_id=WP_003948572.1][location=4317811..4319433][gbkey=CDS]	78	lcl|NC_020990.1_prot_WP_003948572.1_3727[gene=groL][locus_tag=XNR_RS18830][protein=chaperoninGroEL][protein_id=WP_003948572.1][location=4317811..4319433][gbkey=CDS]	lcl|NC_020990.1_prot_WP_003948572.1_3727[gene=groL][locus_tag=XNR_RS18830][protein=chaperoninGroEL][protein_id=WP_003948572.1][location=4317811..4319433][gbkey=CDS]	DPYENLGAQLVKEVATKTNDIAGDGTTTATV	EVAT(0.68)KT(0.31)NDIAGDGT(0.006)T(0.003)T(0.001)ATVLAQALVR	85	UID85	1
lcl|NC_020990.1_prot_WP_003948572.1_3727 [gene=groL] [locus_tag=XNR_RS18830] [protein=chaperonin GroEL] [protein_id=WP_003948572.1] [location=4317811..4319433] [gbkey=CDS]	#NUM!	#NUM!	#NUM!	#NUM!					#NUM!	#NUM!	17.0925	16.8197					T	2	422	___1	0.912308	2.78615e-38	120.37	79.838	87.892	-0.36713	274040	88	lcl|NC_020990.1_prot_WP_003948572.1_3727[gene=groL][locus_tag=XNR_RS18830][protein=chaperoninGroEL][protein_id=WP_003948572.1][location=4317811..4319433][gbkey=CDS]	88	lcl|NC_020990.1_prot_WP_003948572.1_3727[gene=groL][locus_tag=XNR_RS18830][protein=chaperoninGroEL][protein_id=WP_003948572.1][location=4317811..4319433][gbkey=CDS]	lcl|NC_020990.1_prot_WP_003948572.1_3727[gene=groL][locus_tag=XNR_RS18830][protein=chaperoninGroEL][protein_id=WP_003948572.1][location=4317811..4319433][gbkey=CDS]	VKEVATKTNDIAGDGTTTATVLAQALVREGL	TNDIAGDGT(0.912)T(0.068)T(0.017)AT(0.003)VLAQALVR	86	UID86	1
lcl|NC_020990.1_prot_WP_003948572.1_3727 [gene=groL] [locus_tag=XNR_RS18830] [protein=chaperonin GroEL] [protein_id=WP_003948572.1] [location=4317811..4319433] [gbkey=CDS]	16.2646	#NUM!	#NUM!	#NUM!					17.4805	18.0767	#NUM!	#NUM!					T	3	422	___1	0.848538	1.27892e-39	189.25	183.05	94.838	0.87491	2055300	89	lcl|NC_020990.1_prot_WP_003948572.1_3727[gene=groL][locus_tag=XNR_RS18830][protein=chaperoninGroEL][protein_id=WP_003948572.1][location=4317811..4319433][gbkey=CDS]	89	lcl|NC_020990.1_prot_WP_003948572.1_3727[gene=groL][locus_tag=XNR_RS18830][protein=chaperoninGroEL][protein_id=WP_003948572.1][location=4317811..4319433][gbkey=CDS]	lcl|NC_020990.1_prot_WP_003948572.1_3727[gene=groL][locus_tag=XNR_RS18830][protein=chaperoninGroEL][protein_id=WP_003948572.1][location=4317811..4319433][gbkey=CDS]	KEVATKTNDIAGDGTTTATVLAQALVREGLR	TNDIAGDGT(0.075)T(0.849)T(0.075)AT(0.001)VLAQALVR	87	UID87	1
lcl|NC_020990.1_prot_WP_003948572.1_3727 [gene=groL] [locus_tag=XNR_RS18830] [protein=chaperonin GroEL] [protein_id=WP_003948572.1] [location=4317811..4319433] [gbkey=CDS]	18.4216	16.9273	#NUM!	#NUM!					18.6225	18.8193	20.1385	#NUM!					T	3	422	___1	0.909204	4.21523e-51	175.01	166.64	128.39	0.050752	5566400	90	lcl|NC_020990.1_prot_WP_003948572.1_3727[gene=groL][locus_tag=XNR_RS18830][protein=chaperoninGroEL][protein_id=WP_003948572.1][location=4317811..4319433][gbkey=CDS]	90	lcl|NC_020990.1_prot_WP_003948572.1_3727[gene=groL][locus_tag=XNR_RS18830][protein=chaperoninGroEL][protein_id=WP_003948572.1][location=4317811..4319433][gbkey=CDS]	lcl|NC_020990.1_prot_WP_003948572.1_3727[gene=groL][locus_tag=XNR_RS18830][protein=chaperoninGroEL][protein_id=WP_003948572.1][location=4317811..4319433][gbkey=CDS]	EVATKTNDIAGDGTTTATVLAQALVREGLRN	TNDIAGDGT(0.013)T(0.065)T(0.909)AT(0.014)VLAQALVR	88	UID88	1
lcl|NC_020990.1_prot_WP_003948572.1_3727 [gene=groL] [locus_tag=XNR_RS18830] [protein=chaperonin GroEL] [protein_id=WP_003948572.1] [location=4317811..4319433] [gbkey=CDS]	#NUM!	#NUM!	#NUM!	#NUM!					#NUM!	10.5186	#NUM!	#NUM!					T	2	422	___1	0.988602	0.00287688	50.819	42.854	50.819	37.284	1466.9	47	lcl|NC_020990.1_prot_WP_003948572.1_3727[gene=groL][locus_tag=XNR_RS18830][protein=chaperoninGroEL][protein_id=WP_003948572.1][location=4317811..4319433][gbkey=CDS]	47	lcl|NC_020990.1_prot_WP_003948572.1_3727[gene=groL][locus_tag=XNR_RS18830][protein=chaperoninGroEL][protein_id=WP_003948572.1][location=4317811..4319433][gbkey=CDS]	lcl|NC_020990.1_prot_WP_003948572.1_3727[gene=groL][locus_tag=XNR_RS18830][protein=chaperoninGroEL][protein_id=WP_003948572.1][location=4317811..4319433][gbkey=CDS]	PKGRNVVIDKKFGAPTITNDGVTIAREVECD	FGAPT(0.989)IT(0.011)NDGVTIAR	89	UID89	1
lcl|NC_020990.1_prot_WP_003948572.1_3727 [gene=groL] [locus_tag=XNR_RS18830] [protein=chaperonin GroEL] [protein_id=WP_003948572.1] [location=4317811..4319433] [gbkey=CDS]	14.9356	#NUM!	#NUM!	15.4166					#NUM!	#NUM!	#NUM!	#NUM!					T	2	422	___1	1	8.34314e-40	135.13	126.95	128.46	1.662	567050	438	lcl|NC_020990.1_prot_WP_003948572.1_3727[gene=groL][locus_tag=XNR_RS18830][protein=chaperoninGroEL][protein_id=WP_003948572.1][location=4317811..4319433][gbkey=CDS]	438	lcl|NC_020990.1_prot_WP_003948572.1_3727[gene=groL][locus_tag=XNR_RS18830][protein=chaperoninGroEL][protein_id=WP_003948572.1][location=4317811..4319433][gbkey=CDS]	lcl|NC_020990.1_prot_WP_003948572.1_3727[gene=groL][locus_tag=XNR_RS18830][protein=chaperoninGroEL][protein_id=WP_003948572.1][location=4317811..4319433][gbkey=CDS]	VKVLDDNLGRTGDEATGVAVVRRAAVEPLRW	TGDEAT(1)GVAVVR	90	UID90	1
lcl|NC_020990.1_prot_WP_003948572.1_3727 [gene=groL] [locus_tag=XNR_RS18830] [protein=chaperonin GroEL] [protein_id=WP_003948572.1] [location=4317811..4319433] [gbkey=CDS]	21.3512	20.6089	19.899	19.5562					21.4971	20.1367	19.8772	21.5277					T	3	422	___1	1	0	264.85	237.92	245.17	0.79286	32479000	482	lcl|NC_020990.1_prot_WP_003948572.1_3727[gene=groL][locus_tag=XNR_RS18830][protein=chaperoninGroEL][protein_id=WP_003948572.1][location=4317811..4319433][gbkey=CDS]	482	lcl|NC_020990.1_prot_WP_003948572.1_3727[gene=groL][locus_tag=XNR_RS18830][protein=chaperoninGroEL][protein_id=WP_003948572.1][location=4317811..4319433][gbkey=CDS]	lcl|NC_020990.1_prot_WP_003948572.1_3727[gene=groL][locus_tag=XNR_RS18830][protein=chaperoninGroEL][protein_id=WP_003948572.1][location=4317811..4319433][gbkey=CDS]	TKVAELDKGQGFNAATGEYGDLVKAGVIDPV	VAELDKGQGFNAAT(1)GEYGDLVK	91	UID91	1
lcl|NC_020990.1_prot_WP_003948573.1_3726 [locus_tag=XNR_RS18825] [protein=co-chaperone GroES] [protein_id=WP_003948573.1] [location=4317345..4317653] [gbkey=CDS]	18.2239	#NUM!	#NUM!	#NUM!					18.2329	#NUM!	18.6023	18.523					T	3	423	___1	0.933631	5.05677e-172	135.89	127.89	55.547	1.3694	1922700	27	lcl|NC_020990.1_prot_WP_003948573.1_3726[locus_tag=XNR_RS18825][protein=co-chaperoneGroES][protein_id=WP_003948573.1][location=4317345..4317653][gbkey=CDS]	27	lcl|NC_020990.1_prot_WP_003948573.1_3726[locus_tag=XNR_RS18825][protein=co-chaperoneGroES][protein_id=WP_003948573.1][location=4317345..4317653][gbkey=CDS]	lcl|NC_020990.1_prot_WP_003948573.1_3726[locus_tag=XNR_RS18825][protein=co-chaperoneGroES][protein_id=WP_003948573.1][location=4317345..4317653][gbkey=CDS]	PLEDRIVVQPLDAEQTTASGLVIPDTAKEKP	IVVQPLDAEQT(0.934)T(0.066)AS(0.001)GLVIPDTAK	92	UID92	1
lcl|NC_020990.1_prot_WP_003948573.1_3726 [locus_tag=XNR_RS18825] [protein=co-chaperone GroES] [protein_id=WP_003948573.1] [location=4317345..4317653] [gbkey=CDS]	#NUM!	#NUM!	#NUM!	#NUM!					#NUM!	18.5412	#NUM!	#NUM!					T	3	423	___1	0.907999	5.05677e-172	135.89	127.89	105.97	1.1468	1639400	28	lcl|NC_020990.1_prot_WP_003948573.1_3726[locus_tag=XNR_RS18825][protein=co-chaperoneGroES][protein_id=WP_003948573.1][location=4317345..4317653][gbkey=CDS]	28	lcl|NC_020990.1_prot_WP_003948573.1_3726[locus_tag=XNR_RS18825][protein=co-chaperoneGroES][protein_id=WP_003948573.1][location=4317345..4317653][gbkey=CDS]	lcl|NC_020990.1_prot_WP_003948573.1_3726[locus_tag=XNR_RS18825][protein=co-chaperoneGroES][protein_id=WP_003948573.1][location=4317345..4317653][gbkey=CDS]	LEDRIVVQPLDAEQTTASGLVIPDTAKEKPQ	IVVQPLDAEQT(0.053)T(0.908)AS(0.039)GLVIPDTAK	93	UID93	1
lcl|NC_020990.1_prot_WP_003948626.1_3672 [gene=rpsE] [locus_tag=XNR_RS18560] [protein=30S ribosomal protein S5] [protein_id=WP_003948626.1] [location=4271967..4272569] [gbkey=CDS]	13.5481	#NUM!	#NUM!	#NUM!					13.8809	13.6196	14.619	#NUM!					T	2	438	___1	0.999999	1.49655e-12	103.63	101.33	103.63	-1.928	95128	31	lcl|NC_020990.1_prot_WP_003948626.1_3672[gene=rpsE][locus_tag=XNR_RS18560][protein=30SribosomalproteinS5][protein_id=WP_003948626.1][location=4271967..4272569][gbkey=CDS]	31	lcl|NC_020990.1_prot_WP_003948626.1_3672[gene=rpsE][locus_tag=XNR_RS18560][protein=30SribosomalproteinS5][protein_id=WP_003948626.1][location=4271967..4272569][gbkey=CDS]	lcl|NC_020990.1_prot_WP_003948626.1_3672[gene=rpsE][locus_tag=XNR_RS18560][protein=30SribosomalproteinS5][protein_id=WP_003948626.1][location=4271967..4272569][gbkey=CDS]	RRDRKGRDGGAAAEKTAYVERVVAINRVAKV	DGGAAAEKT(1)AYVER	94	UID94	1
lcl|NC_020990.1_prot_WP_003948884.1_3424 [locus_tag=XNR_RS17285] [protein=HAMP domain-containing histidine kinase] [protein_id=WP_003948884.1] [location=complement(4001090..4002595)] [gbkey=CDS]	#NUM!	#NUM!	#NUM!	#NUM!					#NUM!	#NUM!	#NUM!	#NUM!					T	4	522	___1	0.448648	6.51371e-66	51.129	49.295	51.129	1.8179	0	467	lcl|NC_020990.1_prot_WP_003948884.1_3424[locus_tag=XNR_RS17285][protein=HAMPdomain-containinghistidinekinase][protein_id=WP_003948884.1][location=complement(4001090..4002595)][gbkey=CDS]	467	lcl|NC_020990.1_prot_WP_003948884.1_3424[locus_tag=XNR_RS17285][protein=HAMPdomain-containinghistidinekinase][protein_id=WP_003948884.1][location=complement(4001090..4002595)][gbkey=CDS]	lcl|NC_020990.1_prot_WP_003948884.1_3424[locus_tag=XNR_RS17285][protein=HAMPdomain-containinghistidinekinase][protein_id=WP_003948884.1][location=complement(4001090..4002595)][gbkey=CDS]	PEGAVAVLWLPDHAPTSTGSFPVVRLPDDGQ	TPGAEPGAPPEGAVAVLWLPDHAPT(0.449)S(0.221)T(0.221)GS(0.11)FPVVRLPDDGQGAGGR	95	UID95
lcl|NC_020990.1_prot_WP_003948884.1_3424 [locus_tag=XNR_RS17285] [protein=HAMP domain-containing histidine kinase] [protein_id=WP_003948884.1] [location=complement(4001090..4002595)] [gbkey=CDS]	#NUM!	#NUM!	#NUM!	#NUM!					#NUM!	#NUM!	#NUM!	#NUM!					T	4	522	___1	0.344141	6.51371e-66	51.854	49.248	51.854	1.0962	0	469	lcl|NC_020990.1_prot_WP_003948884.1_3424[locus_tag=XNR_RS17285][protein=HAMPdomain-containinghistidinekinase][protein_id=WP_003948884.1][location=complement(4001090..4002595)][gbkey=CDS]	469	lcl|NC_020990.1_prot_WP_003948884.1_3424[locus_tag=XNR_RS17285][protein=HAMPdomain-containinghistidinekinase][protein_id=WP_003948884.1][location=complement(4001090..4002595)][gbkey=CDS]	lcl|NC_020990.1_prot_WP_003948884.1_3424[locus_tag=XNR_RS17285][protein=HAMPdomain-containinghistidinekinase][protein_id=WP_003948884.1][location=complement(4001090..4002595)][gbkey=CDS]	GAVAVLWLPDHAPTSTGSFPVVRLPDDGQGA	TPGAEPGAPPEGAVAVLWLPDHAPT(0.143)S(0.344)T(0.344)GS(0.168)FPVVRLPDDGQGAGGR	96	UID96
lcl|NC_020990.1_prot_WP_003948890.1_3419 [locus_tag=XNR_RS17260] [protein=Lsr2 family protein] [protein_id=WP_003948890.1] [location=3995137..3995478] [gbkey=CDS]	#NUM!	14.652	#NUM!	#NUM!					#NUM!	16.6181	#NUM!	16.0495					T	2	524	___1	0.999545	3.15162e-05	74.643	66.268	74.643	-0.1394	332520	80	lcl|NC_020990.1_prot_WP_003948890.1_3419[locus_tag=XNR_RS17260][protein=Lsr2familyprotein][protein_id=WP_003948890.1][location=3995137..3995478][gbkey=CDS]	80	lcl|NC_020990.1_prot_WP_003948890.1_3419[locus_tag=XNR_RS17260][protein=Lsr2familyprotein][protein_id=WP_003948890.1][location=3995137..3995478][gbkey=CDS]	lcl|NC_020990.1_prot_WP_003948890.1_3419[locus_tag=XNR_RS17260][protein=Lsr2familyprotein][protein_id=WP_003948890.1][location=3995137..3995478][gbkey=CDS]	RGRATRATSGGSGPETAVIRAWAKENGYDIN	ATSGGSGPET(1)AVIR	97	UID97	1
lcl|NC_020990.1_prot_WP_003948915.1_3395 [locus_tag=XNR_RS17145] [protein=MbtH family protein] [protein_id=WP_003948915.1] [location=complement(3968509..3968766)] [gbkey=CDS]	#NUM!	#NUM!	#NUM!	#NUM!					#NUM!	#NUM!	#NUM!	#NUM!					T	2	533	___1	0.539704	0.0251882	50.314	44.286	50.314	-1.1909	106700	77	lcl|NC_020990.1_prot_WP_003948915.1_3395[locus_tag=XNR_RS17145][protein=MbtHfamilyprotein][protein_id=WP_003948915.1][location=complement(3968509..3968766)][gbkey=CDS]	77	lcl|NC_020990.1_prot_WP_003948915.1_3395[locus_tag=XNR_RS17145][protein=MbtHfamilyprotein][protein_id=WP_003948915.1][location=complement(3968509..3968766)][gbkey=CDS]	lcl|NC_020990.1_prot_WP_003948915.1_3395[locus_tag=XNR_RS17145][protein=MbtHfamilyprotein][protein_id=WP_003948915.1][location=complement(3968509..3968766)][gbkey=CDS]	SLIREMDGVPATSRGTAAQTAVPA_______	EMDGVPAT(0.311)S(0.127)RGT(0.54)AAQT(0.022)AVPA	98	UID98	1
lcl|NC_020990.1_prot_WP_003948940.1_3372 [gene=folK] [locus_tag=XNR_RS17030] [protein=2-amino-4-hydroxy-6-hydroxymethyldihydropteridine diphosphokinase] [protein_id=WP_003948940.1] [location=complement(3884649..3885248)] [gbkey=CDS]	20.8211	19.102	20.5131	20.5177					21.3604	21.9342	22.7	21.6471					T	3	538	___1	0.997785	0	293.3	279	293.3	1.0414	#NUM!	27	lcl|NC_020990.1_prot_WP_003948940.1_3372[gene=folK][locus_tag=XNR_RS17030][protein=2-amino-4-hydroxy-6-hydroxymethyldihydropteridinediphosphokinase][protein_id=WP_003948940.1][location=complement(3884649..3885248)][gbkey=CDS]	27	lcl|NC_020990.1_prot_WP_003948940.1_3372[gene=folK][locus_tag=XNR_RS17030][protein=2-amino-4-hydroxy-6-hydroxymethyldihydropteridinediphosphokinase][protein_id=WP_003948940.1][location=complement(3884649..3885248)][gbkey=CDS]	lcl|NC_020990.1_prot_WP_003948940.1_3372[gene=folK][locus_tag=XNR_RS17030][protein=2-amino-4-hydroxy-6-hydroxymethyldihydropteridinediphosphokinase][protein_id=WP_003948940.1][location=complement(3884649..3885248)][gbkey=CDS]	PVPASVVEQVDAADVTLSNPKTAVISLGSNL	MNPNSSDPTVQPVPASVVEQVDAADVT(0.998)LS(0.002)NPK	99	UID99	1
lcl|NC_020990.1_prot_WP_003948949.1_3363 [locus_tag=XNR_RS16985] [protein=threonine/serine exporter family protein] [protein_id=WP_003948949.1] [location=complement(3872028..3873677)] [gbkey=CDS]	#NUM!	#NUM!	#NUM!	#NUM!					#NUM!	#NUM!	#NUM!	#NUM!					T	3	541	___1	0.440667	2.36571e-40	57.588	57.555	57.588	1.6573	0	38	lcl|NC_020990.1_prot_WP_003948949.1_3363[locus_tag=XNR_RS16985][protein=threonine/serineexporterfamilyprotein][protein_id=WP_003948949.1][location=complement(3872028..3873677)][gbkey=CDS]	38	lcl|NC_020990.1_prot_WP_003948949.1_3363[locus_tag=XNR_RS16985][protein=threonine/serineexporterfamilyprotein][protein_id=WP_003948949.1][location=complement(3872028..3873677)][gbkey=CDS]	lcl|NC_020990.1_prot_WP_003948949.1_3363[locus_tag=XNR_RS16985][protein=threonine/serineexporterfamilyprotein][protein_id=WP_003948949.1][location=complement(3872028..3873677)][gbkey=CDS]	QGVPQSQAPENESQITSEFALPEGLAAPPAG	SAFTPPQGVPQS(0.013)QAPENES(0.105)QIT(0.441)S(0.441)EFALPEGLAAPPAGEDAER	100	UID100
lcl|NC_020990.1_prot_WP_003949043.1_3268 [locus_tag=XNR_RS16515] [protein=DUF1416 domain-containing protein] [protein_id=WP_003949043.1] [location=3775536..3775823] [gbkey=CDS]	#NUM!	#NUM!	#NUM!	#NUM!					#NUM!	#NUM!	#NUM!	#NUM!					T	2	548	___1	0.702405	3.15532e-10	57.279	46.633	57.279	-0.74768	45702	51	lcl|NC_020990.1_prot_WP_003949043.1_3268[locus_tag=XNR_RS16515][protein=DUF1416domain-containingprotein][protein_id=WP_003949043.1][location=3775536..3775823][gbkey=CDS]	51	lcl|NC_020990.1_prot_WP_003949043.1_3268[locus_tag=XNR_RS16515][protein=DUF1416domain-containingprotein][protein_id=WP_003949043.1][location=3775536..3775823][gbkey=CDS]	lcl|NC_020990.1_prot_WP_003949043.1_3268[locus_tag=XNR_RS16515][protein=DUF1416domain-containingprotein][protein_id=WP_003949043.1][location=3775536..3775823][gbkey=CDS]	VRLLDSTGEFTAEVPTSATGQFRFYAAEGTW	LLDSTGEFT(0.152)AEVPT(0.702)S(0.043)AT(0.102)GQFR	101	UID101	1
lcl|NC_020990.1_prot_WP_003949043.1_3268 [locus_tag=XNR_RS16515] [protein=DUF1416 domain-containing protein] [protein_id=WP_003949043.1] [location=3775536..3775823] [gbkey=CDS]	17.9869	#NUM!	18.7252	19.0154					19.2987	18.7733	18.2346	18.3598					T	2	548	___1	0.975531	8.462e-108	155.28	138.01	99.17	-0.23165	8827600	54	lcl|NC_020990.1_prot_WP_003949043.1_3268[locus_tag=XNR_RS16515][protein=DUF1416domain-containingprotein][protein_id=WP_003949043.1][location=3775536..3775823][gbkey=CDS]	54	lcl|NC_020990.1_prot_WP_003949043.1_3268[locus_tag=XNR_RS16515][protein=DUF1416domain-containingprotein][protein_id=WP_003949043.1][location=3775536..3775823][gbkey=CDS]	lcl|NC_020990.1_prot_WP_003949043.1_3268[locus_tag=XNR_RS16515][protein=DUF1416domain-containingprotein][protein_id=WP_003949043.1][location=3775536..3775823][gbkey=CDS]	LDSTGEFTAEVPTSATGQFRFYAAEGTWTLR	LLDSTGEFT(0.001)AEVPT(0.015)S(0.009)AT(0.976)GQFR	102	UID102	1
lcl|NC_020990.1_prot_WP_003949313.1_3004 [locus_tag=XNR_RS15200] [protein=serine/threonine protein kinase] [protein_id=WP_003949313.1] [location=3482036..3483607] [gbkey=CDS]	#NUM!	#NUM!	#NUM!	#NUM!					#NUM!	#NUM!	#NUM!	#NUM!					T	3	584	___1	0.346277	2.21497e-14	62.65	58.509	62.65	1.0813	0	201	lcl|NC_020990.1_prot_WP_003949313.1_3004[locus_tag=XNR_RS15200][protein=serine/threonineproteinkinase][protein_id=WP_003949313.1][location=3482036..3483607][gbkey=CDS]	201	lcl|NC_020990.1_prot_WP_003949313.1_3004[locus_tag=XNR_RS15200][protein=serine/threonineproteinkinase][protein_id=WP_003949313.1][location=3482036..3483607][gbkey=CDS]	lcl|NC_020990.1_prot_WP_003949313.1_3004[locus_tag=XNR_RS15200][protein=serine/threonineproteinkinase][protein_id=WP_003949313.1][location=3482036..3483607][gbkey=CDS]	DFGIARALHGAQSTMTQTGMVMGTPQYLSPE	ALHGAQS(0.154)T(0.154)MT(0.346)QT(0.346)GMVMGTPQYLSPEQALGK	103	UID103
lcl|NC_020990.1_prot_WP_003949313.1_3004 [locus_tag=XNR_RS15200] [protein=serine/threonine protein kinase] [protein_id=WP_003949313.1] [location=3482036..3483607] [gbkey=CDS]	15.5116	#NUM!	#NUM!	#NUM!					18.1943	18.0695	#NUM!	#NUM!					T	3	584	___1	0.761006	1.24982e-27	62.65	58.509	58.206	1.7465	621740	203	lcl|NC_020990.1_prot_WP_003949313.1_3004[locus_tag=XNR_RS15200][protein=serine/threonineproteinkinase][protein_id=WP_003949313.1][location=3482036..3483607][gbkey=CDS]	203	lcl|NC_020990.1_prot_WP_003949313.1_3004[locus_tag=XNR_RS15200][protein=serine/threonineproteinkinase][protein_id=WP_003949313.1][location=3482036..3483607][gbkey=CDS]	lcl|NC_020990.1_prot_WP_003949313.1_3004[locus_tag=XNR_RS15200][protein=serine/threonineproteinkinase][protein_id=WP_003949313.1][location=3482036..3483607][gbkey=CDS]	GIARALHGAQSTMTQTGMVMGTPQYLSPEQA	ALHGAQS(0.049)T(0.034)MT(0.156)QT(0.761)GMVMGTPQYLSPEQALGK	104	UID104	1
lcl|NC_020990.1_prot_WP_003949314.1_3003 [locus_tag=XNR_RS15195] [protein=serine/threonine protein kinase] [protein_id=WP_003949314.1] [location=complement(3479987..3481636)] [gbkey=CDS]	#NUM!	#NUM!	#NUM!	#NUM!					#NUM!	16.1981	#NUM!	#NUM!					T	3	585	___1	0.853187	4.70423e-33	128.49	119.28	128.49	2.0385	413710	184	lcl|NC_020990.1_prot_WP_003949314.1_3003[locus_tag=XNR_RS15195][protein=serine/threonineproteinkinase][protein_id=WP_003949314.1][location=complement(3479987..3481636)][gbkey=CDS]	184	lcl|NC_020990.1_prot_WP_003949314.1_3003[locus_tag=XNR_RS15195][protein=serine/threonineproteinkinase][protein_id=WP_003949314.1][location=complement(3479987..3481636)][gbkey=CDS]	lcl|NC_020990.1_prot_WP_003949314.1_3003[locus_tag=XNR_RS15195][protein=serine/threonineproteinkinase][protein_id=WP_003949314.1][location=complement(3479987..3481636)][gbkey=CDS]	DFGIARAMQSGVTSMTQTGMVVGTPQYLSPE	AMQSGVT(0.004)S(0.011)MT(0.853)QT(0.131)GMVVGTPQYLSPEQALGR	105	UID105	1
lcl|NC_020990.1_prot_WP_003949314.1_3003 [locus_tag=XNR_RS15195] [protein=serine/threonine protein kinase] [protein_id=WP_003949314.1] [location=complement(3479987..3481636)] [gbkey=CDS]	#NUM!	17.8718	#NUM!	#NUM!					#NUM!	17.3362	#NUM!	#NUM!					T	3	585	___1	0.855235	1.85411e-39	94.375	93.227	53.073	1.0514	1281000	186	lcl|NC_020990.1_prot_WP_003949314.1_3003[locus_tag=XNR_RS15195][protein=serine/threonineproteinkinase][protein_id=WP_003949314.1][location=complement(3479987..3481636)][gbkey=CDS]	186	lcl|NC_020990.1_prot_WP_003949314.1_3003[locus_tag=XNR_RS15195][protein=serine/threonineproteinkinase][protein_id=WP_003949314.1][location=complement(3479987..3481636)][gbkey=CDS]	lcl|NC_020990.1_prot_WP_003949314.1_3003[locus_tag=XNR_RS15195][protein=serine/threonineproteinkinase][protein_id=WP_003949314.1][location=complement(3479987..3481636)][gbkey=CDS]	GIARAMQSGVTSMTQTGMVVGTPQYLSPEQA	AMQS(0.001)GVT(0.005)S(0.01)MT(0.123)QT(0.855)GMVVGT(0.005)PQY(0.001)LSPEQALGR	106	UID106	1
lcl|NC_020990.1_prot_WP_003949339.1_2979 [locus_tag=XNR_RS15070] [protein=FtsW/RodA/SpoVE family cell cycle protein] [protein_id=WP_003949339.1] [location=complement(3454230..3455654)] [gbkey=CDS]	16.9444	15.2583	#NUM!	#NUM!					16.1324	17.3932	16.2968	13.4312					T	3	594	___1	1	3.14706e-39	120.35	117.1	117.62	1.4433	609480	469	lcl|NC_020990.1_prot_WP_003949339.1_2979[locus_tag=XNR_RS15070][protein=FtsW/RodA/SpoVEfamilycellcycleprotein][protein_id=WP_003949339.1][location=complement(3454230..3455654)][gbkey=CDS]	469	lcl|NC_020990.1_prot_WP_003949339.1_2979[locus_tag=XNR_RS15070][protein=FtsW/RodA/SpoVEfamilycellcycleprotein][protein_id=WP_003949339.1][location=complement(3454230..3455654)][gbkey=CDS]	lcl|NC_020990.1_prot_WP_003949339.1_2979[locus_tag=XNR_RS15070][protein=FtsW/RodA/SpoVEfamilycellcycleprotein][protein_id=WP_003949339.1][location=complement(3454230..3455654)][gbkey=CDS]	RRPAPAPAPSPDAEMTQVVRP__________	RPAPAPAPSPDAEMT(1)QVVRP	107	UID107	1
lcl|NC_020990.1_prot_WP_003949339.1_2979 [locus_tag=XNR_RS15070] [protein=FtsW/RodA/SpoVE family cell cycle protein] [protein_id=WP_003949339.1] [location=complement(3454230..3455654)] [gbkey=CDS]	#NUM!	#NUM!	#NUM!	#NUM!					#NUM!	#NUM!	#NUM!	#NUM!					T	2	594	___1	0.244634	1.18446e-06	93.517	83.191	42.888	-0.17549	0	5	lcl|NC_020990.1_prot_WP_003949339.1_2979[locus_tag=XNR_RS15070][protein=FtsW/RodA/SpoVEfamilycellcycleprotein][protein_id=WP_003949339.1][location=complement(3454230..3455654)][gbkey=CDS]	5	lcl|NC_020990.1_prot_WP_003949339.1_2979[locus_tag=XNR_RS15070][protein=FtsW/RodA/SpoVEfamilycellcycleprotein][protein_id=WP_003949339.1][location=complement(3454230..3455654)][gbkey=CDS]	lcl|NC_020990.1_prot_WP_003949339.1_2979[locus_tag=XNR_RS15070][protein=FtsW/RodA/SpoVEfamilycellcycleprotein][protein_id=WP_003949339.1][location=complement(3454230..3455654)][gbkey=CDS]	___________MSSSTTQTSTIGAIGAPSRR	S(0.114)S(0.114)S(0.245)T(0.245)T(0.202)QT(0.062)S(0.013)T(0.006)IGAIGAPSR	108	UID108
lcl|NC_020990.1_prot_WP_003949339.1_2979 [locus_tag=XNR_RS15070] [protein=FtsW/RodA/SpoVE family cell cycle protein] [protein_id=WP_003949339.1] [location=complement(3454230..3455654)] [gbkey=CDS]	15.4799	#NUM!	#NUM!	#NUM!					#NUM!	#NUM!	#NUM!	#NUM!					T	2	594	___1	0.80723	1.99996e-26	142.76	137.06	81.867	-1.6465	115250	6	lcl|NC_020990.1_prot_WP_003949339.1_2979[locus_tag=XNR_RS15070][protein=FtsW/RodA/SpoVEfamilycellcycleprotein][protein_id=WP_003949339.1][location=complement(3454230..3455654)][gbkey=CDS]	6	lcl|NC_020990.1_prot_WP_003949339.1_2979[locus_tag=XNR_RS15070][protein=FtsW/RodA/SpoVEfamilycellcycleprotein][protein_id=WP_003949339.1][location=complement(3454230..3455654)][gbkey=CDS]	lcl|NC_020990.1_prot_WP_003949339.1_2979[locus_tag=XNR_RS15070][protein=FtsW/RodA/SpoVEfamilycellcycleprotein][protein_id=WP_003949339.1][location=complement(3454230..3455654)][gbkey=CDS]	__________MSSSTTQTSTIGAIGAPSRRN	S(0.018)S(0.018)S(0.018)T(0.137)T(0.807)QT(0.001)STIGAIGAPSR	109	UID109	1
lcl|NC_020990.1_prot_WP_003949341.1_2977 [gene=pknB] [locus_tag=XNR_RS15060] [protein=Stk1 family PASTA domain-containing Ser/Thr kinase] [protein_id=WP_003949341.1] [location=complement(3450591..3452579)] [gbkey=CDS]	#NUM!	#NUM!	#NUM!	#NUM!					#NUM!	#NUM!	#NUM!	#NUM!					T	3	596	___1	0.247367	0.000269015	41.186	40.089	41.186	2.0938	0	169	lcl|NC_020990.1_prot_WP_003949341.1_2977[gene=pknB][locus_tag=XNR_RS15060][protein=Stk1familyPASTAdomain-containingSer/Thrkinase][protein_id=WP_003949341.1][location=complement(3450591..3452579)][gbkey=CDS]	169	lcl|NC_020990.1_prot_WP_003949341.1_2977[gene=pknB][locus_tag=XNR_RS15060][protein=Stk1familyPASTAdomain-containingSer/Thrkinase][protein_id=WP_003949341.1][location=complement(3450591..3452579)][gbkey=CDS]	lcl|NC_020990.1_prot_WP_003949341.1_2977[gene=pknB][locus_tag=XNR_RS15060][protein=Stk1familyPASTAdomain-containingSer/Thrkinase][protein_id=WP_003949341.1][location=complement(3450591..3452579)][gbkey=CDS]	VMDFGIARAMGDSGMTMTQTSAVIGTAQYLS	AMGDS(0.247)GMT(0.247)MT(0.096)QT(0.205)S(0.205)AVIGTAQYLSPEQAK	110	UID110
lcl|NC_020990.1_prot_WP_003949341.1_2977 [gene=pknB] [locus_tag=XNR_RS15060] [protein=Stk1 family PASTA domain-containing Ser/Thr kinase] [protein_id=WP_003949341.1] [location=complement(3450591..3452579)] [gbkey=CDS]	#NUM!	#NUM!	#NUM!	#NUM!					16.2642	12.9294	#NUM!	#NUM!					T	3	596	___1	0.857709	5.27743e-42	104.76	104.17	76.23	0.80892	1769800	171	lcl|NC_020990.1_prot_WP_003949341.1_2977[gene=pknB][locus_tag=XNR_RS15060][protein=Stk1familyPASTAdomain-containingSer/Thrkinase][protein_id=WP_003949341.1][location=complement(3450591..3452579)][gbkey=CDS]	171	lcl|NC_020990.1_prot_WP_003949341.1_2977[gene=pknB][locus_tag=XNR_RS15060][protein=Stk1familyPASTAdomain-containingSer/Thrkinase][protein_id=WP_003949341.1][location=complement(3450591..3452579)][gbkey=CDS]	lcl|NC_020990.1_prot_WP_003949341.1_2977[gene=pknB][locus_tag=XNR_RS15060][protein=Stk1familyPASTAdomain-containingSer/Thrkinase][protein_id=WP_003949341.1][location=complement(3450591..3452579)][gbkey=CDS]	DFGIARAMGDSGMTMTQTSAVIGTAQYLSPE	AMGDS(0.003)GMT(0.021)MT(0.858)QT(0.083)S(0.035)AVIGTAQYLSPEQAK	111	UID111	1
lcl|NC_020990.1_prot_WP_003949341.1_2977 [gene=pknB] [locus_tag=XNR_RS15060] [protein=Stk1 family PASTA domain-containing Ser/Thr kinase] [protein_id=WP_003949341.1] [location=complement(3450591..3452579)] [gbkey=CDS]	#NUM!	#NUM!	#NUM!	#NUM!					#NUM!	20.0058	#NUM!	19.2661					T	3	596	___1	0.742612	2.72617e-65	116.88	115.98	55.524	1.678	2107500	173	lcl|NC_020990.1_prot_WP_003949341.1_2977[gene=pknB][locus_tag=XNR_RS15060][protein=Stk1familyPASTAdomain-containingSer/Thrkinase][protein_id=WP_003949341.1][location=complement(3450591..3452579)][gbkey=CDS]	173	lcl|NC_020990.1_prot_WP_003949341.1_2977[gene=pknB][locus_tag=XNR_RS15060][protein=Stk1familyPASTAdomain-containingSer/Thrkinase][protein_id=WP_003949341.1][location=complement(3450591..3452579)][gbkey=CDS]	lcl|NC_020990.1_prot_WP_003949341.1_2977[gene=pknB][locus_tag=XNR_RS15060][protein=Stk1familyPASTAdomain-containingSer/Thrkinase][protein_id=WP_003949341.1][location=complement(3450591..3452579)][gbkey=CDS]	GIARAMGDSGMTMTQTSAVIGTAQYLSPEQA	AMGDSGMT(0.001)MT(0.065)QT(0.743)S(0.163)AVIGT(0.012)AQY(0.011)LS(0.006)PEQAKGEQVDAR	112	UID112	1
lcl|NC_020990.1_prot_WP_003949358.1_2961 [locus_tag=XNR_RS14975] [protein=DNA-binding protein] [protein_id=WP_003949358.1] [location=complement(3436827..3437375)] [gbkey=CDS]	19.3185	17.984	18.3212	18.359					19.0132	19.4588	19.4006	18.8311					T	2	601	___1	0.999417	5.59773e-174	190.64	173.13	155.5	-0.88012	21855000	112	lcl|NC_020990.1_prot_WP_003949358.1_2961[locus_tag=XNR_RS14975][protein=DNA-bindingprotein][protein_id=WP_003949358.1][location=complement(3436827..3437375)][gbkey=CDS]	112	lcl|NC_020990.1_prot_WP_003949358.1_2961[locus_tag=XNR_RS14975][protein=DNA-bindingprotein][protein_id=WP_003949358.1][location=complement(3436827..3437375)][gbkey=CDS]	lcl|NC_020990.1_prot_WP_003949358.1_2961[locus_tag=XNR_RS14975][protein=DNA-bindingprotein][protein_id=WP_003949358.1][location=complement(3436827..3437375)][gbkey=CDS]	MDEIKKSQGGSVLSQTGQTATGSGAPTVKRV	SQGGSVLSQT(0.999)GQTATGSGAPTVK	113	UID113	1;2
lcl|NC_020990.1_prot_WP_003949358.1_2961 [locus_tag=XNR_RS14975] [protein=DNA-binding protein] [protein_id=WP_003949358.1] [location=complement(3436827..3437375)] [gbkey=CDS]	#NUM!	#NUM!	#NUM!	#NUM!					#NUM!	#NUM!	#NUM!	#NUM!					T	3	601	___1	0.999385	4.99584e-56	139	137.15	139	2.0098	1112000	115	lcl|NC_020990.1_prot_WP_003949358.1_2961[locus_tag=XNR_RS14975][protein=DNA-bindingprotein][protein_id=WP_003949358.1][location=complement(3436827..3437375)][gbkey=CDS]	115	lcl|NC_020990.1_prot_WP_003949358.1_2961[locus_tag=XNR_RS14975][protein=DNA-bindingprotein][protein_id=WP_003949358.1][location=complement(3436827..3437375)][gbkey=CDS]	lcl|NC_020990.1_prot_WP_003949358.1_2961[locus_tag=XNR_RS14975][protein=DNA-bindingprotein][protein_id=WP_003949358.1][location=complement(3436827..3437375)][gbkey=CDS]	IKKSQGGSVLSQTGQTATGSGAPTVKRVVRE	KSQGGSVLS(0.006)QT(0.994)GQT(0.999)AT(0.001)GSGAPTVK	114	UID114	1;2
lcl|NC_020990.1_prot_WP_003949358.1_2961 [locus_tag=XNR_RS14975] [protein=DNA-binding protein] [protein_id=WP_003949358.1] [location=complement(3436827..3437375)] [gbkey=CDS]	#NUM!	#NUM!	#NUM!	#NUM!					#NUM!	#NUM!	#NUM!	#NUM!					T	2	601	___1	0.79019	0.00163824	40.324	39.869	40.324	-0.66073	732.16	117	lcl|NC_020990.1_prot_WP_003949358.1_2961[locus_tag=XNR_RS14975][protein=DNA-bindingprotein][protein_id=WP_003949358.1][location=complement(3436827..3437375)][gbkey=CDS]	117	lcl|NC_020990.1_prot_WP_003949358.1_2961[locus_tag=XNR_RS14975][protein=DNA-bindingprotein][protein_id=WP_003949358.1][location=complement(3436827..3437375)][gbkey=CDS]	lcl|NC_020990.1_prot_WP_003949358.1_2961[locus_tag=XNR_RS14975][protein=DNA-bindingprotein][protein_id=WP_003949358.1][location=complement(3436827..3437375)][gbkey=CDS]	KSQGGSVLSQTGQTATGSGAPTVKRVVREIQ	S(0.006)QGGS(0.014)VLS(0.467)QT(0.467)GQT(0.075)AT(0.79)GS(0.172)GAPT(0.008)VK	115	UID115	2
lcl|NC_020990.1_prot_WP_003949377.1_2943 [gene=yidC] [locus_tag=XNR_RS14895] [protein=membrane protein insertase YidC] [protein_id=WP_003949377.1] [location=complement(3414418..3415713)] [gbkey=CDS]	#NUM!	#NUM!	#NUM!	#NUM!					#NUM!	#NUM!	#NUM!	14.0821					T	3	608	___1	0.640269	1.10236e-11	49.872	49.653	49.872	2.3636	17344	388	lcl|NC_020990.1_prot_WP_003949377.1_2943[gene=yidC][locus_tag=XNR_RS14895][protein=membraneproteininsertaseYidC][protein_id=WP_003949377.1][location=complement(3414418..3415713)][gbkey=CDS]	388	lcl|NC_020990.1_prot_WP_003949377.1_2943[gene=yidC][locus_tag=XNR_RS14895][protein=membraneproteininsertaseYidC][protein_id=WP_003949377.1][location=complement(3414418..3415713)][gbkey=CDS]	lcl|NC_020990.1_prot_WP_003949377.1_2943[gene=yidC][locus_tag=XNR_RS14895][protein=membraneproteininsertaseYidC][protein_id=WP_003949377.1][location=complement(3414418..3415713)][gbkey=CDS]	GQRTRASSGRAAGESTTSLEKSQGGSEDTSS	AAGES(0.232)T(0.64)T(0.105)S(0.019)LEKS(0.004)QGGSEDTSSGR	116	UID116	1
lcl|NC_020990.1_prot_WP_003949387.1_2933 [locus_tag=XNR_RS14845] [protein=hypothetical protein] [protein_id=WP_003949387.1] [location=3404492..3406189] [gbkey=CDS]	#NUM!	#NUM!	#NUM!	#NUM!					#NUM!	13.9688	#NUM!	13.5994					T	2	614	___1	0.723257	1.6795e-08	80.379	78.065	80.379	0.59334	28445	14	lcl|NC_020990.1_prot_WP_003949387.1_2933[locus_tag=XNR_RS14845][protein=hypotheticalprotein][protein_id=WP_003949387.1][location=3404492..3406189][gbkey=CDS]	14	lcl|NC_020990.1_prot_WP_003949387.1_2933[locus_tag=XNR_RS14845][protein=hypotheticalprotein][protein_id=WP_003949387.1][location=3404492..3406189][gbkey=CDS]	lcl|NC_020990.1_prot_WP_003949387.1_2933[locus_tag=XNR_RS14845][protein=hypotheticalprotein][protein_id=WP_003949387.1][location=3404492..3406189][gbkey=CDS]	__MADRSTAAVDVADTSGEEPLTAKAGASTG	STAAVDVADT(0.723)S(0.276)GEEPLT(0.001)AK	117	UID117	1
lcl|NC_020990.1_prot_WP_003949388.1_2932 [gene=murJ] [locus_tag=XNR_RS14840] [protein=murein biosynthesis integral membrane protein MurJ] [protein_id=WP_003949388.1] [location=3402193..3404382] [gbkey=CDS]	#NUM!	#NUM!	#NUM!	#NUM!					#NUM!	#NUM!	#NUM!	#NUM!					T	3	615	___1	0.420423	6.05945e-27	83.358	79.117	83.358	1.6279	0	127	lcl|NC_020990.1_prot_WP_003949388.1_2932[gene=murJ][locus_tag=XNR_RS14840][protein=mureinbiosynthesisintegralmembraneproteinMurJ][protein_id=WP_003949388.1][location=3402193..3404382][gbkey=CDS]	127	lcl|NC_020990.1_prot_WP_003949388.1_2932[gene=murJ][locus_tag=XNR_RS14840][protein=mureinbiosynthesisintegralmembraneproteinMurJ][protein_id=WP_003949388.1][location=3402193..3404382][gbkey=CDS]	lcl|NC_020990.1_prot_WP_003949388.1_2932[gene=murJ][locus_tag=XNR_RS14840][protein=mureinbiosynthesisintegralmembraneproteinMurJ][protein_id=WP_003949388.1][location=3402193..3404382][gbkey=CDS]	PEPAGPGKHLPYGDATGTTQFVGVDDLVSQA	HLPY(0.026)GDAT(0.42)GT(0.42)T(0.133)QFVGVDDLVSQAGQER	118	UID118
lcl|NC_020990.1_prot_WP_003949388.1_2932 [gene=murJ] [locus_tag=XNR_RS14840] [protein=murein biosynthesis integral membrane protein MurJ] [protein_id=WP_003949388.1] [location=3402193..3404382] [gbkey=CDS]	#NUM!	#NUM!	#NUM!	#NUM!					#NUM!	#NUM!	16.4344	15.2673					T	3	615	___1	0.610464	1.25857e-50	127.03	124.66	127.03	1.3707	128000	129	lcl|NC_020990.1_prot_WP_003949388.1_2932[gene=murJ][locus_tag=XNR_RS14840][protein=mureinbiosynthesisintegralmembraneproteinMurJ][protein_id=WP_003949388.1][location=3402193..3404382][gbkey=CDS]	129	lcl|NC_020990.1_prot_WP_003949388.1_2932[gene=murJ][locus_tag=XNR_RS14840][protein=mureinbiosynthesisintegralmembraneproteinMurJ][protein_id=WP_003949388.1][location=3402193..3404382][gbkey=CDS]	lcl|NC_020990.1_prot_WP_003949388.1_2932[gene=murJ][locus_tag=XNR_RS14840][protein=mureinbiosynthesisintegralmembraneproteinMurJ][protein_id=WP_003949388.1][location=3402193..3404382][gbkey=CDS]	PAGPGKHLPYGDATGTTQFVGVDDLVSQAGQ	HLPY(0.023)GDAT(0.183)GT(0.61)T(0.183)QFVGVDDLVSQAGQER	119	UID119	1
lcl|NC_020990.1_prot_WP_003949502.1_2821 [locus_tag=XNR_RS14270] [protein=type II toxin-antitoxin system VapB family antitoxin] [protein_id=WP_003949502.1] [location=3274226..3274522] [gbkey=CDS]	#NUM!	#NUM!	#NUM!	#NUM!					#NUM!	#NUM!	#NUM!	#NUM!					T	3	638	___1	0.693984	1.3006e-16	90.806	89.555	90.806	1.312	68372	54	lcl|NC_020990.1_prot_WP_003949502.1_2821[locus_tag=XNR_RS14270][protein=typeIItoxin-antitoxinsystemVapBfamilyantitoxin][protein_id=WP_003949502.1][location=3274226..3274522][gbkey=CDS]	54	lcl|NC_020990.1_prot_WP_003949502.1_2821[locus_tag=XNR_RS14270][protein=typeIItoxin-antitoxinsystemVapBfamilyantitoxin][protein_id=WP_003949502.1][location=3274226..3274522][gbkey=CDS]	lcl|NC_020990.1_prot_WP_003949502.1_2821[locus_tag=XNR_RS14270][protein=typeIItoxin-antitoxinsystemVapBfamilyantitoxin][protein_id=WP_003949502.1][location=3274226..3274522][gbkey=CDS]	TKGQLDLETLLAEDSTFYGDLFAHVVKWRGD	GQLDLETLLAEDS(0.274)T(0.694)FY(0.032)GDLFAHVVK	120	UID120	1
lcl|NC_020990.1_prot_WP_003949668.1_2659 [locus_tag=XNR_RS13380] [protein=dTMP kinase] [protein_id=WP_003949668.1] [location=complement(3067686..3071000)] [gbkey=CDS]	#NUM!	#NUM!	#NUM!	#NUM!					#NUM!	#NUM!	#NUM!	#NUM!					T	4	667	___1	0.485547	3.11637e-05	72.311	66.475	40.324	-0.22227	0	899	lcl|NC_020990.1_prot_WP_003949668.1_2659[locus_tag=XNR_RS13380][protein=dTMPkinase][protein_id=WP_003949668.1][location=complement(3067686..3071000)][gbkey=CDS]	899	lcl|NC_020990.1_prot_WP_003949668.1_2659[locus_tag=XNR_RS13380][protein=dTMPkinase][protein_id=WP_003949668.1][location=complement(3067686..3071000)][gbkey=CDS]	lcl|NC_020990.1_prot_WP_003949668.1_2659[locus_tag=XNR_RS13380][protein=dTMPkinase][protein_id=WP_003949668.1][location=complement(3067686..3071000)][gbkey=CDS]	REAALRAEAPPADSETTVPTPVHSLRKPESP	EAALRAEAPPADS(0.486)ET(0.486)T(0.026)VPT(0.003)PVHSLR	121	UID121
lcl|NC_020990.1_prot_WP_003949668.1_2659 [locus_tag=XNR_RS13380] [protein=dTMP kinase] [protein_id=WP_003949668.1] [location=complement(3067686..3071000)] [gbkey=CDS]	16.5442	#NUM!	#NUM!	#NUM!					#NUM!	#NUM!	17.8945	16.9756					T	3	667	___1	0.853552	1.48334e-48	79.892	75.027	79.892	2.1508	991270	900	lcl|NC_020990.1_prot_WP_003949668.1_2659[locus_tag=XNR_RS13380][protein=dTMPkinase][protein_id=WP_003949668.1][location=complement(3067686..3071000)][gbkey=CDS]	900	lcl|NC_020990.1_prot_WP_003949668.1_2659[locus_tag=XNR_RS13380][protein=dTMPkinase][protein_id=WP_003949668.1][location=complement(3067686..3071000)][gbkey=CDS]	lcl|NC_020990.1_prot_WP_003949668.1_2659[locus_tag=XNR_RS13380][protein=dTMPkinase][protein_id=WP_003949668.1][location=complement(3067686..3071000)][gbkey=CDS]	EAALRAEAPPADSETTVPTPVHSLRKPESPE	EAALRAEAPPADS(0.002)ET(0.123)T(0.854)VPT(0.021)PVHSLR	122	UID122	1
lcl|NC_020990.1_prot_WP_003949957.1_2361 [gene=groL] [locus_tag=XNR_RS11880] [protein=chaperonin GroEL] [protein_id=WP_003949957.1] [location=complement(2784831..2786453)] [gbkey=CDS]	#NUM!	#NUM!	#NUM!	#NUM!					#NUM!	#NUM!	#NUM!	13.8487					T	3	695	___1	0.96809	1.70694e-13	87.533	75.467	58.402	-0.48475	14753	154	lcl|NC_020990.1_prot_WP_003949957.1_2361[gene=groL][locus_tag=XNR_RS11880][protein=chaperoninGroEL][protein_id=WP_003949957.1][location=complement(2784831..2786453)][gbkey=CDS]	154	lcl|NC_020990.1_prot_WP_003949957.1_2361[gene=groL][locus_tag=XNR_RS11880][protein=chaperoninGroEL][protein_id=WP_003949957.1][location=complement(2784831..2786453)][gbkey=CDS]	lcl|NC_020990.1_prot_WP_003949957.1_2361[gene=groL][locus_tag=XNR_RS11880][protein=chaperoninGroEL][protein_id=WP_003949957.1][location=complement(2784831..2786453)][gbkey=CDS]	TKEQIASTASISAADTQIGELIAEAMDKVGK	EQIAS(0.001)T(0.001)AS(0.002)IS(0.028)AADT(0.968)QIGELIAEAMDKVGK	123	UID123	1
lcl|NC_020990.1_prot_WP_003949957.1_2361 [gene=groL] [locus_tag=XNR_RS11880] [protein=chaperonin GroEL] [protein_id=WP_003949957.1] [location=complement(2784831..2786453)] [gbkey=CDS]	#NUM!	#NUM!	#NUM!	#NUM!					#NUM!	16.1096	#NUM!	#NUM!					T	3	695	___1	0.713858	2.70108e-06	108.94	100.94	45.556	1.8675	410200	88	lcl|NC_020990.1_prot_WP_003949957.1_2361[gene=groL][locus_tag=XNR_RS11880][protein=chaperoninGroEL][protein_id=WP_003949957.1][location=complement(2784831..2786453)][gbkey=CDS]	88	lcl|NC_020990.1_prot_WP_003949957.1_2361[gene=groL][locus_tag=XNR_RS11880][protein=chaperoninGroEL][protein_id=WP_003949957.1][location=complement(2784831..2786453)][gbkey=CDS]	lcl|NC_020990.1_prot_WP_003949957.1_2361[gene=groL][locus_tag=XNR_RS11880][protein=chaperoninGroEL][protein_id=WP_003949957.1][location=complement(2784831..2786453)][gbkey=CDS]	VKEVAKKTDDVAGDGTTTATVLAQALVREGL	KT(0.04)DDVAGDGT(0.714)T(0.164)T(0.08)AT(0.002)VLAQALVR	124	UID124	1
lcl|NC_020990.1_prot_WP_003949957.1_2361 [gene=groL] [locus_tag=XNR_RS11880] [protein=chaperonin GroEL] [protein_id=WP_003949957.1] [location=complement(2784831..2786453)] [gbkey=CDS]	#NUM!	#NUM!	16.2629	16.4001					17.7738	#NUM!	18.737	18.2361					T	3	695	___1	0.926024	1.12786e-49	92.592	87.25	87.533	0.9839	1472800	89	lcl|NC_020990.1_prot_WP_003949957.1_2361[gene=groL][locus_tag=XNR_RS11880][protein=chaperoninGroEL][protein_id=WP_003949957.1][location=complement(2784831..2786453)][gbkey=CDS]	89	lcl|NC_020990.1_prot_WP_003949957.1_2361[gene=groL][locus_tag=XNR_RS11880][protein=chaperoninGroEL][protein_id=WP_003949957.1][location=complement(2784831..2786453)][gbkey=CDS]	lcl|NC_020990.1_prot_WP_003949957.1_2361[gene=groL][locus_tag=XNR_RS11880][protein=chaperoninGroEL][protein_id=WP_003949957.1][location=complement(2784831..2786453)][gbkey=CDS]	KEVAKKTDDVAGDGTTTATVLAQALVREGLR	KTDDVAGDGT(0.025)T(0.926)T(0.048)AT(0.001)VLAQALVR	125	UID125	1
lcl|NC_020990.1_prot_WP_003949957.1_2361 [gene=groL] [locus_tag=XNR_RS11880] [protein=chaperonin GroEL] [protein_id=WP_003949957.1] [location=complement(2784831..2786453)] [gbkey=CDS]	14.1947	17.0263	16.8697	#NUM!					19.3774	19.8002	20.5587	19.6121					T	3	695	___1	0.972081	4.83451e-108	142.03	136.41	89.913	1.0963	8351400	90	lcl|NC_020990.1_prot_WP_003949957.1_2361[gene=groL][locus_tag=XNR_RS11880][protein=chaperoninGroEL][protein_id=WP_003949957.1][location=complement(2784831..2786453)][gbkey=CDS]	90	lcl|NC_020990.1_prot_WP_003949957.1_2361[gene=groL][locus_tag=XNR_RS11880][protein=chaperoninGroEL][protein_id=WP_003949957.1][location=complement(2784831..2786453)][gbkey=CDS]	lcl|NC_020990.1_prot_WP_003949957.1_2361[gene=groL][locus_tag=XNR_RS11880][protein=chaperoninGroEL][protein_id=WP_003949957.1][location=complement(2784831..2786453)][gbkey=CDS]	EVAKKTDDVAGDGTTTATVLAQALVREGLRN	KTDDVAGDGT(0.003)T(0.025)T(0.972)ATVLAQALVR	126	UID126	1
lcl|NC_020990.1_prot_WP_003949957.1_2361 [gene=groL] [locus_tag=XNR_RS11880] [protein=chaperonin GroEL] [protein_id=WP_003949957.1] [location=complement(2784831..2786453)] [gbkey=CDS]	#NUM!	#NUM!	#NUM!	#NUM!					#NUM!	#NUM!	#NUM!	16.6032					T	3	695	___1	0.77874	2.96444e-26	53.028	49.966	53.028	1.2897	99557	479	lcl|NC_020990.1_prot_WP_003949957.1_2361[gene=groL][locus_tag=XNR_RS11880][protein=chaperoninGroEL][protein_id=WP_003949957.1][location=complement(2784831..2786453)][gbkey=CDS]	479	lcl|NC_020990.1_prot_WP_003949957.1_2361[gene=groL][locus_tag=XNR_RS11880][protein=chaperoninGroEL][protein_id=WP_003949957.1][location=complement(2784831..2786453)][gbkey=CDS]	lcl|NC_020990.1_prot_WP_003949957.1_2361[gene=groL][locus_tag=XNR_RS11880][protein=chaperoninGroEL][protein_id=WP_003949957.1][location=complement(2784831..2786453)][gbkey=CDS]	EKVRNLSVGHGLNAATGEYVDMIAEGILDPA	NLS(0.02)VGHGLNAAT(0.779)GEY(0.201)VDMIAEGILDPAK	127	UID127	1
lcl|NC_020990.1_prot_WP_003950032.1_2283 [locus_tag=XNR_RS11495] [protein=NCS2 family permease] [protein_id=WP_003950032.1] [location=complement(2698956..2700401)] [gbkey=CDS]	#NUM!	#NUM!	#NUM!	#NUM!					11.5324	13.955	14.5501	#NUM!					T	2	701	___1	0.700591	7.53865e-11	71.118	69.566	62.804	-1.5062	42832	11	lcl|NC_020990.1_prot_WP_003950032.1_2283[locus_tag=XNR_RS11495][protein=NCS2familypermease][protein_id=WP_003950032.1][location=complement(2698956..2700401)][gbkey=CDS]	11	lcl|NC_020990.1_prot_WP_003950032.1_2283[locus_tag=XNR_RS11495][protein=NCS2familypermease][protein_id=WP_003950032.1][location=complement(2698956..2700401)][gbkey=CDS]	lcl|NC_020990.1_prot_WP_003950032.1_2283[locus_tag=XNR_RS11495][protein=NCS2familypermease][protein_id=WP_003950032.1][location=complement(2698956..2700401)][gbkey=CDS]	_____MPTSAPAQDATSEQPNPPSGALDRYF	PTS(0.001)APAQDAT(0.701)S(0.298)EQPNPPSGALDR	128	UID128	1
lcl|NC_020990.1_prot_WP_003950062.1_2253 [locus_tag=XNR_RS11345] [protein=ATP-binding protein] [protein_id=WP_003950062.1] [location=2672460..2674100] [gbkey=CDS]	#NUM!	#NUM!	#NUM!	#NUM!					#NUM!	#NUM!	18.1154	#NUM!					T	3	708	___1	1	1.69697e-09	56.418	55.992	56.418	-1.031	283970	380	lcl|NC_020990.1_prot_WP_003950062.1_2253[locus_tag=XNR_RS11345][protein=ATP-bindingprotein][protein_id=WP_003950062.1][location=2672460..2674100][gbkey=CDS]	380	lcl|NC_020990.1_prot_WP_003950062.1_2253[locus_tag=XNR_RS11345][protein=ATP-bindingprotein][protein_id=WP_003950062.1][location=2672460..2674100][gbkey=CDS]	lcl|NC_020990.1_prot_WP_003950062.1_2253[locus_tag=XNR_RS11345][protein=ATP-bindingprotein][protein_id=WP_003950062.1][location=2672460..2674100][gbkey=CDS]	APAAPPVPAPAAEAETAVLPAAPAAKEPATA	EHPFAGLPAAPAPAAPPVPAPAAEAET(1)AVLPAAPAAK	129	UID129	1
lcl|NC_020990.1_prot_WP_003950062.1_2253 [locus_tag=XNR_RS11345] [protein=ATP-binding protein] [protein_id=WP_003950062.1] [location=2672460..2674100] [gbkey=CDS]	#NUM!	#NUM!	#NUM!	18.9729					#NUM!	#NUM!	#NUM!	#NUM!					T	2	708	___1	0.584505	2.31483e-08	76.563	74.853	76.563	-1.2934	514520	407	lcl|NC_020990.1_prot_WP_003950062.1_2253[locus_tag=XNR_RS11345][protein=ATP-bindingprotein][protein_id=WP_003950062.1][location=2672460..2674100][gbkey=CDS]	407	lcl|NC_020990.1_prot_WP_003950062.1_2253[locus_tag=XNR_RS11345][protein=ATP-bindingprotein][protein_id=WP_003950062.1][location=2672460..2674100][gbkey=CDS]	lcl|NC_020990.1_prot_WP_003950062.1_2253[locus_tag=XNR_RS11345][protein=ATP-bindingprotein][protein_id=WP_003950062.1][location=2672460..2674100][gbkey=CDS]	PATAPAGDPDPYDSGTFRTVPYDPAAYRGGR	EPATAPAGDPDPY(0.007)DS(0.409)GT(0.585)FR	130	UID130	1
lcl|NC_020990.1_prot_WP_003950062.1_2253 [locus_tag=XNR_RS11345] [protein=ATP-binding protein] [protein_id=WP_003950062.1] [location=2672460..2674100] [gbkey=CDS]	13.5964	#NUM!	#NUM!	#NUM!					#NUM!	17.9126	18.2233	17.3477					T	2	708	___1	0.969022	3.08035e-112	128.49	125.12	128.49	-0.59557	779010	475	lcl|NC_020990.1_prot_WP_003950062.1_2253[locus_tag=XNR_RS11345][protein=ATP-bindingprotein][protein_id=WP_003950062.1][location=2672460..2674100][gbkey=CDS]	475	lcl|NC_020990.1_prot_WP_003950062.1_2253[locus_tag=XNR_RS11345][protein=ATP-bindingprotein][protein_id=WP_003950062.1][location=2672460..2674100][gbkey=CDS]	lcl|NC_020990.1_prot_WP_003950062.1_2253[locus_tag=XNR_RS11345][protein=ATP-bindingprotein][protein_id=WP_003950062.1][location=2672460..2674100][gbkey=CDS]	RTAEARPRTESPSSATGTTPGATGSGPAGLP	TESPS(0.002)S(0.017)AT(0.969)GT(0.012)TPGATGSGPAGLPK	131	UID131	1
lcl|NC_020990.1_prot_WP_003950142.1_2177 [locus_tag=XNR_RS10960] [protein=D-alanyl-D-alanine carboxypeptidase] [protein_id=WP_003950142.1] [location=complement(2575818..2578541)] [gbkey=CDS]	#NUM!	15.8794	#NUM!	16.7721					14.1279	18.4752	15.5343	13.2398					T	4	715	___1	0.841368	2.59181e-175	143.63	128.07	143.63	0.6886	5825200	349	lcl|NC_020990.1_prot_WP_003950142.1_2177[locus_tag=XNR_RS10960][protein=D-alanyl-D-alaninecarboxypeptidase][protein_id=WP_003950142.1][location=complement(2575818..2578541)][gbkey=CDS]	349	lcl|NC_020990.1_prot_WP_003950142.1_2177[locus_tag=XNR_RS10960][protein=D-alanyl-D-alaninecarboxypeptidase][protein_id=WP_003950142.1][location=complement(2575818..2578541)][gbkey=CDS]	lcl|NC_020990.1_prot_WP_003950142.1_2177[locus_tag=XNR_RS10960][protein=D-alanyl-D-alaninecarboxypeptidase][protein_id=WP_003950142.1][location=complement(2575818..2578541)][gbkey=CDS]	GDEEAADGEDAAVVSTGVKLRKVGKREGVDQ	DVADGGVPAQGGKPAGGAEKDDGGDEEAADGEDAAVVS(0.159)T(0.841)GVK	132	UID132	1
lcl|NC_020990.1_prot_WP_003950142.1_2177 [locus_tag=XNR_RS10960] [protein=D-alanyl-D-alanine carboxypeptidase] [protein_id=WP_003950142.1] [location=complement(2575818..2578541)] [gbkey=CDS]	18.1158	14.4278	15.3291	#NUM!					#NUM!	17.9525	#NUM!	18.1682					T	2	715	___1	1	1.917e-26	110.06	109.01	110.06	1.0067	1180400	366	lcl|NC_020990.1_prot_WP_003950142.1_2177[locus_tag=XNR_RS10960][protein=D-alanyl-D-alaninecarboxypeptidase][protein_id=WP_003950142.1][location=complement(2575818..2578541)][gbkey=CDS]	366	lcl|NC_020990.1_prot_WP_003950142.1_2177[locus_tag=XNR_RS10960][protein=D-alanyl-D-alaninecarboxypeptidase][protein_id=WP_003950142.1][location=complement(2575818..2578541)][gbkey=CDS]	lcl|NC_020990.1_prot_WP_003950142.1_2177[locus_tag=XNR_RS10960][protein=D-alanyl-D-alaninecarboxypeptidase][protein_id=WP_003950142.1][location=complement(2575818..2578541)][gbkey=CDS]	VKLRKVGKREGVDQPTAVFRAPKSGPEVDQP	EGVDQPT(1)AVFRAPK	133	UID133	1
lcl|NC_020990.1_prot_WP_003950142.1_2177 [locus_tag=XNR_RS10960] [protein=D-alanyl-D-alanine carboxypeptidase] [protein_id=WP_003950142.1] [location=complement(2575818..2578541)] [gbkey=CDS]	#NUM!	#NUM!	#NUM!	#NUM!					#NUM!	#NUM!	#NUM!	#NUM!					T	2	715	___1	0.739958	0.04525	45.826	44.676	45.826	-0.62322	26539	51	lcl|NC_020990.1_prot_WP_003950142.1_2177[locus_tag=XNR_RS10960][protein=D-alanyl-D-alaninecarboxypeptidase][protein_id=WP_003950142.1][location=complement(2575818..2578541)][gbkey=CDS]	51	lcl|NC_020990.1_prot_WP_003950142.1_2177[locus_tag=XNR_RS10960][protein=D-alanyl-D-alaninecarboxypeptidase][protein_id=WP_003950142.1][location=complement(2575818..2578541)][gbkey=CDS]	lcl|NC_020990.1_prot_WP_003950142.1_2177[locus_tag=XNR_RS10960][protein=D-alanyl-D-alaninecarboxypeptidase][protein_id=WP_003950142.1][location=complement(2575818..2578541)][gbkey=CDS]	RIAVARETPDPVDHATTVLRTDEGRDGGGGG	ETPDPVDHAT(0.74)T(0.26)VLR	134	UID134	1
lcl|NC_020990.1_prot_WP_003950142.1_2177 [locus_tag=XNR_RS10960] [protein=D-alanyl-D-alanine carboxypeptidase] [protein_id=WP_003950142.1] [location=complement(2575818..2578541)] [gbkey=CDS]	17.7926	17.0287	13.8941	15.7559					17.62	17.8731	18.4231	17.7173					T	2	715	___1	0.884438	5.52273e-114	187.49	168.17	129.04	0.02825	2217100	382	lcl|NC_020990.1_prot_WP_003950142.1_2177[locus_tag=XNR_RS10960][protein=D-alanyl-D-alaninecarboxypeptidase][protein_id=WP_003950142.1][location=complement(2575818..2578541)][gbkey=CDS]	382	lcl|NC_020990.1_prot_WP_003950142.1_2177[locus_tag=XNR_RS10960][protein=D-alanyl-D-alaninecarboxypeptidase][protein_id=WP_003950142.1][location=complement(2575818..2578541)][gbkey=CDS]	lcl|NC_020990.1_prot_WP_003950142.1_2177[locus_tag=XNR_RS10960][protein=D-alanyl-D-alaninecarboxypeptidase][protein_id=WP_003950142.1][location=complement(2575818..2578541)][gbkey=CDS]	AVFRAPKSGPEVDQPTTMLKVGETKAEDEDE	SGPEVDQPT(0.884)T(0.116)MLK	135	UID135	1
lcl|NC_020990.1_prot_WP_003950142.1_2177 [locus_tag=XNR_RS10960] [protein=D-alanyl-D-alanine carboxypeptidase] [protein_id=WP_003950142.1] [location=complement(2575818..2578541)] [gbkey=CDS]	12.3456	#NUM!	13.8941	#NUM!					#NUM!	#NUM!	#NUM!	17.7173					T	2	715	___1	0.5	8.49477e-18	114.5	107.82	114.5	0.76799	281080	383	lcl|NC_020990.1_prot_WP_003950142.1_2177[locus_tag=XNR_RS10960][protein=D-alanyl-D-alaninecarboxypeptidase][protein_id=WP_003950142.1][location=complement(2575818..2578541)][gbkey=CDS]	383	lcl|NC_020990.1_prot_WP_003950142.1_2177[locus_tag=XNR_RS10960][protein=D-alanyl-D-alaninecarboxypeptidase][protein_id=WP_003950142.1][location=complement(2575818..2578541)][gbkey=CDS]	lcl|NC_020990.1_prot_WP_003950142.1_2177[locus_tag=XNR_RS10960][protein=D-alanyl-D-alaninecarboxypeptidase][protein_id=WP_003950142.1][location=complement(2575818..2578541)][gbkey=CDS]	VFRAPKSGPEVDQPTTMLKVGETKAEDEDEA	SGPEVDQPT(0.5)T(0.5)MLK	136	UID136	1
lcl|NC_020990.1_prot_WP_003950387.1_1933 [locus_tag=XNR_RS09750] [protein=STAS domain-containing protein] [protein_id=WP_003950387.1] [location=complement(2320366..2320734)] [gbkey=CDS]	14.4444	#NUM!	#NUM!	#NUM!					15.3704	#NUM!	#NUM!	#NUM!					T	2	753	___1	0.772056	1.88059e-33	100.56	89.585	42.218	0.2723	560620	69	lcl|NC_020990.1_prot_WP_003950387.1_1933[locus_tag=XNR_RS09750][protein=STASdomain-containingprotein][protein_id=WP_003950387.1][location=complement(2320366..2320734)][gbkey=CDS]	69	lcl|NC_020990.1_prot_WP_003950387.1_1933[locus_tag=XNR_RS09750][protein=STASdomain-containingprotein][protein_id=WP_003950387.1][location=complement(2320366..2320734)][gbkey=CDS]	lcl|NC_020990.1_prot_WP_003950387.1_1933[locus_tag=XNR_RS09750][protein=STASdomain-containingprotein][protein_id=WP_003950387.1][location=complement(2320366..2320734)][gbkey=CDS]	ARLVVDCSQLEFCDSTGLNVLLGARLKAEAA	LVVDCS(0.001)QLEFCDS(0.227)T(0.772)GLNVLLGAR	137	UID137	1
lcl|NC_020990.1_prot_WP_003950444.1_1875 [locus_tag=XNR_RS09455] [protein=adenosylhomocysteinase] [protein_id=WP_003950444.1] [location=complement(2252689..2254143)] [gbkey=CDS]	#NUM!	#NUM!	15.1368	#NUM!					#NUM!	14.9743	#NUM!	14.9475					T	2	765	___1	0.973059	3.42409e-63	172.92	142.85	172.92	2.3431	174350	209	lcl|NC_020990.1_prot_WP_003950444.1_1875[locus_tag=XNR_RS09455][protein=adenosylhomocysteinase][protein_id=WP_003950444.1][location=complement(2252689..2254143)][gbkey=CDS]	209	lcl|NC_020990.1_prot_WP_003950444.1_1875[locus_tag=XNR_RS09455][protein=adenosylhomocysteinase][protein_id=WP_003950444.1][location=complement(2252689..2254143)][gbkey=CDS]	lcl|NC_020990.1_prot_WP_003950444.1_1875[locus_tag=XNR_RS09455][protein=adenosylhomocysteinase][protein_id=WP_003950444.1][location=complement(2252689..2254143)][gbkey=CDS]	WTQLASEIRGVTEETTTGVHRLYEMQRDGQL	GVTEET(0.007)T(0.973)T(0.02)GVHR	138	UID138	1
lcl|NC_020990.1_prot_WP_003950444.1_1875 [locus_tag=XNR_RS09455] [protein=adenosylhomocysteinase] [protein_id=WP_003950444.1] [location=complement(2252689..2254143)] [gbkey=CDS]	15.5914	#NUM!	#NUM!	15.4109					14.7152	#NUM!	#NUM!	#NUM!					T	2	765	___1	0.887973	7.77255e-31	142.08	123.27	142.08	2.4398	119830	210	lcl|NC_020990.1_prot_WP_003950444.1_1875[locus_tag=XNR_RS09455][protein=adenosylhomocysteinase][protein_id=WP_003950444.1][location=complement(2252689..2254143)][gbkey=CDS]	210	lcl|NC_020990.1_prot_WP_003950444.1_1875[locus_tag=XNR_RS09455][protein=adenosylhomocysteinase][protein_id=WP_003950444.1][location=complement(2252689..2254143)][gbkey=CDS]	lcl|NC_020990.1_prot_WP_003950444.1_1875[locus_tag=XNR_RS09455][protein=adenosylhomocysteinase][protein_id=WP_003950444.1][location=complement(2252689..2254143)][gbkey=CDS]	TQLASEIRGVTEETTTGVHRLYEMQRDGQLL	GVTEETT(0.112)T(0.888)GVHR	139	UID139	1
lcl|NC_020990.1_prot_WP_003950483.1_1835 [locus_tag=XNR_RS09245] [protein=serine/threonine protein kinase] [protein_id=WP_003950483.1] [location=complement(2187587..2189257)] [gbkey=CDS]	18.1806	17.4691	16.4314	#NUM!					18.6934	19.1292	17.7133	18.6592					T	3	772	___1	1	1.32754e-19	122.21	116.38	122.21	1.9562	3438000	390	lcl|NC_020990.1_prot_WP_003950483.1_1835[locus_tag=XNR_RS09245][protein=serine/threonineproteinkinase][protein_id=WP_003950483.1][location=complement(2187587..2189257)][gbkey=CDS]	390	lcl|NC_020990.1_prot_WP_003950483.1_1835[locus_tag=XNR_RS09245][protein=serine/threonineproteinkinase][protein_id=WP_003950483.1][location=complement(2187587..2189257)][gbkey=CDS]	lcl|NC_020990.1_prot_WP_003950483.1_1835[locus_tag=XNR_RS09245][protein=serine/threonineproteinkinase][protein_id=WP_003950483.1][location=complement(2187587..2189257)][gbkey=CDS]	PWQNQLRAARDRNEQTQVQYLDPGEDPLRRR	DRNEQT(1)QVQYLDPGEDPLR	140	UID140	1
lcl|NC_020990.1_prot_WP_003950484.1_1834 [locus_tag=XNR_RS09240] [protein=serine/threonine protein kinase] [protein_id=WP_003950484.1] [location=complement(2185966..2187228)] [gbkey=CDS]	16.5093	13.3844	#NUM!	#NUM!					16.1157	#NUM!	14.8105	#NUM!					T	4	773	___1	0.977778	1.33699e-15	105.37	93.039	105.37	52.224	457040	335	lcl|NC_020990.1_prot_WP_003950484.1_1834[locus_tag=XNR_RS09240][protein=serine/threonineproteinkinase][protein_id=WP_003950484.1][location=complement(2185966..2187228)][gbkey=CDS]	335	lcl|NC_020990.1_prot_WP_003950484.1_1834[locus_tag=XNR_RS09240][protein=serine/threonineproteinkinase][protein_id=WP_003950484.1][location=complement(2185966..2187228)][gbkey=CDS]	lcl|NC_020990.1_prot_WP_003950484.1_1834[locus_tag=XNR_RS09240][protein=serine/threonineproteinkinase][protein_id=WP_003950484.1][location=complement(2185966..2187228)][gbkey=CDS]	SLVPGAPARDGANRDTHTSMRVPAPDELAGG	DGANRDT(0.978)HT(0.019)S(0.003)MRVPAPDELAGGAR	141	UID141	1
lcl|NC_020990.1_prot_WP_003950604.1_1718 [locus_tag=XNR_RS08650] [protein=glycosyltransferase] [protein_id=WP_003950604.1] [location=2062121..2064052] [gbkey=CDS]	17.4068	17.6883	#NUM!	16.1523					16.5265	17.0112	16.5874	16.9409					T	2	797	___1	0.986944	5.16036e-108	208.81	188.2	190.87	1.4502	1891500	17	lcl|NC_020990.1_prot_WP_003950604.1_1718[locus_tag=XNR_RS08650][protein=glycosyltransferase][protein_id=WP_003950604.1][location=2062121..2064052][gbkey=CDS]	17	lcl|NC_020990.1_prot_WP_003950604.1_1718[locus_tag=XNR_RS08650][protein=glycosyltransferase][protein_id=WP_003950604.1][location=2062121..2064052][gbkey=CDS]	lcl|NC_020990.1_prot_WP_003950604.1_1718[locus_tag=XNR_RS08650][protein=glycosyltransferase][protein_id=WP_003950604.1][location=2062121..2064052][gbkey=CDS]	TSSPTGGRSQSDPSQTTQLRTVSARTGGARR	SQSDPSQT(0.987)T(0.013)QLR	142	UID142	1
lcl|NC_020990.1_prot_WP_003950644.1_1677 [locus_tag=XNR_RS08440] [protein=ABC transporter substrate-binding protein] [protein_id=WP_003950644.1] [location=complement(2012013..2013635)] [gbkey=CDS]	#NUM!	#NUM!	#NUM!	#NUM!					#NUM!	#NUM!	#NUM!	#NUM!					T	2	801	___1	1	3.7147e-18	96.183	89.327	96.183	1.5654	63982	359	lcl|NC_020990.1_prot_WP_003950644.1_1677[locus_tag=XNR_RS08440][protein=ABCtransportersubstrate-bindingprotein][protein_id=WP_003950644.1][location=complement(2012013..2013635)][gbkey=CDS]	359	lcl|NC_020990.1_prot_WP_003950644.1_1677[locus_tag=XNR_RS08440][protein=ABCtransportersubstrate-bindingprotein][protein_id=WP_003950644.1][location=complement(2012013..2013635)][gbkey=CDS]	lcl|NC_020990.1_prot_WP_003950644.1_1677[locus_tag=XNR_RS08440][protein=ABCtransportersubstrate-bindingprotein][protein_id=WP_003950644.1][location=complement(2012013..2013635)][gbkey=CDS]	KSFTPPQVKGNQDLDTEVFDYNPDEAKKLIK	GNQDLDT(1)EVFDYNPDEAK	143	UID143	1
lcl|NC_020990.1_prot_WP_003950659.1_1661 [locus_tag=XNR_RS08360] [protein=hypothetical protein] [protein_id=WP_003950659.1] [location=complement(1993258..1994463)] [gbkey=CDS]	#NUM!	#NUM!	#NUM!	#NUM!					#NUM!	19.4637	#NUM!	18.5327					T	4	807	___1	0.790502	1.36448e-47	97.727	92.821	97.727	1.4466	1195700	28	lcl|NC_020990.1_prot_WP_003950659.1_1661[locus_tag=XNR_RS08360][protein=hypotheticalprotein][protein_id=WP_003950659.1][location=complement(1993258..1994463)][gbkey=CDS]	28	lcl|NC_020990.1_prot_WP_003950659.1_1661[locus_tag=XNR_RS08360][protein=hypotheticalprotein][protein_id=WP_003950659.1][location=complement(1993258..1994463)][gbkey=CDS]	lcl|NC_020990.1_prot_WP_003950659.1_1661[locus_tag=XNR_RS08360][protein=hypotheticalprotein][protein_id=WP_003950659.1][location=complement(1993258..1994463)][gbkey=CDS]	PAPERPGEREHVSGDTLTSGLPVVPPAAGGP	EHVS(0.152)GDT(0.791)LT(0.054)S(0.004)GLPVVPPAAGGPGGPFGPGGPGGPGAHR	144	UID144	1
lcl|NC_020990.1_prot_WP_003950881.1_1442 [locus_tag=XNR_RS07255] [protein=F0F1 ATP synthase subunit alpha] [protein_id=WP_003950881.1] [location=complement(1743548..1745140)] [gbkey=CDS]	#NUM!	#NUM!	#NUM!	#NUM!					#NUM!	#NUM!	#NUM!	#NUM!					T	2	858	___1	0.499936	0.000516983	58.045	56.197	46.823	-0.17604	9767.9	526	lcl|NC_020990.1_prot_WP_003950881.1_1442[locus_tag=XNR_RS07255][protein=F0F1ATPsynthasesubunitalpha][protein_id=WP_003950881.1][location=complement(1743548..1745140)][gbkey=CDS]	526	lcl|NC_020990.1_prot_WP_003950881.1_1442[locus_tag=XNR_RS07255][protein=F0F1ATPsynthasesubunitalpha][protein_id=WP_003950881.1][location=complement(1743548..1745140)][gbkey=CDS]	lcl|NC_020990.1_prot_WP_003950881.1_1442[locus_tag=XNR_RS07255][protein=F0F1ATPsynthasesubunitalpha][protein_id=WP_003950881.1][location=complement(1743548..1745140)][gbkey=CDS]	QFETSDGTLLGEDAPTTAAK___________	QFETSDGTLLGEDAPT(0.5)T(0.5)AAK	145	UID145	1
lcl|NC_020990.1_prot_WP_003950881.1_1442 [locus_tag=XNR_RS07255] [protein=F0F1 ATP synthase subunit alpha] [protein_id=WP_003950881.1] [location=complement(1743548..1745140)] [gbkey=CDS]	#NUM!	#NUM!	#NUM!	#NUM!					#NUM!	#NUM!	#NUM!	#NUM!					T	2	858	___1	0.499936	0.000516983	58.045	56.197	46.823	-0.17604	9767.9	527	lcl|NC_020990.1_prot_WP_003950881.1_1442[locus_tag=XNR_RS07255][protein=F0F1ATPsynthasesubunitalpha][protein_id=WP_003950881.1][location=complement(1743548..1745140)][gbkey=CDS]	527	lcl|NC_020990.1_prot_WP_003950881.1_1442[locus_tag=XNR_RS07255][protein=F0F1ATPsynthasesubunitalpha][protein_id=WP_003950881.1][location=complement(1743548..1745140)][gbkey=CDS]	lcl|NC_020990.1_prot_WP_003950881.1_1442[locus_tag=XNR_RS07255][protein=F0F1ATPsynthasesubunitalpha][protein_id=WP_003950881.1][location=complement(1743548..1745140)][gbkey=CDS]	FETSDGTLLGEDAPTTAAK____________	QFETSDGTLLGEDAPT(0.5)T(0.5)AAK	146	UID146	1
lcl|NC_020990.1_prot_WP_003950882.1_1441 [locus_tag=XNR_RS07250] [protein=F0F1 ATP synthase subunit gamma] [protein_id=WP_003950882.1] [location=complement(1742610..1743527)] [gbkey=CDS]	15.6402	#NUM!	#NUM!	#NUM!					15.251	15.3597	13.4906	#NUM!					T	2	859	___1	0.998789	1.78501e-21	65.467	63.017	60.572	-2.0542	170490	283	lcl|NC_020990.1_prot_WP_003950882.1_1441[locus_tag=XNR_RS07250][protein=F0F1ATPsynthasesubunitgamma][protein_id=WP_003950882.1][location=complement(1742610..1743527)][gbkey=CDS]	283	lcl|NC_020990.1_prot_WP_003950882.1_1441[locus_tag=XNR_RS07250][protein=F0F1ATPsynthasesubunitgamma][protein_id=WP_003950882.1][location=complement(1742610..1743527)][gbkey=CDS]	lcl|NC_020990.1_prot_WP_003950882.1_1441[locus_tag=XNR_RS07250][protein=F0F1ATPsynthasesubunitgamma][protein_id=WP_003950882.1][location=complement(1742610..1743527)][gbkey=CDS]	NTLSRLANAARQAEITQEISEIVGGSSALAD	QAEIT(0.999)QEIS(0.001)EIVGGSSALADANAGSDK	147	UID147	1
lcl|NC_020990.1_prot_WP_003950883.1_1440 [gene=atpD] [locus_tag=XNR_RS07245] [protein=F0F1 ATP synthase subunit beta] [protein_id=WP_003950883.1] [location=complement(1741168..1742610)] [gbkey=CDS]	15.1703	#NUM!	#NUM!	#NUM!					#NUM!	14.3438	15.4037	#NUM!					T	2	860	___1	0.863746	3.91968e-08	109.16	91.432	81.373	3.0347	101010	274	lcl|NC_020990.1_prot_WP_003950883.1_1440[gene=atpD][locus_tag=XNR_RS07245][protein=F0F1ATPsynthasesubunitbeta][protein_id=WP_003950883.1][location=complement(1741168..1742610)][gbkey=CDS]	274	lcl|NC_020990.1_prot_WP_003950883.1_1440[gene=atpD][locus_tag=XNR_RS07245][protein=F0F1ATPsynthasesubunitbeta][protein_id=WP_003950883.1][location=complement(1741168..1742610)][gbkey=CDS]	lcl|NC_020990.1_prot_WP_003950883.1_1440[gene=atpD][locus_tag=XNR_RS07245][protein=F0F1ATPsynthasesubunitbeta][protein_id=WP_003950883.1][location=complement(1741168..1742610)][gbkey=CDS]	IDNIFRFTQAGSEVSTLLGRMPSAVGYQPNL	FTQAGSEVS(0.136)T(0.864)LLGR	148	UID148	1
lcl|NC_020990.1_prot_WP_003950883.1_1440 [gene=atpD] [locus_tag=XNR_RS07245] [protein=F0F1 ATP synthase subunit beta] [protein_id=WP_003950883.1] [location=complement(1741168..1742610)] [gbkey=CDS]	16.2692	14.7518	#NUM!	#NUM!					#NUM!	17.1683	#NUM!	#NUM!					T	2	860	___1	0.738128	4.89172e-51	147.02	96.926	121.71	0.81457	366920	2	lcl|NC_020990.1_prot_WP_003950883.1_1440[gene=atpD][locus_tag=XNR_RS07245][protein=F0F1ATPsynthasesubunitbeta][protein_id=WP_003950883.1][location=complement(1741168..1742610)][gbkey=CDS]	2	lcl|NC_020990.1_prot_WP_003950883.1_1440[gene=atpD][locus_tag=XNR_RS07245][protein=F0F1ATPsynthasesubunitbeta][protein_id=WP_003950883.1][location=complement(1741168..1742610)][gbkey=CDS]	lcl|NC_020990.1_prot_WP_003950883.1_1440[gene=atpD][locus_tag=XNR_RS07245][protein=F0F1ATPsynthasesubunitbeta][protein_id=WP_003950883.1][location=complement(1741168..1742610)][gbkey=CDS]	______________MTTTVETAVATGRVARV	T(0.738)T(0.262)TVETAVATGR	149	UID149	1
lcl|NC_020990.1_prot_WP_003950883.1_1440 [gene=atpD] [locus_tag=XNR_RS07245] [protein=F0F1 ATP synthase subunit beta] [protein_id=WP_003950883.1] [location=complement(1741168..1742610)] [gbkey=CDS]	#NUM!	#NUM!	#NUM!	#NUM!					15.0174	#NUM!	#NUM!	#NUM!					T	2	860	___1	0.538524	5.18763e-05	77.157	48.83	40.83	-1.0153	33165	3	lcl|NC_020990.1_prot_WP_003950883.1_1440[gene=atpD][locus_tag=XNR_RS07245][protein=F0F1ATPsynthasesubunitbeta][protein_id=WP_003950883.1][location=complement(1741168..1742610)][gbkey=CDS]	3	lcl|NC_020990.1_prot_WP_003950883.1_1440[gene=atpD][locus_tag=XNR_RS07245][protein=F0F1ATPsynthasesubunitbeta][protein_id=WP_003950883.1][location=complement(1741168..1742610)][gbkey=CDS]	lcl|NC_020990.1_prot_WP_003950883.1_1440[gene=atpD][locus_tag=XNR_RS07245][protein=F0F1ATPsynthasesubunitbeta][protein_id=WP_003950883.1][location=complement(1741168..1742610)][gbkey=CDS]	_____________MTTTVETAVATGRVARVI	T(0.231)T(0.539)T(0.231)VETAVATGR	150	UID150	1
lcl|NC_020990.1_prot_WP_003950883.1_1440 [gene=atpD] [locus_tag=XNR_RS07245] [protein=F0F1 ATP synthase subunit beta] [protein_id=WP_003950883.1] [location=complement(1741168..1742610)] [gbkey=CDS]	19.6711	#NUM!	#NUM!	17.0446					18.9507	19.4824	19.8819	17.2609					T	2	860	___1	0.996716	6.22172e-51	163.93	109.66	110.91	-0.85966	4155900	4	lcl|NC_020990.1_prot_WP_003950883.1_1440[gene=atpD][locus_tag=XNR_RS07245][protein=F0F1ATPsynthasesubunitbeta][protein_id=WP_003950883.1][location=complement(1741168..1742610)][gbkey=CDS]	4	lcl|NC_020990.1_prot_WP_003950883.1_1440[gene=atpD][locus_tag=XNR_RS07245][protein=F0F1ATPsynthasesubunitbeta][protein_id=WP_003950883.1][location=complement(1741168..1742610)][gbkey=CDS]	lcl|NC_020990.1_prot_WP_003950883.1_1440[gene=atpD][locus_tag=XNR_RS07245][protein=F0F1ATPsynthasesubunitbeta][protein_id=WP_003950883.1][location=complement(1741168..1742610)][gbkey=CDS]	____________MTTTVETAVATGRVARVIG	TT(0.003)T(0.997)VETAVATGR	151	UID151	1
lcl|NC_020990.1_prot_WP_003950991.1_1334 [locus_tag=XNR_RS06710] [protein=enhanced serine sensitivity protein SseB] [protein_id=WP_003950991.1] [location=complement(1614935..1615717)] [gbkey=CDS]	15.1117	#NUM!	#NUM!	#NUM!					#NUM!	16.2995	#NUM!	#NUM!					T	2	886	___1	0.982623	2.60112e-08	88.796	82.768	56.943	0.43794	452950	6	lcl|NC_020990.1_prot_WP_003950991.1_1334[locus_tag=XNR_RS06710][protein=enhancedserinesensitivityproteinSseB][protein_id=WP_003950991.1][location=complement(1614935..1615717)][gbkey=CDS]	6	lcl|NC_020990.1_prot_WP_003950991.1_1334[locus_tag=XNR_RS06710][protein=enhancedserinesensitivityproteinSseB][protein_id=WP_003950991.1][location=complement(1614935..1615717)][gbkey=CDS]	lcl|NC_020990.1_prot_WP_003950991.1_1334[locus_tag=XNR_RS06710][protein=enhancedserinesensitivityproteinSseB][protein_id=WP_003950991.1][location=complement(1614935..1615717)][gbkey=CDS]	__________MSASGTAAAGQVEHMLRQVAP	S(0.005)AS(0.012)GT(0.983)AAAGQVEHMLR	152	UID152	1
lcl|NC_020990.1_prot_WP_003951027.1_1301 [locus_tag=XNR_RS06545] [protein=acetolactate synthase large subunit] [protein_id=WP_003951027.1] [location=complement(1571509..1573356)] [gbkey=CDS]	#NUM!	#NUM!	#NUM!	#NUM!					14.4942	15.0974	14.4478	#NUM!					T	3	896	___1	0.999591	8.06133e-07	61.503	54.363	61.503	0.8919	80481	6	lcl|NC_020990.1_prot_WP_003951027.1_1301[locus_tag=XNR_RS06545][protein=acetolactatesynthaselargesubunit][protein_id=WP_003951027.1][location=complement(1571509..1573356)][gbkey=CDS]	6	lcl|NC_020990.1_prot_WP_003951027.1_1301[locus_tag=XNR_RS06545][protein=acetolactatesynthaselargesubunit][protein_id=WP_003951027.1][location=complement(1571509..1573356)][gbkey=CDS]	lcl|NC_020990.1_prot_WP_003951027.1_1301[locus_tag=XNR_RS06545][protein=acetolactatesynthaselargesubunit][protein_id=WP_003951027.1][location=complement(1571509..1573356)][gbkey=CDS]	__________MTEQATGAHPTPRPRSSGPQS	TEQAT(1)GAHPTPRPR	153	UID153	1
lcl|NC_020990.1_prot_WP_003951075.1_1249 [locus_tag=XNR_RS06295] [protein=sensor histidine kinase] [protein_id=WP_003951075.1] [location=1514725..1518456] [gbkey=CDS]	17.4569	#NUM!	16.2407	#NUM!					18.6317	19.0385	19.323	18.6711					T	2	906	___1	0.999992	1.88026e-47	148.22	146.09	148.22	0.035982	3206700	1086	lcl|NC_020990.1_prot_WP_003951075.1_1249[locus_tag=XNR_RS06295][protein=sensorhistidinekinase][protein_id=WP_003951075.1][location=1514725..1518456][gbkey=CDS]	1086	lcl|NC_020990.1_prot_WP_003951075.1_1249[locus_tag=XNR_RS06295][protein=sensorhistidinekinase][protein_id=WP_003951075.1][location=1514725..1518456][gbkey=CDS]	lcl|NC_020990.1_prot_WP_003951075.1_1249[locus_tag=XNR_RS06295][protein=sensorhistidinekinase][protein_id=WP_003951075.1][location=1514725..1518456][gbkey=CDS]	LPPSGRGDGGTPLYDTLETNWFRGQGGEPQE	GDGGTPLYDT(1)LETNWFR	154	UID154	1
lcl|NC_020990.1_prot_WP_008406866.1_2309 [locus_tag=XNR_RS11625] [protein=GTPase] [protein_id=WP_008406866.1] [location=complement(2736828..2737436)] [gbkey=CDS]	#NUM!	#NUM!	#NUM!	#NUM!					#NUM!	13.5221	12.2315	#NUM!					T	2	1112	___1	0.984518	3.44883e-25	84.309	83.867	84.309	-1.8622	79875	10	lcl|NC_020990.1_prot_WP_008406866.1_2309[locus_tag=XNR_RS11625][protein=GTPase][protein_id=WP_008406866.1][location=complement(2736828..2737436)][gbkey=CDS]	10	lcl|NC_020990.1_prot_WP_008406866.1_2309[locus_tag=XNR_RS11625][protein=GTPase][protein_id=WP_008406866.1][location=complement(2736828..2737436)][gbkey=CDS]	lcl|NC_020990.1_prot_WP_008406866.1_2309[locus_tag=XNR_RS11625][protein=GTPase][protein_id=WP_008406866.1][location=complement(2736828..2737436)][gbkey=CDS]	______MDSNPSSAETAQGPLYVSEAVTTAA	MDSNPS(0.002)S(0.013)AET(0.985)AQGPLYVSEAVTTAAK	155	UID155	1
lcl|NC_020990.1_prot_WP_008409111.1_2830 [locus_tag=XNR_RS29860] [protein=hypothetical protein] [protein_id=WP_008409111.1] [location=complement(3282225..3282434)] [gbkey=CDS]	18.224	14.196	14.9407	#NUM!					19.603	17.5209	13.2493	12.6599					T	4	1129	___1	0.995438	9.69188e-44	167.56	154.03	167.56	2.4428	12495000	20	lcl|NC_020990.1_prot_WP_008409111.1_2830[locus_tag=XNR_RS29860][protein=hypotheticalprotein][protein_id=WP_008409111.1][location=complement(3282225..3282434)][gbkey=CDS]	20	lcl|NC_020990.1_prot_WP_008409111.1_2830[locus_tag=XNR_RS29860][protein=hypotheticalprotein][protein_id=WP_008409111.1][location=complement(3282225..3282434)][gbkey=CDS]	lcl|NC_020990.1_prot_WP_008409111.1_2830[locus_tag=XNR_RS29860][protein=hypotheticalprotein][protein_id=WP_008409111.1][location=complement(3282225..3282434)][gbkey=CDS]	PQSPQGPQGHDPAGSTQMFRAFVDEPGPAGQ	AHNPQSPQGPQGHDPAGS(0.005)T(0.995)QMFR	156	UID156	1
lcl|NC_020990.1_prot_WP_015506679.1_31 [locus_tag=XNR_RS00150] [protein=phosphoenolpyruvate--protein phosphotransferase] [protein_id=WP_015506679.1] [location=46534..48204] [gbkey=CDS]	#NUM!	#NUM!	#NUM!	#NUM!					#NUM!	13.3745	#NUM!	#NUM!					T	2	1241	___1	0.812752	7.53867e-07	61.23	57.789	61.23	-1.41	72229	188	lcl|NC_020990.1_prot_WP_015506679.1_31[locus_tag=XNR_RS00150][protein=phosphoenolpyruvate--proteinphosphotransferase][protein_id=WP_015506679.1][location=46534..48204][gbkey=CDS]	188	lcl|NC_020990.1_prot_WP_015506679.1_31[locus_tag=XNR_RS00150][protein=phosphoenolpyruvate--proteinphosphotransferase][protein_id=WP_015506679.1][location=46534..48204][gbkey=CDS]	lcl|NC_020990.1_prot_WP_015506679.1_31[locus_tag=XNR_RS00150][protein=phosphoenolpyruvate--proteinphosphotransferase][protein_id=WP_015506679.1][location=46534..48204][gbkey=CDS]	RVLALVTEEGGPTSHTAILAKILGLPAVVAC	VLALVTEEGGPT(0.054)S(0.133)HT(0.813)AILAK	157	UID157	1
lcl|NC_020990.1_prot_WP_015506710.1_139 [locus_tag=XNR_RS00685] [protein=PQQ-binding-like beta-propeller repeat protein] [protein_id=WP_015506710.1] [location=complement(168882..171110)] [gbkey=CDS]	#NUM!	#NUM!	#NUM!	#NUM!					#NUM!	10.6466	#NUM!	#NUM!					T	2	1242	___1	0.998194	0.00632782	97.084	86.758	97.084	-0.82281	1603	164	lcl|NC_020990.1_prot_WP_015506710.1_139[locus_tag=XNR_RS00685][protein=PQQ-binding-likebeta-propellerrepeatprotein][protein_id=WP_015506710.1][location=complement(168882..171110)][gbkey=CDS]	164	lcl|NC_020990.1_prot_WP_015506710.1_139[locus_tag=XNR_RS00685][protein=PQQ-binding-likebeta-propellerrepeatprotein][protein_id=WP_015506710.1][location=complement(168882..171110)][gbkey=CDS]	lcl|NC_020990.1_prot_WP_015506710.1_139[locus_tag=XNR_RS00685][protein=PQQ-binding-likebeta-propellerrepeatprotein][protein_id=WP_015506710.1][location=complement(168882..171110)][gbkey=CDS]	PRVIDFGISRAADQQTLTMTGRVIGTPPFMS	AADQQT(0.998)LT(0.002)MTGR	158	UID158	1
lcl|NC_020990.1_prot_WP_015506710.1_139 [locus_tag=XNR_RS00685] [protein=PQQ-binding-like beta-propeller repeat protein] [protein_id=WP_015506710.1] [location=complement(168882..171110)] [gbkey=CDS]	15.2362	#NUM!	#NUM!	#NUM!					#NUM!	16.1468	16.2224	#NUM!					T	2	1242	___1	0.973073	0.000162008	110.9	92.806	110.9	-0.27631	187610	166	lcl|NC_020990.1_prot_WP_015506710.1_139[locus_tag=XNR_RS00685][protein=PQQ-binding-likebeta-propellerrepeatprotein][protein_id=WP_015506710.1][location=complement(168882..171110)][gbkey=CDS]	166	lcl|NC_020990.1_prot_WP_015506710.1_139[locus_tag=XNR_RS00685][protein=PQQ-binding-likebeta-propellerrepeatprotein][protein_id=WP_015506710.1][location=complement(168882..171110)][gbkey=CDS]	lcl|NC_020990.1_prot_WP_015506710.1_139[locus_tag=XNR_RS00685][protein=PQQ-binding-likebeta-propellerrepeatprotein][protein_id=WP_015506710.1][location=complement(168882..171110)][gbkey=CDS]	VIDFGISRAADQQTLTMTGRVIGTPPFMSPE	AADQQT(0.018)LT(0.973)MT(0.009)GR	159	UID159	1
lcl|NC_020990.1_prot_WP_015506710.1_139 [locus_tag=XNR_RS00685] [protein=PQQ-binding-like beta-propeller repeat protein] [protein_id=WP_015506710.1] [location=complement(168882..171110)] [gbkey=CDS]	#NUM!	#NUM!	#NUM!	#NUM!					#NUM!	#NUM!	#NUM!	15.9579					T	2	1242	___1	0.982106	4.13875e-25	153.05	130.91	153.05	1.4372	125540	168	lcl|NC_020990.1_prot_WP_015506710.1_139[locus_tag=XNR_RS00685][protein=PQQ-binding-likebeta-propellerrepeatprotein][protein_id=WP_015506710.1][location=complement(168882..171110)][gbkey=CDS]	168	lcl|NC_020990.1_prot_WP_015506710.1_139[locus_tag=XNR_RS00685][protein=PQQ-binding-likebeta-propellerrepeatprotein][protein_id=WP_015506710.1][location=complement(168882..171110)][gbkey=CDS]	lcl|NC_020990.1_prot_WP_015506710.1_139[locus_tag=XNR_RS00685][protein=PQQ-binding-likebeta-propellerrepeatprotein][protein_id=WP_015506710.1][location=complement(168882..171110)][gbkey=CDS]	DFGISRAADQQTLTMTGRVIGTPPFMSPEQL	AADQQT(0.002)LT(0.016)MT(0.982)GR	160	UID160	1
lcl|NC_020990.1_prot_WP_015506899.1_762 [locus_tag=XNR_RS03810] [protein=ABC transporter permease] [protein_id=WP_015506899.1] [location=complement(907610..908977)] [gbkey=CDS]	#NUM!	#NUM!	#NUM!	#NUM!					#NUM!	#NUM!	#NUM!	#NUM!					T	3	1253	___1	0.742699	1.43915e-37	81.644	66.205	44.654	1.6645	280850	4	lcl|NC_020990.1_prot_WP_015506899.1_762[locus_tag=XNR_RS03810][protein=ABCtransporterpermease][protein_id=WP_015506899.1][location=complement(907610..908977)][gbkey=CDS]	4	lcl|NC_020990.1_prot_WP_015506899.1_762[locus_tag=XNR_RS03810][protein=ABCtransporterpermease][protein_id=WP_015506899.1][location=complement(907610..908977)][gbkey=CDS]	lcl|NC_020990.1_prot_WP_015506899.1_762[locus_tag=XNR_RS03810][protein=ABCtransporterpermease][protein_id=WP_015506899.1][location=complement(907610..908977)][gbkey=CDS]	____________MSDTQPGKQPGQSPAAADQ	S(0.248)DT(0.743)QPGKQPGQS(0.009)PAAADQAPAEAEGTTK	161	UID161	1
lcl|NC_020990.1_prot_WP_015507092.1_1429 [locus_tag=XNR_RS07190] [protein=ATP-binding protein] [protein_id=WP_015507092.1] [location=complement(1727896..1730313)] [gbkey=CDS]	15.1917	16.6716	#NUM!	#NUM!					14.7837	#NUM!	#NUM!	#NUM!					T	2	1279	___1	0.999991	2.54238e-06	85.813	80.115	85.813	0.27872	278260	578	lcl|NC_020990.1_prot_WP_015507092.1_1429[locus_tag=XNR_RS07190][protein=ATP-bindingprotein][protein_id=WP_015507092.1][location=complement(1727896..1730313)][gbkey=CDS]	578	lcl|NC_020990.1_prot_WP_015507092.1_1429[locus_tag=XNR_RS07190][protein=ATP-bindingprotein][protein_id=WP_015507092.1][location=complement(1727896..1730313)][gbkey=CDS]	lcl|NC_020990.1_prot_WP_015507092.1_1429[locus_tag=XNR_RS07190][protein=ATP-bindingprotein][protein_id=WP_015507092.1][location=complement(1727896..1730313)][gbkey=CDS]	PTDGPPVPPRRDGLGTPPTGFPRTTPAAGVT	DGLGT(1)PPTGFPR	162	UID162	1
lcl|NC_020990.1_prot_WP_015507092.1_1429 [locus_tag=XNR_RS07190] [protein=ATP-binding protein] [protein_id=WP_015507092.1] [location=complement(1727896..1730313)] [gbkey=CDS]	14.1176	#NUM!	#NUM!	#NUM!					15.1805	15.1353	14.8816	15.8985					T	2	1279	___1	0.995186	1.6326e-41	147.56	130.27	147.56	-0.1312	207780	602	lcl|NC_020990.1_prot_WP_015507092.1_1429[locus_tag=XNR_RS07190][protein=ATP-bindingprotein][protein_id=WP_015507092.1][location=complement(1727896..1730313)][gbkey=CDS]	602	lcl|NC_020990.1_prot_WP_015507092.1_1429[locus_tag=XNR_RS07190][protein=ATP-bindingprotein][protein_id=WP_015507092.1][location=complement(1727896..1730313)][gbkey=CDS]	lcl|NC_020990.1_prot_WP_015507092.1_1429[locus_tag=XNR_RS07190][protein=ATP-bindingprotein][protein_id=WP_015507092.1][location=complement(1727896..1730313)][gbkey=CDS]	TPAAGVTRVQPAASATGATVVGGPAATAAKD	VQPAASAT(0.995)GAT(0.005)VVGGPAATAAK	163	UID163	1
lcl|NC_020990.1_prot_WP_015507092.1_1429 [locus_tag=XNR_RS07190] [protein=ATP-binding protein] [protein_id=WP_015507092.1] [location=complement(1727896..1730313)] [gbkey=CDS]	#NUM!	#NUM!	#NUM!	#NUM!					#NUM!	#NUM!	#NUM!	#NUM!					T	2	1279	___1	0.595469	1.31639e-24	72.311	64.346	72.311	-2.718	997.75	605	lcl|NC_020990.1_prot_WP_015507092.1_1429[locus_tag=XNR_RS07190][protein=ATP-bindingprotein][protein_id=WP_015507092.1][location=complement(1727896..1730313)][gbkey=CDS]	605	lcl|NC_020990.1_prot_WP_015507092.1_1429[locus_tag=XNR_RS07190][protein=ATP-bindingprotein][protein_id=WP_015507092.1][location=complement(1727896..1730313)][gbkey=CDS]	lcl|NC_020990.1_prot_WP_015507092.1_1429[locus_tag=XNR_RS07190][protein=ATP-bindingprotein][protein_id=WP_015507092.1][location=complement(1727896..1730313)][gbkey=CDS]	AGVTRVQPAASATGATVVGGPAATAAKDGRP	VQPAAS(0.059)AT(0.345)GAT(0.595)VVGGPAATAAK	164	UID164	1
lcl|NC_020990.1_prot_WP_015507198.1_1836 [locus_tag=XNR_RS09250] [protein=FHA domain-containing protein] [protein_id=WP_015507198.1] [location=2190116..2193079] [gbkey=CDS]	#NUM!	#NUM!	#NUM!	#NUM!					#NUM!	#NUM!	#NUM!	#NUM!					T	3	1288	___1	0.999999	7.68435e-18	102.37	85.51	102.37	0.86916	10943000	807	lcl|NC_020990.1_prot_WP_015507198.1_1836[locus_tag=XNR_RS09250][protein=FHAdomain-containingprotein][protein_id=WP_015507198.1][location=2190116..2193079][gbkey=CDS]	807	lcl|NC_020990.1_prot_WP_015507198.1_1836[locus_tag=XNR_RS09250][protein=FHAdomain-containingprotein][protein_id=WP_015507198.1][location=2190116..2193079][gbkey=CDS]	lcl|NC_020990.1_prot_WP_015507198.1_1836[locus_tag=XNR_RS09250][protein=FHAdomain-containingprotein][protein_id=WP_015507198.1][location=2190116..2193079][gbkey=CDS]	LPAQSQGEVEAPPSRTLRLRTTPGAAGEPTA	TVPTTLPAQSQGEVEAPPS(1)RT(1)LR	165	UID165	2
lcl|NC_020990.1_prot_WP_015507265.1_2021 [locus_tag=XNR_RS10190] [protein=hypothetical protein] [protein_id=WP_015507265.1] [location=complement(2417802..2420285)] [gbkey=CDS]	#NUM!	#NUM!	#NUM!	#NUM!					15.2956	#NUM!	12.3674	15.0128					T	2	1299	___1	0.823106	1.92563e-24	73.06	70.719	69.053	0.49915	92631	105	lcl|NC_020990.1_prot_WP_015507265.1_2021[locus_tag=XNR_RS10190][protein=hypotheticalprotein][protein_id=WP_015507265.1][location=complement(2417802..2420285)][gbkey=CDS]	105	lcl|NC_020990.1_prot_WP_015507265.1_2021[locus_tag=XNR_RS10190][protein=hypotheticalprotein][protein_id=WP_015507265.1][location=complement(2417802..2420285)][gbkey=CDS]	lcl|NC_020990.1_prot_WP_015507265.1_2021[locus_tag=XNR_RS10190][protein=hypotheticalprotein][protein_id=WP_015507265.1][location=complement(2417802..2420285)][gbkey=CDS]	ADEPPAPPRSNDLEQTSFLLSPPEWLQEAAD	S(0.006)NDLEQT(0.823)S(0.171)FLLSPPEWLQEAADK	166	UID166	1
lcl|NC_020990.1_prot_WP_015507324.1_2207 [locus_tag=XNR_RS11110] [protein=PQQ-binding-like beta-propeller repeat protein] [protein_id=WP_015507324.1] [location=complement(2616409..2618784)] [gbkey=CDS]	#NUM!	#NUM!	#NUM!	#NUM!					#NUM!	14.0861	#NUM!	#NUM!					T	2	1306	___1	1	0.000696526	87.573	70.103	87.573	2.5853	84635	6	lcl|NC_020990.1_prot_WP_015507324.1_2207[locus_tag=XNR_RS11110][protein=PQQ-binding-likebeta-propellerrepeatprotein][protein_id=WP_015507324.1][location=complement(2616409..2618784)][gbkey=CDS]	6	lcl|NC_020990.1_prot_WP_015507324.1_2207[locus_tag=XNR_RS11110][protein=PQQ-binding-likebeta-propellerrepeatprotein][protein_id=WP_015507324.1][location=complement(2616409..2618784)][gbkey=CDS]	lcl|NC_020990.1_prot_WP_015507324.1_2207[locus_tag=XNR_RS11110][protein=PQQ-binding-likebeta-propellerrepeatprotein][protein_id=WP_015507324.1][location=complement(2616409..2618784)][gbkey=CDS]	__________MVEQLTQHDPRRIGPFEVLSR	VEQLT(1)QHDPR	167	UID167	1
lcl|NC_020990.1_prot_WP_015507389.1_2430 [locus_tag=XNR_RS12225] [protein=STAS domain-containing protein] [protein_id=WP_015507389.1] [location=2844810..2845664] [gbkey=CDS]	#NUM!	19.1652	13.2454	15.9971					#NUM!	#NUM!	#NUM!	21.5796					T	3	1312	___1	0.780292	1.12545e-59	130.81	117.5	95.263	0.23291	5389600	173	lcl|NC_020990.1_prot_WP_015507389.1_2430[locus_tag=XNR_RS12225][protein=STASdomain-containingprotein][protein_id=WP_015507389.1][location=2844810..2845664][gbkey=CDS]	173	lcl|NC_020990.1_prot_WP_015507389.1_2430[locus_tag=XNR_RS12225][protein=STASdomain-containingprotein][protein_id=WP_015507389.1][location=2844810..2845664][gbkey=CDS]	lcl|NC_020990.1_prot_WP_015507389.1_2430[locus_tag=XNR_RS12225][protein=STASdomain-containingprotein][protein_id=WP_015507389.1][location=2844810..2845664][gbkey=CDS]	VVKLWDGVVAVPLVGTLDSARTQVVMERLLQ	LWDGVVAVPLVGT(0.78)LDS(0.154)ART(0.066)QVVMER	168	UID168	1
lcl|NC_020990.1_prot_WP_015507389.1_2430 [locus_tag=XNR_RS12225] [protein=STAS domain-containing protein] [protein_id=WP_015507389.1] [location=2844810..2845664] [gbkey=CDS]	#NUM!	#NUM!	19.6482	#NUM!					#NUM!	#NUM!	#NUM!	#NUM!					T	3	1312	___1	0.667162	3.7818e-40	107.46	98.97	53.782	0.45937	1862700	179	lcl|NC_020990.1_prot_WP_015507389.1_2430[locus_tag=XNR_RS12225][protein=STASdomain-containingprotein][protein_id=WP_015507389.1][location=2844810..2845664][gbkey=CDS]	179	lcl|NC_020990.1_prot_WP_015507389.1_2430[locus_tag=XNR_RS12225][protein=STASdomain-containingprotein][protein_id=WP_015507389.1][location=2844810..2845664][gbkey=CDS]	lcl|NC_020990.1_prot_WP_015507389.1_2430[locus_tag=XNR_RS12225][protein=STASdomain-containingprotein][protein_id=WP_015507389.1][location=2844810..2845664][gbkey=CDS]	GVVAVPLVGTLDSARTQVVMERLLQALIDYN	LWDGVVAVPLVGT(0.045)LDS(0.288)ART(0.667)QVVMER	169	UID169	1
lcl|NC_020990.1_prot_WP_015507469.1_2707 [locus_tag=XNR_RS13630] [protein=serine/threonine protein kinase] [protein_id=WP_015507469.1] [location=3127536..3129290] [gbkey=CDS]	#NUM!	#NUM!	#NUM!	#NUM!					#NUM!	#NUM!	#NUM!	#NUM!					T	2	1321	___1	0.254354	1.87103e-13	53.967	52.343	53.967	1.7984	0	169	lcl|NC_020990.1_prot_WP_015507469.1_2707[locus_tag=XNR_RS13630][protein=serine/threonineproteinkinase][protein_id=WP_015507469.1][location=3127536..3129290][gbkey=CDS]	169	lcl|NC_020990.1_prot_WP_015507469.1_2707[locus_tag=XNR_RS13630][protein=serine/threonineproteinkinase][protein_id=WP_015507469.1][location=3127536..3129290][gbkey=CDS]	lcl|NC_020990.1_prot_WP_015507469.1_2707[locus_tag=XNR_RS13630][protein=serine/threonineproteinkinase][protein_id=WP_015507469.1][location=3127536..3129290][gbkey=CDS]	RPVLTDFGIAALRESTSLTATGELVGSPDYI	ES(0.254)T(0.254)S(0.254)LT(0.03)AT(0.207)GELVGSPDYIAPER	170	UID170
lcl|NC_020990.1_prot_WP_015507469.1_2707 [locus_tag=XNR_RS13630] [protein=serine/threonine protein kinase] [protein_id=WP_015507469.1] [location=3127536..3129290] [gbkey=CDS]	15.1785	#NUM!	#NUM!	#NUM!					#NUM!	#NUM!	#NUM!	#NUM!					T	2	1321	___1	0.953214	1.00744e-08	83.358	74.593	46.823	1.9199	149370	174	lcl|NC_020990.1_prot_WP_015507469.1_2707[locus_tag=XNR_RS13630][protein=serine/threonineproteinkinase][protein_id=WP_015507469.1][location=3127536..3129290][gbkey=CDS]	174	lcl|NC_020990.1_prot_WP_015507469.1_2707[locus_tag=XNR_RS13630][protein=serine/threonineproteinkinase][protein_id=WP_015507469.1][location=3127536..3129290][gbkey=CDS]	lcl|NC_020990.1_prot_WP_015507469.1_2707[locus_tag=XNR_RS13630][protein=serine/threonineproteinkinase][protein_id=WP_015507469.1][location=3127536..3129290][gbkey=CDS]	DFGIAALRESTSLTATGELVGSPDYIAPERL	ES(0.002)T(0.002)S(0.004)LT(0.037)AT(0.953)GELVGS(0.002)PDYIAPER	171	UID171	1
lcl|NC_020990.1_prot_WP_015507513.1_2842 [locus_tag=XNR_RS30330] [protein=PAS domain-containing protein] [protein_id=WP_015507513.1] [location=3294595..3299835] [gbkey=CDS]	#NUM!	#NUM!	#NUM!	#NUM!					#NUM!	#NUM!	#NUM!	#NUM!					T	3	1328	___1	0.999999	5.21577e-140	117.15	117.04	117.15	2.8781	5614500	689	lcl|NC_020990.1_prot_WP_015507513.1_2842[locus_tag=XNR_RS30330][protein=PASdomain-containingprotein][protein_id=WP_015507513.1][location=3294595..3299835][gbkey=CDS]	689	lcl|NC_020990.1_prot_WP_015507513.1_2842[locus_tag=XNR_RS30330][protein=PASdomain-containingprotein][protein_id=WP_015507513.1][location=3294595..3299835][gbkey=CDS]	lcl|NC_020990.1_prot_WP_015507513.1_2842[locus_tag=XNR_RS30330][protein=PASdomain-containingprotein][protein_id=WP_015507513.1][location=3294595..3299835][gbkey=CDS]	AAPTGRRRGRRAADETPVKAVLAGQDGGETP	AADET(1)PVKAVLAGQDGGET(0.996)PAAGS(0.004)AVALPAPTGAAEGGTGR	172	UID172	2
lcl|NC_020990.1_prot_WP_015507513.1_2842 [locus_tag=XNR_RS30330] [protein=PAS domain-containing protein] [protein_id=WP_015507513.1] [location=3294595..3299835] [gbkey=CDS]	21.4537	20.6824	20.5393	20.3266					20.6691	21.4907	20.7434	20.2097					T	4	1328	___1	0.999996	2.88598e-163	186.95	166.91	77.147	0.19137	62013000	703	lcl|NC_020990.1_prot_WP_015507513.1_2842[locus_tag=XNR_RS30330][protein=PASdomain-containingprotein][protein_id=WP_015507513.1][location=3294595..3299835][gbkey=CDS]	703	lcl|NC_020990.1_prot_WP_015507513.1_2842[locus_tag=XNR_RS30330][protein=PASdomain-containingprotein][protein_id=WP_015507513.1][location=3294595..3299835][gbkey=CDS]	lcl|NC_020990.1_prot_WP_015507513.1_2842[locus_tag=XNR_RS30330][protein=PASdomain-containingprotein][protein_id=WP_015507513.1][location=3294595..3299835][gbkey=CDS]	ETPVKAVLAGQDGGETPAAGSAVALPAPTGA	AVLAGQDGGET(1)PAAGSAVALPAPTGAAEGGTGRR	173	UID173	1;2
lcl|NC_020990.1_prot_WP_015507513.1_2842 [locus_tag=XNR_RS30330] [protein=PAS domain-containing protein] [protein_id=WP_015507513.1] [location=3294595..3299835] [gbkey=CDS]	16.8086	#NUM!	#NUM!	#NUM!					#NUM!	15.912	13.3768	#NUM!					T	2	1328	___1	0.948218	8.33088e-38	71.892	71.293	59.689	1.6087	289500	664	lcl|NC_020990.1_prot_WP_015507513.1_2842[locus_tag=XNR_RS30330][protein=PASdomain-containingprotein][protein_id=WP_015507513.1][location=3294595..3299835][gbkey=CDS]	664	lcl|NC_020990.1_prot_WP_015507513.1_2842[locus_tag=XNR_RS30330][protein=PASdomain-containingprotein][protein_id=WP_015507513.1][location=3294595..3299835][gbkey=CDS]	lcl|NC_020990.1_prot_WP_015507513.1_2842[locus_tag=XNR_RS30330][protein=PASdomain-containingprotein][protein_id=WP_015507513.1][location=3294595..3299835][gbkey=CDS]	PRSSVDSFLGTSSDGTPAAPEPAPAAAPTGR	SSVDSFLGT(0.004)S(0.011)S(0.035)DGT(0.948)PAAPEPAPAAAPT(0.001)GR	174	UID174	1
lcl|NC_020990.1_prot_WP_015507513.1_2842 [locus_tag=XNR_RS30330] [protein=PAS domain-containing protein] [protein_id=WP_015507513.1] [location=3294595..3299835] [gbkey=CDS]	18.4135	18.5273	#NUM!	#NUM!					15.3848	18.7578	#NUM!	16.9667					T	3	1328	___1	1	4.83452e-06	72.627	58.436	55.094	1.3245	1657200	1372	lcl|NC_020990.1_prot_WP_015507513.1_2842[locus_tag=XNR_RS30330][protein=PASdomain-containingprotein][protein_id=WP_015507513.1][location=3294595..3299835][gbkey=CDS]	1372	lcl|NC_020990.1_prot_WP_015507513.1_2842[locus_tag=XNR_RS30330][protein=PASdomain-containingprotein][protein_id=WP_015507513.1][location=3294595..3299835][gbkey=CDS]	lcl|NC_020990.1_prot_WP_015507513.1_2842[locus_tag=XNR_RS30330][protein=PASdomain-containingprotein][protein_id=WP_015507513.1][location=3294595..3299835][gbkey=CDS]	EQQAASAQSRAFSVRTLGQGVPFAAPGRPAE	T(1)LGQGVPFAAPGRPAEPQR	175	UID175	1
lcl|NC_020990.1_prot_WP_015507598.1_3133 [locus_tag=XNR_RS15845] [protein=hypothetical protein] [protein_id=WP_015507598.1] [location=3642830..3643864] [gbkey=CDS]	#NUM!	#NUM!	#NUM!	#NUM!					#NUM!	#NUM!	#NUM!	#NUM!					T	2	1338	___1	0.248271	0.00469037	40.324	30.582	40.324	-1.1452	0	313	lcl|NC_020990.1_prot_WP_015507598.1_3133[locus_tag=XNR_RS15845][protein=hypotheticalprotein][protein_id=WP_015507598.1][location=3642830..3643864][gbkey=CDS]	313	lcl|NC_020990.1_prot_WP_015507598.1_3133[locus_tag=XNR_RS15845][protein=hypotheticalprotein][protein_id=WP_015507598.1][location=3642830..3643864][gbkey=CDS]	lcl|NC_020990.1_prot_WP_015507598.1_3133[locus_tag=XNR_RS15845][protein=hypotheticalprotein][protein_id=WP_015507598.1][location=3642830..3643864][gbkey=CDS]	PPRGRYAPVPAPSSSTTTATLRWAAPAAALV	YAPVPAPS(0.035)S(0.053)S(0.114)T(0.248)T(0.248)T(0.248)AT(0.053)LR	176	UID176
lcl|NC_020990.1_prot_WP_015507598.1_3133 [locus_tag=XNR_RS15845] [protein=hypothetical protein] [protein_id=WP_015507598.1] [location=3642830..3643864] [gbkey=CDS]	#NUM!	#NUM!	#NUM!	#NUM!					#NUM!	#NUM!	#NUM!	#NUM!					T	2	1338	___1	0.292269	0.0028291	63.421	61.106	63.421	-0.98287	0	314	lcl|NC_020990.1_prot_WP_015507598.1_3133[locus_tag=XNR_RS15845][protein=hypotheticalprotein][protein_id=WP_015507598.1][location=3642830..3643864][gbkey=CDS]	314	lcl|NC_020990.1_prot_WP_015507598.1_3133[locus_tag=XNR_RS15845][protein=hypotheticalprotein][protein_id=WP_015507598.1][location=3642830..3643864][gbkey=CDS]	lcl|NC_020990.1_prot_WP_015507598.1_3133[locus_tag=XNR_RS15845][protein=hypotheticalprotein][protein_id=WP_015507598.1][location=3642830..3643864][gbkey=CDS]	PRGRYAPVPAPSSSTTTATLRWAAPAAALVV	YAPVPAPS(0.035)S(0.085)S(0.122)T(0.122)T(0.292)T(0.292)AT(0.051)LR	177	UID177
lcl|NC_020990.1_prot_WP_015507598.1_3133 [locus_tag=XNR_RS15845] [protein=hypothetical protein] [protein_id=WP_015507598.1] [location=3642830..3643864] [gbkey=CDS]	#NUM!	#NUM!	#NUM!	#NUM!					#NUM!	#NUM!	#NUM!	#NUM!					T	2	1338	___1	0.292269	0.0028291	63.421	61.106	63.421	-0.98287	0	315	lcl|NC_020990.1_prot_WP_015507598.1_3133[locus_tag=XNR_RS15845][protein=hypotheticalprotein][protein_id=WP_015507598.1][location=3642830..3643864][gbkey=CDS]	315	lcl|NC_020990.1_prot_WP_015507598.1_3133[locus_tag=XNR_RS15845][protein=hypotheticalprotein][protein_id=WP_015507598.1][location=3642830..3643864][gbkey=CDS]	lcl|NC_020990.1_prot_WP_015507598.1_3133[locus_tag=XNR_RS15845][protein=hypotheticalprotein][protein_id=WP_015507598.1][location=3642830..3643864][gbkey=CDS]	RGRYAPVPAPSSSTTTATLRWAAPAAALVVA	YAPVPAPS(0.035)S(0.085)S(0.122)T(0.122)T(0.292)T(0.292)AT(0.051)LR	178	UID178
lcl|NC_020990.1_prot_WP_015507626.1_3265 [locus_tag=XNR_RS16500] [protein=hypothetical protein] [protein_id=WP_015507626.1] [location=3771492..3773102] [gbkey=CDS]	#NUM!	13.5032	#NUM!	#NUM!					#NUM!	#NUM!	#NUM!	#NUM!					T	2	1339	___1	0.772932	3.29089e-100	124.36	115.59	44.667	-3.0159	2439400	278	lcl|NC_020990.1_prot_WP_015507626.1_3265[locus_tag=XNR_RS16500][protein=hypotheticalprotein][protein_id=WP_015507626.1][location=3771492..3773102][gbkey=CDS]	278	lcl|NC_020990.1_prot_WP_015507626.1_3265[locus_tag=XNR_RS16500][protein=hypotheticalprotein][protein_id=WP_015507626.1][location=3771492..3773102][gbkey=CDS]	lcl|NC_020990.1_prot_WP_015507626.1_3265[locus_tag=XNR_RS16500][protein=hypotheticalprotein][protein_id=WP_015507626.1][location=3771492..3773102][gbkey=CDS]	AAEEPAADGPAYGPATVTGNTRITDAQRARA	AAPAAEEPAADGPAY(0.01)GPAT(0.773)VT(0.108)GNT(0.108)R	179	UID179	1
lcl|NC_020990.1_prot_WP_015507626.1_3265 [locus_tag=XNR_RS16500] [protein=hypothetical protein] [protein_id=WP_015507626.1] [location=3771492..3773102] [gbkey=CDS]	20.4482	19.885	19.7388	19.2462					21.0151	20.7481	20.6181	20.8882					T	3	1339	___1	0.959674	7.68158e-227	236.77	222.53	124.3	1.2423	23592000	280	lcl|NC_020990.1_prot_WP_015507626.1_3265[locus_tag=XNR_RS16500][protein=hypotheticalprotein][protein_id=WP_015507626.1][location=3771492..3773102][gbkey=CDS]	280	lcl|NC_020990.1_prot_WP_015507626.1_3265[locus_tag=XNR_RS16500][protein=hypotheticalprotein][protein_id=WP_015507626.1][location=3771492..3773102][gbkey=CDS]	lcl|NC_020990.1_prot_WP_015507626.1_3265[locus_tag=XNR_RS16500][protein=hypotheticalprotein][protein_id=WP_015507626.1][location=3771492..3773102][gbkey=CDS]	EEPAADGPAYGPATVTGNTRITDAQRARAEG	AAPAAEEPAADGPAYGPAT(0.006)VT(0.96)GNT(0.035)R	180	UID180	1
lcl|NC_020990.1_prot_WP_015507626.1_3265 [locus_tag=XNR_RS16500] [protein=hypothetical protein] [protein_id=WP_015507626.1] [location=3771492..3773102] [gbkey=CDS]	#NUM!	#NUM!	#NUM!	#NUM!					#NUM!	#NUM!	#NUM!	#NUM!					T	3	1339	___1	0.814152	8.88959e-72	124.3	120.85	122.97	0.73531	391080	283	lcl|NC_020990.1_prot_WP_015507626.1_3265[locus_tag=XNR_RS16500][protein=hypotheticalprotein][protein_id=WP_015507626.1][location=3771492..3773102][gbkey=CDS]	283	lcl|NC_020990.1_prot_WP_015507626.1_3265[locus_tag=XNR_RS16500][protein=hypotheticalprotein][protein_id=WP_015507626.1][location=3771492..3773102][gbkey=CDS]	lcl|NC_020990.1_prot_WP_015507626.1_3265[locus_tag=XNR_RS16500][protein=hypotheticalprotein][protein_id=WP_015507626.1][location=3771492..3773102][gbkey=CDS]	AADGPAYGPATVTGNTRITDAQRARAEGRSP	AAPAAEEPAADGPAYGPAT(0.009)VT(0.177)GNT(0.814)R	181	UID181	1
lcl|NC_020990.1_prot_WP_015507732.1_3740 [locus_tag=XNR_RS18885] [protein=serine/threonine protein kinase] [protein_id=WP_015507732.1] [location=4333107..4335047] [gbkey=CDS]	#NUM!	#NUM!	#NUM!	#NUM!					18.3699	18.5965	18.9425	#NUM!					T	3	1355	___1	1	2.57817e-29	78.359	77.065	78.359	0.33753	1238900	300	lcl|NC_020990.1_prot_WP_015507732.1_3740[locus_tag=XNR_RS18885][protein=serine/threonineproteinkinase][protein_id=WP_015507732.1][location=4333107..4335047][gbkey=CDS]	300	lcl|NC_020990.1_prot_WP_015507732.1_3740[locus_tag=XNR_RS18885][protein=serine/threonineproteinkinase][protein_id=WP_015507732.1][location=4333107..4335047][gbkey=CDS]	lcl|NC_020990.1_prot_WP_015507732.1_3740[locus_tag=XNR_RS18885][protein=serine/threonineproteinkinase][protein_id=WP_015507732.1][location=4333107..4335047][gbkey=CDS]	VIASEEAGAGQAADATKVVPLPKPADGAARE	DVIASEEAGAGQAADAT(1)KVVPLPKPADGAAR	182	UID182	1
lcl|NC_020990.1_prot_WP_015507756.1_3804 [locus_tag=XNR_RS19205] [protein=XRE family transcriptional regulator] [protein_id=WP_015507756.1] [location=4408801..4409868] [gbkey=CDS]	19.6962	18.9629	19.2334	#NUM!					19.2294	19.5942	18.9521	18.6811					T	3	1357	___1	1	7.67801e-50	149.62	132.35	122.61	0.39646	15792000	114	lcl|NC_020990.1_prot_WP_015507756.1_3804[locus_tag=XNR_RS19205][protein=XREfamilytranscriptionalregulator][protein_id=WP_015507756.1][location=4408801..4409868][gbkey=CDS]	114	lcl|NC_020990.1_prot_WP_015507756.1_3804[locus_tag=XNR_RS19205][protein=XREfamilytranscriptionalregulator][protein_id=WP_015507756.1][location=4408801..4409868][gbkey=CDS]	lcl|NC_020990.1_prot_WP_015507756.1_3804[locus_tag=XNR_RS19205][protein=XREfamilytranscriptionalregulator][protein_id=WP_015507756.1][location=4408801..4409868][gbkey=CDS]	EAIRITQARAALGDFTPPQGIDLGHRAPKAG	AALGDFT(1)PPQGIDLGHRAPK	183	UID183	1
lcl|NC_020990.1_prot_WP_015508019.1_4678 [gene=pknB] [locus_tag=XNR_RS23615] [protein=Stk1 family PASTA domain-containing Ser/Thr kinase] [protein_id=WP_015508019.1] [location=complement(5420215..5422089)] [gbkey=CDS]	#NUM!	#NUM!	#NUM!	#NUM!					#NUM!	#NUM!	#NUM!	#NUM!					T	3	1392	___1	0.60891	1.06055e-21	44.781	43.762	42.78	2.3829	265300	156	lcl|NC_020990.1_prot_WP_015508019.1_4678[gene=pknB][locus_tag=XNR_RS23615][protein=Stk1familyPASTAdomain-containingSer/Thrkinase][protein_id=WP_015508019.1][location=complement(5420215..5422089)][gbkey=CDS]	156	lcl|NC_020990.1_prot_WP_015508019.1_4678[gene=pknB][locus_tag=XNR_RS23615][protein=Stk1familyPASTAdomain-containingSer/Thrkinase][protein_id=WP_015508019.1][location=complement(5420215..5422089)][gbkey=CDS]	lcl|NC_020990.1_prot_WP_015508019.1_4678[gene=pknB][locus_tag=XNR_RS23615][protein=Stk1familyPASTAdomain-containingSer/Thrkinase][protein_id=WP_015508019.1][location=complement(5420215..5422089)][gbkey=CDS]	GRVKVADFGLVKAVDTVTNTTGAVLGTVSYL	AVDT(0.609)VT(0.374)NT(0.493)T(0.493)GAVLGT(0.025)VS(0.003)Y(0.003)LAPEQIEQDDVADAR	184	UID184	2
lcl|NC_020990.1_prot_WP_015508019.1_4678 [gene=pknB] [locus_tag=XNR_RS23615] [protein=Stk1 family PASTA domain-containing Ser/Thr kinase] [protein_id=WP_015508019.1] [location=complement(5420215..5422089)] [gbkey=CDS]	#NUM!	#NUM!	#NUM!	#NUM!					#NUM!	#NUM!	#NUM!	#NUM!					T	3	1392	___1	0.885055	1.17103e-64	117.64	113.24	60.78	2.2905	#NUM!	158	lcl|NC_020990.1_prot_WP_015508019.1_4678[gene=pknB][locus_tag=XNR_RS23615][protein=Stk1familyPASTAdomain-containingSer/Thrkinase][protein_id=WP_015508019.1][location=complement(5420215..5422089)][gbkey=CDS]	158	lcl|NC_020990.1_prot_WP_015508019.1_4678[gene=pknB][locus_tag=XNR_RS23615][protein=Stk1familyPASTAdomain-containingSer/Thrkinase][protein_id=WP_015508019.1][location=complement(5420215..5422089)][gbkey=CDS]	lcl|NC_020990.1_prot_WP_015508019.1_4678[gene=pknB][locus_tag=XNR_RS23615][protein=Stk1familyPASTAdomain-containingSer/Thrkinase][protein_id=WP_015508019.1][location=complement(5420215..5422089)][gbkey=CDS]	VKVADFGLVKAVDTVTNTTGAVLGTVSYLAP	AVDT(0.043)VT(0.885)NT(0.532)T(0.532)GAVLGT(0.007)VS(0.001)Y(0.001)LAPEQIEQDDVADAR	185	UID185	2
lcl|NC_020990.1_prot_WP_015508019.1_4678 [gene=pknB] [locus_tag=XNR_RS23615] [protein=Stk1 family PASTA domain-containing Ser/Thr kinase] [protein_id=WP_015508019.1] [location=complement(5420215..5422089)] [gbkey=CDS]	#NUM!	#NUM!	#NUM!	#NUM!					#NUM!	#NUM!	#NUM!	#NUM!					T	3	1392	___1	0.99437	1.68603e-134	207.98	200.79	207.98	1.3682	#NUM!	160	lcl|NC_020990.1_prot_WP_015508019.1_4678[gene=pknB][locus_tag=XNR_RS23615][protein=Stk1familyPASTAdomain-containingSer/Thrkinase][protein_id=WP_015508019.1][location=complement(5420215..5422089)][gbkey=CDS]	160	lcl|NC_020990.1_prot_WP_015508019.1_4678[gene=pknB][locus_tag=XNR_RS23615][protein=Stk1familyPASTAdomain-containingSer/Thrkinase][protein_id=WP_015508019.1][location=complement(5420215..5422089)][gbkey=CDS]	lcl|NC_020990.1_prot_WP_015508019.1_4678[gene=pknB][locus_tag=XNR_RS23615][protein=Stk1familyPASTAdomain-containingSer/Thrkinase][protein_id=WP_015508019.1][location=complement(5420215..5422089)][gbkey=CDS]	VADFGLVKAVDTVTNTTGAVLGTVSYLAPEQ	AVDTVT(0.011)NT(0.994)T(0.994)GAVLGTVSYLAPEQIEQDDVADAR	186	UID186	2
lcl|NC_020990.1_prot_WP_015508019.1_4678 [gene=pknB] [locus_tag=XNR_RS23615] [protein=Stk1 family PASTA domain-containing Ser/Thr kinase] [protein_id=WP_015508019.1] [location=complement(5420215..5422089)] [gbkey=CDS]	17.0051	#NUM!	13.9906	#NUM!					14.3991	14.2929	16.8932	14.872					T	3	1392	___1	0.99437	1.68603e-134	207.98	200.79	207.98	1.3682	#NUM!	161	lcl|NC_020990.1_prot_WP_015508019.1_4678[gene=pknB][locus_tag=XNR_RS23615][protein=Stk1familyPASTAdomain-containingSer/Thrkinase][protein_id=WP_015508019.1][location=complement(5420215..5422089)][gbkey=CDS]	161	lcl|NC_020990.1_prot_WP_015508019.1_4678[gene=pknB][locus_tag=XNR_RS23615][protein=Stk1familyPASTAdomain-containingSer/Thrkinase][protein_id=WP_015508019.1][location=complement(5420215..5422089)][gbkey=CDS]	lcl|NC_020990.1_prot_WP_015508019.1_4678[gene=pknB][locus_tag=XNR_RS23615][protein=Stk1familyPASTAdomain-containingSer/Thrkinase][protein_id=WP_015508019.1][location=complement(5420215..5422089)][gbkey=CDS]	ADFGLVKAVDTVTNTTGAVLGTVSYLAPEQI	AVDTVT(0.011)NT(0.994)T(0.994)GAVLGTVSYLAPEQIEQDDVADAR	187	UID187	1;2
lcl|NC_020990.1_prot_WP_015508019.1_4678 [gene=pknB] [locus_tag=XNR_RS23615] [protein=Stk1 family PASTA domain-containing Ser/Thr kinase] [protein_id=WP_015508019.1] [location=complement(5420215..5422089)] [gbkey=CDS]	#NUM!	#NUM!	#NUM!	#NUM!					#NUM!	17.8598	#NUM!	#NUM!					T	4	1392	___1	0.668981	2.77128e-13	72.248	70.875	46.988	1.1324	258870	314	lcl|NC_020990.1_prot_WP_015508019.1_4678[gene=pknB][locus_tag=XNR_RS23615][protein=Stk1familyPASTAdomain-containingSer/Thrkinase][protein_id=WP_015508019.1][location=complement(5420215..5422089)][gbkey=CDS]	314	lcl|NC_020990.1_prot_WP_015508019.1_4678[gene=pknB][locus_tag=XNR_RS23615][protein=Stk1familyPASTAdomain-containingSer/Thrkinase][protein_id=WP_015508019.1][location=complement(5420215..5422089)][gbkey=CDS]	lcl|NC_020990.1_prot_WP_015508019.1_4678[gene=pknB][locus_tag=XNR_RS23615][protein=Stk1familyPASTAdomain-containingSer/Thrkinase][protein_id=WP_015508019.1][location=complement(5420215..5422089)][gbkey=CDS]	FSTPARPADDDGVQRTSVLAAAPPEPPAPRR	FS(0.042)T(0.104)PARPADDDGVQRT(0.669)S(0.185)VLAAAPPEPPAPR	188	UID188	1
lcl|NC_020990.1_prot_WP_015508047.1_4780 [locus_tag=XNR_RS24135] [protein=branched-chain amino acid transport permease] [protein_id=WP_015508047.1] [location=complement(5542093..5543859)] [gbkey=CDS]	#NUM!	#NUM!	#NUM!	#NUM!					#NUM!	#NUM!	#NUM!	#NUM!					T	2	1397	___1	0.779311	0.00170809	58.045	54.309	58.045	-1.1705	13498	6	lcl|NC_020990.1_prot_WP_015508047.1_4780[locus_tag=XNR_RS24135][protein=branched-chainaminoacidtransportpermease][protein_id=WP_015508047.1][location=complement(5542093..5543859)][gbkey=CDS]	6	lcl|NC_020990.1_prot_WP_015508047.1_4780[locus_tag=XNR_RS24135][protein=branched-chainaminoacidtransportpermease][protein_id=WP_015508047.1][location=complement(5542093..5543859)][gbkey=CDS]	lcl|NC_020990.1_prot_WP_015508047.1_4780[locus_tag=XNR_RS24135][protein=branched-chainaminoacidtransportpermease][protein_id=WP_015508047.1][location=complement(5542093..5543859)][gbkey=CDS]	__________MTTQTTTETQAPATPKAPKAV	T(0.001)T(0.001)QT(0.016)T(0.779)T(0.2)ET(0.002)QAPATPK	189	UID189	1
lcl|NC_020990.1_prot_WP_015508154.1_5197 [gene=cobT] [locus_tag=XNR_RS26245] [protein=nicotinate-nucleotide--dimethylbenzimidazole phosphoribosyltransferase] [protein_id=WP_015508154.1] [location=6000174..6003494] [gbkey=CDS]	#NUM!	#NUM!	#NUM!	#NUM!					#NUM!	#NUM!	#NUM!	#NUM!					T	3	1411	___1	0.333333	0.000483012	56.064	53.962	56.064	3.3767	0	158	lcl|NC_020990.1_prot_WP_015508154.1_5197[gene=cobT][locus_tag=XNR_RS26245][protein=nicotinate-nucleotide--dimethylbenzimidazolephosphoribosyltransferase][protein_id=WP_015508154.1][location=6000174..6003494][gbkey=CDS]	158	lcl|NC_020990.1_prot_WP_015508154.1_5197[gene=cobT][locus_tag=XNR_RS26245][protein=nicotinate-nucleotide--dimethylbenzimidazolephosphoribosyltransferase][protein_id=WP_015508154.1][location=6000174..6003494][gbkey=CDS]	lcl|NC_020990.1_prot_WP_015508154.1_5197[gene=cobT][locus_tag=XNR_RS26245][protein=nicotinate-nucleotide--dimethylbenzimidazolephosphoribosyltransferase][protein_id=WP_015508154.1][location=6000174..6003494][gbkey=CDS]	PPRRPLHMGPPVPGGTSGSQVRSLADRGPAA	RPLHMGPPVPGGT(0.333)S(0.333)GS(0.333)QVR	190	UID190
lcl|NC_020990.1_prot_WP_015508154.1_5197 [gene=cobT] [locus_tag=XNR_RS26245] [protein=nicotinate-nucleotide--dimethylbenzimidazole phosphoribosyltransferase] [protein_id=WP_015508154.1] [location=6000174..6003494] [gbkey=CDS]	#NUM!	#NUM!	#NUM!	#NUM!					17.4039	17.4194	17.5213	17.7884					T	4	1411	___1	0.999786	2.10362e-110	118.08	113.4	118.08	1.2973	1030900	520	lcl|NC_020990.1_prot_WP_015508154.1_5197[gene=cobT][locus_tag=XNR_RS26245][protein=nicotinate-nucleotide--dimethylbenzimidazolephosphoribosyltransferase][protein_id=WP_015508154.1][location=6000174..6003494][gbkey=CDS]	520	lcl|NC_020990.1_prot_WP_015508154.1_5197[gene=cobT][locus_tag=XNR_RS26245][protein=nicotinate-nucleotide--dimethylbenzimidazolephosphoribosyltransferase][protein_id=WP_015508154.1][location=6000174..6003494][gbkey=CDS]	lcl|NC_020990.1_prot_WP_015508154.1_5197[gene=cobT][locus_tag=XNR_RS26245][protein=nicotinate-nucleotide--dimethylbenzimidazolephosphoribosyltransferase][protein_id=WP_015508154.1][location=6000174..6003494][gbkey=CDS]	EETRSAEEEAVSGEETLAGLPQEAPRPAAPG	SAEEEAVSGEET(1)LAGLPQEAPRPAAPGYAEAERDAVLR	191	UID191	1
lcl|NC_020990.1_prot_WP_015508154.1_5197 [gene=cobT] [locus_tag=XNR_RS26245] [protein=nicotinate-nucleotide--dimethylbenzimidazole phosphoribosyltransferase] [protein_id=WP_015508154.1] [location=6000174..6003494] [gbkey=CDS]	#NUM!	#NUM!	#NUM!	#NUM!					#NUM!	20.404	#NUM!	20.0563					T	3	1411	___1	0.5	1.49744e-11	76.349	75.999	76.349	1.5534	5687100	2	lcl|NC_020990.1_prot_WP_015508154.1_5197[gene=cobT][locus_tag=XNR_RS26245][protein=nicotinate-nucleotide--dimethylbenzimidazolephosphoribosyltransferase][protein_id=WP_015508154.1][location=6000174..6003494][gbkey=CDS]	2	lcl|NC_020990.1_prot_WP_015508154.1_5197[gene=cobT][locus_tag=XNR_RS26245][protein=nicotinate-nucleotide--dimethylbenzimidazolephosphoribosyltransferase][protein_id=WP_015508154.1][location=6000174..6003494][gbkey=CDS]	lcl|NC_020990.1_prot_WP_015508154.1_5197[gene=cobT][locus_tag=XNR_RS26245][protein=nicotinate-nucleotide--dimethylbenzimidazolephosphoribosyltransferase][protein_id=WP_015508154.1][location=6000174..6003494][gbkey=CDS]	______________MTDTGQIPGEDFPGNAG	T(0.5)DT(0.5)GQIPGEDFPGNAGAVPQQGSVPGTTHAPR	192	UID192	1
lcl|NC_020990.1_prot_WP_015508154.1_5197 [gene=cobT] [locus_tag=XNR_RS26245] [protein=nicotinate-nucleotide--dimethylbenzimidazole phosphoribosyltransferase] [protein_id=WP_015508154.1] [location=6000174..6003494] [gbkey=CDS]	19.6966	#NUM!	#NUM!	#NUM!					#NUM!	20.404	#NUM!	20.0563					T	3	1411	___1	0.702433	5.34423e-16	76.349	75.999	54.685	1.4218	7700800	4	lcl|NC_020990.1_prot_WP_015508154.1_5197[gene=cobT][locus_tag=XNR_RS26245][protein=nicotinate-nucleotide--dimethylbenzimidazolephosphoribosyltransferase][protein_id=WP_015508154.1][location=6000174..6003494][gbkey=CDS]	4	lcl|NC_020990.1_prot_WP_015508154.1_5197[gene=cobT][locus_tag=XNR_RS26245][protein=nicotinate-nucleotide--dimethylbenzimidazolephosphoribosyltransferase][protein_id=WP_015508154.1][location=6000174..6003494][gbkey=CDS]	lcl|NC_020990.1_prot_WP_015508154.1_5197[gene=cobT][locus_tag=XNR_RS26245][protein=nicotinate-nucleotide--dimethylbenzimidazolephosphoribosyltransferase][protein_id=WP_015508154.1][location=6000174..6003494][gbkey=CDS]	____________MTDTGQIPGEDFPGNAGAV	T(0.298)DT(0.702)GQIPGEDFPGNAGAVPQQGSVPGTTHAPR	193	UID193	1
lcl|NC_020990.1_prot_WP_018470242.1_2954 [locus_tag=XNR_RS14940] [protein=DUF3566 domain-containing protein] [protein_id=WP_018470242.1] [location=3429662..3430261] [gbkey=CDS]	12.9928	16.497	#NUM!	#NUM!					#NUM!	#NUM!	#NUM!	10.6907					T	3	1438	___1	0.990823	1.20541e-09	81.44	76.885	50.519	2.8333	410870	18	lcl|NC_020990.1_prot_WP_018470242.1_2954[locus_tag=XNR_RS14940][protein=DUF3566domain-containingprotein][protein_id=WP_018470242.1][location=3429662..3430261][gbkey=CDS]	18	lcl|NC_020990.1_prot_WP_018470242.1_2954[locus_tag=XNR_RS14940][protein=DUF3566domain-containingprotein][protein_id=WP_018470242.1][location=3429662..3430261][gbkey=CDS]	lcl|NC_020990.1_prot_WP_018470242.1_2954[locus_tag=XNR_RS14940][protein=DUF3566domain-containingprotein][protein_id=WP_018470242.1][location=3429662..3430261][gbkey=CDS]	DTREPDSLGAQPYPGTQGGGRQYQGYDQYEA	TDTREPDSLGAQPY(0.009)PGT(0.991)QGGGR	194	UID194	1
lcl|NC_020990.1_prot_WP_018470269.1_2879 [locus_tag=XNR_RS14580] [protein=Ser/Thr protein kinase] [protein_id=WP_018470269.1] [location=3345525..3346544] [gbkey=CDS]	18.8045	20.0147	#NUM!	#NUM!					21.0466	21.1404	21.075	21.2473					T	3	1439	___1	0.992771	5.68251e-194	186.86	184.52	80.453	1.1238	27356000	38	lcl|NC_020990.1_prot_WP_018470269.1_2879[locus_tag=XNR_RS14580][protein=Ser/Thrproteinkinase][protein_id=WP_018470269.1][location=3345525..3346544][gbkey=CDS]	38	lcl|NC_020990.1_prot_WP_018470269.1_2879[locus_tag=XNR_RS14580][protein=Ser/Thrproteinkinase][protein_id=WP_018470269.1][location=3345525..3346544][gbkey=CDS]	lcl|NC_020990.1_prot_WP_018470269.1_2879[locus_tag=XNR_RS14580][protein=Ser/Thrproteinkinase][protein_id=WP_018470269.1][location=3345525..3346544][gbkey=CDS]	ATAPVDEEPPDGYTPTQRDLPVINRGDTVQV	DFRVPAYVQQAGPPAATAPVDEEPPDGY(0.001)T(0.006)PT(0.993)QR	195	UID195	1
lcl|NC_020990.1_prot_WP_018470826.1_1406 [locus_tag=XNR_RS07075] [protein=AIM24 family protein] [protein_id=WP_018470826.1] [location=1704520..1705158] [gbkey=CDS]	#NUM!	#NUM!	#NUM!	#NUM!					#NUM!	#NUM!	#NUM!	#NUM!					T	2	1441	___1	1	0.0325922	54.584	29.763	40.533	3.1578	6515000	41	lcl|NC_020990.1_prot_WP_018470826.1_1406[locus_tag=XNR_RS07075][protein=AIM24familyprotein][protein_id=WP_018470826.1][location=1704520..1705158][gbkey=CDS]	41	lcl|NC_020990.1_prot_WP_018470826.1_1406[locus_tag=XNR_RS07075][protein=AIM24familyprotein][protein_id=WP_018470826.1][location=1704520..1705158][gbkey=CDS]	lcl|NC_020990.1_prot_WP_018470826.1_1406[locus_tag=XNR_RS07075][protein=AIM24familyprotein][protein_id=WP_018470826.1][location=1704520..1705158][gbkey=CDS]	GSMVAYDGRMTFKKLTGGGNGLRGMVTRRLT	KLT(1)GGGNGLRGMVT(1)R	196	UID196	2
lcl|NC_020990.1_prot_WP_018470826.1_1406 [locus_tag=XNR_RS07075] [protein=AIM24 family protein] [protein_id=WP_018470826.1] [location=1704520..1705158] [gbkey=CDS]	#NUM!	#NUM!	#NUM!	#NUM!					#NUM!	#NUM!	#NUM!	#NUM!					T	2	1441	___1	1	0.0325922	54.584	29.763	40.533	3.1578	6515000	52	lcl|NC_020990.1_prot_WP_018470826.1_1406[locus_tag=XNR_RS07075][protein=AIM24familyprotein][protein_id=WP_018470826.1][location=1704520..1705158][gbkey=CDS]	52	lcl|NC_020990.1_prot_WP_018470826.1_1406[locus_tag=XNR_RS07075][protein=AIM24familyprotein][protein_id=WP_018470826.1][location=1704520..1705158][gbkey=CDS]	lcl|NC_020990.1_prot_WP_018470826.1_1406[locus_tag=XNR_RS07075][protein=AIM24familyprotein][protein_id=WP_018470826.1][location=1704520..1705158][gbkey=CDS]	FKKLTGGGNGLRGMVTRRLTGEQMEVMEVKG	KLT(1)GGGNGLRGMVT(1)R	197	UID197	2
lcl|NC_020990.1_prot_WP_018471169.1_2312 [locus_tag=XNR_RS11640] [protein=sensor histidine kinase] [protein_id=WP_018471169.1] [location=complement(2738180..2739202)] [gbkey=CDS]	#NUM!	#NUM!	#NUM!	#NUM!					#NUM!	#NUM!	13.3712	#NUM!					T	2	1443	___1	0.830683	4.47511e-14	88.448	81.26	53.073	-0.79494	49168	303	lcl|NC_020990.1_prot_WP_018471169.1_2312[locus_tag=XNR_RS11640][protein=sensorhistidinekinase][protein_id=WP_018471169.1][location=complement(2738180..2739202)][gbkey=CDS]	303	lcl|NC_020990.1_prot_WP_018471169.1_2312[locus_tag=XNR_RS11640][protein=sensorhistidinekinase][protein_id=WP_018471169.1][location=complement(2738180..2739202)][gbkey=CDS]	lcl|NC_020990.1_prot_WP_018471169.1_2312[locus_tag=XNR_RS11640][protein=sensorhistidinekinase][protein_id=WP_018471169.1][location=complement(2738180..2739202)][gbkey=CDS]	RAGEVAAKAAAEPATTVETPAADSEMTASRL	AAAEPAT(0.144)T(0.831)VET(0.025)PAADS(0.001)EMTASR	198	UID198	1
lcl|NC_020990.1_prot_WP_018471169.1_2312 [locus_tag=XNR_RS11640] [protein=sensor histidine kinase] [protein_id=WP_018471169.1] [location=complement(2738180..2739202)] [gbkey=CDS]	14.6647	#NUM!	12.9307	#NUM!					#NUM!	#NUM!	15.2347	#NUM!					T	2	1443	___1	0.973713	1.30056e-41	103.17	94.804	103.17	-0.2471	136790	306	lcl|NC_020990.1_prot_WP_018471169.1_2312[locus_tag=XNR_RS11640][protein=sensorhistidinekinase][protein_id=WP_018471169.1][location=complement(2738180..2739202)][gbkey=CDS]	306	lcl|NC_020990.1_prot_WP_018471169.1_2312[locus_tag=XNR_RS11640][protein=sensorhistidinekinase][protein_id=WP_018471169.1][location=complement(2738180..2739202)][gbkey=CDS]	lcl|NC_020990.1_prot_WP_018471169.1_2312[locus_tag=XNR_RS11640][protein=sensorhistidinekinase][protein_id=WP_018471169.1][location=complement(2738180..2739202)][gbkey=CDS]	EVAAKAAAEPATTVETPAADSEMTASRLGAF	AAAEPATTVET(0.974)PAADS(0.025)EMT(0.001)ASR	199	UID199	1
lcl|NC_020990.1_prot_WP_018471169.1_2312 [locus_tag=XNR_RS11640] [protein=sensor histidine kinase] [protein_id=WP_018471169.1] [location=complement(2738180..2739202)] [gbkey=CDS]	#NUM!	13.98	17.1054	15.9109					#NUM!	19.6058	#NUM!	19.5215					T	3	1443	___1	0.917347	2.76149e-68	148.35	133.28	121.74	2.2032	3041700	314	lcl|NC_020990.1_prot_WP_018471169.1_2312[locus_tag=XNR_RS11640][protein=sensorhistidinekinase][protein_id=WP_018471169.1][location=complement(2738180..2739202)][gbkey=CDS]	314	lcl|NC_020990.1_prot_WP_018471169.1_2312[locus_tag=XNR_RS11640][protein=sensorhistidinekinase][protein_id=WP_018471169.1][location=complement(2738180..2739202)][gbkey=CDS]	lcl|NC_020990.1_prot_WP_018471169.1_2312[locus_tag=XNR_RS11640][protein=sensorhistidinekinase][protein_id=WP_018471169.1][location=complement(2738180..2739202)][gbkey=CDS]	EPATTVETPAADSEMTASRLGAFARGTRIGR	AAAEPATTVETPAADS(0.007)EMT(0.917)AS(0.076)R	200	UID200	1
lcl|NC_020990.1_prot_WP_018471169.1_2312 [locus_tag=XNR_RS11640] [protein=sensor histidine kinase] [protein_id=WP_018471169.1] [location=complement(2738180..2739202)] [gbkey=CDS]	15.6662	#NUM!	#NUM!	#NUM!					16.3145	#NUM!	17.562	16.713					T	2	1443	___1	0.984208	2.93372e-60	126.21	117.74	126.21	1.0052	464200	331	lcl|NC_020990.1_prot_WP_018471169.1_2312[locus_tag=XNR_RS11640][protein=sensorhistidinekinase][protein_id=WP_018471169.1][location=complement(2738180..2739202)][gbkey=CDS]	331	lcl|NC_020990.1_prot_WP_018471169.1_2312[locus_tag=XNR_RS11640][protein=sensorhistidinekinase][protein_id=WP_018471169.1][location=complement(2738180..2739202)][gbkey=CDS]	lcl|NC_020990.1_prot_WP_018471169.1_2312[locus_tag=XNR_RS11640][protein=sensorhistidinekinase][protein_id=WP_018471169.1][location=complement(2738180..2739202)][gbkey=CDS]	SRLGAFARGTRIGRDTMTTEGPEYQ______	IGRDT(0.984)MT(0.016)TEGPEYQ	201	UID201	1
lcl|NC_020990.1_prot_WP_026048484.1_3041 [locus_tag=XNR_RS15380] [protein=flotillin family protein] [protein_id=WP_026048484.1] [location=3523774..3525231] [gbkey=CDS]	#NUM!	#NUM!	#NUM!	13.5976					12.9789	#NUM!	13.1541	15.4203					T	2	1450	___1	0.683991	2.84012e-72	130	124.43	104.76	0.039948	127020	440	lcl|NC_020990.1_prot_WP_026048484.1_3041[locus_tag=XNR_RS15380][protein=flotillinfamilyprotein][protein_id=WP_026048484.1][location=3523774..3525231][gbkey=CDS]	440	lcl|NC_020990.1_prot_WP_026048484.1_3041[locus_tag=XNR_RS15380][protein=flotillinfamilyprotein][protein_id=WP_026048484.1][location=3523774..3525231][gbkey=CDS]	lcl|NC_020990.1_prot_WP_026048484.1_3041[locus_tag=XNR_RS15380][protein=flotillinfamilyprotein][protein_id=WP_026048484.1][location=3523774..3525231][gbkey=CDS]	TVVDNVTQGMELLQSTTGMDLTSVLKGITAK	TVVDNVTQGMELLQS(0.262)T(0.684)T(0.052)GMDLT(0.001)SVLK	202	UID202	1
lcl|NC_020990.1_prot_WP_026048484.1_3041 [locus_tag=XNR_RS15380] [protein=flotillin family protein] [protein_id=WP_026048484.1] [location=3523774..3525231] [gbkey=CDS]	#NUM!	#NUM!	#NUM!	#NUM!					#NUM!	#NUM!	#NUM!	#NUM!					T	3	1450	___1	0.444826	1.3252e-11	83.077	68.225	56.064	0.10774	0	441	lcl|NC_020990.1_prot_WP_026048484.1_3041[locus_tag=XNR_RS15380][protein=flotillinfamilyprotein][protein_id=WP_026048484.1][location=3523774..3525231][gbkey=CDS]	441	lcl|NC_020990.1_prot_WP_026048484.1_3041[locus_tag=XNR_RS15380][protein=flotillinfamilyprotein][protein_id=WP_026048484.1][location=3523774..3525231][gbkey=CDS]	lcl|NC_020990.1_prot_WP_026048484.1_3041[locus_tag=XNR_RS15380][protein=flotillinfamilyprotein][protein_id=WP_026048484.1][location=3523774..3525231][gbkey=CDS]	VVDNVTQGMELLQSTTGMDLTSVLKGITAKE	TVVDNVTQGMELLQS(0.086)T(0.445)T(0.445)GMDLT(0.012)S(0.012)VLK	203	UID203
lcl|NC_020990.1_prot_WP_031178891.1_1971 [locus_tag=XNR_RS09945] [protein=phosphopyruvate hydratase] [protein_id=WP_031178891.1] [location=complement(2361836..2363122)] [gbkey=CDS]	#NUM!	#NUM!	#NUM!	#NUM!					#NUM!	#NUM!	19.1026	#NUM!					T	2	1462	___1	0.934104	5.61535e-12	67.661	59.248	58.691	0.68912	1161300	45	lcl|NC_020990.1_prot_WP_031178891.1_1971[locus_tag=XNR_RS09945][protein=phosphopyruvatehydratase][protein_id=WP_031178891.1][location=complement(2361836..2363122)][gbkey=CDS]	45	lcl|NC_020990.1_prot_WP_031178891.1_1971[locus_tag=XNR_RS09945][protein=phosphopyruvatehydratase][protein_id=WP_031178891.1][location=complement(2361836..2363122)][gbkey=CDS]	lcl|NC_020990.1_prot_WP_031178891.1_1971[locus_tag=XNR_RS09945][protein=phosphopyruvatehydratase][protein_id=WP_031178891.1][location=complement(2361836..2363122)][gbkey=CDS]	DDGSTGRAAVPSGASTGAFEAIELRDGDPNR	AAVPSGAS(0.065)T(0.934)GAFEAIELR	204	UID204	1
lcl|NC_020990.1_prot_WP_041826589.1_1484 [locus_tag=XNR_RS07470] [protein=HAMP domain-containing protein] [protein_id=WP_041826589.1] [location=complement(1787912..1790884)] [gbkey=CDS]	#NUM!	#NUM!	#NUM!	#NUM!					#NUM!	#NUM!	#NUM!	#NUM!					T	3	1473	___1	0.470833	3.01158e-17	42.375	40.483	42.375	1.0828	0	699	lcl|NC_020990.1_prot_WP_041826589.1_1484[locus_tag=XNR_RS07470][protein=HAMPdomain-containingprotein][protein_id=WP_041826589.1][location=complement(1787912..1790884)][gbkey=CDS]	699	lcl|NC_020990.1_prot_WP_041826589.1_1484[locus_tag=XNR_RS07470][protein=HAMPdomain-containingprotein][protein_id=WP_041826589.1][location=complement(1787912..1790884)][gbkey=CDS]	lcl|NC_020990.1_prot_WP_041826589.1_1484[locus_tag=XNR_RS07470][protein=HAMPdomain-containingprotein][protein_id=WP_041826589.1][location=complement(1787912..1790884)][gbkey=CDS]	VVVLPKSILAAAPSGTLPASADTAGGSAPVQ	S(0.008)ILAAAPS(0.471)GT(0.471)LPAS(0.02)ADT(0.02)AGGS(0.011)APVQLPGVDAEANSNVLPAPR	205	UID205
lcl|NC_020990.1_prot_WP_041826597.1_2224 [locus_tag=XNR_RS11200] [protein=hypothetical protein] [protein_id=WP_041826597.1] [location=complement(2636408..2637922)] [gbkey=CDS]	20.0217	18.3254	18.5597	18.874					20.6434	20.594	20.7572	20.3196					T	2	1474	___1	1	9.22353e-144	181.29	172.92	181.29	-1.1122	12233000	253	lcl|NC_020990.1_prot_WP_041826597.1_2224[locus_tag=XNR_RS11200][protein=hypotheticalprotein][protein_id=WP_041826597.1][location=complement(2636408..2637922)][gbkey=CDS]	253	lcl|NC_020990.1_prot_WP_041826597.1_2224[locus_tag=XNR_RS11200][protein=hypotheticalprotein][protein_id=WP_041826597.1][location=complement(2636408..2637922)][gbkey=CDS]	lcl|NC_020990.1_prot_WP_041826597.1_2224[locus_tag=XNR_RS11200][protein=hypotheticalprotein][protein_id=WP_041826597.1][location=complement(2636408..2637922)][gbkey=CDS]	NLFRSAPADGGAPGATQQMPRVDPGRPQPGP	SAPADGGAPGAT(1)QQMPR	206	UID206	1
lcl|NC_020990.1_prot_WP_041826609.1_3843 [locus_tag=XNR_RS19405] [protein=FAD-binding oxidoreductase] [protein_id=WP_041826609.1] [location=complement(4450305..4451669)] [gbkey=CDS]	22.4515	#NUM!	#NUM!	#NUM!					#NUM!	#NUM!	#NUM!	#NUM!					T	1	1478	___1	1	0.00758543	43.734	22.459	43.734	-68.451	5735700	354	lcl|NC_020990.1_prot_WP_041826609.1_3843[locus_tag=XNR_RS19405][protein=FAD-bindingoxidoreductase][protein_id=WP_041826609.1][location=complement(4450305..4451669)][gbkey=CDS]	354	lcl|NC_020990.1_prot_WP_041826609.1_3843[locus_tag=XNR_RS19405][protein=FAD-bindingoxidoreductase][protein_id=WP_041826609.1][location=complement(4450305..4451669)][gbkey=CDS]	lcl|NC_020990.1_prot_WP_041826609.1_3843[locus_tag=XNR_RS19405][protein=FAD-bindingoxidoreductase][protein_id=WP_041826609.1][location=complement(4450305..4451669)][gbkey=CDS]	VLRHLVRRVAEQGCATRPGLLKRFGEGSPGW	VAEQGCAT(1)R	207	UID207	1
lcl|NC_020990.1_prot_WP_075985947.1_458 [gene=pssA] [locus_tag=XNR_RS02275] [protein=CDP-diacylglycerol--serine O-phosphatidyltransferase] [protein_id=WP_075985947.1] [location=550496..551353] [gbkey=CDS]	18.3145	#NUM!	#NUM!	11.2264					#NUM!	19.3811	#NUM!	18.4764					T	3	1489	___1	0.95583	5.86172e-95	136.96	135.68	136.96	1.5987	1870800	8	lcl|NC_020990.1_prot_WP_075985947.1_458[gene=pssA][locus_tag=XNR_RS02275][protein=CDP-diacylglycerol--serineO-phosphatidyltransferase][protein_id=WP_075985947.1][location=550496..551353][gbkey=CDS]	8	lcl|NC_020990.1_prot_WP_075985947.1_458[gene=pssA][locus_tag=XNR_RS02275][protein=CDP-diacylglycerol--serineO-phosphatidyltransferase][protein_id=WP_075985947.1][location=550496..551353][gbkey=CDS]	lcl|NC_020990.1_prot_WP_075985947.1_458[gene=pssA][locus_tag=XNR_RS02275][protein=CDP-diacylglycerol--serineO-phosphatidyltransferase][protein_id=WP_075985947.1][location=550496..551353][gbkey=CDS]	________MTVSDSDTQTGWVPEADEDEDSG	TVSDS(0.015)DT(0.956)QT(0.029)GWVPEADEDEDSGEEMPLSMR	208	UID208	1
lcl|NC_020990.1_prot_WP_075985947.1_458 [gene=pssA] [locus_tag=XNR_RS02275] [protein=CDP-diacylglycerol--serine O-phosphatidyltransferase] [protein_id=WP_075985947.1] [location=550496..551353] [gbkey=CDS]	#NUM!	#NUM!	#NUM!	#NUM!					#NUM!	#NUM!	#NUM!	13.212					T	3	1489	___1	0.81724	1.22617e-20	77.229	71.892	77.229	1.5465	#NUM!	10	lcl|NC_020990.1_prot_WP_075985947.1_458[gene=pssA][locus_tag=XNR_RS02275][protein=CDP-diacylglycerol--serineO-phosphatidyltransferase][protein_id=WP_075985947.1][location=550496..551353][gbkey=CDS]	10	lcl|NC_020990.1_prot_WP_075985947.1_458[gene=pssA][locus_tag=XNR_RS02275][protein=CDP-diacylglycerol--serineO-phosphatidyltransferase][protein_id=WP_075985947.1][location=550496..551353][gbkey=CDS]	lcl|NC_020990.1_prot_WP_075985947.1_458[gene=pssA][locus_tag=XNR_RS02275][protein=CDP-diacylglycerol--serineO-phosphatidyltransferase][protein_id=WP_075985947.1][location=550496..551353][gbkey=CDS]	______MTVSDSDTQTGWVPEADEDEDSGEE	T(0.002)VS(0.002)DS(0.016)DT(0.164)QT(0.817)GWVPEADEDEDSGEEMPLSMR	209	UID209	1
lcl|NC_020990.1_prot_WP_075987617.1_5353 [locus_tag=XNR_RS30170] [protein=FHA domain-containing protein] [protein_id=WP_075987617.1] [location=6177074..6177994] [gbkey=CDS]	#NUM!	#NUM!	#NUM!	#NUM!					#NUM!	#NUM!	#NUM!	#NUM!					T	3	1492	___1	0.384731	2.24178e-11	53.073	53.065	48.836	1.5756	0	107	lcl|NC_020990.1_prot_WP_075987617.1_5353[locus_tag=XNR_RS30170][protein=FHAdomain-containingprotein][protein_id=WP_075987617.1][location=6177074..6177994][gbkey=CDS]	107	lcl|NC_020990.1_prot_WP_075987617.1_5353[locus_tag=XNR_RS30170][protein=FHAdomain-containingprotein][protein_id=WP_075987617.1][location=6177074..6177994][gbkey=CDS]	lcl|NC_020990.1_prot_WP_075987617.1_5353[locus_tag=XNR_RS30170][protein=FHAdomain-containingprotein][protein_id=WP_075987617.1][location=6177074..6177994][gbkey=CDS]	SGAGGIGFGEPSTSSTGGDFGPGSYGTEAPA	SGAGGIGFGEPS(0.072)T(0.072)S(0.072)S(0.385)T(0.385)GGDFGPGS(0.009)Y(0.004)GT(0.001)EAPAGQPR	210	UID210
lcl|NC_020990.1_prot_WP_003947652.1_4634 [gene=ctaD] [locus_tag=XNR_RS23400] [protein=cytochrome c oxidase subunit I] [protein_id=WP_003947652.1] [location=5374393..5376129] [gbkey=CDS]	9.97857	#NUM!	#NUM!	#NUM!					#NUM!	#NUM!	#NUM!	#NUM!					Y	2	232	___1	0.645609	7.69595e-06	49.872	48.775	49.872	0.55954	1008.9	17	lcl|NC_020990.1_prot_WP_003947652.1_4634[gene=ctaD][locus_tag=XNR_RS23400][protein=cytochromecoxidasesubunitI][protein_id=WP_003947652.1][location=5374393..5376129][gbkey=CDS]	17	lcl|NC_020990.1_prot_WP_003947652.1_4634[gene=ctaD][locus_tag=XNR_RS23400][protein=cytochromecoxidasesubunitI][protein_id=WP_003947652.1][location=5374393..5376129][gbkey=CDS]	lcl|NC_020990.1_prot_WP_003947652.1_4634[gene=ctaD][locus_tag=XNR_RS23400][protein=cytochromecoxidasesubunitI][protein_id=WP_003947652.1][location=5374393..5376129][gbkey=CDS]	SILNEPQGDAAADDSYENELPVRRKQPGNVV	SILNEPQGDAAADDS(0.354)Y(0.646)ENELPVR	212	UID211	1
lcl|NC_020990.1_prot_WP_003948572.1_3727 [gene=groL] [locus_tag=XNR_RS18830] [protein=chaperonin GroEL] [protein_id=WP_003948572.1] [location=4317811..4319433] [gbkey=CDS]	#NUM!	#NUM!	#NUM!	#NUM!					#NUM!	#NUM!	#NUM!	#NUM!					Y	3	422	___1	0.692284	2.13607e-06	72.311	63.943	72.311	-1.2825	7434	485	lcl|NC_020990.1_prot_WP_003948572.1_3727[gene=groL][locus_tag=XNR_RS18830][protein=chaperoninGroEL][protein_id=WP_003948572.1][location=4317811..4319433][gbkey=CDS]	485	lcl|NC_020990.1_prot_WP_003948572.1_3727[gene=groL][locus_tag=XNR_RS18830][protein=chaperoninGroEL][protein_id=WP_003948572.1][location=4317811..4319433][gbkey=CDS]	lcl|NC_020990.1_prot_WP_003948572.1_3727[gene=groL][locus_tag=XNR_RS18830][protein=chaperoninGroEL][protein_id=WP_003948572.1][location=4317811..4319433][gbkey=CDS]	AELDKGQGFNAATGEYGDLVKAGVIDPVKVT	VAELDKGQGFNAAT(0.308)GEY(0.692)GDLVK	213	UID212	1
lcl|NC_020990.1_prot_WP_015507880.1_4198 [locus_tag=XNR_RS21185] [protein=protein kinase] [protein_id=WP_015507880.1] [location=complement(4862417..4864948)] [gbkey=CDS]	#NUM!	#NUM!	#NUM!	#NUM!					7.7654	#NUM!	#NUM!	#NUM!					Y	2	1370	___1	0.996657	0.0377693	57.293	29.704	57.293	-54.919	217.58	814	lcl|NC_020990.1_prot_WP_015507880.1_4198[locus_tag=XNR_RS21185][protein=proteinkinase][protein_id=WP_015507880.1][location=complement(4862417..4864948)][gbkey=CDS]	814	lcl|NC_020990.1_prot_WP_015507880.1_4198[locus_tag=XNR_RS21185][protein=proteinkinase][protein_id=WP_015507880.1][location=complement(4862417..4864948)][gbkey=CDS]	lcl|NC_020990.1_prot_WP_015507880.1_4198[locus_tag=XNR_RS21185][protein=proteinkinase][protein_id=WP_015507880.1][location=complement(4862417..4864948)][gbkey=CDS]	SELDERGLRFGLERAYRTLARLARRGEERIE	FGLERAY(0.997)RT(0.003)LAR	214	UID213	1
lcl|NC_020990.1_prot_WP_003947192.1_5098 [gene=tatA] [locus_tag=XNR_RS25745] [protein=twin-arginine translocase TatA/TatE family subunit] [protein_id=WP_003947192.1] [location=5895849..5896145] [gbkey=CDS]	#NUM!	#NUM!	#NUM!	#NUM!					#NUM!	#NUM!	#NUM!	#NUM!					S	2	110	___2	0.327515	9.18003e-05	63.355	60.28	63.355	-2.8695	0	70	lcl|NC_020990.1_prot_WP_003947192.1_5098[gene=tatA][locus_tag=XNR_RS25745][protein=twin-argininetranslocaseTatA/TatEfamilysubunit][protein_id=WP_003947192.1][location=5895849..5896145][gbkey=CDS]	70	lcl|NC_020990.1_prot_WP_003947192.1_5098[gene=tatA][locus_tag=XNR_RS25745][protein=twin-argininetranslocaseTatA/TatEfamilysubunit][protein_id=WP_003947192.1][location=5895849..5896145][gbkey=CDS]	lcl|NC_020990.1_prot_WP_003947192.1_5098[gene=tatA][locus_tag=XNR_RS25745][protein=twin-argininetranslocaseTatA/TatEfamilysubunit][protein_id=WP_003947192.1][location=5895849..5896145][gbkey=CDS]	GQAEAAAAPDAQTPQSTTARTIQAAPGDVSS	DGSQEGQAEAAAAPDAQT(0.017)PQS(0.328)T(0.328)T(0.328)AR	1	UID214
lcl|NC_020990.1_prot_WP_003947441.1_4845 [gene=sufD] [locus_tag=XNR_RS24460] [protein=Fe-S cluster assembly protein SufD] [protein_id=WP_003947441.1] [location=5618235..5619434] [gbkey=CDS]	#NUM!	#NUM!	#NUM!	#NUM!					#NUM!	#NUM!	#NUM!	#NUM!					S	3	161	___2	0.461829	4.45214e-25	109.87	108.85	58.87	-0.12122	0	18	lcl|NC_020990.1_prot_WP_003947441.1_4845[gene=sufD][locus_tag=XNR_RS24460][protein=Fe-SclusterassemblyproteinSufD][protein_id=WP_003947441.1][location=5618235..5619434][gbkey=CDS]	18	lcl|NC_020990.1_prot_WP_003947441.1_4845[gene=sufD][locus_tag=XNR_RS24460][protein=Fe-SclusterassemblyproteinSufD][protein_id=WP_003947441.1][location=5618235..5619434][gbkey=CDS]	lcl|NC_020990.1_prot_WP_003947441.1_4845[gene=sufD][locus_tag=XNR_RS24460][protein=Fe-SclusterassemblyproteinSufD][protein_id=WP_003947441.1][location=5618235..5619434][gbkey=CDS]	EAQNAPVQGGTVPAGSTTAGQIAVAAESTVA	AEAQNAPVQGGT(0.004)VPAGS(0.462)T(0.462)T(0.071)AGQIAVAAES(0.001)TVATR	2	UID215
lcl|NC_020990.1_prot_WP_003947441.1_4845 [gene=sufD] [locus_tag=XNR_RS24460] [protein=Fe-S cluster assembly protein SufD] [protein_id=WP_003947441.1] [location=5618235..5619434] [gbkey=CDS]	#NUM!	#NUM!	#NUM!	#NUM!					#NUM!	#NUM!	#NUM!	#NUM!					S	3	161	___2	0.45258	2.70489e-09	60.636	58.139	60.636	-1.2457	0	30	lcl|NC_020990.1_prot_WP_003947441.1_4845[gene=sufD][locus_tag=XNR_RS24460][protein=Fe-SclusterassemblyproteinSufD][protein_id=WP_003947441.1][location=5618235..5619434][gbkey=CDS]	30	lcl|NC_020990.1_prot_WP_003947441.1_4845[gene=sufD][locus_tag=XNR_RS24460][protein=Fe-SclusterassemblyproteinSufD][protein_id=WP_003947441.1][location=5618235..5619434][gbkey=CDS]	lcl|NC_020990.1_prot_WP_003947441.1_4845[gene=sufD][locus_tag=XNR_RS24460][protein=Fe-SclusterassemblyproteinSufD][protein_id=WP_003947441.1][location=5618235..5619434][gbkey=CDS]	PAGSTTAGQIAVAAESTVATRMSAPPSYDVA	AEAQNAPVQGGTVPAGSTTAGQIAVAAES(0.453)T(0.453)VAT(0.095)R	3	UID216
lcl|NC_020990.1_prot_WP_003947652.1_4634 [gene=ctaD] [locus_tag=XNR_RS23400] [protein=cytochrome c oxidase subunit I] [protein_id=WP_003947652.1] [location=5374393..5376129] [gbkey=CDS]	#NUM!	#NUM!	#NUM!	#NUM!					#NUM!	#NUM!	#NUM!	#NUM!					S	3	232	___2	0.748551	1.38477e-11	55.866	51.106	55.866	1.3584	77940	16	lcl|NC_020990.1_prot_WP_003947652.1_4634[gene=ctaD][locus_tag=XNR_RS23400][protein=cytochromecoxidasesubunitI][protein_id=WP_003947652.1][location=5374393..5376129][gbkey=CDS]	16	lcl|NC_020990.1_prot_WP_003947652.1_4634[gene=ctaD][locus_tag=XNR_RS23400][protein=cytochromecoxidasesubunitI][protein_id=WP_003947652.1][location=5374393..5376129][gbkey=CDS]	lcl|NC_020990.1_prot_WP_003947652.1_4634[gene=ctaD][locus_tag=XNR_RS23400][protein=cytochromecoxidasesubunitI][protein_id=WP_003947652.1][location=5374393..5376129][gbkey=CDS]	MSILNEPQGDAAADDSYENELPVRRKQPGNV	SILNEPQGDAAADDS(0.749)Y(0.251)ENELPVRR	4	UID217	1
lcl|NC_020990.1_prot_WP_003947659.1_4627 [locus_tag=XNR_RS23365] [protein=iron-sulfur cluster assembly accessory protein] [protein_id=WP_003947659.1] [location=5366383..5366739] [gbkey=CDS]	#NUM!	#NUM!	#NUM!	#NUM!					#NUM!	#NUM!	#NUM!	#NUM!					S	2	236	___2	0.74825	0.00618931	51.577	39.248	51.577	1.3071	7233.9	118	lcl|NC_020990.1_prot_WP_003947659.1_4627[locus_tag=XNR_RS23365][protein=iron-sulfurclusterassemblyaccessoryprotein][protein_id=WP_003947659.1][location=5366383..5366739][gbkey=CDS]	118	lcl|NC_020990.1_prot_WP_003947659.1_4627[locus_tag=XNR_RS23365][protein=iron-sulfurclusterassemblyaccessoryprotein][protein_id=WP_003947659.1][location=5366383..5366739][gbkey=CDS]	lcl|NC_020990.1_prot_WP_003947659.1_4627[locus_tag=XNR_RS23365][protein=iron-sulfurclusterassemblyaccessoryprotein][protein_id=WP_003947659.1][location=5366383..5366739][gbkey=CDS]	DNPNATGSCACGDSFS_______________	QGFTIDNPNATGS(0.001)CACGDS(0.25)FS(0.748)	5	UID218	1
lcl|NC_020990.1_prot_WP_003947998.1_4289 [gene=rpsT] [locus_tag=XNR_RS21665] [protein=30S ribosomal protein S20] [protein_id=WP_003947998.1] [location=complement(4986353..4986619)] [gbkey=CDS]	#NUM!	#NUM!	#NUM!	#NUM!					#NUM!	#NUM!	#NUM!	#NUM!					S	2	308	___2	1	0.00522272	40.386	22.991	40.386	38.723	24861	6	lcl|NC_020990.1_prot_WP_003947998.1_4289[gene=rpsT][locus_tag=XNR_RS21665][protein=30SribosomalproteinS20][protein_id=WP_003947998.1][location=complement(4986353..4986619)][gbkey=CDS]	6	lcl|NC_020990.1_prot_WP_003947998.1_4289[gene=rpsT][locus_tag=XNR_RS21665][protein=30SribosomalproteinS20][protein_id=WP_003947998.1][location=complement(4986353..4986619)][gbkey=CDS]	lcl|NC_020990.1_prot_WP_003947998.1_4289[gene=rpsT][locus_tag=XNR_RS21665][protein=30SribosomalproteinS20][protein_id=WP_003947998.1][location=complement(4986353..4986619)][gbkey=CDS]	__________MANIKSQIKRNKTNEKARLRN	MANIKS(1)QIK	6	UID219	1
lcl|NC_020990.1_prot_WP_003948572.1_3727 [gene=groL] [locus_tag=XNR_RS18830] [protein=chaperonin GroEL] [protein_id=WP_003948572.1] [location=4317811..4319433] [gbkey=CDS]	#NUM!	#NUM!	#NUM!	#NUM!					#NUM!	#NUM!	#NUM!	#NUM!					S	2	422	___2	0.99457	3.32698e-49	115.78	105.45	59.689	-1.2676	156970	417	lcl|NC_020990.1_prot_WP_003948572.1_3727[gene=groL][locus_tag=XNR_RS18830][protein=chaperoninGroEL][protein_id=WP_003948572.1][location=4317811..4319433][gbkey=CDS]	417	lcl|NC_020990.1_prot_WP_003948572.1_3727[gene=groL][locus_tag=XNR_RS18830][protein=chaperoninGroEL][protein_id=WP_003948572.1][location=4317811..4319433][gbkey=CDS]	lcl|NC_020990.1_prot_WP_003948572.1_3727[gene=groL][locus_tag=XNR_RS18830][protein=chaperoninGroEL][protein_id=WP_003948572.1][location=4317811..4319433][gbkey=CDS]	ATRAAVEEGIVSGGGSALVHAVKVLDDNLGR	AAVEEGIVS(0.005)GGGS(0.995)ALVHAVK	7	UID220	1
lcl|NC_020990.1_prot_WP_003948573.1_3726 [locus_tag=XNR_RS18825] [protein=co-chaperone GroES] [protein_id=WP_003948573.1] [location=4317345..4317653] [gbkey=CDS]	#NUM!	#NUM!	#NUM!	#NUM!					#NUM!	#NUM!	#NUM!	#NUM!					S	2	423	___2	0.999136	1.05345e-129	132.4	131.65	130.7	-1.0554	1580100	30	lcl|NC_020990.1_prot_WP_003948573.1_3726[locus_tag=XNR_RS18825][protein=co-chaperoneGroES][protein_id=WP_003948573.1][location=4317345..4317653][gbkey=CDS]	30	lcl|NC_020990.1_prot_WP_003948573.1_3726[locus_tag=XNR_RS18825][protein=co-chaperoneGroES][protein_id=WP_003948573.1][location=4317345..4317653][gbkey=CDS]	lcl|NC_020990.1_prot_WP_003948573.1_3726[locus_tag=XNR_RS18825][protein=co-chaperoneGroES][protein_id=WP_003948573.1][location=4317345..4317653][gbkey=CDS]	DRIVVQPLDAEQTTASGLVIPDTAKEKPQEG	IVVQPLDAEQTT(0.001)AS(0.999)GLVIPDTAK	8	UID221	1
lcl|NC_020990.1_prot_WP_003948610.1_3688 [locus_tag=XNR_RS18640] [protein=phosphoglucosamine mutase] [protein_id=WP_003948610.1] [location=4283636..4284997] [gbkey=CDS]	#NUM!	#NUM!	#NUM!	#NUM!					#NUM!	#NUM!	#NUM!	#NUM!					S	4	425	___2	0.499965	3.16537e-26	50.521	49.998	50.521	-1.0566	20978	103	lcl|NC_020990.1_prot_WP_003948610.1_3688[locus_tag=XNR_RS18640][protein=phosphoglucosaminemutase][protein_id=WP_003948610.1][location=4283636..4284997][gbkey=CDS]	103	lcl|NC_020990.1_prot_WP_003948610.1_3688[locus_tag=XNR_RS18640][protein=phosphoglucosaminemutase][protein_id=WP_003948610.1][location=4283636..4284997][gbkey=CDS]	lcl|NC_020990.1_prot_WP_003948610.1_3688[locus_tag=XNR_RS18640][protein=phosphoglucosaminemutase][protein_id=WP_003948610.1][location=4283636..4284997][gbkey=CDS]	AYLTGALGADLGVMLSASHNAMPDNGVKFFA	VGVLPTPAVAYLTGALGADLGVMLS(0.5)AS(0.5)HNAMPDNGVK	9	UID222	1
lcl|NC_020990.1_prot_WP_003948610.1_3688 [locus_tag=XNR_RS18640] [protein=phosphoglucosamine mutase] [protein_id=WP_003948610.1] [location=4283636..4284997] [gbkey=CDS]	#NUM!	#NUM!	#NUM!	#NUM!					#NUM!	#NUM!	#NUM!	#NUM!					S	4	425	___2	0.499965	3.16537e-26	50.521	49.998	50.521	-1.0566	20978	105	lcl|NC_020990.1_prot_WP_003948610.1_3688[locus_tag=XNR_RS18640][protein=phosphoglucosaminemutase][protein_id=WP_003948610.1][location=4283636..4284997][gbkey=CDS]	105	lcl|NC_020990.1_prot_WP_003948610.1_3688[locus_tag=XNR_RS18640][protein=phosphoglucosaminemutase][protein_id=WP_003948610.1][location=4283636..4284997][gbkey=CDS]	lcl|NC_020990.1_prot_WP_003948610.1_3688[locus_tag=XNR_RS18640][protein=phosphoglucosaminemutase][protein_id=WP_003948610.1][location=4283636..4284997][gbkey=CDS]	LTGALGADLGVMLSASHNAMPDNGVKFFARG	VGVLPTPAVAYLTGALGADLGVMLS(0.5)AS(0.5)HNAMPDNGVK	10	UID223	1
lcl|NC_020990.1_prot_WP_003948634.1_3663 [gene=rpsQ] [locus_tag=XNR_RS18520] [protein=30S ribosomal protein S17] [protein_id=WP_003948634.1] [location=4268443..4268730] [gbkey=CDS]	#NUM!	#NUM!	#NUM!	#NUM!					#NUM!	#NUM!	#NUM!	#NUM!					S	2	446	___2	0.88826	0.00258598	89.923	75.919	63.947	0.15957	85690	4	lcl|NC_020990.1_prot_WP_003948634.1_3663[gene=rpsQ][locus_tag=XNR_RS18520][protein=30SribosomalproteinS17][protein_id=WP_003948634.1][location=4268443..4268730][gbkey=CDS]	4	lcl|NC_020990.1_prot_WP_003948634.1_3663[gene=rpsQ][locus_tag=XNR_RS18520][protein=30SribosomalproteinS17][protein_id=WP_003948634.1][location=4268443..4268730][gbkey=CDS]	lcl|NC_020990.1_prot_WP_003948634.1_3663[gene=rpsQ][locus_tag=XNR_RS18520][protein=30SribosomalproteinS17][protein_id=WP_003948634.1][location=4268443..4268730][gbkey=CDS]	____________MSESNVTEETKDARGFRKT	S(0.111)ES(0.888)NVT(0.001)EETKDAR	11	UID224	1
lcl|NC_020990.1_prot_WP_003948779.1_3519 [locus_tag=XNR_RS17770] [protein=menaquinone biosynthesis protein] [protein_id=WP_003948779.1] [location=4106716..4107612] [gbkey=CDS]	#NUM!	#NUM!	#NUM!	#NUM!					#NUM!	#NUM!	#NUM!	#NUM!					S	3	497	___2	0.486691	0.00024876	41.261	27.522	41.261	2.0656	0	16	lcl|NC_020990.1_prot_WP_003948779.1_3519[locus_tag=XNR_RS17770][protein=menaquinonebiosynthesisprotein][protein_id=WP_003948779.1][location=4106716..4107612][gbkey=CDS]	16	lcl|NC_020990.1_prot_WP_003948779.1_3519[locus_tag=XNR_RS17770][protein=menaquinonebiosynthesisprotein][protein_id=WP_003948779.1][location=4106716..4107612][gbkey=CDS]	lcl|NC_020990.1_prot_WP_003948779.1_3519[locus_tag=XNR_RS17770][protein=menaquinonebiosynthesisprotein][protein_id=WP_003948779.1][location=4106716..4107612][gbkey=CDS]	MDNSRADASDDLPTDSSARAHRAGPSRPRVG	MDNSRADASDDLPT(0.027)DS(0.487)S(0.487)AR	12	UID225
lcl|NC_020990.1_prot_WP_003948779.1_3519 [locus_tag=XNR_RS17770] [protein=menaquinone biosynthesis protein] [protein_id=WP_003948779.1] [location=4106716..4107612] [gbkey=CDS]	#NUM!	#NUM!	#NUM!	#NUM!					#NUM!	#NUM!	#NUM!	#NUM!					S	3	497	___2	0.486691	0.00024876	41.261	27.522	41.261	2.0656	0	17	lcl|NC_020990.1_prot_WP_003948779.1_3519[locus_tag=XNR_RS17770][protein=menaquinonebiosynthesisprotein][protein_id=WP_003948779.1][location=4106716..4107612][gbkey=CDS]	17	lcl|NC_020990.1_prot_WP_003948779.1_3519[locus_tag=XNR_RS17770][protein=menaquinonebiosynthesisprotein][protein_id=WP_003948779.1][location=4106716..4107612][gbkey=CDS]	lcl|NC_020990.1_prot_WP_003948779.1_3519[locus_tag=XNR_RS17770][protein=menaquinonebiosynthesisprotein][protein_id=WP_003948779.1][location=4106716..4107612][gbkey=CDS]	DNSRADASDDLPTDSSARAHRAGPSRPRVGH	MDNSRADASDDLPT(0.027)DS(0.487)S(0.487)AR	13	UID226
lcl|NC_020990.1_prot_WP_003948884.1_3424 [locus_tag=XNR_RS17285] [protein=HAMP domain-containing histidine kinase] [protein_id=WP_003948884.1] [location=complement(4001090..4002595)] [gbkey=CDS]	#NUM!	#NUM!	#NUM!	#NUM!					#NUM!	#NUM!	#NUM!	#NUM!					S	4	522	___2	0.344141	6.51371e-66	51.854	49.248	51.854	1.0962	0	468	lcl|NC_020990.1_prot_WP_003948884.1_3424[locus_tag=XNR_RS17285][protein=HAMPdomain-containinghistidinekinase][protein_id=WP_003948884.1][location=complement(4001090..4002595)][gbkey=CDS]	468	lcl|NC_020990.1_prot_WP_003948884.1_3424[locus_tag=XNR_RS17285][protein=HAMPdomain-containinghistidinekinase][protein_id=WP_003948884.1][location=complement(4001090..4002595)][gbkey=CDS]	lcl|NC_020990.1_prot_WP_003948884.1_3424[locus_tag=XNR_RS17285][protein=HAMPdomain-containinghistidinekinase][protein_id=WP_003948884.1][location=complement(4001090..4002595)][gbkey=CDS]	EGAVAVLWLPDHAPTSTGSFPVVRLPDDGQG	TPGAEPGAPPEGAVAVLWLPDHAPT(0.143)S(0.344)T(0.344)GS(0.168)FPVVRLPDDGQGAGGR	14	UID227
lcl|NC_020990.1_prot_WP_003948940.1_3372 [gene=folK] [locus_tag=XNR_RS17030] [protein=2-amino-4-hydroxy-6-hydroxymethyldihydropteridine diphosphokinase] [protein_id=WP_003948940.1] [location=complement(3884649..3885248)] [gbkey=CDS]	#NUM!	#NUM!	#NUM!	#NUM!					#NUM!	#NUM!	#NUM!	#NUM!					S	3	538	___2	0.584338	4.68734e-22	45.705	45.063	45.705	-2.4215	56550	29	lcl|NC_020990.1_prot_WP_003948940.1_3372[gene=folK][locus_tag=XNR_RS17030][protein=2-amino-4-hydroxy-6-hydroxymethyldihydropteridinediphosphokinase][protein_id=WP_003948940.1][location=complement(3884649..3885248)][gbkey=CDS]	29	lcl|NC_020990.1_prot_WP_003948940.1_3372[gene=folK][locus_tag=XNR_RS17030][protein=2-amino-4-hydroxy-6-hydroxymethyldihydropteridinediphosphokinase][protein_id=WP_003948940.1][location=complement(3884649..3885248)][gbkey=CDS]	lcl|NC_020990.1_prot_WP_003948940.1_3372[gene=folK][locus_tag=XNR_RS17030][protein=2-amino-4-hydroxy-6-hydroxymethyldihydropteridinediphosphokinase][protein_id=WP_003948940.1][location=complement(3884649..3885248)][gbkey=CDS]	PASVVEQVDAADVTLSNPKTAVISLGSNLGN	MNPNSSDPTVQPVPAS(0.001)VVEQVDAADVT(0.415)LS(0.584)NPK	15	UID228	1
lcl|NC_020990.1_prot_WP_003948949.1_3363 [locus_tag=XNR_RS16985] [protein=threonine/serine exporter family protein] [protein_id=WP_003948949.1] [location=complement(3872028..3873677)] [gbkey=CDS]	#NUM!	#NUM!	#NUM!	#NUM!					#NUM!	#NUM!	#NUM!	#NUM!					S	3	541	___2	0.440667	2.36571e-40	57.588	57.555	57.588	1.6573	0	39	lcl|NC_020990.1_prot_WP_003948949.1_3363[locus_tag=XNR_RS16985][protein=threonine/serineexporterfamilyprotein][protein_id=WP_003948949.1][location=complement(3872028..3873677)][gbkey=CDS]	39	lcl|NC_020990.1_prot_WP_003948949.1_3363[locus_tag=XNR_RS16985][protein=threonine/serineexporterfamilyprotein][protein_id=WP_003948949.1][location=complement(3872028..3873677)][gbkey=CDS]	lcl|NC_020990.1_prot_WP_003948949.1_3363[locus_tag=XNR_RS16985][protein=threonine/serineexporterfamilyprotein][protein_id=WP_003948949.1][location=complement(3872028..3873677)][gbkey=CDS]	GVPQSQAPENESQITSEFALPEGLAAPPAGE	SAFTPPQGVPQS(0.013)QAPENES(0.105)QIT(0.441)S(0.441)EFALPEGLAAPPAGEDAER	16	UID229
lcl|NC_020990.1_prot_WP_003949043.1_3268 [locus_tag=XNR_RS16515] [protein=DUF1416 domain-containing protein] [protein_id=WP_003949043.1] [location=3775536..3775823] [gbkey=CDS]	#NUM!	#NUM!	#NUM!	#NUM!					#NUM!	#NUM!	#NUM!	#NUM!					S	2	548	___2	0.463041	3.15532e-10	55.782	48.471	55.782	-1.1606	0	52	lcl|NC_020990.1_prot_WP_003949043.1_3268[locus_tag=XNR_RS16515][protein=DUF1416domain-containingprotein][protein_id=WP_003949043.1][location=3775536..3775823][gbkey=CDS]	52	lcl|NC_020990.1_prot_WP_003949043.1_3268[locus_tag=XNR_RS16515][protein=DUF1416domain-containingprotein][protein_id=WP_003949043.1][location=3775536..3775823][gbkey=CDS]	lcl|NC_020990.1_prot_WP_003949043.1_3268[locus_tag=XNR_RS16515][protein=DUF1416domain-containingprotein][protein_id=WP_003949043.1][location=3775536..3775823][gbkey=CDS]	RLLDSTGEFTAEVPTSATGQFRFYAAEGTWT	LLDSTGEFT(0.001)AEVPT(0.186)S(0.463)AT(0.349)GQFR	17	UID230
lcl|NC_020990.1_prot_WP_003949314.1_3003 [locus_tag=XNR_RS15195] [protein=serine/threonine protein kinase] [protein_id=WP_003949314.1] [location=complement(3479987..3481636)] [gbkey=CDS]	#NUM!	#NUM!	#NUM!	#NUM!					#NUM!	#NUM!	#NUM!	#NUM!					S	3	585	___2	0.379108	4.70674e-20	72.891	70.194	72.891	0.95738	0	182	lcl|NC_020990.1_prot_WP_003949314.1_3003[locus_tag=XNR_RS15195][protein=serine/threonineproteinkinase][protein_id=WP_003949314.1][location=complement(3479987..3481636)][gbkey=CDS]	182	lcl|NC_020990.1_prot_WP_003949314.1_3003[locus_tag=XNR_RS15195][protein=serine/threonineproteinkinase][protein_id=WP_003949314.1][location=complement(3479987..3481636)][gbkey=CDS]	lcl|NC_020990.1_prot_WP_003949314.1_3003[locus_tag=XNR_RS15195][protein=serine/threonineproteinkinase][protein_id=WP_003949314.1][location=complement(3479987..3481636)][gbkey=CDS]	VMDFGIARAMQSGVTSMTQTGMVVGTPQYLS	AMQS(0.009)GVT(0.163)S(0.379)MT(0.379)QT(0.07)GMVVGTPQYLSPEQALGR	18	UID231
lcl|NC_020990.1_prot_WP_003949339.1_2979 [locus_tag=XNR_RS15070] [protein=FtsW/RodA/SpoVE family cell cycle protein] [protein_id=WP_003949339.1] [location=complement(3454230..3455654)] [gbkey=CDS]	#NUM!	#NUM!	#NUM!	#NUM!					#NUM!	#NUM!	#NUM!	#NUM!					S	2	594	___2	0.288587	1.18446e-06	93.517	83.191	65.467	-0.62856	0	2	lcl|NC_020990.1_prot_WP_003949339.1_2979[locus_tag=XNR_RS15070][protein=FtsW/RodA/SpoVEfamilycellcycleprotein][protein_id=WP_003949339.1][location=complement(3454230..3455654)][gbkey=CDS]	2	lcl|NC_020990.1_prot_WP_003949339.1_2979[locus_tag=XNR_RS15070][protein=FtsW/RodA/SpoVEfamilycellcycleprotein][protein_id=WP_003949339.1][location=complement(3454230..3455654)][gbkey=CDS]	lcl|NC_020990.1_prot_WP_003949339.1_2979[locus_tag=XNR_RS15070][protein=FtsW/RodA/SpoVEfamilycellcycleprotein][protein_id=WP_003949339.1][location=complement(3454230..3455654)][gbkey=CDS]	______________MSSSTTQTSTIGAIGAP	S(0.289)S(0.289)S(0.289)T(0.122)T(0.012)QTSTIGAIGAPSR	19	UID232
lcl|NC_020990.1_prot_WP_003949339.1_2979 [locus_tag=XNR_RS15070] [protein=FtsW/RodA/SpoVE family cell cycle protein] [protein_id=WP_003949339.1] [location=complement(3454230..3455654)] [gbkey=CDS]	#NUM!	#NUM!	#NUM!	#NUM!					#NUM!	#NUM!	#NUM!	#NUM!					S	2	594	___2	0.365571	1.18446e-06	96.183	91.534	96.183	-0.60858	0	3	lcl|NC_020990.1_prot_WP_003949339.1_2979[locus_tag=XNR_RS15070][protein=FtsW/RodA/SpoVEfamilycellcycleprotein][protein_id=WP_003949339.1][location=complement(3454230..3455654)][gbkey=CDS]	3	lcl|NC_020990.1_prot_WP_003949339.1_2979[locus_tag=XNR_RS15070][protein=FtsW/RodA/SpoVEfamilycellcycleprotein][protein_id=WP_003949339.1][location=complement(3454230..3455654)][gbkey=CDS]	lcl|NC_020990.1_prot_WP_003949339.1_2979[locus_tag=XNR_RS15070][protein=FtsW/RodA/SpoVEfamilycellcycleprotein][protein_id=WP_003949339.1][location=complement(3454230..3455654)][gbkey=CDS]	_____________MSSSTTQTSTIGAIGAPS	S(0.144)S(0.366)S(0.366)T(0.107)T(0.018)QTSTIGAIGAPSR	20	UID233
lcl|NC_020990.1_prot_WP_003949339.1_2979 [locus_tag=XNR_RS15070] [protein=FtsW/RodA/SpoVE family cell cycle protein] [protein_id=WP_003949339.1] [location=complement(3454230..3455654)] [gbkey=CDS]	#NUM!	#NUM!	#NUM!	#NUM!					#NUM!	#NUM!	#NUM!	#NUM!					S	2	594	___2	0.365571	1.18446e-06	96.183	91.534	96.183	-0.60858	0	4	lcl|NC_020990.1_prot_WP_003949339.1_2979[locus_tag=XNR_RS15070][protein=FtsW/RodA/SpoVEfamilycellcycleprotein][protein_id=WP_003949339.1][location=complement(3454230..3455654)][gbkey=CDS]	4	lcl|NC_020990.1_prot_WP_003949339.1_2979[locus_tag=XNR_RS15070][protein=FtsW/RodA/SpoVEfamilycellcycleprotein][protein_id=WP_003949339.1][location=complement(3454230..3455654)][gbkey=CDS]	lcl|NC_020990.1_prot_WP_003949339.1_2979[locus_tag=XNR_RS15070][protein=FtsW/RodA/SpoVEfamilycellcycleprotein][protein_id=WP_003949339.1][location=complement(3454230..3455654)][gbkey=CDS]	____________MSSSTTQTSTIGAIGAPSR	S(0.144)S(0.366)S(0.366)T(0.107)T(0.018)QTSTIGAIGAPSR	21	UID234
lcl|NC_020990.1_prot_WP_003949341.1_2977 [gene=pknB] [locus_tag=XNR_RS15060] [protein=Stk1 family PASTA domain-containing Ser/Thr kinase] [protein_id=WP_003949341.1] [location=complement(3450591..3452579)] [gbkey=CDS]	#NUM!	#NUM!	#NUM!	#NUM!					#NUM!	#NUM!	#NUM!	#NUM!					S	3	596	___2	0.247367	0.000269015	41.186	40.089	41.186	2.0938	0	166	lcl|NC_020990.1_prot_WP_003949341.1_2977[gene=pknB][locus_tag=XNR_RS15060][protein=Stk1familyPASTAdomain-containingSer/Thrkinase][protein_id=WP_003949341.1][location=complement(3450591..3452579)][gbkey=CDS]	166	lcl|NC_020990.1_prot_WP_003949341.1_2977[gene=pknB][locus_tag=XNR_RS15060][protein=Stk1familyPASTAdomain-containingSer/Thrkinase][protein_id=WP_003949341.1][location=complement(3450591..3452579)][gbkey=CDS]	lcl|NC_020990.1_prot_WP_003949341.1_2977[gene=pknB][locus_tag=XNR_RS15060][protein=Stk1familyPASTAdomain-containingSer/Thrkinase][protein_id=WP_003949341.1][location=complement(3450591..3452579)][gbkey=CDS]	QVKVMDFGIARAMGDSGMTMTQTSAVIGTAQ	AMGDS(0.247)GMT(0.247)MT(0.096)QT(0.205)S(0.205)AVIGTAQYLSPEQAK	22	UID235
lcl|NC_020990.1_prot_WP_003949341.1_2977 [gene=pknB] [locus_tag=XNR_RS15060] [protein=Stk1 family PASTA domain-containing Ser/Thr kinase] [protein_id=WP_003949341.1] [location=complement(3450591..3452579)] [gbkey=CDS]	#NUM!	#NUM!	#NUM!	#NUM!					#NUM!	#NUM!	#NUM!	#NUM!					S	4	596	___2	0.644472	2.72617e-65	112.75	104.75	51.337	1.7317	33916	174	lcl|NC_020990.1_prot_WP_003949341.1_2977[gene=pknB][locus_tag=XNR_RS15060][protein=Stk1familyPASTAdomain-containingSer/Thrkinase][protein_id=WP_003949341.1][location=complement(3450591..3452579)][gbkey=CDS]	174	lcl|NC_020990.1_prot_WP_003949341.1_2977[gene=pknB][locus_tag=XNR_RS15060][protein=Stk1familyPASTAdomain-containingSer/Thrkinase][protein_id=WP_003949341.1][location=complement(3450591..3452579)][gbkey=CDS]	lcl|NC_020990.1_prot_WP_003949341.1_2977[gene=pknB][locus_tag=XNR_RS15060][protein=Stk1familyPASTAdomain-containingSer/Thrkinase][protein_id=WP_003949341.1][location=complement(3450591..3452579)][gbkey=CDS]	IARAMGDSGMTMTQTSAVIGTAQYLSPEQAK	AMGDS(0.002)GMT(0.004)MT(0.049)QT(0.301)S(0.644)AVIGTAQYLSPEQAKGEQVDAR	23	UID236	1
lcl|NC_020990.1_prot_WP_003949358.1_2961 [locus_tag=XNR_RS14975] [protein=DNA-binding protein] [protein_id=WP_003949358.1] [location=complement(3436827..3437375)] [gbkey=CDS]	#NUM!	#NUM!	#NUM!	#NUM!					#NUM!	#NUM!	#NUM!	12.5102					S	2	601	___2	0.767893	5.87536e-68	136.31	120.8	136.31	-1.0285	2751200	110	lcl|NC_020990.1_prot_WP_003949358.1_2961[locus_tag=XNR_RS14975][protein=DNA-bindingprotein][protein_id=WP_003949358.1][location=complement(3436827..3437375)][gbkey=CDS]	110	lcl|NC_020990.1_prot_WP_003949358.1_2961[locus_tag=XNR_RS14975][protein=DNA-bindingprotein][protein_id=WP_003949358.1][location=complement(3436827..3437375)][gbkey=CDS]	lcl|NC_020990.1_prot_WP_003949358.1_2961[locus_tag=XNR_RS14975][protein=DNA-bindingprotein][protein_id=WP_003949358.1][location=complement(3436827..3437375)][gbkey=CDS]	ARMDEIKKSQGGSVLSQTGQTATGSGAPTVK	SQGGS(0.002)VLS(0.768)QT(0.23)GQTATGSGAPTVK	24	UID237	1;2
lcl|NC_020990.1_prot_WP_003949387.1_2933 [locus_tag=XNR_RS14845] [protein=hypothetical protein] [protein_id=WP_003949387.1] [location=3404492..3406189] [gbkey=CDS]	#NUM!	#NUM!	#NUM!	#NUM!					#NUM!	#NUM!	#NUM!	#NUM!					S	2	614	___2	0.499394	0.00749687	59.77	56.266	59.77	-0.007525	0	15	lcl|NC_020990.1_prot_WP_003949387.1_2933[locus_tag=XNR_RS14845][protein=hypotheticalprotein][protein_id=WP_003949387.1][location=3404492..3406189][gbkey=CDS]	15	lcl|NC_020990.1_prot_WP_003949387.1_2933[locus_tag=XNR_RS14845][protein=hypotheticalprotein][protein_id=WP_003949387.1][location=3404492..3406189][gbkey=CDS]	lcl|NC_020990.1_prot_WP_003949387.1_2933[locus_tag=XNR_RS14845][protein=hypotheticalprotein][protein_id=WP_003949387.1][location=3404492..3406189][gbkey=CDS]	_MADRSTAAVDVADTSGEEPLTAKAGASTGD	STAAVDVADT(0.499)S(0.499)GEEPLT(0.001)AK	25	UID238
lcl|NC_020990.1_prot_WP_003949502.1_2821 [locus_tag=XNR_RS14270] [protein=type II toxin-antitoxin system VapB family antitoxin] [protein_id=WP_003949502.1] [location=3274226..3274522] [gbkey=CDS]	#NUM!	#NUM!	#NUM!	#NUM!					#NUM!	#NUM!	#NUM!	#NUM!					S	3	638	___2	0.465033	1.64558e-16	63.355	50.202	63.355	1.1243	0	53	lcl|NC_020990.1_prot_WP_003949502.1_2821[locus_tag=XNR_RS14270][protein=typeIItoxin-antitoxinsystemVapBfamilyantitoxin][protein_id=WP_003949502.1][location=3274226..3274522][gbkey=CDS]	53	lcl|NC_020990.1_prot_WP_003949502.1_2821[locus_tag=XNR_RS14270][protein=typeIItoxin-antitoxinsystemVapBfamilyantitoxin][protein_id=WP_003949502.1][location=3274226..3274522][gbkey=CDS]	lcl|NC_020990.1_prot_WP_003949502.1_2821[locus_tag=XNR_RS14270][protein=typeIItoxin-antitoxinsystemVapBfamilyantitoxin][protein_id=WP_003949502.1][location=3274226..3274522][gbkey=CDS]	TTKGQLDLETLLAEDSTFYGDLFAHVVKWRG	GQLDLET(0.001)LLAEDS(0.465)T(0.465)FY(0.069)GDLFAHVVK	26	UID239
lcl|NC_020990.1_prot_WP_003949668.1_2659 [locus_tag=XNR_RS13380] [protein=dTMP kinase] [protein_id=WP_003949668.1] [location=complement(3067686..3071000)] [gbkey=CDS]	#NUM!	#NUM!	#NUM!	#NUM!					#NUM!	#NUM!	#NUM!	#NUM!					S	4	667	___2	0.485547	0.0013998	40.324	35.884	40.324	-0.22227	0	897	lcl|NC_020990.1_prot_WP_003949668.1_2659[locus_tag=XNR_RS13380][protein=dTMPkinase][protein_id=WP_003949668.1][location=complement(3067686..3071000)][gbkey=CDS]	897	lcl|NC_020990.1_prot_WP_003949668.1_2659[locus_tag=XNR_RS13380][protein=dTMPkinase][protein_id=WP_003949668.1][location=complement(3067686..3071000)][gbkey=CDS]	lcl|NC_020990.1_prot_WP_003949668.1_2659[locus_tag=XNR_RS13380][protein=dTMPkinase][protein_id=WP_003949668.1][location=complement(3067686..3071000)][gbkey=CDS]	AEREAALRAEAPPADSETTVPTPVHSLRKPE	EAALRAEAPPADS(0.486)ET(0.486)T(0.026)VPT(0.003)PVHSLR	27	UID240
lcl|NC_020990.1_prot_WP_003949934.1_2385 [locus_tag=XNR_RS11995] [protein=TerD family protein] [protein_id=WP_003949934.1] [location=2809374..2809949] [gbkey=CDS]	#NUM!	#NUM!	#NUM!	#NUM!					#NUM!	#NUM!	#NUM!	#NUM!					S	2	691	___2	0.98759	6.21719e-12	107.15	91.014	107.15	1.6259	519440	6	lcl|NC_020990.1_prot_WP_003949934.1_2385[locus_tag=XNR_RS11995][protein=TerDfamilyprotein][protein_id=WP_003949934.1][location=2809374..2809949][gbkey=CDS]	6	lcl|NC_020990.1_prot_WP_003949934.1_2385[locus_tag=XNR_RS11995][protein=TerDfamilyprotein][protein_id=WP_003949934.1][location=2809374..2809949][gbkey=CDS]	lcl|NC_020990.1_prot_WP_003949934.1_2385[locus_tag=XNR_RS11995][protein=TerDfamilyprotein][protein_id=WP_003949934.1][location=2809374..2809949][gbkey=CDS]	__________MAVSLSKGGNVSLTKEAPGLT	AVS(0.012)LS(0.988)KGGNVSLTK	28	UID241	1
lcl|NC_020990.1_prot_WP_003949957.1_2361 [gene=groL] [locus_tag=XNR_RS11880] [protein=chaperonin GroEL] [protein_id=WP_003949957.1] [location=complement(2784831..2786453)] [gbkey=CDS]	#NUM!	#NUM!	#NUM!	#NUM!					#NUM!	#NUM!	#NUM!	#NUM!					S	3	695	___2	0.499443	1.70694e-13	87.533	75.467	87.533	-1.1327	0	150	lcl|NC_020990.1_prot_WP_003949957.1_2361[gene=groL][locus_tag=XNR_RS11880][protein=chaperoninGroEL][protein_id=WP_003949957.1][location=complement(2784831..2786453)][gbkey=CDS]	150	lcl|NC_020990.1_prot_WP_003949957.1_2361[gene=groL][locus_tag=XNR_RS11880][protein=chaperoninGroEL][protein_id=WP_003949957.1][location=complement(2784831..2786453)][gbkey=CDS]	lcl|NC_020990.1_prot_WP_003949957.1_2361[gene=groL][locus_tag=XNR_RS11880][protein=chaperoninGroEL][protein_id=WP_003949957.1][location=complement(2784831..2786453)][gbkey=CDS]	KDVETKEQIASTASISAADTQIGELIAEAMD	EQIASTAS(0.001)IS(0.499)AADT(0.499)QIGELIAEAMDKVGK	29	UID242
lcl|NC_020990.1_prot_WP_003949957.1_2361 [gene=groL] [locus_tag=XNR_RS11880] [protein=chaperonin GroEL] [protein_id=WP_003949957.1] [location=complement(2784831..2786453)] [gbkey=CDS]	#NUM!	#NUM!	#NUM!	#NUM!					#NUM!	#NUM!	#NUM!	#NUM!					S	3	695	___2	0.999914	5.34401e-20	75.808	72.741	75.808	0.41736	43911	506	lcl|NC_020990.1_prot_WP_003949957.1_2361[gene=groL][locus_tag=XNR_RS11880][protein=chaperoninGroEL][protein_id=WP_003949957.1][location=complement(2784831..2786453)][gbkey=CDS]	506	lcl|NC_020990.1_prot_WP_003949957.1_2361[gene=groL][locus_tag=XNR_RS11880][protein=chaperoninGroEL][protein_id=WP_003949957.1][location=complement(2784831..2786453)][gbkey=CDS]	lcl|NC_020990.1_prot_WP_003949957.1_2361[gene=groL][locus_tag=XNR_RS11880][protein=chaperoninGroEL][protein_id=WP_003949957.1][location=complement(2784831..2786453)][gbkey=CDS]	LDPAKVTRSALQNAASIAALFLTTEAVIADK	SALQNAAS(1)IAALFLTTEAVIADKPEK	30	UID243	1
lcl|NC_020990.1_prot_WP_003950032.1_2283 [locus_tag=XNR_RS11495] [protein=NCS2 family permease] [protein_id=WP_003950032.1] [location=complement(2698956..2700401)] [gbkey=CDS]	#NUM!	#NUM!	#NUM!	#NUM!					#NUM!	#NUM!	#NUM!	#NUM!					S	2	701	___2	0.703099	0.000372023	48.037	45.341	40.372	-0.36001	3908.6	12	lcl|NC_020990.1_prot_WP_003950032.1_2283[locus_tag=XNR_RS11495][protein=NCS2familypermease][protein_id=WP_003950032.1][location=complement(2698956..2700401)][gbkey=CDS]	12	lcl|NC_020990.1_prot_WP_003950032.1_2283[locus_tag=XNR_RS11495][protein=NCS2familypermease][protein_id=WP_003950032.1][location=complement(2698956..2700401)][gbkey=CDS]	lcl|NC_020990.1_prot_WP_003950032.1_2283[locus_tag=XNR_RS11495][protein=NCS2familypermease][protein_id=WP_003950032.1][location=complement(2698956..2700401)][gbkey=CDS]	____MPTSAPAQDATSEQPNPPSGALDRYFK	PT(0.008)S(0.008)APAQDAT(0.28)S(0.703)EQPNPPS(0.001)GALDR	31	UID244	1
lcl|NC_020990.1_prot_WP_003950062.1_2253 [locus_tag=XNR_RS11345] [protein=ATP-binding protein] [protein_id=WP_003950062.1] [location=2672460..2674100] [gbkey=CDS]	#NUM!	#NUM!	#NUM!	#NUM!					#NUM!	#NUM!	#NUM!	#NUM!					S	2	708	___2	0.900689	8.19954e-48	162.6	150.84	109.82	0.12867	11537000	405	lcl|NC_020990.1_prot_WP_003950062.1_2253[locus_tag=XNR_RS11345][protein=ATP-bindingprotein][protein_id=WP_003950062.1][location=2672460..2674100][gbkey=CDS]	405	lcl|NC_020990.1_prot_WP_003950062.1_2253[locus_tag=XNR_RS11345][protein=ATP-bindingprotein][protein_id=WP_003950062.1][location=2672460..2674100][gbkey=CDS]	lcl|NC_020990.1_prot_WP_003950062.1_2253[locus_tag=XNR_RS11345][protein=ATP-bindingprotein][protein_id=WP_003950062.1][location=2672460..2674100][gbkey=CDS]	KEPATAPAGDPDPYDSGTFRTVPYDPAAYRG	EPATAPAGDPDPYDS(0.901)GT(0.099)FR	32	UID245	1
lcl|NC_020990.1_prot_WP_003950142.1_2177 [locus_tag=XNR_RS10960] [protein=D-alanyl-D-alanine carboxypeptidase] [protein_id=WP_003950142.1] [location=complement(2575818..2578541)] [gbkey=CDS]	#NUM!	#NUM!	#NUM!	#NUM!					#NUM!	#NUM!	#NUM!	#NUM!					S	4	715	___2	0.648517	5.70167e-73	80.929	75.547	49.391	-0.099687	1198300	348	lcl|NC_020990.1_prot_WP_003950142.1_2177[locus_tag=XNR_RS10960][protein=D-alanyl-D-alaninecarboxypeptidase][protein_id=WP_003950142.1][location=complement(2575818..2578541)][gbkey=CDS]	348	lcl|NC_020990.1_prot_WP_003950142.1_2177[locus_tag=XNR_RS10960][protein=D-alanyl-D-alaninecarboxypeptidase][protein_id=WP_003950142.1][location=complement(2575818..2578541)][gbkey=CDS]	lcl|NC_020990.1_prot_WP_003950142.1_2177[locus_tag=XNR_RS10960][protein=D-alanyl-D-alaninecarboxypeptidase][protein_id=WP_003950142.1][location=complement(2575818..2578541)][gbkey=CDS]	GGDEEAADGEDAAVVSTGVKLRKVGKREGVD	DVADGGVPAQGGKPAGGAEKDDGGDEEAADGEDAAVVS(0.649)T(0.351)GVK	33	UID246	1
lcl|NC_020990.1_prot_WP_003950387.1_1933 [locus_tag=XNR_RS09750] [protein=STAS domain-containing protein] [protein_id=WP_003950387.1] [location=complement(2320366..2320734)] [gbkey=CDS]	#NUM!	#NUM!	#NUM!	#NUM!					#NUM!	#NUM!	#NUM!	#NUM!					S	3	753	___2	0.930585	1.37192e-81	129.91	120.41	94.738	0.46101	#NUM!	68	lcl|NC_020990.1_prot_WP_003950387.1_1933[locus_tag=XNR_RS09750][protein=STASdomain-containingprotein][protein_id=WP_003950387.1][location=complement(2320366..2320734)][gbkey=CDS]	68	lcl|NC_020990.1_prot_WP_003950387.1_1933[locus_tag=XNR_RS09750][protein=STASdomain-containingprotein][protein_id=WP_003950387.1][location=complement(2320366..2320734)][gbkey=CDS]	lcl|NC_020990.1_prot_WP_003950387.1_1933[locus_tag=XNR_RS09750][protein=STASdomain-containingprotein][protein_id=WP_003950387.1][location=complement(2320366..2320734)][gbkey=CDS]	RARLVVDCSQLEFCDSTGLNVLLGARLKAEA	LVVDCSQLEFCDS(0.931)T(0.069)GLNVLLGAR	34	UID247	1
lcl|NC_020990.1_prot_WP_003950659.1_1661 [locus_tag=XNR_RS08360] [protein=hypothetical protein] [protein_id=WP_003950659.1] [location=complement(1993258..1994463)] [gbkey=CDS]	#NUM!	#NUM!	#NUM!	#NUM!					#NUM!	#NUM!	#NUM!	#NUM!					S	4	807	___2	0.470913	7.68481e-15	75.024	74.337	72.368	1.6507	0	25	lcl|NC_020990.1_prot_WP_003950659.1_1661[locus_tag=XNR_RS08360][protein=hypotheticalprotein][protein_id=WP_003950659.1][location=complement(1993258..1994463)][gbkey=CDS]	25	lcl|NC_020990.1_prot_WP_003950659.1_1661[locus_tag=XNR_RS08360][protein=hypotheticalprotein][protein_id=WP_003950659.1][location=complement(1993258..1994463)][gbkey=CDS]	lcl|NC_020990.1_prot_WP_003950659.1_1661[locus_tag=XNR_RS08360][protein=hypotheticalprotein][protein_id=WP_003950659.1][location=complement(1993258..1994463)][gbkey=CDS]	PQKPAPERPGEREHVSGDTLTSGLPVVPPAA	EHVS(0.471)GDT(0.471)LT(0.043)S(0.015)GLPVVPPAAGGPGGPFGPGGPGGPGAHR	35	UID248
lcl|NC_020990.1_prot_WP_003950904.1_1420 [locus_tag=XNR_RS07145] [protein=cellulose-binding protein] [protein_id=WP_003950904.1] [location=1719560..1720498] [gbkey=CDS]	#NUM!	#NUM!	#NUM!	#NUM!					#NUM!	#NUM!	#NUM!	#NUM!					S	3	864	___2	0.733388	5.36168e-114	126.37	125.76	84.86	0.67454	348320	301	lcl|NC_020990.1_prot_WP_003950904.1_1420[locus_tag=XNR_RS07145][protein=cellulose-bindingprotein][protein_id=WP_003950904.1][location=1719560..1720498][gbkey=CDS]	301	lcl|NC_020990.1_prot_WP_003950904.1_1420[locus_tag=XNR_RS07145][protein=cellulose-bindingprotein][protein_id=WP_003950904.1][location=1719560..1720498][gbkey=CDS]	lcl|NC_020990.1_prot_WP_003950904.1_1420[locus_tag=XNR_RS07145][protein=cellulose-bindingprotein][protein_id=WP_003950904.1][location=1719560..1720498][gbkey=CDS]	GAAVAAAGAPAAEDDSASRGVPAQQSR____	EMLATLTGAAVAAAGAPAAEDDS(0.733)AS(0.234)RGVPAQQS(0.033)R	36	UID249	1
lcl|NC_020990.1_prot_WP_003950904.1_1420 [locus_tag=XNR_RS07145] [protein=cellulose-binding protein] [protein_id=WP_003950904.1] [location=1719560..1720498] [gbkey=CDS]	#NUM!	#NUM!	#NUM!	#NUM!					#NUM!	#NUM!	#NUM!	#NUM!					S	3	864	___2	0.494531	5.36168e-114	126.37	125.76	126.37	0.54419	0	303	lcl|NC_020990.1_prot_WP_003950904.1_1420[locus_tag=XNR_RS07145][protein=cellulose-bindingprotein][protein_id=WP_003950904.1][location=1719560..1720498][gbkey=CDS]	303	lcl|NC_020990.1_prot_WP_003950904.1_1420[locus_tag=XNR_RS07145][protein=cellulose-bindingprotein][protein_id=WP_003950904.1][location=1719560..1720498][gbkey=CDS]	lcl|NC_020990.1_prot_WP_003950904.1_1420[locus_tag=XNR_RS07145][protein=cellulose-bindingprotein][protein_id=WP_003950904.1][location=1719560..1720498][gbkey=CDS]	AVAAAGAPAAEDDSASRGVPAQQSR______	EMLATLTGAAVAAAGAPAAEDDS(0.495)AS(0.495)RGVPAQQS(0.011)R	37	UID250
lcl|NC_020990.1_prot_WP_003950904.1_1420 [locus_tag=XNR_RS07145] [protein=cellulose-binding protein] [protein_id=WP_003950904.1] [location=1719560..1720498] [gbkey=CDS]	#NUM!	#NUM!	#NUM!	#NUM!					#NUM!	#NUM!	#NUM!	#NUM!					S	3	864	___2	0.333325	5.10159e-11	45.458	43.371	45.458	-0.51693	0	311	lcl|NC_020990.1_prot_WP_003950904.1_1420[locus_tag=XNR_RS07145][protein=cellulose-bindingprotein][protein_id=WP_003950904.1][location=1719560..1720498][gbkey=CDS]	311	lcl|NC_020990.1_prot_WP_003950904.1_1420[locus_tag=XNR_RS07145][protein=cellulose-bindingprotein][protein_id=WP_003950904.1][location=1719560..1720498][gbkey=CDS]	lcl|NC_020990.1_prot_WP_003950904.1_1420[locus_tag=XNR_RS07145][protein=cellulose-bindingprotein][protein_id=WP_003950904.1][location=1719560..1720498][gbkey=CDS]	AAEDDSASRGVPAQQSR______________	EMLATLTGAAVAAAGAPAAEDDS(0.333)AS(0.333)RGVPAQQS(0.333)R	38	UID251
lcl|NC_020990.1_prot_WP_003950931.1_1393 [locus_tag=XNR_RS07010] [protein=tetratricopeptide repeat protein] [protein_id=WP_003950931.1] [location=complement(1691972..1692946)] [gbkey=CDS]	#NUM!	#NUM!	#NUM!	#NUM!					#NUM!	#NUM!	#NUM!	#NUM!					S	2	869	___2	0.997741	4.71119e-08	68.127	59.654	52.662	1.8551	59386	9	lcl|NC_020990.1_prot_WP_003950931.1_1393[locus_tag=XNR_RS07010][protein=tetratricopeptiderepeatprotein][protein_id=WP_003950931.1][location=complement(1691972..1692946)][gbkey=CDS]	9	lcl|NC_020990.1_prot_WP_003950931.1_1393[locus_tag=XNR_RS07010][protein=tetratricopeptiderepeatprotein][protein_id=WP_003950931.1][location=complement(1691972..1692946)][gbkey=CDS]	lcl|NC_020990.1_prot_WP_003950931.1_1393[locus_tag=XNR_RS07010][protein=tetratricopeptiderepeatprotein][protein_id=WP_003950931.1][location=complement(1691972..1692946)][gbkey=CDS]	_______MQPRNMSMSGVVDLAAVKQAQEAK	NMS(0.002)MS(0.998)GVVDLAAVK	39	UID252	1
lcl|NC_020990.1_prot_WP_003950991.1_1334 [locus_tag=XNR_RS06710] [protein=enhanced serine sensitivity protein SseB] [protein_id=WP_003950991.1] [location=complement(1614935..1615717)] [gbkey=CDS]	#NUM!	#NUM!	#NUM!	#NUM!					#NUM!	#NUM!	#NUM!	#NUM!					S	3	886	___2	0.690883	0.0464503	50.116	49.064	50.116	0.85095	41623	2	lcl|NC_020990.1_prot_WP_003950991.1_1334[locus_tag=XNR_RS06710][protein=enhancedserinesensitivityproteinSseB][protein_id=WP_003950991.1][location=complement(1614935..1615717)][gbkey=CDS]	2	lcl|NC_020990.1_prot_WP_003950991.1_1334[locus_tag=XNR_RS06710][protein=enhancedserinesensitivityproteinSseB][protein_id=WP_003950991.1][location=complement(1614935..1615717)][gbkey=CDS]	lcl|NC_020990.1_prot_WP_003950991.1_1334[locus_tag=XNR_RS06710][protein=enhancedserinesensitivityproteinSseB][protein_id=WP_003950991.1][location=complement(1614935..1615717)][gbkey=CDS]	______________MSASGTAAAGQVEHMLR	S(0.691)AS(0.155)GT(0.155)AAAGQVEHMLR	40	UID253	1
lcl|NC_020990.1_prot_WP_003950991.1_1334 [locus_tag=XNR_RS06710] [protein=enhanced serine sensitivity protein SseB] [protein_id=WP_003950991.1] [location=complement(1614935..1615717)] [gbkey=CDS]	#NUM!	#NUM!	#NUM!	#NUM!					#NUM!	#NUM!	#NUM!	#NUM!					S	2	886	___2	0.79032	0.000412161	73.262	62.289	63.025	1.3528	247330	4	lcl|NC_020990.1_prot_WP_003950991.1_1334[locus_tag=XNR_RS06710][protein=enhancedserinesensitivityproteinSseB][protein_id=WP_003950991.1][location=complement(1614935..1615717)][gbkey=CDS]	4	lcl|NC_020990.1_prot_WP_003950991.1_1334[locus_tag=XNR_RS06710][protein=enhancedserinesensitivityproteinSseB][protein_id=WP_003950991.1][location=complement(1614935..1615717)][gbkey=CDS]	lcl|NC_020990.1_prot_WP_003950991.1_1334[locus_tag=XNR_RS06710][protein=enhancedserinesensitivityproteinSseB][protein_id=WP_003950991.1][location=complement(1614935..1615717)][gbkey=CDS]	____________MSASGTAAAGQVEHMLRQV	S(0.135)AS(0.79)GT(0.075)AAAGQVEHMLR	41	UID254	1
lcl|NC_020990.1_prot_WP_003951206.1_1117 [locus_tag=XNR_RS05605] [protein=polyribonucleotide nucleotidyltransferase] [protein_id=WP_003951206.1] [location=complement(1355526..1357733)] [gbkey=CDS]	#NUM!	#NUM!	#NUM!	#NUM!					#NUM!	#NUM!	#NUM!	#NUM!					S	3	940	___2	0.5	0.00112275	60.324	59.105	60.324	1.0495	124090	734	lcl|NC_020990.1_prot_WP_003951206.1_1117[locus_tag=XNR_RS05605][protein=polyribonucleotidenucleotidyltransferase][protein_id=WP_003951206.1][location=complement(1355526..1357733)][gbkey=CDS]	734	lcl|NC_020990.1_prot_WP_003951206.1_1117[locus_tag=XNR_RS05605][protein=polyribonucleotidenucleotidyltransferase][protein_id=WP_003951206.1][location=complement(1355526..1357733)][gbkey=CDS]	lcl|NC_020990.1_prot_WP_003951206.1_1117[locus_tag=XNR_RS05605][protein=polyribonucleotidenucleotidyltransferase][protein_id=WP_003951206.1][location=complement(1355526..1357733)][gbkey=CDS]	SLIPVIEGEDEKDDASS______________	GKLSLIPVIEGEDEKDDAS(0.5)S(0.5)	42	UID255	1
lcl|NC_020990.1_prot_WP_003951206.1_1117 [locus_tag=XNR_RS05605] [protein=polyribonucleotide nucleotidyltransferase] [protein_id=WP_003951206.1] [location=complement(1355526..1357733)] [gbkey=CDS]	#NUM!	#NUM!	#NUM!	#NUM!					#NUM!	#NUM!	#NUM!	#NUM!					S	3	940	___2	0.708015	7.8105e-10	80.677	75.561	80.677	0.27848	374260	735	lcl|NC_020990.1_prot_WP_003951206.1_1117[locus_tag=XNR_RS05605][protein=polyribonucleotidenucleotidyltransferase][protein_id=WP_003951206.1][location=complement(1355526..1357733)][gbkey=CDS]	735	lcl|NC_020990.1_prot_WP_003951206.1_1117[locus_tag=XNR_RS05605][protein=polyribonucleotidenucleotidyltransferase][protein_id=WP_003951206.1][location=complement(1355526..1357733)][gbkey=CDS]	lcl|NC_020990.1_prot_WP_003951206.1_1117[locus_tag=XNR_RS05605][protein=polyribonucleotidenucleotidyltransferase][protein_id=WP_003951206.1][location=complement(1355526..1357733)][gbkey=CDS]	LIPVIEGEDEKDDASS_______________	GKLSLIPVIEGEDEKDDAS(0.292)S(0.708)	43	UID256	1
lcl|NC_020990.1_prot_WP_003952322.1_30 [locus_tag=XNR_RS00145] [protein=HPr family phosphocarrier protein] [protein_id=WP_003952322.1] [location=46259..46537] [gbkey=CDS]	#NUM!	#NUM!	#NUM!	#NUM!					#NUM!	#NUM!	#NUM!	#NUM!					S	2	1067	___2	0.791348	1.50553e-11	90.156	65.412	79.235	-0.74832	141960	10	lcl|NC_020990.1_prot_WP_003952322.1_30[locus_tag=XNR_RS00145][protein=HPrfamilyphosphocarrierprotein][protein_id=WP_003952322.1][location=46259..46537][gbkey=CDS]	10	lcl|NC_020990.1_prot_WP_003952322.1_30[locus_tag=XNR_RS00145][protein=HPrfamilyphosphocarrierprotein][protein_id=WP_003952322.1][location=46259..46537][gbkey=CDS]	lcl|NC_020990.1_prot_WP_003952322.1_30[locus_tag=XNR_RS00145][protein=HPrfamilyphosphocarrierprotein][protein_id=WP_003952322.1][location=46259..46537][gbkey=CDS]	______MPERNVVIGSSSGLHARPASLFVQA	NVVIGS(0.791)S(0.058)S(0.151)GLHAR	44	UID257	1
lcl|NC_020990.1_prot_WP_003952322.1_30 [locus_tag=XNR_RS00145] [protein=HPr family phosphocarrier protein] [protein_id=WP_003952322.1] [location=46259..46537] [gbkey=CDS]	#NUM!	#NUM!	#NUM!	#NUM!					#NUM!	#NUM!	#NUM!	#NUM!					S	2	1067	___2	0.887931	7.6367e-12	92.747	66.282	90.156	-0.29283	409620	11	lcl|NC_020990.1_prot_WP_003952322.1_30[locus_tag=XNR_RS00145][protein=HPrfamilyphosphocarrierprotein][protein_id=WP_003952322.1][location=46259..46537][gbkey=CDS]	11	lcl|NC_020990.1_prot_WP_003952322.1_30[locus_tag=XNR_RS00145][protein=HPrfamilyphosphocarrierprotein][protein_id=WP_003952322.1][location=46259..46537][gbkey=CDS]	lcl|NC_020990.1_prot_WP_003952322.1_30[locus_tag=XNR_RS00145][protein=HPrfamilyphosphocarrierprotein][protein_id=WP_003952322.1][location=46259..46537][gbkey=CDS]	_____MPERNVVIGSSSGLHARPASLFVQAA	NVVIGS(0.056)S(0.888)S(0.056)GLHAR	45	UID258	1
lcl|NC_020990.1_prot_WP_003952322.1_30 [locus_tag=XNR_RS00145] [protein=HPr family phosphocarrier protein] [protein_id=WP_003952322.1] [location=46259..46537] [gbkey=CDS]	#NUM!	#NUM!	#NUM!	#NUM!					#NUM!	#NUM!	#NUM!	#NUM!					S	2	1067	___2	0.669658	1.98508e-07	115.79	79.946	115.79	0.039392	59775	12	lcl|NC_020990.1_prot_WP_003952322.1_30[locus_tag=XNR_RS00145][protein=HPrfamilyphosphocarrierprotein][protein_id=WP_003952322.1][location=46259..46537][gbkey=CDS]	12	lcl|NC_020990.1_prot_WP_003952322.1_30[locus_tag=XNR_RS00145][protein=HPrfamilyphosphocarrierprotein][protein_id=WP_003952322.1][location=46259..46537][gbkey=CDS]	lcl|NC_020990.1_prot_WP_003952322.1_30[locus_tag=XNR_RS00145][protein=HPrfamilyphosphocarrierprotein][protein_id=WP_003952322.1][location=46259..46537][gbkey=CDS]	____MPERNVVIGSSSGLHARPASLFVQAAG	NVVIGS(0.088)S(0.242)S(0.67)GLHAR	46	UID259	1
lcl|NC_020990.1_prot_WP_008409111.1_2830 [locus_tag=XNR_RS29860] [protein=hypothetical protein] [protein_id=WP_008409111.1] [location=complement(3282225..3282434)] [gbkey=CDS]	#NUM!	#NUM!	#NUM!	#NUM!					#NUM!	#NUM!	#NUM!	#NUM!					S	3	1129	___2	0.746694	3.87821e-43	132.41	121.2	48.928	1.5359	9300900	19	lcl|NC_020990.1_prot_WP_008409111.1_2830[locus_tag=XNR_RS29860][protein=hypotheticalprotein][protein_id=WP_008409111.1][location=complement(3282225..3282434)][gbkey=CDS]	19	lcl|NC_020990.1_prot_WP_008409111.1_2830[locus_tag=XNR_RS29860][protein=hypotheticalprotein][protein_id=WP_008409111.1][location=complement(3282225..3282434)][gbkey=CDS]	lcl|NC_020990.1_prot_WP_008409111.1_2830[locus_tag=XNR_RS29860][protein=hypotheticalprotein][protein_id=WP_008409111.1][location=complement(3282225..3282434)][gbkey=CDS]	NPQSPQGPQGHDPAGSTQMFRAFVDEPGPAG	AHNPQS(0.001)PQGPQGHDPAGS(0.747)T(0.252)QMFR	47	UID260	1
lcl|NC_020990.1_prot_WP_010641374.1_819 [gene=sepF] [locus_tag=XNR_RS04085] [protein=cell division protein SepF] [protein_id=WP_010641374.1] [location=complement(972307..972693)] [gbkey=CDS]	#NUM!	#NUM!	#NUM!	#NUM!					#NUM!	#NUM!	#NUM!	#NUM!					S	2	1229	___2	1	0.00131752	64.906	60.66	64.906	0.8916	1042400	28	lcl|NC_020990.1_prot_WP_010641374.1_819[gene=sepF][locus_tag=XNR_RS04085][protein=celldivisionproteinSepF][protein_id=WP_010641374.1][location=complement(972307..972693)][gbkey=CDS]	28	lcl|NC_020990.1_prot_WP_010641374.1_819[gene=sepF][locus_tag=XNR_RS04085][protein=celldivisionproteinSepF][protein_id=WP_010641374.1][location=complement(972307..972693)][gbkey=CDS]	lcl|NC_020990.1_prot_WP_010641374.1_819[gene=sepF][locus_tag=XNR_RS04085][protein=celldivisionproteinSepF][protein_id=WP_010641374.1][location=complement(972307..972693)][gbkey=CDS]	GLAQVVPLRGRDAWPSWPGHRATPEARTEPR	DAWPS(1)WPGHR	48	UID261	1
lcl|NC_020990.1_prot_WP_015506899.1_762 [locus_tag=XNR_RS03810] [protein=ABC transporter permease] [protein_id=WP_015506899.1] [location=complement(907610..908977)] [gbkey=CDS]	#NUM!	#NUM!	#NUM!	#NUM!					#NUM!	#NUM!	#NUM!	#NUM!					S	3	1253	___2	0.499987	1.43915e-37	81.644	66.205	81.644	1.9904	60111	2	lcl|NC_020990.1_prot_WP_015506899.1_762[locus_tag=XNR_RS03810][protein=ABCtransporterpermease][protein_id=WP_015506899.1][location=complement(907610..908977)][gbkey=CDS]	2	lcl|NC_020990.1_prot_WP_015506899.1_762[locus_tag=XNR_RS03810][protein=ABCtransporterpermease][protein_id=WP_015506899.1][location=complement(907610..908977)][gbkey=CDS]	lcl|NC_020990.1_prot_WP_015506899.1_762[locus_tag=XNR_RS03810][protein=ABCtransporterpermease][protein_id=WP_015506899.1][location=complement(907610..908977)][gbkey=CDS]	______________MSDTQPGKQPGQSPAAA	S(0.5)DT(0.5)QPGKQPGQSPAAADQAPAEAEGTTK	49	UID262	1
lcl|NC_020990.1_prot_WP_015507004.1_1120 [locus_tag=XNR_RS05620] [protein=AAA family ATPase] [protein_id=WP_015507004.1] [location=1359481..1363938] [gbkey=CDS]	#NUM!	#NUM!	#NUM!	#NUM!					#NUM!	#NUM!	#NUM!	#NUM!					S	2	1267	___2	0.974434	9.86068e-05	108.5	97.14	79.795	0.44517	112390	107	lcl|NC_020990.1_prot_WP_015507004.1_1120[locus_tag=XNR_RS05620][protein=AAAfamilyATPase][protein_id=WP_015507004.1][location=1359481..1363938][gbkey=CDS]	107	lcl|NC_020990.1_prot_WP_015507004.1_1120[locus_tag=XNR_RS05620][protein=AAAfamilyATPase][protein_id=WP_015507004.1][location=1359481..1363938][gbkey=CDS]	lcl|NC_020990.1_prot_WP_015507004.1_1120[locus_tag=XNR_RS05620][protein=AAAfamilyATPase][protein_id=WP_015507004.1][location=1359481..1363938][gbkey=CDS]	RDGAAHGARDLGDSSSDGAARTSLPASLPER	DLGDSS(0.025)S(0.974)DGAAR	50	UID263	1
lcl|NC_020990.1_prot_WP_015507198.1_1836 [locus_tag=XNR_RS09250] [protein=FHA domain-containing protein] [protein_id=WP_015507198.1] [location=2190116..2193079] [gbkey=CDS]	#NUM!	21.6226	#NUM!	#NUM!					#NUM!	#NUM!	#NUM!	#NUM!					S	4	1288	___2	0.999997	7.68435e-18	102.37	85.51	74.388	1.1385	10943000	805	lcl|NC_020990.1_prot_WP_015507198.1_1836[locus_tag=XNR_RS09250][protein=FHAdomain-containingprotein][protein_id=WP_015507198.1][location=2190116..2193079][gbkey=CDS]	805	lcl|NC_020990.1_prot_WP_015507198.1_1836[locus_tag=XNR_RS09250][protein=FHAdomain-containingprotein][protein_id=WP_015507198.1][location=2190116..2193079][gbkey=CDS]	lcl|NC_020990.1_prot_WP_015507198.1_1836[locus_tag=XNR_RS09250][protein=FHAdomain-containingprotein][protein_id=WP_015507198.1][location=2190116..2193079][gbkey=CDS]	TTLPAQSQGEVEAPPSRTLRLRTTPGAAGEP	TVPTTLPAQSQGEVEAPPS(1)RT(1)LRLR	51	UID264	2
lcl|NC_020990.1_prot_WP_015507389.1_2430 [locus_tag=XNR_RS12225] [protein=STAS domain-containing protein] [protein_id=WP_015507389.1] [location=2844810..2845664] [gbkey=CDS]	#NUM!	#NUM!	#NUM!	#NUM!					#NUM!	#NUM!	#NUM!	#NUM!					S	3	1312	___2	0.999999	7.36435e-88	186.67	167.19	171.26	-3.6293	47478000	176	lcl|NC_020990.1_prot_WP_015507389.1_2430[locus_tag=XNR_RS12225][protein=STASdomain-containingprotein][protein_id=WP_015507389.1][location=2844810..2845664][gbkey=CDS]	176	lcl|NC_020990.1_prot_WP_015507389.1_2430[locus_tag=XNR_RS12225][protein=STASdomain-containingprotein][protein_id=WP_015507389.1][location=2844810..2845664][gbkey=CDS]	lcl|NC_020990.1_prot_WP_015507389.1_2430[locus_tag=XNR_RS12225][protein=STASdomain-containingprotein][protein_id=WP_015507389.1][location=2844810..2845664][gbkey=CDS]	LWDGVVAVPLVGTLDSARTQVVMERLLQALI	LWDGVVAVPLVGTLDS(1)AR	52	UID265	1
lcl|NC_020990.1_prot_WP_015507397.1_2469 [locus_tag=XNR_RS12425] [protein=GNAT family N-acetyltransferase] [protein_id=WP_015507397.1] [location=2883606..2884097] [gbkey=CDS]	#NUM!	#NUM!	#NUM!	#NUM!					#NUM!	#NUM!	#NUM!	#NUM!					S	2	1314	___2	1	0.0515099	48.157	41.411	48.157	-66.707	2987.6	5	lcl|NC_020990.1_prot_WP_015507397.1_2469[locus_tag=XNR_RS12425][protein=GNATfamilyN-acetyltransferase][protein_id=WP_015507397.1][location=2883606..2884097][gbkey=CDS]	5	lcl|NC_020990.1_prot_WP_015507397.1_2469[locus_tag=XNR_RS12425][protein=GNATfamilyN-acetyltransferase][protein_id=WP_015507397.1][location=2883606..2884097][gbkey=CDS]	lcl|NC_020990.1_prot_WP_015507397.1_2469[locus_tag=XNR_RS12425][protein=GNATfamilyN-acetyltransferase][protein_id=WP_015507397.1][location=2883606..2884097][gbkey=CDS]	___________MPLASALPAHHDRTGRLVTL	PLAS(1)ALPAHHDR	53	UID266	1
lcl|NC_020990.1_prot_WP_015507469.1_2707 [locus_tag=XNR_RS13630] [protein=serine/threonine protein kinase] [protein_id=WP_015507469.1] [location=3127536..3129290] [gbkey=CDS]	#NUM!	#NUM!	#NUM!	#NUM!					#NUM!	#NUM!	#NUM!	#NUM!					S	2	1321	___2	0.254354	1.87103e-13	53.967	52.343	53.967	1.7984	0	168	lcl|NC_020990.1_prot_WP_015507469.1_2707[locus_tag=XNR_RS13630][protein=serine/threonineproteinkinase][protein_id=WP_015507469.1][location=3127536..3129290][gbkey=CDS]	168	lcl|NC_020990.1_prot_WP_015507469.1_2707[locus_tag=XNR_RS13630][protein=serine/threonineproteinkinase][protein_id=WP_015507469.1][location=3127536..3129290][gbkey=CDS]	lcl|NC_020990.1_prot_WP_015507469.1_2707[locus_tag=XNR_RS13630][protein=serine/threonineproteinkinase][protein_id=WP_015507469.1][location=3127536..3129290][gbkey=CDS]	GRPVLTDFGIAALRESTSLTATGELVGSPDY	ES(0.254)T(0.254)S(0.254)LT(0.03)AT(0.207)GELVGSPDYIAPER	54	UID267
lcl|NC_020990.1_prot_WP_015507469.1_2707 [locus_tag=XNR_RS13630] [protein=serine/threonine protein kinase] [protein_id=WP_015507469.1] [location=3127536..3129290] [gbkey=CDS]	#NUM!	#NUM!	#NUM!	#NUM!					#NUM!	#NUM!	#NUM!	#NUM!					S	2	1321	___2	0.254354	1.87103e-13	53.967	52.343	53.967	1.7984	0	170	lcl|NC_020990.1_prot_WP_015507469.1_2707[locus_tag=XNR_RS13630][protein=serine/threonineproteinkinase][protein_id=WP_015507469.1][location=3127536..3129290][gbkey=CDS]	170	lcl|NC_020990.1_prot_WP_015507469.1_2707[locus_tag=XNR_RS13630][protein=serine/threonineproteinkinase][protein_id=WP_015507469.1][location=3127536..3129290][gbkey=CDS]	lcl|NC_020990.1_prot_WP_015507469.1_2707[locus_tag=XNR_RS13630][protein=serine/threonineproteinkinase][protein_id=WP_015507469.1][location=3127536..3129290][gbkey=CDS]	PVLTDFGIAALRESTSLTATGELVGSPDYIA	ES(0.254)T(0.254)S(0.254)LT(0.03)AT(0.207)GELVGSPDYIAPER	55	UID268
lcl|NC_020990.1_prot_WP_015507513.1_2842 [locus_tag=XNR_RS30330] [protein=PAS domain-containing protein] [protein_id=WP_015507513.1] [location=3294595..3299835] [gbkey=CDS]	#NUM!	#NUM!	#NUM!	#NUM!					#NUM!	#NUM!	#NUM!	#NUM!					S	4	1328	___2	0.594038	6.5733e-10	66.371	62.625	66.371	-1.0549	116200	708	lcl|NC_020990.1_prot_WP_015507513.1_2842[locus_tag=XNR_RS30330][protein=PASdomain-containingprotein][protein_id=WP_015507513.1][location=3294595..3299835][gbkey=CDS]	708	lcl|NC_020990.1_prot_WP_015507513.1_2842[locus_tag=XNR_RS30330][protein=PASdomain-containingprotein][protein_id=WP_015507513.1][location=3294595..3299835][gbkey=CDS]	lcl|NC_020990.1_prot_WP_015507513.1_2842[locus_tag=XNR_RS30330][protein=PASdomain-containingprotein][protein_id=WP_015507513.1][location=3294595..3299835][gbkey=CDS]	AVLAGQDGGETPAAGSAVALPAPTGAAEGGT	AADETPVKAVLAGQDGGET(0.406)PAAGS(0.594)AVALPAPTGAAEGGTGR	56	UID269	1
lcl|NC_020990.1_prot_WP_015507513.1_2842 [locus_tag=XNR_RS30330] [protein=PAS domain-containing protein] [protein_id=WP_015507513.1] [location=3294595..3299835] [gbkey=CDS]	#NUM!	#NUM!	#NUM!	#NUM!					#NUM!	#NUM!	#NUM!	#NUM!					S	3	1328	___2	0.428306	1.19543e-19	75.341	73.253	75.341	0.40227	0	651	lcl|NC_020990.1_prot_WP_015507513.1_2842[locus_tag=XNR_RS30330][protein=PASdomain-containingprotein][protein_id=WP_015507513.1][location=3294595..3299835][gbkey=CDS]	651	lcl|NC_020990.1_prot_WP_015507513.1_2842[locus_tag=XNR_RS30330][protein=PASdomain-containingprotein][protein_id=WP_015507513.1][location=3294595..3299835][gbkey=CDS]	lcl|NC_020990.1_prot_WP_015507513.1_2842[locus_tag=XNR_RS30330][protein=PASdomain-containingprotein][protein_id=WP_015507513.1][location=3294595..3299835][gbkey=CDS]	PNRPHGRRRRRAAPRSSVDSFLGTSSDGTPA	S(0.428)S(0.428)VDS(0.056)FLGT(0.031)S(0.031)S(0.019)DGT(0.006)PAAPEPAPAAAPTGR	57	UID270
lcl|NC_020990.1_prot_WP_015507513.1_2842 [locus_tag=XNR_RS30330] [protein=PAS domain-containing protein] [protein_id=WP_015507513.1] [location=3294595..3299835] [gbkey=CDS]	#NUM!	#NUM!	#NUM!	#NUM!					#NUM!	#NUM!	#NUM!	#NUM!					S	3	1328	___2	0.428306	1.19543e-19	75.341	73.253	75.341	0.40227	0	652	lcl|NC_020990.1_prot_WP_015507513.1_2842[locus_tag=XNR_RS30330][protein=PASdomain-containingprotein][protein_id=WP_015507513.1][location=3294595..3299835][gbkey=CDS]	652	lcl|NC_020990.1_prot_WP_015507513.1_2842[locus_tag=XNR_RS30330][protein=PASdomain-containingprotein][protein_id=WP_015507513.1][location=3294595..3299835][gbkey=CDS]	lcl|NC_020990.1_prot_WP_015507513.1_2842[locus_tag=XNR_RS30330][protein=PASdomain-containingprotein][protein_id=WP_015507513.1][location=3294595..3299835][gbkey=CDS]	NRPHGRRRRRAAPRSSVDSFLGTSSDGTPAA	S(0.428)S(0.428)VDS(0.056)FLGT(0.031)S(0.031)S(0.019)DGT(0.006)PAAPEPAPAAAPTGR	58	UID271
lcl|NC_020990.1_prot_WP_015507513.1_2842 [locus_tag=XNR_RS30330] [protein=PAS domain-containing protein] [protein_id=WP_015507513.1] [location=3294595..3299835] [gbkey=CDS]	#NUM!	#NUM!	#NUM!	#NUM!					#NUM!	#NUM!	#NUM!	#NUM!					S	2	1328	___2	0.475905	1.00895e-32	82.936	77.101	42.066	2.4779	0	660	lcl|NC_020990.1_prot_WP_015507513.1_2842[locus_tag=XNR_RS30330][protein=PASdomain-containingprotein][protein_id=WP_015507513.1][location=3294595..3299835][gbkey=CDS]	660	lcl|NC_020990.1_prot_WP_015507513.1_2842[locus_tag=XNR_RS30330][protein=PASdomain-containingprotein][protein_id=WP_015507513.1][location=3294595..3299835][gbkey=CDS]	lcl|NC_020990.1_prot_WP_015507513.1_2842[locus_tag=XNR_RS30330][protein=PASdomain-containingprotein][protein_id=WP_015507513.1][location=3294595..3299835][gbkey=CDS]	RRAAPRSSVDSFLGTSSDGTPAAPEPAPAAA	S(0.015)S(0.015)VDS(0.015)FLGT(0.186)S(0.476)S(0.186)DGT(0.106)PAAPEPAPAAAPTGR	59	UID272
lcl|NC_020990.1_prot_WP_015507513.1_2842 [locus_tag=XNR_RS30330] [protein=PAS domain-containing protein] [protein_id=WP_015507513.1] [location=3294595..3299835] [gbkey=CDS]	#NUM!	#NUM!	#NUM!	#NUM!					#NUM!	#NUM!	#NUM!	#NUM!					S	2	1328	___2	0.446147	6.27096e-08	40.472	39.471	40.472	1.1534	0	661	lcl|NC_020990.1_prot_WP_015507513.1_2842[locus_tag=XNR_RS30330][protein=PASdomain-containingprotein][protein_id=WP_015507513.1][location=3294595..3299835][gbkey=CDS]	661	lcl|NC_020990.1_prot_WP_015507513.1_2842[locus_tag=XNR_RS30330][protein=PASdomain-containingprotein][protein_id=WP_015507513.1][location=3294595..3299835][gbkey=CDS]	lcl|NC_020990.1_prot_WP_015507513.1_2842[locus_tag=XNR_RS30330][protein=PASdomain-containingprotein][protein_id=WP_015507513.1][location=3294595..3299835][gbkey=CDS]	RAAPRSSVDSFLGTSSDGTPAAPEPAPAAAP	S(0.004)S(0.004)VDS(0.007)FLGT(0.028)S(0.064)S(0.446)DGT(0.446)PAAPEPAPAAAPTGR	60	UID273
lcl|NC_020990.1_prot_WP_015507513.1_2842 [locus_tag=XNR_RS30330] [protein=PAS domain-containing protein] [protein_id=WP_015507513.1] [location=3294595..3299835] [gbkey=CDS]	#NUM!	#NUM!	#NUM!	#NUM!					#NUM!	#NUM!	#NUM!	#NUM!					S	2	1328	___2	0.49888	0.00301849	44.853	42.464	44.853	-0.9906	0	1362	lcl|NC_020990.1_prot_WP_015507513.1_2842[locus_tag=XNR_RS30330][protein=PASdomain-containingprotein][protein_id=WP_015507513.1][location=3294595..3299835][gbkey=CDS]	1362	lcl|NC_020990.1_prot_WP_015507513.1_2842[locus_tag=XNR_RS30330][protein=PASdomain-containingprotein][protein_id=WP_015507513.1][location=3294595..3299835][gbkey=CDS]	lcl|NC_020990.1_prot_WP_015507513.1_2842[locus_tag=XNR_RS30330][protein=PASdomain-containingprotein][protein_id=WP_015507513.1][location=3294595..3299835][gbkey=CDS]	VAQPLPAESAEQQAASAQSRAFSVRTLGQGV	VAQPLPAES(0.002)AEQQAAS(0.499)AQS(0.499)R	61	UID274
lcl|NC_020990.1_prot_WP_015507513.1_2842 [locus_tag=XNR_RS30330] [protein=PAS domain-containing protein] [protein_id=WP_015507513.1] [location=3294595..3299835] [gbkey=CDS]	#NUM!	#NUM!	#NUM!	#NUM!					#NUM!	#NUM!	#NUM!	#NUM!					S	2	1328	___2	0.993234	1.60343e-20	109.87	98.815	105.77	-0.65092	1347500	1365	lcl|NC_020990.1_prot_WP_015507513.1_2842[locus_tag=XNR_RS30330][protein=PASdomain-containingprotein][protein_id=WP_015507513.1][location=3294595..3299835][gbkey=CDS]	1365	lcl|NC_020990.1_prot_WP_015507513.1_2842[locus_tag=XNR_RS30330][protein=PASdomain-containingprotein][protein_id=WP_015507513.1][location=3294595..3299835][gbkey=CDS]	lcl|NC_020990.1_prot_WP_015507513.1_2842[locus_tag=XNR_RS30330][protein=PASdomain-containingprotein][protein_id=WP_015507513.1][location=3294595..3299835][gbkey=CDS]	PLPAESAEQQAASAQSRAFSVRTLGQGVPFA	VAQPLPAESAEQQAAS(0.007)AQS(0.993)R	62	UID275	1
lcl|NC_020990.1_prot_WP_015507982.1_4545 [locus_tag=XNR_RS22960] [protein=bifunctional [glutamine synthetase] adenylyltransferase/[glutamine synthetase]-adenylyl-L-tyrosine phosphorylase] [protein_id=WP_015507982.1] [location=5261894..5264899] [gbkey=CDS]	#NUM!	#NUM!	#NUM!	#NUM!					#NUM!	#NUM!	#NUM!	#NUM!					S	3	1386	___2	0.864844	4.69726e-66	85.719	85.324	85.719	1.775	1173200	216	lcl|NC_020990.1_prot_WP_015507982.1_4545[locus_tag=XNR_RS22960][protein=bifunctional[glutaminesynthetase]adenylyltransferase/[glutaminesynthetase]-adenylyl-L-tyrosinephosphorylase][protein_id=WP_015507982.1][location=5261894..5264899][gbkey=CDS]	216	lcl|NC_020990.1_prot_WP_015507982.1_4545[locus_tag=XNR_RS22960][protein=bifunctional[glutaminesynthetase]adenylyltransferase/[glutaminesynthetase]-adenylyl-L-tyrosinephosphorylase][protein_id=WP_015507982.1][location=5261894..5264899][gbkey=CDS]	lcl|NC_020990.1_prot_WP_015507982.1_4545[locus_tag=XNR_RS22960][protein=bifunctional[glutaminesynthetase]adenylyltransferase/[glutaminesynthetase]-adenylyl-L-tyrosinephosphorylase][protein_id=WP_015507982.1][location=5261894..5264899][gbkey=CDS]	VIAMGKCGGHELNYVSDVDVIFVAEPADSGD	CGGHELNY(0.135)VS(0.865)DVDVIFVAEPADSGDADEAPALQAANR	63	UID276	1
lcl|NC_020990.1_prot_WP_015508019.1_4678 [gene=pknB] [locus_tag=XNR_RS23615] [protein=Stk1 family PASTA domain-containing Ser/Thr kinase] [protein_id=WP_015508019.1] [location=complement(5420215..5422089)] [gbkey=CDS]	#NUM!	#NUM!	#NUM!	#NUM!					#NUM!	#NUM!	#NUM!	#NUM!					S	4	1392	___2	0.738251	1.76975e-13	66.215	64.394	66.215	0.34085	73752	315	lcl|NC_020990.1_prot_WP_015508019.1_4678[gene=pknB][locus_tag=XNR_RS23615][protein=Stk1familyPASTAdomain-containingSer/Thrkinase][protein_id=WP_015508019.1][location=complement(5420215..5422089)][gbkey=CDS]	315	lcl|NC_020990.1_prot_WP_015508019.1_4678[gene=pknB][locus_tag=XNR_RS23615][protein=Stk1familyPASTAdomain-containingSer/Thrkinase][protein_id=WP_015508019.1][location=complement(5420215..5422089)][gbkey=CDS]	lcl|NC_020990.1_prot_WP_015508019.1_4678[gene=pknB][locus_tag=XNR_RS23615][protein=Stk1familyPASTAdomain-containingSer/Thrkinase][protein_id=WP_015508019.1][location=complement(5420215..5422089)][gbkey=CDS]	STPARPADDDGVQRTSVLAAAPPEPPAPRRR	FS(0.001)T(0.002)PARPADDDGVQRT(0.259)S(0.738)VLAAAPPEPPAPR	64	UID277	1
lcl|NC_020990.1_prot_WP_015508154.1_5197 [gene=cobT] [locus_tag=XNR_RS26245] [protein=nicotinate-nucleotide--dimethylbenzimidazole phosphoribosyltransferase] [protein_id=WP_015508154.1] [location=6000174..6003494] [gbkey=CDS]	#NUM!	#NUM!	#NUM!	#NUM!					#NUM!	#NUM!	#NUM!	#NUM!					S	2	1411	___2	1	2.46316e-59	141	122.47	128.11	-0.56047	36094000	125	lcl|NC_020990.1_prot_WP_015508154.1_5197[gene=cobT][locus_tag=XNR_RS26245][protein=nicotinate-nucleotide--dimethylbenzimidazolephosphoribosyltransferase][protein_id=WP_015508154.1][location=6000174..6003494][gbkey=CDS]	125	lcl|NC_020990.1_prot_WP_015508154.1_5197[gene=cobT][locus_tag=XNR_RS26245][protein=nicotinate-nucleotide--dimethylbenzimidazolephosphoribosyltransferase][protein_id=WP_015508154.1][location=6000174..6003494][gbkey=CDS]	lcl|NC_020990.1_prot_WP_015508154.1_5197[gene=cobT][locus_tag=XNR_RS26245][protein=nicotinate-nucleotide--dimethylbenzimidazolephosphoribosyltransferase][protein_id=WP_015508154.1][location=6000174..6003494][gbkey=CDS]	AQPHEAGAHERAGRDSGAVDLSAVRAAEAAQ	AGRDS(1)GAVDLSAVR	65	UID278	1
lcl|NC_020990.1_prot_WP_015508154.1_5197 [gene=cobT] [locus_tag=XNR_RS26245] [protein=nicotinate-nucleotide--dimethylbenzimidazole phosphoribosyltransferase] [protein_id=WP_015508154.1] [location=6000174..6003494] [gbkey=CDS]	#NUM!	#NUM!	#NUM!	#NUM!					#NUM!	#NUM!	#NUM!	#NUM!					S	3	1411	___2	0.333333	0.000483012	56.064	53.962	56.064	3.3767	0	159	lcl|NC_020990.1_prot_WP_015508154.1_5197[gene=cobT][locus_tag=XNR_RS26245][protein=nicotinate-nucleotide--dimethylbenzimidazolephosphoribosyltransferase][protein_id=WP_015508154.1][location=6000174..6003494][gbkey=CDS]	159	lcl|NC_020990.1_prot_WP_015508154.1_5197[gene=cobT][locus_tag=XNR_RS26245][protein=nicotinate-nucleotide--dimethylbenzimidazolephosphoribosyltransferase][protein_id=WP_015508154.1][location=6000174..6003494][gbkey=CDS]	lcl|NC_020990.1_prot_WP_015508154.1_5197[gene=cobT][locus_tag=XNR_RS26245][protein=nicotinate-nucleotide--dimethylbenzimidazolephosphoribosyltransferase][protein_id=WP_015508154.1][location=6000174..6003494][gbkey=CDS]	PRRPLHMGPPVPGGTSGSQVRSLADRGPAAH	RPLHMGPPVPGGT(0.333)S(0.333)GS(0.333)QVR	66	UID279
lcl|NC_020990.1_prot_WP_015508154.1_5197 [gene=cobT] [locus_tag=XNR_RS26245] [protein=nicotinate-nucleotide--dimethylbenzimidazole phosphoribosyltransferase] [protein_id=WP_015508154.1] [location=6000174..6003494] [gbkey=CDS]	#NUM!	#NUM!	#NUM!	#NUM!					#NUM!	#NUM!	#NUM!	#NUM!					S	3	1411	___2	0.333333	0.000483012	56.064	53.962	56.064	3.3767	0	161	lcl|NC_020990.1_prot_WP_015508154.1_5197[gene=cobT][locus_tag=XNR_RS26245][protein=nicotinate-nucleotide--dimethylbenzimidazolephosphoribosyltransferase][protein_id=WP_015508154.1][location=6000174..6003494][gbkey=CDS]	161	lcl|NC_020990.1_prot_WP_015508154.1_5197[gene=cobT][locus_tag=XNR_RS26245][protein=nicotinate-nucleotide--dimethylbenzimidazolephosphoribosyltransferase][protein_id=WP_015508154.1][location=6000174..6003494][gbkey=CDS]	lcl|NC_020990.1_prot_WP_015508154.1_5197[gene=cobT][locus_tag=XNR_RS26245][protein=nicotinate-nucleotide--dimethylbenzimidazolephosphoribosyltransferase][protein_id=WP_015508154.1][location=6000174..6003494][gbkey=CDS]	RPLHMGPPVPGGTSGSQVRSLADRGPAAHPA	RPLHMGPPVPGGT(0.333)S(0.333)GS(0.333)QVR	67	UID280
lcl|NC_020990.1_prot_WP_015508239.1_5476 [locus_tag=XNR_RS27690] [protein=alpha-D-glucose phosphate-specific phosphoglucomutase] [protein_id=WP_015508239.1] [location=complement(6301070..6302710)] [gbkey=CDS]	#NUM!	#NUM!	#NUM!	#NUM!					#NUM!	#NUM!	#NUM!	#NUM!					S	3	1427	___2	0.993134	1.60274e-48	86.109	84.485	85.563	1.2834	4935200	146	lcl|NC_020990.1_prot_WP_015508239.1_5476[locus_tag=XNR_RS27690][protein=alpha-D-glucosephosphate-specificphosphoglucomutase][protein_id=WP_015508239.1][location=complement(6301070..6302710)][gbkey=CDS]	146	lcl|NC_020990.1_prot_WP_015508239.1_5476[locus_tag=XNR_RS27690][protein=alpha-D-glucosephosphate-specificphosphoglucomutase][protein_id=WP_015508239.1][location=complement(6301070..6302710)][gbkey=CDS]	lcl|NC_020990.1_prot_WP_015508239.1_5476[locus_tag=XNR_RS27690][protein=alpha-D-glucosephosphate-specificphosphoglucomutase][protein_id=WP_015508239.1][location=complement(6301070..6302710)][gbkey=CDS]	RGRTGHLADGVVVTPSHNPPADGGFKYNPPS	TGHLADGVVVT(0.007)PS(0.993)HNPPADGGFK	68	UID281	1
lcl|NC_020990.1_prot_WP_018471169.1_2312 [locus_tag=XNR_RS11640] [protein=sensor histidine kinase] [protein_id=WP_018471169.1] [location=complement(2738180..2739202)] [gbkey=CDS]	#NUM!	#NUM!	#NUM!	#NUM!					#NUM!	#NUM!	#NUM!	#NUM!					S	2	1443	___2	0.93752	2.13115e-66	137.89	121.79	127.25	-0.6545	527800	311	lcl|NC_020990.1_prot_WP_018471169.1_2312[locus_tag=XNR_RS11640][protein=sensorhistidinekinase][protein_id=WP_018471169.1][location=complement(2738180..2739202)][gbkey=CDS]	311	lcl|NC_020990.1_prot_WP_018471169.1_2312[locus_tag=XNR_RS11640][protein=sensorhistidinekinase][protein_id=WP_018471169.1][location=complement(2738180..2739202)][gbkey=CDS]	lcl|NC_020990.1_prot_WP_018471169.1_2312[locus_tag=XNR_RS11640][protein=sensorhistidinekinase][protein_id=WP_018471169.1][location=complement(2738180..2739202)][gbkey=CDS]	AAAEPATTVETPAADSEMTASRLGAFARGTR	AAAEPATTVET(0.002)PAADS(0.938)EMT(0.056)AS(0.005)R	69	UID282	1
lcl|NC_020990.1_prot_WP_018471169.1_2312 [locus_tag=XNR_RS11640] [protein=sensor histidine kinase] [protein_id=WP_018471169.1] [location=complement(2738180..2739202)] [gbkey=CDS]	#NUM!	#NUM!	#NUM!	#NUM!					#NUM!	#NUM!	#NUM!	#NUM!					S	2	1443	___2	0.611854	1.09865e-41	91.708	85.027	62.65	-1.1047	5712.9	316	lcl|NC_020990.1_prot_WP_018471169.1_2312[locus_tag=XNR_RS11640][protein=sensorhistidinekinase][protein_id=WP_018471169.1][location=complement(2738180..2739202)][gbkey=CDS]	316	lcl|NC_020990.1_prot_WP_018471169.1_2312[locus_tag=XNR_RS11640][protein=sensorhistidinekinase][protein_id=WP_018471169.1][location=complement(2738180..2739202)][gbkey=CDS]	lcl|NC_020990.1_prot_WP_018471169.1_2312[locus_tag=XNR_RS11640][protein=sensorhistidinekinase][protein_id=WP_018471169.1][location=complement(2738180..2739202)][gbkey=CDS]	ATTVETPAADSEMTASRLGAFARGTRIGRDT	AAAEPATTVET(0.002)PAADS(0.114)EMT(0.272)AS(0.612)R	70	UID283	1
lcl|NC_020990.1_prot_WP_026048484.1_3041 [locus_tag=XNR_RS15380] [protein=flotillin family protein] [protein_id=WP_026048484.1] [location=3523774..3525231] [gbkey=CDS]	#NUM!	#NUM!	#NUM!	#NUM!					#NUM!	#NUM!	#NUM!	#NUM!					S	3	1450	___2	0.480798	3.60046e-60	118.42	107.06	111.27	0.15158	0	439	lcl|NC_020990.1_prot_WP_026048484.1_3041[locus_tag=XNR_RS15380][protein=flotillinfamilyprotein][protein_id=WP_026048484.1][location=3523774..3525231][gbkey=CDS]	439	lcl|NC_020990.1_prot_WP_026048484.1_3041[locus_tag=XNR_RS15380][protein=flotillinfamilyprotein][protein_id=WP_026048484.1][location=3523774..3525231][gbkey=CDS]	lcl|NC_020990.1_prot_WP_026048484.1_3041[locus_tag=XNR_RS15380][protein=flotillinfamilyprotein][protein_id=WP_026048484.1][location=3523774..3525231][gbkey=CDS]	RTVVDNVTQGMELLQSTTGMDLTSVLKGITA	TVVDNVTQGMELLQS(0.481)T(0.481)T(0.038)GMDLTSVLK	71	UID284
lcl|NC_020990.1_prot_WP_030772685.1_3565 [gene=nuoE] [locus_tag=XNR_RS18000] [protein=NADH-quinone oxidoreductase subunit NuoE] [protein_id=WP_030772685.1] [location=4156696..4157532] [gbkey=CDS]	#NUM!	#NUM!	#NUM!	#NUM!					#NUM!	#NUM!	#NUM!	#NUM!					S	3	1458	___2	0.999791	1.38665e-20	53.21	49.16	53.21	0.34144	113020	209	lcl|NC_020990.1_prot_WP_030772685.1_3565[gene=nuoE][locus_tag=XNR_RS18000][protein=NADH-quinoneoxidoreductasesubunitNuoE][protein_id=WP_030772685.1][location=4156696..4157532][gbkey=CDS]	209	lcl|NC_020990.1_prot_WP_030772685.1_3565[gene=nuoE][locus_tag=XNR_RS18000][protein=NADH-quinoneoxidoreductasesubunitNuoE][protein_id=WP_030772685.1][location=4156696..4157532][gbkey=CDS]	lcl|NC_020990.1_prot_WP_030772685.1_3565[gene=nuoE][locus_tag=XNR_RS18000][protein=NADH-quinoneoxidoreductasesubunitNuoE][protein_id=WP_030772685.1][location=4156696..4157532][gbkey=CDS]	ERPGAVEATGGAGPASLIGLKLAKGELPQQR	ILAGFPDERPGAVEATGGAGPAS(1)LIGLK	72	UID285	1
lcl|NC_020990.1_prot_WP_041826589.1_1484 [locus_tag=XNR_RS07470] [protein=HAMP domain-containing protein] [protein_id=WP_041826589.1] [location=complement(1787912..1790884)] [gbkey=CDS]	#NUM!	#NUM!	#NUM!	#NUM!					#NUM!	#NUM!	#NUM!	#NUM!					S	3	1473	___2	0.470833	3.01158e-17	42.375	40.483	42.375	1.0828	0	697	lcl|NC_020990.1_prot_WP_041826589.1_1484[locus_tag=XNR_RS07470][protein=HAMPdomain-containingprotein][protein_id=WP_041826589.1][location=complement(1787912..1790884)][gbkey=CDS]	697	lcl|NC_020990.1_prot_WP_041826589.1_1484[locus_tag=XNR_RS07470][protein=HAMPdomain-containingprotein][protein_id=WP_041826589.1][location=complement(1787912..1790884)][gbkey=CDS]	lcl|NC_020990.1_prot_WP_041826589.1_1484[locus_tag=XNR_RS07470][protein=HAMPdomain-containingprotein][protein_id=WP_041826589.1][location=complement(1787912..1790884)][gbkey=CDS]	TSVVVLPKSILAAAPSGTLPASADTAGGSAP	S(0.008)ILAAAPS(0.471)GT(0.471)LPAS(0.02)ADT(0.02)AGGS(0.011)APVQLPGVDAEANSNVLPAPR	73	UID286
lcl|NC_020990.1_prot_WP_075985947.1_458 [gene=pssA] [locus_tag=XNR_RS02275] [protein=CDP-diacylglycerol--serine O-phosphatidyltransferase] [protein_id=WP_075985947.1] [location=550496..551353] [gbkey=CDS]	#NUM!	#NUM!	#NUM!	#NUM!					#NUM!	#NUM!	#NUM!	#NUM!					S	3	1489	___2	0.445313	6.73063e-58	116.06	113.93	116.06	2.6369	0	6	lcl|NC_020990.1_prot_WP_075985947.1_458[gene=pssA][locus_tag=XNR_RS02275][protein=CDP-diacylglycerol--serineO-phosphatidyltransferase][protein_id=WP_075985947.1][location=550496..551353][gbkey=CDS]	6	lcl|NC_020990.1_prot_WP_075985947.1_458[gene=pssA][locus_tag=XNR_RS02275][protein=CDP-diacylglycerol--serineO-phosphatidyltransferase][protein_id=WP_075985947.1][location=550496..551353][gbkey=CDS]	lcl|NC_020990.1_prot_WP_075985947.1_458[gene=pssA][locus_tag=XNR_RS02275][protein=CDP-diacylglycerol--serineO-phosphatidyltransferase][protein_id=WP_075985947.1][location=550496..551353][gbkey=CDS]	__________MTVSDSDTQTGWVPEADEDED	T(0.05)VS(0.05)DS(0.445)DT(0.445)QT(0.009)GWVPEADEDEDSGEEMPLSMR	74	UID287
lcl|NC_020990.1_prot_WP_075987617.1_5353 [locus_tag=XNR_RS30170] [protein=FHA domain-containing protein] [protein_id=WP_075987617.1] [location=6177074..6177994] [gbkey=CDS]	#NUM!	#NUM!	#NUM!	#NUM!					#NUM!	#NUM!	#NUM!	#NUM!					S	3	1492	___2	0.384731	2.24178e-11	53.073	53.065	48.836	1.5756	0	106	lcl|NC_020990.1_prot_WP_075987617.1_5353[locus_tag=XNR_RS30170][protein=FHAdomain-containingprotein][protein_id=WP_075987617.1][location=6177074..6177994][gbkey=CDS]	106	lcl|NC_020990.1_prot_WP_075987617.1_5353[locus_tag=XNR_RS30170][protein=FHAdomain-containingprotein][protein_id=WP_075987617.1][location=6177074..6177994][gbkey=CDS]	lcl|NC_020990.1_prot_WP_075987617.1_5353[locus_tag=XNR_RS30170][protein=FHAdomain-containingprotein][protein_id=WP_075987617.1][location=6177074..6177994][gbkey=CDS]	RSGAGGIGFGEPSTSSTGGDFGPGSYGTEAP	SGAGGIGFGEPS(0.072)T(0.072)S(0.072)S(0.385)T(0.385)GGDFGPGS(0.009)Y(0.004)GT(0.001)EAPAGQPR	75	UID288
lcl|NC_020990.1_prot_WP_003947056.1_5233 [gene=secF] [locus_tag=XNR_RS26460] [protein=protein translocase subunit SecF] [protein_id=WP_003947056.1] [location=6038513..6039649] [gbkey=CDS]	#NUM!	#NUM!	#NUM!	#NUM!					#NUM!	#NUM!	#NUM!	#NUM!					T	3	77	___2	0.809914	6.39914e-73	60.763	60.24	60.763	0.67892	69292	352	lcl|NC_020990.1_prot_WP_003947056.1_5233[gene=secF][locus_tag=XNR_RS26460][protein=proteintranslocasesubunitSecF][protein_id=WP_003947056.1][location=6038513..6039649][gbkey=CDS]	352	lcl|NC_020990.1_prot_WP_003947056.1_5233[gene=secF][locus_tag=XNR_RS26460][protein=proteintranslocasesubunitSecF][protein_id=WP_003947056.1][location=6038513..6039649][gbkey=CDS]	lcl|NC_020990.1_prot_WP_003947056.1_5233[gene=secF][locus_tag=XNR_RS26460][protein=proteintranslocasesubunitSecF][protein_id=WP_003947056.1][location=6038513..6039649][gbkey=CDS]	GTAGDDLGDEGDGAETGSLVGPRRTQPTSRG	AQGGDEGEPQPAGATAAGTAGDDLGDEGDGAET(0.81)GS(0.19)LVGPR	76	UID289	1
lcl|NC_020990.1_prot_WP_003947192.1_5098 [gene=tatA] [locus_tag=XNR_RS25745] [protein=twin-arginine translocase TatA/TatE family subunit] [protein_id=WP_003947192.1] [location=5895849..5896145] [gbkey=CDS]	#NUM!	#NUM!	#NUM!	#NUM!					#NUM!	#NUM!	#NUM!	#NUM!					T	2	110	___2	0.327515	9.18003e-05	63.355	60.28	63.355	-2.8695	0	71	lcl|NC_020990.1_prot_WP_003947192.1_5098[gene=tatA][locus_tag=XNR_RS25745][protein=twin-argininetranslocaseTatA/TatEfamilysubunit][protein_id=WP_003947192.1][location=5895849..5896145][gbkey=CDS]	71	lcl|NC_020990.1_prot_WP_003947192.1_5098[gene=tatA][locus_tag=XNR_RS25745][protein=twin-argininetranslocaseTatA/TatEfamilysubunit][protein_id=WP_003947192.1][location=5895849..5896145][gbkey=CDS]	lcl|NC_020990.1_prot_WP_003947192.1_5098[gene=tatA][locus_tag=XNR_RS25745][protein=twin-argininetranslocaseTatA/TatEfamilysubunit][protein_id=WP_003947192.1][location=5895849..5896145][gbkey=CDS]	QAEAAAAPDAQTPQSTTARTIQAAPGDVSSS	DGSQEGQAEAAAAPDAQT(0.017)PQS(0.328)T(0.328)T(0.328)AR	77	UID290
lcl|NC_020990.1_prot_WP_003947192.1_5098 [gene=tatA] [locus_tag=XNR_RS25745] [protein=twin-arginine translocase TatA/TatE family subunit] [protein_id=WP_003947192.1] [location=5895849..5896145] [gbkey=CDS]	#NUM!	#NUM!	#NUM!	#NUM!					#NUM!	#NUM!	#NUM!	#NUM!					T	2	110	___2	0.327515	9.18003e-05	63.355	60.28	63.355	-2.8695	0	72	lcl|NC_020990.1_prot_WP_003947192.1_5098[gene=tatA][locus_tag=XNR_RS25745][protein=twin-argininetranslocaseTatA/TatEfamilysubunit][protein_id=WP_003947192.1][location=5895849..5896145][gbkey=CDS]	72	lcl|NC_020990.1_prot_WP_003947192.1_5098[gene=tatA][locus_tag=XNR_RS25745][protein=twin-argininetranslocaseTatA/TatEfamilysubunit][protein_id=WP_003947192.1][location=5895849..5896145][gbkey=CDS]	lcl|NC_020990.1_prot_WP_003947192.1_5098[gene=tatA][locus_tag=XNR_RS25745][protein=twin-argininetranslocaseTatA/TatEfamilysubunit][protein_id=WP_003947192.1][location=5895849..5896145][gbkey=CDS]	AEAAAAPDAQTPQSTTARTIQAAPGDVSSSR	DGSQEGQAEAAAAPDAQT(0.017)PQS(0.328)T(0.328)T(0.328)AR	78	UID291
lcl|NC_020990.1_prot_WP_003947441.1_4845 [gene=sufD] [locus_tag=XNR_RS24460] [protein=Fe-S cluster assembly protein SufD] [protein_id=WP_003947441.1] [location=5618235..5619434] [gbkey=CDS]	#NUM!	#NUM!	#NUM!	#NUM!					#NUM!	#NUM!	#NUM!	#NUM!					T	3	161	___2	0.520103	4.45214e-25	109.87	108.85	59.756	0.31935	30608	19	lcl|NC_020990.1_prot_WP_003947441.1_4845[gene=sufD][locus_tag=XNR_RS24460][protein=Fe-SclusterassemblyproteinSufD][protein_id=WP_003947441.1][location=5618235..5619434][gbkey=CDS]	19	lcl|NC_020990.1_prot_WP_003947441.1_4845[gene=sufD][locus_tag=XNR_RS24460][protein=Fe-SclusterassemblyproteinSufD][protein_id=WP_003947441.1][location=5618235..5619434][gbkey=CDS]	lcl|NC_020990.1_prot_WP_003947441.1_4845[gene=sufD][locus_tag=XNR_RS24460][protein=Fe-SclusterassemblyproteinSufD][protein_id=WP_003947441.1][location=5618235..5619434][gbkey=CDS]	AQNAPVQGGTVPAGSTTAGQIAVAAESTVAT	AEAQNAPVQGGTVPAGS(0.238)T(0.52)T(0.238)AGQIAVAAES(0.002)T(0.001)VATR	79	UID292	1
lcl|NC_020990.1_prot_WP_003947441.1_4845 [gene=sufD] [locus_tag=XNR_RS24460] [protein=Fe-S cluster assembly protein SufD] [protein_id=WP_003947441.1] [location=5618235..5619434] [gbkey=CDS]	#NUM!	#NUM!	#NUM!	#NUM!					#NUM!	#NUM!	#NUM!	#NUM!					T	3	161	___2	0.590215	4.45214e-25	109.87	108.85	63.086	-1.0708	733.26	20	lcl|NC_020990.1_prot_WP_003947441.1_4845[gene=sufD][locus_tag=XNR_RS24460][protein=Fe-SclusterassemblyproteinSufD][protein_id=WP_003947441.1][location=5618235..5619434][gbkey=CDS]	20	lcl|NC_020990.1_prot_WP_003947441.1_4845[gene=sufD][locus_tag=XNR_RS24460][protein=Fe-SclusterassemblyproteinSufD][protein_id=WP_003947441.1][location=5618235..5619434][gbkey=CDS]	lcl|NC_020990.1_prot_WP_003947441.1_4845[gene=sufD][locus_tag=XNR_RS24460][protein=Fe-SclusterassemblyproteinSufD][protein_id=WP_003947441.1][location=5618235..5619434][gbkey=CDS]	QNAPVQGGTVPAGSTTAGQIAVAAESTVATR	AEAQNAPVQGGT(0.01)VPAGS(0.126)T(0.271)T(0.59)AGQIAVAAES(0.002)T(0.002)VATR	80	UID293	1
lcl|NC_020990.1_prot_WP_003947441.1_4845 [gene=sufD] [locus_tag=XNR_RS24460] [protein=Fe-S cluster assembly protein SufD] [protein_id=WP_003947441.1] [location=5618235..5619434] [gbkey=CDS]	#NUM!	#NUM!	#NUM!	#NUM!					#NUM!	#NUM!	#NUM!	#NUM!					T	3	161	___2	0.45258	2.70489e-09	60.636	58.139	60.636	-1.2457	0	31	lcl|NC_020990.1_prot_WP_003947441.1_4845[gene=sufD][locus_tag=XNR_RS24460][protein=Fe-SclusterassemblyproteinSufD][protein_id=WP_003947441.1][location=5618235..5619434][gbkey=CDS]	31	lcl|NC_020990.1_prot_WP_003947441.1_4845[gene=sufD][locus_tag=XNR_RS24460][protein=Fe-SclusterassemblyproteinSufD][protein_id=WP_003947441.1][location=5618235..5619434][gbkey=CDS]	lcl|NC_020990.1_prot_WP_003947441.1_4845[gene=sufD][locus_tag=XNR_RS24460][protein=Fe-SclusterassemblyproteinSufD][protein_id=WP_003947441.1][location=5618235..5619434][gbkey=CDS]	AGSTTAGQIAVAAESTVATRMSAPPSYDVAD	AEAQNAPVQGGTVPAGSTTAGQIAVAAES(0.453)T(0.453)VAT(0.095)R	81	UID294
lcl|NC_020990.1_prot_WP_003947706.1_4579 [locus_tag=XNR_RS23125] [protein=precorrin-2 C(20)-methyltransferase] [protein_id=WP_003947706.1] [location=5309357..5310922] [gbkey=CDS]	#NUM!	#NUM!	#NUM!	#NUM!					#NUM!	#NUM!	#NUM!	#NUM!					T	2	252	___2	1	0.00839268	45.183	32.009	45.183	-1.1524	5014800	471	lcl|NC_020990.1_prot_WP_003947706.1_4579[locus_tag=XNR_RS23125][protein=precorrin-2C(20)-methyltransferase][protein_id=WP_003947706.1][location=5309357..5310922][gbkey=CDS]	471	lcl|NC_020990.1_prot_WP_003947706.1_4579[locus_tag=XNR_RS23125][protein=precorrin-2C(20)-methyltransferase][protein_id=WP_003947706.1][location=5309357..5310922][gbkey=CDS]	lcl|NC_020990.1_prot_WP_003947706.1_4579[locus_tag=XNR_RS23125][protein=precorrin-2C(20)-methyltransferase][protein_id=WP_003947706.1][location=5309357..5310922][gbkey=CDS]	VVLARDVGGPGERVRTVRLADLDPAEVDMRT	T(1)VRLADLDPAEVDMR	82	UID295	1
lcl|NC_020990.1_prot_WP_003948100.1_4196 [locus_tag=XNR_RS21175] [protein=VWA domain-containing protein] [protein_id=WP_003948100.1] [location=complement(4859247..4860605)] [gbkey=CDS]	#NUM!	#NUM!	#NUM!	#NUM!					#NUM!	#NUM!	#NUM!	#NUM!					T	2	330	___2	0.997541	9.66058e-12	111.6	92.59	111.6	-0.21701	44634	399	lcl|NC_020990.1_prot_WP_003948100.1_4196[locus_tag=XNR_RS21175][protein=VWAdomain-containingprotein][protein_id=WP_003948100.1][location=complement(4859247..4860605)][gbkey=CDS]	399	lcl|NC_020990.1_prot_WP_003948100.1_4196[locus_tag=XNR_RS21175][protein=VWAdomain-containingprotein][protein_id=WP_003948100.1][location=complement(4859247..4860605)][gbkey=CDS]	lcl|NC_020990.1_prot_WP_003948100.1_4196[locus_tag=XNR_RS21175][protein=VWAdomain-containingprotein][protein_id=WP_003948100.1][location=complement(4859247..4860605)][gbkey=CDS]	LGRAVQLAGASGHADTAKLLAKVVDVIDEAN	AVQLAGAS(0.002)GHADT(0.998)AK	83	UID296	1
lcl|NC_020990.1_prot_WP_003948411.1_3886 [locus_tag=XNR_RS19620] [protein=acylneuraminate cytidylyltransferase] [protein_id=WP_003948411.1] [location=4504542..4505762] [gbkey=CDS]	#NUM!	#NUM!	#NUM!	#NUM!					#NUM!	#NUM!	#NUM!	#NUM!					T	1	394	___2	0.999766	0.0559079	40.502	26.508	40.502	-5.2992	7982.4	204	lcl|NC_020990.1_prot_WP_003948411.1_3886[locus_tag=XNR_RS19620][protein=acylneuraminatecytidylyltransferase][protein_id=WP_003948411.1][location=4504542..4505762][gbkey=CDS]	204	lcl|NC_020990.1_prot_WP_003948411.1_3886[locus_tag=XNR_RS19620][protein=acylneuraminatecytidylyltransferase][protein_id=WP_003948411.1][location=4504542..4505762][gbkey=CDS]	lcl|NC_020990.1_prot_WP_003948411.1_3886[locus_tag=XNR_RS19620][protein=acylneuraminatecytidylyltransferase][protein_id=WP_003948411.1][location=4504542..4505762][gbkey=CDS]	RGDGFRAVRHRFFGRTALVRTDPARVLEIDD	T(1)ALVRTDPAR	84	UID297	1
lcl|NC_020990.1_prot_WP_003948572.1_3727 [gene=groL] [locus_tag=XNR_RS18830] [protein=chaperonin GroEL] [protein_id=WP_003948572.1] [location=4317811..4319433] [gbkey=CDS]	#NUM!	#NUM!	#NUM!	#NUM!					#NUM!	#NUM!	#NUM!	#NUM!					T	3	422	___2	0.679773	0.0011475	42.888	39.66	42.888	-0.44246	1288.1	78	lcl|NC_020990.1_prot_WP_003948572.1_3727[gene=groL][locus_tag=XNR_RS18830][protein=chaperoninGroEL][protein_id=WP_003948572.1][location=4317811..4319433][gbkey=CDS]	78	lcl|NC_020990.1_prot_WP_003948572.1_3727[gene=groL][locus_tag=XNR_RS18830][protein=chaperoninGroEL][protein_id=WP_003948572.1][location=4317811..4319433][gbkey=CDS]	lcl|NC_020990.1_prot_WP_003948572.1_3727[gene=groL][locus_tag=XNR_RS18830][protein=chaperoninGroEL][protein_id=WP_003948572.1][location=4317811..4319433][gbkey=CDS]	DPYENLGAQLVKEVATKTNDIAGDGTTTATV	EVAT(0.68)KT(0.31)NDIAGDGT(0.006)T(0.003)T(0.001)ATVLAQALVR	85	UID298	1
lcl|NC_020990.1_prot_WP_003948572.1_3727 [gene=groL] [locus_tag=XNR_RS18830] [protein=chaperonin GroEL] [protein_id=WP_003948572.1] [location=4317811..4319433] [gbkey=CDS]	#NUM!	#NUM!	#NUM!	#NUM!					#NUM!	#NUM!	#NUM!	#NUM!					T	2	422	___2	0.912308	2.78615e-38	120.37	79.838	87.892	-0.36713	274040	88	lcl|NC_020990.1_prot_WP_003948572.1_3727[gene=groL][locus_tag=XNR_RS18830][protein=chaperoninGroEL][protein_id=WP_003948572.1][location=4317811..4319433][gbkey=CDS]	88	lcl|NC_020990.1_prot_WP_003948572.1_3727[gene=groL][locus_tag=XNR_RS18830][protein=chaperoninGroEL][protein_id=WP_003948572.1][location=4317811..4319433][gbkey=CDS]	lcl|NC_020990.1_prot_WP_003948572.1_3727[gene=groL][locus_tag=XNR_RS18830][protein=chaperoninGroEL][protein_id=WP_003948572.1][location=4317811..4319433][gbkey=CDS]	VKEVATKTNDIAGDGTTTATVLAQALVREGL	TNDIAGDGT(0.912)T(0.068)T(0.017)AT(0.003)VLAQALVR	86	UID299	1
lcl|NC_020990.1_prot_WP_003948572.1_3727 [gene=groL] [locus_tag=XNR_RS18830] [protein=chaperonin GroEL] [protein_id=WP_003948572.1] [location=4317811..4319433] [gbkey=CDS]	#NUM!	#NUM!	#NUM!	#NUM!					#NUM!	#NUM!	#NUM!	#NUM!					T	3	422	___2	0.848538	1.27892e-39	189.25	183.05	94.838	0.87491	2055300	89	lcl|NC_020990.1_prot_WP_003948572.1_3727[gene=groL][locus_tag=XNR_RS18830][protein=chaperoninGroEL][protein_id=WP_003948572.1][location=4317811..4319433][gbkey=CDS]	89	lcl|NC_020990.1_prot_WP_003948572.1_3727[gene=groL][locus_tag=XNR_RS18830][protein=chaperoninGroEL][protein_id=WP_003948572.1][location=4317811..4319433][gbkey=CDS]	lcl|NC_020990.1_prot_WP_003948572.1_3727[gene=groL][locus_tag=XNR_RS18830][protein=chaperoninGroEL][protein_id=WP_003948572.1][location=4317811..4319433][gbkey=CDS]	KEVATKTNDIAGDGTTTATVLAQALVREGLR	TNDIAGDGT(0.075)T(0.849)T(0.075)AT(0.001)VLAQALVR	87	UID300	1
lcl|NC_020990.1_prot_WP_003948572.1_3727 [gene=groL] [locus_tag=XNR_RS18830] [protein=chaperonin GroEL] [protein_id=WP_003948572.1] [location=4317811..4319433] [gbkey=CDS]	#NUM!	#NUM!	#NUM!	#NUM!					#NUM!	#NUM!	#NUM!	#NUM!					T	3	422	___2	0.909204	4.21523e-51	175.01	166.64	128.39	0.050752	5566400	90	lcl|NC_020990.1_prot_WP_003948572.1_3727[gene=groL][locus_tag=XNR_RS18830][protein=chaperoninGroEL][protein_id=WP_003948572.1][location=4317811..4319433][gbkey=CDS]	90	lcl|NC_020990.1_prot_WP_003948572.1_3727[gene=groL][locus_tag=XNR_RS18830][protein=chaperoninGroEL][protein_id=WP_003948572.1][location=4317811..4319433][gbkey=CDS]	lcl|NC_020990.1_prot_WP_003948572.1_3727[gene=groL][locus_tag=XNR_RS18830][protein=chaperoninGroEL][protein_id=WP_003948572.1][location=4317811..4319433][gbkey=CDS]	EVATKTNDIAGDGTTTATVLAQALVREGLRN	TNDIAGDGT(0.013)T(0.065)T(0.909)AT(0.014)VLAQALVR	88	UID301	1
lcl|NC_020990.1_prot_WP_003948572.1_3727 [gene=groL] [locus_tag=XNR_RS18830] [protein=chaperonin GroEL] [protein_id=WP_003948572.1] [location=4317811..4319433] [gbkey=CDS]	#NUM!	#NUM!	#NUM!	#NUM!					#NUM!	#NUM!	#NUM!	#NUM!					T	2	422	___2	0.988602	0.00287688	50.819	42.854	50.819	37.284	1466.9	47	lcl|NC_020990.1_prot_WP_003948572.1_3727[gene=groL][locus_tag=XNR_RS18830][protein=chaperoninGroEL][protein_id=WP_003948572.1][location=4317811..4319433][gbkey=CDS]	47	lcl|NC_020990.1_prot_WP_003948572.1_3727[gene=groL][locus_tag=XNR_RS18830][protein=chaperoninGroEL][protein_id=WP_003948572.1][location=4317811..4319433][gbkey=CDS]	lcl|NC_020990.1_prot_WP_003948572.1_3727[gene=groL][locus_tag=XNR_RS18830][protein=chaperoninGroEL][protein_id=WP_003948572.1][location=4317811..4319433][gbkey=CDS]	PKGRNVVIDKKFGAPTITNDGVTIAREVECD	FGAPT(0.989)IT(0.011)NDGVTIAR	89	UID302	1
lcl|NC_020990.1_prot_WP_003948572.1_3727 [gene=groL] [locus_tag=XNR_RS18830] [protein=chaperonin GroEL] [protein_id=WP_003948572.1] [location=4317811..4319433] [gbkey=CDS]	#NUM!	#NUM!	#NUM!	#NUM!					#NUM!	#NUM!	#NUM!	#NUM!					T	2	422	___2	1	8.34314e-40	135.13	126.95	128.46	1.662	567050	438	lcl|NC_020990.1_prot_WP_003948572.1_3727[gene=groL][locus_tag=XNR_RS18830][protein=chaperoninGroEL][protein_id=WP_003948572.1][location=4317811..4319433][gbkey=CDS]	438	lcl|NC_020990.1_prot_WP_003948572.1_3727[gene=groL][locus_tag=XNR_RS18830][protein=chaperoninGroEL][protein_id=WP_003948572.1][location=4317811..4319433][gbkey=CDS]	lcl|NC_020990.1_prot_WP_003948572.1_3727[gene=groL][locus_tag=XNR_RS18830][protein=chaperoninGroEL][protein_id=WP_003948572.1][location=4317811..4319433][gbkey=CDS]	VKVLDDNLGRTGDEATGVAVVRRAAVEPLRW	TGDEAT(1)GVAVVR	90	UID303	1
lcl|NC_020990.1_prot_WP_003948572.1_3727 [gene=groL] [locus_tag=XNR_RS18830] [protein=chaperonin GroEL] [protein_id=WP_003948572.1] [location=4317811..4319433] [gbkey=CDS]	#NUM!	#NUM!	#NUM!	#NUM!					#NUM!	#NUM!	#NUM!	#NUM!					T	3	422	___2	1	0	264.85	237.92	245.17	0.79286	32479000	482	lcl|NC_020990.1_prot_WP_003948572.1_3727[gene=groL][locus_tag=XNR_RS18830][protein=chaperoninGroEL][protein_id=WP_003948572.1][location=4317811..4319433][gbkey=CDS]	482	lcl|NC_020990.1_prot_WP_003948572.1_3727[gene=groL][locus_tag=XNR_RS18830][protein=chaperoninGroEL][protein_id=WP_003948572.1][location=4317811..4319433][gbkey=CDS]	lcl|NC_020990.1_prot_WP_003948572.1_3727[gene=groL][locus_tag=XNR_RS18830][protein=chaperoninGroEL][protein_id=WP_003948572.1][location=4317811..4319433][gbkey=CDS]	TKVAELDKGQGFNAATGEYGDLVKAGVIDPV	VAELDKGQGFNAAT(1)GEYGDLVK	91	UID304	1
lcl|NC_020990.1_prot_WP_003948573.1_3726 [locus_tag=XNR_RS18825] [protein=co-chaperone GroES] [protein_id=WP_003948573.1] [location=4317345..4317653] [gbkey=CDS]	#NUM!	#NUM!	#NUM!	#NUM!					#NUM!	#NUM!	#NUM!	#NUM!					T	3	423	___2	0.933631	5.05677e-172	135.89	127.89	55.547	1.3694	1922700	27	lcl|NC_020990.1_prot_WP_003948573.1_3726[locus_tag=XNR_RS18825][protein=co-chaperoneGroES][protein_id=WP_003948573.1][location=4317345..4317653][gbkey=CDS]	27	lcl|NC_020990.1_prot_WP_003948573.1_3726[locus_tag=XNR_RS18825][protein=co-chaperoneGroES][protein_id=WP_003948573.1][location=4317345..4317653][gbkey=CDS]	lcl|NC_020990.1_prot_WP_003948573.1_3726[locus_tag=XNR_RS18825][protein=co-chaperoneGroES][protein_id=WP_003948573.1][location=4317345..4317653][gbkey=CDS]	PLEDRIVVQPLDAEQTTASGLVIPDTAKEKP	IVVQPLDAEQT(0.934)T(0.066)AS(0.001)GLVIPDTAK	92	UID305	1
lcl|NC_020990.1_prot_WP_003948573.1_3726 [locus_tag=XNR_RS18825] [protein=co-chaperone GroES] [protein_id=WP_003948573.1] [location=4317345..4317653] [gbkey=CDS]	#NUM!	#NUM!	#NUM!	#NUM!					#NUM!	#NUM!	#NUM!	#NUM!					T	3	423	___2	0.907999	5.05677e-172	135.89	127.89	105.97	1.1468	1639400	28	lcl|NC_020990.1_prot_WP_003948573.1_3726[locus_tag=XNR_RS18825][protein=co-chaperoneGroES][protein_id=WP_003948573.1][location=4317345..4317653][gbkey=CDS]	28	lcl|NC_020990.1_prot_WP_003948573.1_3726[locus_tag=XNR_RS18825][protein=co-chaperoneGroES][protein_id=WP_003948573.1][location=4317345..4317653][gbkey=CDS]	lcl|NC_020990.1_prot_WP_003948573.1_3726[locus_tag=XNR_RS18825][protein=co-chaperoneGroES][protein_id=WP_003948573.1][location=4317345..4317653][gbkey=CDS]	LEDRIVVQPLDAEQTTASGLVIPDTAKEKPQ	IVVQPLDAEQT(0.053)T(0.908)AS(0.039)GLVIPDTAK	93	UID306	1
lcl|NC_020990.1_prot_WP_003948626.1_3672 [gene=rpsE] [locus_tag=XNR_RS18560] [protein=30S ribosomal protein S5] [protein_id=WP_003948626.1] [location=4271967..4272569] [gbkey=CDS]	#NUM!	#NUM!	#NUM!	#NUM!					#NUM!	#NUM!	#NUM!	#NUM!					T	2	438	___2	0.999999	1.49655e-12	103.63	101.33	103.63	-1.928	95128	31	lcl|NC_020990.1_prot_WP_003948626.1_3672[gene=rpsE][locus_tag=XNR_RS18560][protein=30SribosomalproteinS5][protein_id=WP_003948626.1][location=4271967..4272569][gbkey=CDS]	31	lcl|NC_020990.1_prot_WP_003948626.1_3672[gene=rpsE][locus_tag=XNR_RS18560][protein=30SribosomalproteinS5][protein_id=WP_003948626.1][location=4271967..4272569][gbkey=CDS]	lcl|NC_020990.1_prot_WP_003948626.1_3672[gene=rpsE][locus_tag=XNR_RS18560][protein=30SribosomalproteinS5][protein_id=WP_003948626.1][location=4271967..4272569][gbkey=CDS]	RRDRKGRDGGAAAEKTAYVERVVAINRVAKV	DGGAAAEKT(1)AYVER	94	UID307	1
lcl|NC_020990.1_prot_WP_003948884.1_3424 [locus_tag=XNR_RS17285] [protein=HAMP domain-containing histidine kinase] [protein_id=WP_003948884.1] [location=complement(4001090..4002595)] [gbkey=CDS]	#NUM!	#NUM!	#NUM!	#NUM!					#NUM!	#NUM!	#NUM!	#NUM!					T	4	522	___2	0.448648	6.51371e-66	51.129	49.295	51.129	1.8179	0	467	lcl|NC_020990.1_prot_WP_003948884.1_3424[locus_tag=XNR_RS17285][protein=HAMPdomain-containinghistidinekinase][protein_id=WP_003948884.1][location=complement(4001090..4002595)][gbkey=CDS]	467	lcl|NC_020990.1_prot_WP_003948884.1_3424[locus_tag=XNR_RS17285][protein=HAMPdomain-containinghistidinekinase][protein_id=WP_003948884.1][location=complement(4001090..4002595)][gbkey=CDS]	lcl|NC_020990.1_prot_WP_003948884.1_3424[locus_tag=XNR_RS17285][protein=HAMPdomain-containinghistidinekinase][protein_id=WP_003948884.1][location=complement(4001090..4002595)][gbkey=CDS]	PEGAVAVLWLPDHAPTSTGSFPVVRLPDDGQ	TPGAEPGAPPEGAVAVLWLPDHAPT(0.449)S(0.221)T(0.221)GS(0.11)FPVVRLPDDGQGAGGR	95	UID308
lcl|NC_020990.1_prot_WP_003948884.1_3424 [locus_tag=XNR_RS17285] [protein=HAMP domain-containing histidine kinase] [protein_id=WP_003948884.1] [location=complement(4001090..4002595)] [gbkey=CDS]	#NUM!	#NUM!	#NUM!	#NUM!					#NUM!	#NUM!	#NUM!	#NUM!					T	4	522	___2	0.344141	6.51371e-66	51.854	49.248	51.854	1.0962	0	469	lcl|NC_020990.1_prot_WP_003948884.1_3424[locus_tag=XNR_RS17285][protein=HAMPdomain-containinghistidinekinase][protein_id=WP_003948884.1][location=complement(4001090..4002595)][gbkey=CDS]	469	lcl|NC_020990.1_prot_WP_003948884.1_3424[locus_tag=XNR_RS17285][protein=HAMPdomain-containinghistidinekinase][protein_id=WP_003948884.1][location=complement(4001090..4002595)][gbkey=CDS]	lcl|NC_020990.1_prot_WP_003948884.1_3424[locus_tag=XNR_RS17285][protein=HAMPdomain-containinghistidinekinase][protein_id=WP_003948884.1][location=complement(4001090..4002595)][gbkey=CDS]	GAVAVLWLPDHAPTSTGSFPVVRLPDDGQGA	TPGAEPGAPPEGAVAVLWLPDHAPT(0.143)S(0.344)T(0.344)GS(0.168)FPVVRLPDDGQGAGGR	96	UID309
lcl|NC_020990.1_prot_WP_003948890.1_3419 [locus_tag=XNR_RS17260] [protein=Lsr2 family protein] [protein_id=WP_003948890.1] [location=3995137..3995478] [gbkey=CDS]	#NUM!	#NUM!	#NUM!	#NUM!					#NUM!	#NUM!	#NUM!	#NUM!					T	2	524	___2	0.999545	3.15162e-05	74.643	66.268	74.643	-0.1394	332520	80	lcl|NC_020990.1_prot_WP_003948890.1_3419[locus_tag=XNR_RS17260][protein=Lsr2familyprotein][protein_id=WP_003948890.1][location=3995137..3995478][gbkey=CDS]	80	lcl|NC_020990.1_prot_WP_003948890.1_3419[locus_tag=XNR_RS17260][protein=Lsr2familyprotein][protein_id=WP_003948890.1][location=3995137..3995478][gbkey=CDS]	lcl|NC_020990.1_prot_WP_003948890.1_3419[locus_tag=XNR_RS17260][protein=Lsr2familyprotein][protein_id=WP_003948890.1][location=3995137..3995478][gbkey=CDS]	RGRATRATSGGSGPETAVIRAWAKENGYDIN	ATSGGSGPET(1)AVIR	97	UID310	1
lcl|NC_020990.1_prot_WP_003948915.1_3395 [locus_tag=XNR_RS17145] [protein=MbtH family protein] [protein_id=WP_003948915.1] [location=complement(3968509..3968766)] [gbkey=CDS]	#NUM!	#NUM!	#NUM!	#NUM!					#NUM!	#NUM!	#NUM!	#NUM!					T	2	533	___2	0.539704	0.0251882	50.314	44.286	50.314	-1.1909	106700	77	lcl|NC_020990.1_prot_WP_003948915.1_3395[locus_tag=XNR_RS17145][protein=MbtHfamilyprotein][protein_id=WP_003948915.1][location=complement(3968509..3968766)][gbkey=CDS]	77	lcl|NC_020990.1_prot_WP_003948915.1_3395[locus_tag=XNR_RS17145][protein=MbtHfamilyprotein][protein_id=WP_003948915.1][location=complement(3968509..3968766)][gbkey=CDS]	lcl|NC_020990.1_prot_WP_003948915.1_3395[locus_tag=XNR_RS17145][protein=MbtHfamilyprotein][protein_id=WP_003948915.1][location=complement(3968509..3968766)][gbkey=CDS]	SLIREMDGVPATSRGTAAQTAVPA_______	EMDGVPAT(0.311)S(0.127)RGT(0.54)AAQT(0.022)AVPA	98	UID311	1
lcl|NC_020990.1_prot_WP_003948940.1_3372 [gene=folK] [locus_tag=XNR_RS17030] [protein=2-amino-4-hydroxy-6-hydroxymethyldihydropteridine diphosphokinase] [protein_id=WP_003948940.1] [location=complement(3884649..3885248)] [gbkey=CDS]	#NUM!	#NUM!	#NUM!	#NUM!					#NUM!	#NUM!	#NUM!	#NUM!					T	3	538	___2	0.997785	0	293.3	279	293.3	1.0414	#NUM!	27	lcl|NC_020990.1_prot_WP_003948940.1_3372[gene=folK][locus_tag=XNR_RS17030][protein=2-amino-4-hydroxy-6-hydroxymethyldihydropteridinediphosphokinase][protein_id=WP_003948940.1][location=complement(3884649..3885248)][gbkey=CDS]	27	lcl|NC_020990.1_prot_WP_003948940.1_3372[gene=folK][locus_tag=XNR_RS17030][protein=2-amino-4-hydroxy-6-hydroxymethyldihydropteridinediphosphokinase][protein_id=WP_003948940.1][location=complement(3884649..3885248)][gbkey=CDS]	lcl|NC_020990.1_prot_WP_003948940.1_3372[gene=folK][locus_tag=XNR_RS17030][protein=2-amino-4-hydroxy-6-hydroxymethyldihydropteridinediphosphokinase][protein_id=WP_003948940.1][location=complement(3884649..3885248)][gbkey=CDS]	PVPASVVEQVDAADVTLSNPKTAVISLGSNL	MNPNSSDPTVQPVPASVVEQVDAADVT(0.998)LS(0.002)NPK	99	UID312	1
lcl|NC_020990.1_prot_WP_003948949.1_3363 [locus_tag=XNR_RS16985] [protein=threonine/serine exporter family protein] [protein_id=WP_003948949.1] [location=complement(3872028..3873677)] [gbkey=CDS]	#NUM!	#NUM!	#NUM!	#NUM!					#NUM!	#NUM!	#NUM!	#NUM!					T	3	541	___2	0.440667	2.36571e-40	57.588	57.555	57.588	1.6573	0	38	lcl|NC_020990.1_prot_WP_003948949.1_3363[locus_tag=XNR_RS16985][protein=threonine/serineexporterfamilyprotein][protein_id=WP_003948949.1][location=complement(3872028..3873677)][gbkey=CDS]	38	lcl|NC_020990.1_prot_WP_003948949.1_3363[locus_tag=XNR_RS16985][protein=threonine/serineexporterfamilyprotein][protein_id=WP_003948949.1][location=complement(3872028..3873677)][gbkey=CDS]	lcl|NC_020990.1_prot_WP_003948949.1_3363[locus_tag=XNR_RS16985][protein=threonine/serineexporterfamilyprotein][protein_id=WP_003948949.1][location=complement(3872028..3873677)][gbkey=CDS]	QGVPQSQAPENESQITSEFALPEGLAAPPAG	SAFTPPQGVPQS(0.013)QAPENES(0.105)QIT(0.441)S(0.441)EFALPEGLAAPPAGEDAER	100	UID313
lcl|NC_020990.1_prot_WP_003949043.1_3268 [locus_tag=XNR_RS16515] [protein=DUF1416 domain-containing protein] [protein_id=WP_003949043.1] [location=3775536..3775823] [gbkey=CDS]	#NUM!	#NUM!	#NUM!	#NUM!					#NUM!	#NUM!	#NUM!	#NUM!					T	2	548	___2	0.702405	3.15532e-10	57.279	46.633	57.279	-0.74768	45702	51	lcl|NC_020990.1_prot_WP_003949043.1_3268[locus_tag=XNR_RS16515][protein=DUF1416domain-containingprotein][protein_id=WP_003949043.1][location=3775536..3775823][gbkey=CDS]	51	lcl|NC_020990.1_prot_WP_003949043.1_3268[locus_tag=XNR_RS16515][protein=DUF1416domain-containingprotein][protein_id=WP_003949043.1][location=3775536..3775823][gbkey=CDS]	lcl|NC_020990.1_prot_WP_003949043.1_3268[locus_tag=XNR_RS16515][protein=DUF1416domain-containingprotein][protein_id=WP_003949043.1][location=3775536..3775823][gbkey=CDS]	VRLLDSTGEFTAEVPTSATGQFRFYAAEGTW	LLDSTGEFT(0.152)AEVPT(0.702)S(0.043)AT(0.102)GQFR	101	UID314	1
lcl|NC_020990.1_prot_WP_003949043.1_3268 [locus_tag=XNR_RS16515] [protein=DUF1416 domain-containing protein] [protein_id=WP_003949043.1] [location=3775536..3775823] [gbkey=CDS]	#NUM!	#NUM!	#NUM!	#NUM!					#NUM!	#NUM!	#NUM!	#NUM!					T	2	548	___2	0.975531	8.462e-108	155.28	138.01	99.17	-0.23165	8827600	54	lcl|NC_020990.1_prot_WP_003949043.1_3268[locus_tag=XNR_RS16515][protein=DUF1416domain-containingprotein][protein_id=WP_003949043.1][location=3775536..3775823][gbkey=CDS]	54	lcl|NC_020990.1_prot_WP_003949043.1_3268[locus_tag=XNR_RS16515][protein=DUF1416domain-containingprotein][protein_id=WP_003949043.1][location=3775536..3775823][gbkey=CDS]	lcl|NC_020990.1_prot_WP_003949043.1_3268[locus_tag=XNR_RS16515][protein=DUF1416domain-containingprotein][protein_id=WP_003949043.1][location=3775536..3775823][gbkey=CDS]	LDSTGEFTAEVPTSATGQFRFYAAEGTWTLR	LLDSTGEFT(0.001)AEVPT(0.015)S(0.009)AT(0.976)GQFR	102	UID315	1
lcl|NC_020990.1_prot_WP_003949313.1_3004 [locus_tag=XNR_RS15200] [protein=serine/threonine protein kinase] [protein_id=WP_003949313.1] [location=3482036..3483607] [gbkey=CDS]	#NUM!	#NUM!	#NUM!	#NUM!					#NUM!	#NUM!	#NUM!	#NUM!					T	3	584	___2	0.346277	2.21497e-14	62.65	58.509	62.65	1.0813	0	201	lcl|NC_020990.1_prot_WP_003949313.1_3004[locus_tag=XNR_RS15200][protein=serine/threonineproteinkinase][protein_id=WP_003949313.1][location=3482036..3483607][gbkey=CDS]	201	lcl|NC_020990.1_prot_WP_003949313.1_3004[locus_tag=XNR_RS15200][protein=serine/threonineproteinkinase][protein_id=WP_003949313.1][location=3482036..3483607][gbkey=CDS]	lcl|NC_020990.1_prot_WP_003949313.1_3004[locus_tag=XNR_RS15200][protein=serine/threonineproteinkinase][protein_id=WP_003949313.1][location=3482036..3483607][gbkey=CDS]	DFGIARALHGAQSTMTQTGMVMGTPQYLSPE	ALHGAQS(0.154)T(0.154)MT(0.346)QT(0.346)GMVMGTPQYLSPEQALGK	103	UID316
lcl|NC_020990.1_prot_WP_003949313.1_3004 [locus_tag=XNR_RS15200] [protein=serine/threonine protein kinase] [protein_id=WP_003949313.1] [location=3482036..3483607] [gbkey=CDS]	#NUM!	#NUM!	#NUM!	#NUM!					#NUM!	#NUM!	#NUM!	#NUM!					T	3	584	___2	0.761006	1.24982e-27	62.65	58.509	58.206	1.7465	621740	203	lcl|NC_020990.1_prot_WP_003949313.1_3004[locus_tag=XNR_RS15200][protein=serine/threonineproteinkinase][protein_id=WP_003949313.1][location=3482036..3483607][gbkey=CDS]	203	lcl|NC_020990.1_prot_WP_003949313.1_3004[locus_tag=XNR_RS15200][protein=serine/threonineproteinkinase][protein_id=WP_003949313.1][location=3482036..3483607][gbkey=CDS]	lcl|NC_020990.1_prot_WP_003949313.1_3004[locus_tag=XNR_RS15200][protein=serine/threonineproteinkinase][protein_id=WP_003949313.1][location=3482036..3483607][gbkey=CDS]	GIARALHGAQSTMTQTGMVMGTPQYLSPEQA	ALHGAQS(0.049)T(0.034)MT(0.156)QT(0.761)GMVMGTPQYLSPEQALGK	104	UID317	1
lcl|NC_020990.1_prot_WP_003949314.1_3003 [locus_tag=XNR_RS15195] [protein=serine/threonine protein kinase] [protein_id=WP_003949314.1] [location=complement(3479987..3481636)] [gbkey=CDS]	#NUM!	#NUM!	#NUM!	#NUM!					#NUM!	#NUM!	#NUM!	#NUM!					T	3	585	___2	0.853187	4.70423e-33	128.49	119.28	128.49	2.0385	413710	184	lcl|NC_020990.1_prot_WP_003949314.1_3003[locus_tag=XNR_RS15195][protein=serine/threonineproteinkinase][protein_id=WP_003949314.1][location=complement(3479987..3481636)][gbkey=CDS]	184	lcl|NC_020990.1_prot_WP_003949314.1_3003[locus_tag=XNR_RS15195][protein=serine/threonineproteinkinase][protein_id=WP_003949314.1][location=complement(3479987..3481636)][gbkey=CDS]	lcl|NC_020990.1_prot_WP_003949314.1_3003[locus_tag=XNR_RS15195][protein=serine/threonineproteinkinase][protein_id=WP_003949314.1][location=complement(3479987..3481636)][gbkey=CDS]	DFGIARAMQSGVTSMTQTGMVVGTPQYLSPE	AMQSGVT(0.004)S(0.011)MT(0.853)QT(0.131)GMVVGTPQYLSPEQALGR	105	UID318	1
lcl|NC_020990.1_prot_WP_003949314.1_3003 [locus_tag=XNR_RS15195] [protein=serine/threonine protein kinase] [protein_id=WP_003949314.1] [location=complement(3479987..3481636)] [gbkey=CDS]	#NUM!	#NUM!	#NUM!	#NUM!					#NUM!	#NUM!	#NUM!	#NUM!					T	3	585	___2	0.855235	1.85411e-39	94.375	93.227	53.073	1.0514	1281000	186	lcl|NC_020990.1_prot_WP_003949314.1_3003[locus_tag=XNR_RS15195][protein=serine/threonineproteinkinase][protein_id=WP_003949314.1][location=complement(3479987..3481636)][gbkey=CDS]	186	lcl|NC_020990.1_prot_WP_003949314.1_3003[locus_tag=XNR_RS15195][protein=serine/threonineproteinkinase][protein_id=WP_003949314.1][location=complement(3479987..3481636)][gbkey=CDS]	lcl|NC_020990.1_prot_WP_003949314.1_3003[locus_tag=XNR_RS15195][protein=serine/threonineproteinkinase][protein_id=WP_003949314.1][location=complement(3479987..3481636)][gbkey=CDS]	GIARAMQSGVTSMTQTGMVVGTPQYLSPEQA	AMQS(0.001)GVT(0.005)S(0.01)MT(0.123)QT(0.855)GMVVGT(0.005)PQY(0.001)LSPEQALGR	106	UID319	1
lcl|NC_020990.1_prot_WP_003949339.1_2979 [locus_tag=XNR_RS15070] [protein=FtsW/RodA/SpoVE family cell cycle protein] [protein_id=WP_003949339.1] [location=complement(3454230..3455654)] [gbkey=CDS]	#NUM!	#NUM!	#NUM!	#NUM!					#NUM!	#NUM!	#NUM!	#NUM!					T	3	594	___2	1	3.14706e-39	120.35	117.1	117.62	1.4433	609480	469	lcl|NC_020990.1_prot_WP_003949339.1_2979[locus_tag=XNR_RS15070][protein=FtsW/RodA/SpoVEfamilycellcycleprotein][protein_id=WP_003949339.1][location=complement(3454230..3455654)][gbkey=CDS]	469	lcl|NC_020990.1_prot_WP_003949339.1_2979[locus_tag=XNR_RS15070][protein=FtsW/RodA/SpoVEfamilycellcycleprotein][protein_id=WP_003949339.1][location=complement(3454230..3455654)][gbkey=CDS]	lcl|NC_020990.1_prot_WP_003949339.1_2979[locus_tag=XNR_RS15070][protein=FtsW/RodA/SpoVEfamilycellcycleprotein][protein_id=WP_003949339.1][location=complement(3454230..3455654)][gbkey=CDS]	RRPAPAPAPSPDAEMTQVVRP__________	RPAPAPAPSPDAEMT(1)QVVRP	107	UID320	1
lcl|NC_020990.1_prot_WP_003949339.1_2979 [locus_tag=XNR_RS15070] [protein=FtsW/RodA/SpoVE family cell cycle protein] [protein_id=WP_003949339.1] [location=complement(3454230..3455654)] [gbkey=CDS]	#NUM!	#NUM!	#NUM!	#NUM!					#NUM!	#NUM!	#NUM!	#NUM!					T	2	594	___2	0.244634	1.18446e-06	93.517	83.191	42.888	-0.17549	0	5	lcl|NC_020990.1_prot_WP_003949339.1_2979[locus_tag=XNR_RS15070][protein=FtsW/RodA/SpoVEfamilycellcycleprotein][protein_id=WP_003949339.1][location=complement(3454230..3455654)][gbkey=CDS]	5	lcl|NC_020990.1_prot_WP_003949339.1_2979[locus_tag=XNR_RS15070][protein=FtsW/RodA/SpoVEfamilycellcycleprotein][protein_id=WP_003949339.1][location=complement(3454230..3455654)][gbkey=CDS]	lcl|NC_020990.1_prot_WP_003949339.1_2979[locus_tag=XNR_RS15070][protein=FtsW/RodA/SpoVEfamilycellcycleprotein][protein_id=WP_003949339.1][location=complement(3454230..3455654)][gbkey=CDS]	___________MSSSTTQTSTIGAIGAPSRR	S(0.114)S(0.114)S(0.245)T(0.245)T(0.202)QT(0.062)S(0.013)T(0.006)IGAIGAPSR	108	UID321
lcl|NC_020990.1_prot_WP_003949339.1_2979 [locus_tag=XNR_RS15070] [protein=FtsW/RodA/SpoVE family cell cycle protein] [protein_id=WP_003949339.1] [location=complement(3454230..3455654)] [gbkey=CDS]	#NUM!	#NUM!	#NUM!	#NUM!					#NUM!	#NUM!	#NUM!	#NUM!					T	2	594	___2	0.80723	1.99996e-26	142.76	137.06	81.867	-1.6465	115250	6	lcl|NC_020990.1_prot_WP_003949339.1_2979[locus_tag=XNR_RS15070][protein=FtsW/RodA/SpoVEfamilycellcycleprotein][protein_id=WP_003949339.1][location=complement(3454230..3455654)][gbkey=CDS]	6	lcl|NC_020990.1_prot_WP_003949339.1_2979[locus_tag=XNR_RS15070][protein=FtsW/RodA/SpoVEfamilycellcycleprotein][protein_id=WP_003949339.1][location=complement(3454230..3455654)][gbkey=CDS]	lcl|NC_020990.1_prot_WP_003949339.1_2979[locus_tag=XNR_RS15070][protein=FtsW/RodA/SpoVEfamilycellcycleprotein][protein_id=WP_003949339.1][location=complement(3454230..3455654)][gbkey=CDS]	__________MSSSTTQTSTIGAIGAPSRRN	S(0.018)S(0.018)S(0.018)T(0.137)T(0.807)QT(0.001)STIGAIGAPSR	109	UID322	1
lcl|NC_020990.1_prot_WP_003949341.1_2977 [gene=pknB] [locus_tag=XNR_RS15060] [protein=Stk1 family PASTA domain-containing Ser/Thr kinase] [protein_id=WP_003949341.1] [location=complement(3450591..3452579)] [gbkey=CDS]	#NUM!	#NUM!	#NUM!	#NUM!					#NUM!	#NUM!	#NUM!	#NUM!					T	3	596	___2	0.247367	0.000269015	41.186	40.089	41.186	2.0938	0	169	lcl|NC_020990.1_prot_WP_003949341.1_2977[gene=pknB][locus_tag=XNR_RS15060][protein=Stk1familyPASTAdomain-containingSer/Thrkinase][protein_id=WP_003949341.1][location=complement(3450591..3452579)][gbkey=CDS]	169	lcl|NC_020990.1_prot_WP_003949341.1_2977[gene=pknB][locus_tag=XNR_RS15060][protein=Stk1familyPASTAdomain-containingSer/Thrkinase][protein_id=WP_003949341.1][location=complement(3450591..3452579)][gbkey=CDS]	lcl|NC_020990.1_prot_WP_003949341.1_2977[gene=pknB][locus_tag=XNR_RS15060][protein=Stk1familyPASTAdomain-containingSer/Thrkinase][protein_id=WP_003949341.1][location=complement(3450591..3452579)][gbkey=CDS]	VMDFGIARAMGDSGMTMTQTSAVIGTAQYLS	AMGDS(0.247)GMT(0.247)MT(0.096)QT(0.205)S(0.205)AVIGTAQYLSPEQAK	110	UID323
lcl|NC_020990.1_prot_WP_003949341.1_2977 [gene=pknB] [locus_tag=XNR_RS15060] [protein=Stk1 family PASTA domain-containing Ser/Thr kinase] [protein_id=WP_003949341.1] [location=complement(3450591..3452579)] [gbkey=CDS]	#NUM!	#NUM!	#NUM!	#NUM!					#NUM!	#NUM!	#NUM!	#NUM!					T	3	596	___2	0.857709	5.27743e-42	104.76	104.17	76.23	0.80892	1769800	171	lcl|NC_020990.1_prot_WP_003949341.1_2977[gene=pknB][locus_tag=XNR_RS15060][protein=Stk1familyPASTAdomain-containingSer/Thrkinase][protein_id=WP_003949341.1][location=complement(3450591..3452579)][gbkey=CDS]	171	lcl|NC_020990.1_prot_WP_003949341.1_2977[gene=pknB][locus_tag=XNR_RS15060][protein=Stk1familyPASTAdomain-containingSer/Thrkinase][protein_id=WP_003949341.1][location=complement(3450591..3452579)][gbkey=CDS]	lcl|NC_020990.1_prot_WP_003949341.1_2977[gene=pknB][locus_tag=XNR_RS15060][protein=Stk1familyPASTAdomain-containingSer/Thrkinase][protein_id=WP_003949341.1][location=complement(3450591..3452579)][gbkey=CDS]	DFGIARAMGDSGMTMTQTSAVIGTAQYLSPE	AMGDS(0.003)GMT(0.021)MT(0.858)QT(0.083)S(0.035)AVIGTAQYLSPEQAK	111	UID324	1
lcl|NC_020990.1_prot_WP_003949341.1_2977 [gene=pknB] [locus_tag=XNR_RS15060] [protein=Stk1 family PASTA domain-containing Ser/Thr kinase] [protein_id=WP_003949341.1] [location=complement(3450591..3452579)] [gbkey=CDS]	#NUM!	#NUM!	#NUM!	#NUM!					#NUM!	#NUM!	#NUM!	#NUM!					T	3	596	___2	0.742612	2.72617e-65	116.88	115.98	55.524	1.678	2107500	173	lcl|NC_020990.1_prot_WP_003949341.1_2977[gene=pknB][locus_tag=XNR_RS15060][protein=Stk1familyPASTAdomain-containingSer/Thrkinase][protein_id=WP_003949341.1][location=complement(3450591..3452579)][gbkey=CDS]	173	lcl|NC_020990.1_prot_WP_003949341.1_2977[gene=pknB][locus_tag=XNR_RS15060][protein=Stk1familyPASTAdomain-containingSer/Thrkinase][protein_id=WP_003949341.1][location=complement(3450591..3452579)][gbkey=CDS]	lcl|NC_020990.1_prot_WP_003949341.1_2977[gene=pknB][locus_tag=XNR_RS15060][protein=Stk1familyPASTAdomain-containingSer/Thrkinase][protein_id=WP_003949341.1][location=complement(3450591..3452579)][gbkey=CDS]	GIARAMGDSGMTMTQTSAVIGTAQYLSPEQA	AMGDSGMT(0.001)MT(0.065)QT(0.743)S(0.163)AVIGT(0.012)AQY(0.011)LS(0.006)PEQAKGEQVDAR	112	UID325	1
lcl|NC_020990.1_prot_WP_003949358.1_2961 [locus_tag=XNR_RS14975] [protein=DNA-binding protein] [protein_id=WP_003949358.1] [location=complement(3436827..3437375)] [gbkey=CDS]	16.3343	#NUM!	15.284	15.9557					14.9757	14.0936	#NUM!	#NUM!					T	2	601	___2	0.999417	5.59773e-174	190.64	173.13	155.5	-0.88012	21855000	112	lcl|NC_020990.1_prot_WP_003949358.1_2961[locus_tag=XNR_RS14975][protein=DNA-bindingprotein][protein_id=WP_003949358.1][location=complement(3436827..3437375)][gbkey=CDS]	112	lcl|NC_020990.1_prot_WP_003949358.1_2961[locus_tag=XNR_RS14975][protein=DNA-bindingprotein][protein_id=WP_003949358.1][location=complement(3436827..3437375)][gbkey=CDS]	lcl|NC_020990.1_prot_WP_003949358.1_2961[locus_tag=XNR_RS14975][protein=DNA-bindingprotein][protein_id=WP_003949358.1][location=complement(3436827..3437375)][gbkey=CDS]	MDEIKKSQGGSVLSQTGQTATGSGAPTVKRV	SQGGSVLSQT(0.999)GQTATGSGAPTVK	113	UID326	1;2
lcl|NC_020990.1_prot_WP_003949358.1_2961 [locus_tag=XNR_RS14975] [protein=DNA-binding protein] [protein_id=WP_003949358.1] [location=complement(3436827..3437375)] [gbkey=CDS]	16.3343	#NUM!	15.284	15.9557					14.9757	14.0936	#NUM!	12.5102					T	3	601	___2	0.999385	4.99584e-56	139	137.15	139	2.0098	1112000	115	lcl|NC_020990.1_prot_WP_003949358.1_2961[locus_tag=XNR_RS14975][protein=DNA-bindingprotein][protein_id=WP_003949358.1][location=complement(3436827..3437375)][gbkey=CDS]	115	lcl|NC_020990.1_prot_WP_003949358.1_2961[locus_tag=XNR_RS14975][protein=DNA-bindingprotein][protein_id=WP_003949358.1][location=complement(3436827..3437375)][gbkey=CDS]	lcl|NC_020990.1_prot_WP_003949358.1_2961[locus_tag=XNR_RS14975][protein=DNA-bindingprotein][protein_id=WP_003949358.1][location=complement(3436827..3437375)][gbkey=CDS]	IKKSQGGSVLSQTGQTATGSGAPTVKRVVRE	KSQGGSVLS(0.006)QT(0.994)GQT(0.999)AT(0.001)GSGAPTVK	114	UID327	1;2
lcl|NC_020990.1_prot_WP_003949358.1_2961 [locus_tag=XNR_RS14975] [protein=DNA-binding protein] [protein_id=WP_003949358.1] [location=complement(3436827..3437375)] [gbkey=CDS]	#NUM!	#NUM!	#NUM!	#NUM!					#NUM!	#NUM!	#NUM!	#NUM!					T	2	601	___2	0.79019	0.00163824	40.324	39.869	40.324	-0.66073	732.16	117	lcl|NC_020990.1_prot_WP_003949358.1_2961[locus_tag=XNR_RS14975][protein=DNA-bindingprotein][protein_id=WP_003949358.1][location=complement(3436827..3437375)][gbkey=CDS]	117	lcl|NC_020990.1_prot_WP_003949358.1_2961[locus_tag=XNR_RS14975][protein=DNA-bindingprotein][protein_id=WP_003949358.1][location=complement(3436827..3437375)][gbkey=CDS]	lcl|NC_020990.1_prot_WP_003949358.1_2961[locus_tag=XNR_RS14975][protein=DNA-bindingprotein][protein_id=WP_003949358.1][location=complement(3436827..3437375)][gbkey=CDS]	KSQGGSVLSQTGQTATGSGAPTVKRVVREIQ	S(0.006)QGGS(0.014)VLS(0.467)QT(0.467)GQT(0.075)AT(0.79)GS(0.172)GAPT(0.008)VK	115	UID328	2
lcl|NC_020990.1_prot_WP_003949377.1_2943 [gene=yidC] [locus_tag=XNR_RS14895] [protein=membrane protein insertase YidC] [protein_id=WP_003949377.1] [location=complement(3414418..3415713)] [gbkey=CDS]	#NUM!	#NUM!	#NUM!	#NUM!					#NUM!	#NUM!	#NUM!	#NUM!					T	3	608	___2	0.640269	1.10236e-11	49.872	49.653	49.872	2.3636	17344	388	lcl|NC_020990.1_prot_WP_003949377.1_2943[gene=yidC][locus_tag=XNR_RS14895][protein=membraneproteininsertaseYidC][protein_id=WP_003949377.1][location=complement(3414418..3415713)][gbkey=CDS]	388	lcl|NC_020990.1_prot_WP_003949377.1_2943[gene=yidC][locus_tag=XNR_RS14895][protein=membraneproteininsertaseYidC][protein_id=WP_003949377.1][location=complement(3414418..3415713)][gbkey=CDS]	lcl|NC_020990.1_prot_WP_003949377.1_2943[gene=yidC][locus_tag=XNR_RS14895][protein=membraneproteininsertaseYidC][protein_id=WP_003949377.1][location=complement(3414418..3415713)][gbkey=CDS]	GQRTRASSGRAAGESTTSLEKSQGGSEDTSS	AAGES(0.232)T(0.64)T(0.105)S(0.019)LEKS(0.004)QGGSEDTSSGR	116	UID329	1
lcl|NC_020990.1_prot_WP_003949387.1_2933 [locus_tag=XNR_RS14845] [protein=hypothetical protein] [protein_id=WP_003949387.1] [location=3404492..3406189] [gbkey=CDS]	#NUM!	#NUM!	#NUM!	#NUM!					#NUM!	#NUM!	#NUM!	#NUM!					T	2	614	___2	0.723257	1.6795e-08	80.379	78.065	80.379	0.59334	28445	14	lcl|NC_020990.1_prot_WP_003949387.1_2933[locus_tag=XNR_RS14845][protein=hypotheticalprotein][protein_id=WP_003949387.1][location=3404492..3406189][gbkey=CDS]	14	lcl|NC_020990.1_prot_WP_003949387.1_2933[locus_tag=XNR_RS14845][protein=hypotheticalprotein][protein_id=WP_003949387.1][location=3404492..3406189][gbkey=CDS]	lcl|NC_020990.1_prot_WP_003949387.1_2933[locus_tag=XNR_RS14845][protein=hypotheticalprotein][protein_id=WP_003949387.1][location=3404492..3406189][gbkey=CDS]	__MADRSTAAVDVADTSGEEPLTAKAGASTG	STAAVDVADT(0.723)S(0.276)GEEPLT(0.001)AK	117	UID330	1
lcl|NC_020990.1_prot_WP_003949388.1_2932 [gene=murJ] [locus_tag=XNR_RS14840] [protein=murein biosynthesis integral membrane protein MurJ] [protein_id=WP_003949388.1] [location=3402193..3404382] [gbkey=CDS]	#NUM!	#NUM!	#NUM!	#NUM!					#NUM!	#NUM!	#NUM!	#NUM!					T	3	615	___2	0.420423	6.05945e-27	83.358	79.117	83.358	1.6279	0	127	lcl|NC_020990.1_prot_WP_003949388.1_2932[gene=murJ][locus_tag=XNR_RS14840][protein=mureinbiosynthesisintegralmembraneproteinMurJ][protein_id=WP_003949388.1][location=3402193..3404382][gbkey=CDS]	127	lcl|NC_020990.1_prot_WP_003949388.1_2932[gene=murJ][locus_tag=XNR_RS14840][protein=mureinbiosynthesisintegralmembraneproteinMurJ][protein_id=WP_003949388.1][location=3402193..3404382][gbkey=CDS]	lcl|NC_020990.1_prot_WP_003949388.1_2932[gene=murJ][locus_tag=XNR_RS14840][protein=mureinbiosynthesisintegralmembraneproteinMurJ][protein_id=WP_003949388.1][location=3402193..3404382][gbkey=CDS]	PEPAGPGKHLPYGDATGTTQFVGVDDLVSQA	HLPY(0.026)GDAT(0.42)GT(0.42)T(0.133)QFVGVDDLVSQAGQER	118	UID331
lcl|NC_020990.1_prot_WP_003949388.1_2932 [gene=murJ] [locus_tag=XNR_RS14840] [protein=murein biosynthesis integral membrane protein MurJ] [protein_id=WP_003949388.1] [location=3402193..3404382] [gbkey=CDS]	#NUM!	#NUM!	#NUM!	#NUM!					#NUM!	#NUM!	#NUM!	#NUM!					T	3	615	___2	0.610464	1.25857e-50	127.03	124.66	127.03	1.3707	128000	129	lcl|NC_020990.1_prot_WP_003949388.1_2932[gene=murJ][locus_tag=XNR_RS14840][protein=mureinbiosynthesisintegralmembraneproteinMurJ][protein_id=WP_003949388.1][location=3402193..3404382][gbkey=CDS]	129	lcl|NC_020990.1_prot_WP_003949388.1_2932[gene=murJ][locus_tag=XNR_RS14840][protein=mureinbiosynthesisintegralmembraneproteinMurJ][protein_id=WP_003949388.1][location=3402193..3404382][gbkey=CDS]	lcl|NC_020990.1_prot_WP_003949388.1_2932[gene=murJ][locus_tag=XNR_RS14840][protein=mureinbiosynthesisintegralmembraneproteinMurJ][protein_id=WP_003949388.1][location=3402193..3404382][gbkey=CDS]	PAGPGKHLPYGDATGTTQFVGVDDLVSQAGQ	HLPY(0.023)GDAT(0.183)GT(0.61)T(0.183)QFVGVDDLVSQAGQER	119	UID332	1
lcl|NC_020990.1_prot_WP_003949502.1_2821 [locus_tag=XNR_RS14270] [protein=type II toxin-antitoxin system VapB family antitoxin] [protein_id=WP_003949502.1] [location=3274226..3274522] [gbkey=CDS]	#NUM!	#NUM!	#NUM!	#NUM!					#NUM!	#NUM!	#NUM!	#NUM!					T	3	638	___2	0.693984	1.3006e-16	90.806	89.555	90.806	1.312	68372	54	lcl|NC_020990.1_prot_WP_003949502.1_2821[locus_tag=XNR_RS14270][protein=typeIItoxin-antitoxinsystemVapBfamilyantitoxin][protein_id=WP_003949502.1][location=3274226..3274522][gbkey=CDS]	54	lcl|NC_020990.1_prot_WP_003949502.1_2821[locus_tag=XNR_RS14270][protein=typeIItoxin-antitoxinsystemVapBfamilyantitoxin][protein_id=WP_003949502.1][location=3274226..3274522][gbkey=CDS]	lcl|NC_020990.1_prot_WP_003949502.1_2821[locus_tag=XNR_RS14270][protein=typeIItoxin-antitoxinsystemVapBfamilyantitoxin][protein_id=WP_003949502.1][location=3274226..3274522][gbkey=CDS]	TKGQLDLETLLAEDSTFYGDLFAHVVKWRGD	GQLDLETLLAEDS(0.274)T(0.694)FY(0.032)GDLFAHVVK	120	UID333	1
lcl|NC_020990.1_prot_WP_003949668.1_2659 [locus_tag=XNR_RS13380] [protein=dTMP kinase] [protein_id=WP_003949668.1] [location=complement(3067686..3071000)] [gbkey=CDS]	#NUM!	#NUM!	#NUM!	#NUM!					#NUM!	#NUM!	#NUM!	#NUM!					T	4	667	___2	0.485547	3.11637e-05	72.311	66.475	40.324	-0.22227	0	899	lcl|NC_020990.1_prot_WP_003949668.1_2659[locus_tag=XNR_RS13380][protein=dTMPkinase][protein_id=WP_003949668.1][location=complement(3067686..3071000)][gbkey=CDS]	899	lcl|NC_020990.1_prot_WP_003949668.1_2659[locus_tag=XNR_RS13380][protein=dTMPkinase][protein_id=WP_003949668.1][location=complement(3067686..3071000)][gbkey=CDS]	lcl|NC_020990.1_prot_WP_003949668.1_2659[locus_tag=XNR_RS13380][protein=dTMPkinase][protein_id=WP_003949668.1][location=complement(3067686..3071000)][gbkey=CDS]	REAALRAEAPPADSETTVPTPVHSLRKPESP	EAALRAEAPPADS(0.486)ET(0.486)T(0.026)VPT(0.003)PVHSLR	121	UID334
lcl|NC_020990.1_prot_WP_003949668.1_2659 [locus_tag=XNR_RS13380] [protein=dTMP kinase] [protein_id=WP_003949668.1] [location=complement(3067686..3071000)] [gbkey=CDS]	#NUM!	#NUM!	#NUM!	#NUM!					#NUM!	#NUM!	#NUM!	#NUM!					T	3	667	___2	0.853552	1.48334e-48	79.892	75.027	79.892	2.1508	991270	900	lcl|NC_020990.1_prot_WP_003949668.1_2659[locus_tag=XNR_RS13380][protein=dTMPkinase][protein_id=WP_003949668.1][location=complement(3067686..3071000)][gbkey=CDS]	900	lcl|NC_020990.1_prot_WP_003949668.1_2659[locus_tag=XNR_RS13380][protein=dTMPkinase][protein_id=WP_003949668.1][location=complement(3067686..3071000)][gbkey=CDS]	lcl|NC_020990.1_prot_WP_003949668.1_2659[locus_tag=XNR_RS13380][protein=dTMPkinase][protein_id=WP_003949668.1][location=complement(3067686..3071000)][gbkey=CDS]	EAALRAEAPPADSETTVPTPVHSLRKPESPE	EAALRAEAPPADS(0.002)ET(0.123)T(0.854)VPT(0.021)PVHSLR	122	UID335	1
lcl|NC_020990.1_prot_WP_003949957.1_2361 [gene=groL] [locus_tag=XNR_RS11880] [protein=chaperonin GroEL] [protein_id=WP_003949957.1] [location=complement(2784831..2786453)] [gbkey=CDS]	#NUM!	#NUM!	#NUM!	#NUM!					#NUM!	#NUM!	#NUM!	#NUM!					T	3	695	___2	0.96809	1.70694e-13	87.533	75.467	58.402	-0.48475	14753	154	lcl|NC_020990.1_prot_WP_003949957.1_2361[gene=groL][locus_tag=XNR_RS11880][protein=chaperoninGroEL][protein_id=WP_003949957.1][location=complement(2784831..2786453)][gbkey=CDS]	154	lcl|NC_020990.1_prot_WP_003949957.1_2361[gene=groL][locus_tag=XNR_RS11880][protein=chaperoninGroEL][protein_id=WP_003949957.1][location=complement(2784831..2786453)][gbkey=CDS]	lcl|NC_020990.1_prot_WP_003949957.1_2361[gene=groL][locus_tag=XNR_RS11880][protein=chaperoninGroEL][protein_id=WP_003949957.1][location=complement(2784831..2786453)][gbkey=CDS]	TKEQIASTASISAADTQIGELIAEAMDKVGK	EQIAS(0.001)T(0.001)AS(0.002)IS(0.028)AADT(0.968)QIGELIAEAMDKVGK	123	UID336	1
lcl|NC_020990.1_prot_WP_003949957.1_2361 [gene=groL] [locus_tag=XNR_RS11880] [protein=chaperonin GroEL] [protein_id=WP_003949957.1] [location=complement(2784831..2786453)] [gbkey=CDS]	#NUM!	#NUM!	#NUM!	#NUM!					#NUM!	#NUM!	#NUM!	#NUM!					T	3	695	___2	0.713858	2.70108e-06	108.94	100.94	45.556	1.8675	410200	88	lcl|NC_020990.1_prot_WP_003949957.1_2361[gene=groL][locus_tag=XNR_RS11880][protein=chaperoninGroEL][protein_id=WP_003949957.1][location=complement(2784831..2786453)][gbkey=CDS]	88	lcl|NC_020990.1_prot_WP_003949957.1_2361[gene=groL][locus_tag=XNR_RS11880][protein=chaperoninGroEL][protein_id=WP_003949957.1][location=complement(2784831..2786453)][gbkey=CDS]	lcl|NC_020990.1_prot_WP_003949957.1_2361[gene=groL][locus_tag=XNR_RS11880][protein=chaperoninGroEL][protein_id=WP_003949957.1][location=complement(2784831..2786453)][gbkey=CDS]	VKEVAKKTDDVAGDGTTTATVLAQALVREGL	KT(0.04)DDVAGDGT(0.714)T(0.164)T(0.08)AT(0.002)VLAQALVR	124	UID337	1
lcl|NC_020990.1_prot_WP_003949957.1_2361 [gene=groL] [locus_tag=XNR_RS11880] [protein=chaperonin GroEL] [protein_id=WP_003949957.1] [location=complement(2784831..2786453)] [gbkey=CDS]	#NUM!	#NUM!	#NUM!	#NUM!					#NUM!	#NUM!	#NUM!	#NUM!					T	3	695	___2	0.926024	1.12786e-49	92.592	87.25	87.533	0.9839	1472800	89	lcl|NC_020990.1_prot_WP_003949957.1_2361[gene=groL][locus_tag=XNR_RS11880][protein=chaperoninGroEL][protein_id=WP_003949957.1][location=complement(2784831..2786453)][gbkey=CDS]	89	lcl|NC_020990.1_prot_WP_003949957.1_2361[gene=groL][locus_tag=XNR_RS11880][protein=chaperoninGroEL][protein_id=WP_003949957.1][location=complement(2784831..2786453)][gbkey=CDS]	lcl|NC_020990.1_prot_WP_003949957.1_2361[gene=groL][locus_tag=XNR_RS11880][protein=chaperoninGroEL][protein_id=WP_003949957.1][location=complement(2784831..2786453)][gbkey=CDS]	KEVAKKTDDVAGDGTTTATVLAQALVREGLR	KTDDVAGDGT(0.025)T(0.926)T(0.048)AT(0.001)VLAQALVR	125	UID338	1
lcl|NC_020990.1_prot_WP_003949957.1_2361 [gene=groL] [locus_tag=XNR_RS11880] [protein=chaperonin GroEL] [protein_id=WP_003949957.1] [location=complement(2784831..2786453)] [gbkey=CDS]	#NUM!	#NUM!	#NUM!	#NUM!					#NUM!	#NUM!	#NUM!	#NUM!					T	3	695	___2	0.972081	4.83451e-108	142.03	136.41	89.913	1.0963	8351400	90	lcl|NC_020990.1_prot_WP_003949957.1_2361[gene=groL][locus_tag=XNR_RS11880][protein=chaperoninGroEL][protein_id=WP_003949957.1][location=complement(2784831..2786453)][gbkey=CDS]	90	lcl|NC_020990.1_prot_WP_003949957.1_2361[gene=groL][locus_tag=XNR_RS11880][protein=chaperoninGroEL][protein_id=WP_003949957.1][location=complement(2784831..2786453)][gbkey=CDS]	lcl|NC_020990.1_prot_WP_003949957.1_2361[gene=groL][locus_tag=XNR_RS11880][protein=chaperoninGroEL][protein_id=WP_003949957.1][location=complement(2784831..2786453)][gbkey=CDS]	EVAKKTDDVAGDGTTTATVLAQALVREGLRN	KTDDVAGDGT(0.003)T(0.025)T(0.972)ATVLAQALVR	126	UID339	1
lcl|NC_020990.1_prot_WP_003949957.1_2361 [gene=groL] [locus_tag=XNR_RS11880] [protein=chaperonin GroEL] [protein_id=WP_003949957.1] [location=complement(2784831..2786453)] [gbkey=CDS]	#NUM!	#NUM!	#NUM!	#NUM!					#NUM!	#NUM!	#NUM!	#NUM!					T	3	695	___2	0.77874	2.96444e-26	53.028	49.966	53.028	1.2897	99557	479	lcl|NC_020990.1_prot_WP_003949957.1_2361[gene=groL][locus_tag=XNR_RS11880][protein=chaperoninGroEL][protein_id=WP_003949957.1][location=complement(2784831..2786453)][gbkey=CDS]	479	lcl|NC_020990.1_prot_WP_003949957.1_2361[gene=groL][locus_tag=XNR_RS11880][protein=chaperoninGroEL][protein_id=WP_003949957.1][location=complement(2784831..2786453)][gbkey=CDS]	lcl|NC_020990.1_prot_WP_003949957.1_2361[gene=groL][locus_tag=XNR_RS11880][protein=chaperoninGroEL][protein_id=WP_003949957.1][location=complement(2784831..2786453)][gbkey=CDS]	EKVRNLSVGHGLNAATGEYVDMIAEGILDPA	NLS(0.02)VGHGLNAAT(0.779)GEY(0.201)VDMIAEGILDPAK	127	UID340	1
lcl|NC_020990.1_prot_WP_003950032.1_2283 [locus_tag=XNR_RS11495] [protein=NCS2 family permease] [protein_id=WP_003950032.1] [location=complement(2698956..2700401)] [gbkey=CDS]	#NUM!	#NUM!	#NUM!	#NUM!					#NUM!	#NUM!	#NUM!	#NUM!					T	2	701	___2	0.700591	7.53865e-11	71.118	69.566	62.804	-1.5062	42832	11	lcl|NC_020990.1_prot_WP_003950032.1_2283[locus_tag=XNR_RS11495][protein=NCS2familypermease][protein_id=WP_003950032.1][location=complement(2698956..2700401)][gbkey=CDS]	11	lcl|NC_020990.1_prot_WP_003950032.1_2283[locus_tag=XNR_RS11495][protein=NCS2familypermease][protein_id=WP_003950032.1][location=complement(2698956..2700401)][gbkey=CDS]	lcl|NC_020990.1_prot_WP_003950032.1_2283[locus_tag=XNR_RS11495][protein=NCS2familypermease][protein_id=WP_003950032.1][location=complement(2698956..2700401)][gbkey=CDS]	_____MPTSAPAQDATSEQPNPPSGALDRYF	PTS(0.001)APAQDAT(0.701)S(0.298)EQPNPPSGALDR	128	UID341	1
lcl|NC_020990.1_prot_WP_003950062.1_2253 [locus_tag=XNR_RS11345] [protein=ATP-binding protein] [protein_id=WP_003950062.1] [location=2672460..2674100] [gbkey=CDS]	#NUM!	#NUM!	#NUM!	#NUM!					#NUM!	#NUM!	#NUM!	#NUM!					T	3	708	___2	1	1.69697e-09	56.418	55.992	56.418	-1.031	283970	380	lcl|NC_020990.1_prot_WP_003950062.1_2253[locus_tag=XNR_RS11345][protein=ATP-bindingprotein][protein_id=WP_003950062.1][location=2672460..2674100][gbkey=CDS]	380	lcl|NC_020990.1_prot_WP_003950062.1_2253[locus_tag=XNR_RS11345][protein=ATP-bindingprotein][protein_id=WP_003950062.1][location=2672460..2674100][gbkey=CDS]	lcl|NC_020990.1_prot_WP_003950062.1_2253[locus_tag=XNR_RS11345][protein=ATP-bindingprotein][protein_id=WP_003950062.1][location=2672460..2674100][gbkey=CDS]	APAAPPVPAPAAEAETAVLPAAPAAKEPATA	EHPFAGLPAAPAPAAPPVPAPAAEAET(1)AVLPAAPAAK	129	UID342	1
lcl|NC_020990.1_prot_WP_003950062.1_2253 [locus_tag=XNR_RS11345] [protein=ATP-binding protein] [protein_id=WP_003950062.1] [location=2672460..2674100] [gbkey=CDS]	#NUM!	#NUM!	#NUM!	#NUM!					#NUM!	#NUM!	#NUM!	#NUM!					T	2	708	___2	0.584505	2.31483e-08	76.563	74.853	76.563	-1.2934	514520	407	lcl|NC_020990.1_prot_WP_003950062.1_2253[locus_tag=XNR_RS11345][protein=ATP-bindingprotein][protein_id=WP_003950062.1][location=2672460..2674100][gbkey=CDS]	407	lcl|NC_020990.1_prot_WP_003950062.1_2253[locus_tag=XNR_RS11345][protein=ATP-bindingprotein][protein_id=WP_003950062.1][location=2672460..2674100][gbkey=CDS]	lcl|NC_020990.1_prot_WP_003950062.1_2253[locus_tag=XNR_RS11345][protein=ATP-bindingprotein][protein_id=WP_003950062.1][location=2672460..2674100][gbkey=CDS]	PATAPAGDPDPYDSGTFRTVPYDPAAYRGGR	EPATAPAGDPDPY(0.007)DS(0.409)GT(0.585)FR	130	UID343	1
[truncated: 296 more rows]

## Sheet: P100_v_WT100_p-value_sig
Fasta headers	Student's T-test Significant P_Phospho_100perc_WT_Phospho_100perc	Student's T-test significant	-Log Student's T-test p-value P_Phospho_100perc_WT_Phospho_100perc	Student's T-test Difference P_Phospho_100perc_WT_Phospho_100perc	Positions within proteins	P_Phospho_100perc_1	P_Phospho_100perc_2	P_Phospho_100perc_3	P_Phospho_100perc_4	P_Phospho_5perc_1	P_Phospho_5perc_2	P_Phospho_5perc_3	P_Phospho_5perc_4	WT_Phospho_100perc_1	WT_Phospho_100perc_2	WT_Phospho_100perc_3	WT_Phospho_100perc_4	WT_Phospho_5perc_1	WT_Phospho_5perc_2	WT_Phospho_5perc_3	WT_Phospho_5perc_4	Amino acid	Charge	Protein group IDs	Multiplicity	Localization prob	PEP	Score	Delta score	Score for localization	Mass error [ppm]	Intensity	Position	Student's T-test Test statistic P_Phospho_100perc_WT_Phospho_100perc	Proteins	Leading proteins	Protein	Sequence window	Phospho (STY) Probabilities	id	Unique identifier	Number of Phospho (STY)
[truncated: 26 more rows]
