# Supplementary material for: Roles of PknB and CslA in Cell Wall Morphogenesis of Streptomyces
Source: Mol Microbiol. 2026 Jun 9;126(2):161–72. doi: 10.1111/mmi.70086 (PMC13432765; doi:10.1111/mmi.70086)
Supplement: Supplementary file 4 — File S3: Mass spectrometry proteomics data. [file MMI-126-161-s001.xlsx]

## Sheet: proteinGroups_Marta
Fasta headers	Peptide counts (all)	Peptide counts (razor+unique)	Peptide counts (unique)	Number of proteins	Peptides	Razor + unique peptides	Unique peptides	Peptides P_100_Percent_1	Peptides P_100_Percent_2	Peptides P_100_Percent_3	Peptides P_100_Percent_4	Kolumna1	Kolumna2	Kolumna3	Kolumna4	Peptides WT_100_Percent_1	Peptides WT_100_Percent_2	Peptides WT_100_Percent_3	Peptides WT_100_Percent_4	Kolumna5	Kolumna6	Kolumna7	Kolumna8	Razor + unique peptides P_100_Percent_1	Razor + unique peptides P_100_Percent_2	Razor + unique peptides P_100_Percent_3	Razor + unique peptides P_100_Percent_4	Kolumna9	Kolumna10	Kolumna11	Kolumna12	Razor + unique peptides WT_100_Percent_1	Razor + unique peptides WT_100_Percent_2	Razor + unique peptides WT_100_Percent_3	Razor + unique peptides WT_100_Percent_4	Kolumna13	Kolumna14	Kolumna15	Kolumna16	Unique peptides P_100_Percent_1	Unique peptides P_100_Percent_2	Unique peptides P_100_Percent_3	Unique peptides P_100_Percent_4	Kolumna17	Kolumna18	Kolumna19	Kolumna20	Unique peptides WT_100_Percent_1	Unique peptides WT_100_Percent_2
lcl|NC_020990.1_prot_WP_003948656.1_3638 [locus_tag=XNR_RS18390] [protein=DNA-directed RNA polymerase subunit beta] [protein_id=WP_003948656.1] [location=4241148..4245047] [gbkey=CDS]	104	104	103	1	104	104	103	70	54	64	65					73	70	71	72					70	54	64	65					73	70	71	72					70	54	64	65					73	70
lcl|NC_020990.1_prot_WP_003950470.1_1849 [locus_tag=XNR_RS09315] [protein=NAD-glutamate dehydrogenase] [protein_id=WP_003950470.1] [location=complement(2212133..2217058)] [gbkey=CDS]	80	80	80	1	80	80	80	42	43	47	48					53	51	51	50					42	43	47	48					53	51	51	50					42	43	47	48					53	51
lcl|NC_020990.1_prot_WP_003950819.1_1501 [locus_tag=XNR_RS07555] [protein=multifunctional oxoglutarate decarboxylase/oxoglutarate dehydrogenase thiamine pyrophosphate-binding subunit/dihydrolipoyllysine-residue succinyltransferase subunit] [protein_id=WP_0	70	70	70	1	70	70	70	42	37	49	46					46	46	46	45					42	37	49	46					46	46	46	45					42	37	49	46					46	46
lcl|NC_020990.1_prot_WP_015507662.1_3386 [locus_tag=XNR_RS17100] [protein=non-ribosomal peptide synthetase] [protein_id=WP_015507662.1] [location=complement(3909503..3932578)] [gbkey=CDS]	70	70	69	1	70	70	69	0	0	0	1					0	1	0	0					0	0	0	1					0	1	0	0					0	0	0	1					0	1
lcl|NC_020990.1_prot_WP_010638872.1_3637 [gene=rpoB] [locus_tag=XNR_RS18385] [protein=DNA-directed RNA polymerase subunit beta] [protein_id=WP_010638872.1] [location=4237539..4241021] [gbkey=CDS]	68	68	68	1	68	68	68	44	35	39	37					45	43	47	44					44	35	39	37					45	43	47	44					44	35	39	37					45	43
lcl|NC_020990.1_prot_WP_003949957.1_2361 [gene=groL] [locus_tag=XNR_RS11880] [protein=chaperonin GroEL] [protein_id=WP_003949957.1] [location=complement(2784831..2786453)] [gbkey=CDS]	66	66	64	1	66	66	64	49	53	48	51					49	50	49	49					49	53	48	51					49	50	49	49					48	52	47	50					48	49
lcl|NC_020990.1_prot_WP_003948572.1_3727 [gene=groL] [locus_tag=XNR_RS18830] [protein=chaperonin GroEL] [protein_id=WP_003948572.1] [location=4317811..4319433] [gbkey=CDS]	64	63	62	1	64	63	62	43	45	51	41					45	44	40	45					42	44	50	40					44	43	39	44					42	44	50	40					44	43
lcl|NC_020990.1_prot_WP_003950644.1_1677 [locus_tag=XNR_RS08440] [protein=ABC transporter substrate-binding protein] [protein_id=WP_003950644.1] [location=complement(2012013..2013635)] [gbkey=CDS]	52	52	52	1	52	52	52	35	42	34	30					34	33	29	32					35	42	34	30					34	33	29	32					35	42	34	30					34	33
lcl|NC_020990.1_prot_WP_003950881.1_1442 [locus_tag=XNR_RS07255] [protein=F0F1 ATP synthase subunit alpha] [protein_id=WP_003950881.1] [location=complement(1743548..1745140)] [gbkey=CDS]	52	52	52	1	52	52	52	37	35	37	35					41	39	34	36					37	35	37	35					41	39	34	36					37	35	37	35					41	39
lcl|NC_020990.1_prot_WP_015507898.1_4261 [locus_tag=XNR_RS21510] [protein=Rne/Rng family ribonuclease] [protein_id=WP_015507898.1] [location=4947549..4951928] [gbkey=CDS]	49	49	49	1	49	49	49	33	21	30	27					34	34	32	35					33	21	30	27					34	34	32	35					33	21	30	27					34	34
lcl|NC_020990.1_prot_WP_003947924.1_4363 [locus_tag=XNR_RS22035] [protein=pyruvate, phosphate dikinase] [protein_id=WP_003947924.1] [location=5063513..5066269] [gbkey=CDS]	47	47	47	1	47	47	47	22	13	21	20					35	30	32	30					22	13	21	20					35	30	32	30					22	13	21	20					35	30
lcl|NC_020990.1_prot_WP_003947137.1_5155 [locus_tag=XNR_RS26030] [protein=NADP-dependent isocitrate dehydrogenase] [protein_id=WP_003947137.1] [location=5958521..5960743] [gbkey=CDS]	46	46	46	1	46	46	46	31	21	30	32					30	30	31	31					31	21	30	32					30	30	31	31					31	21	30	32					30	30
lcl|NC_020990.1_prot_WP_003949203.1_3110 [gene=dnaK] [locus_tag=XNR_RS15730] [protein=molecular chaperone DnaK] [protein_id=WP_003949203.1] [location=3619699..3621561] [gbkey=CDS]	45	45	45	1	45	45	45	33	30	33	33					31	36	35	34					33	30	33	33					31	36	35	34					33	30	33	33					31	36
lcl|NC_020990.1_prot_WP_003948049.1_4243 [locus_tag=XNR_RS21420] [protein=trigger factor] [protein_id=WP_003948049.1] [location=4923987..4925384] [gbkey=CDS]	44	44	44	1	44	44	44	31	28	32	29					32	28	31	32					31	28	32	29					32	28	31	32					31	28	32	29					32	28
lcl|NC_020990.1_prot_WP_003951564.1_769 [gene=acnA] [locus_tag=XNR_RS03845] [protein=aconitate hydratase AcnA] [protein_id=WP_003951564.1] [location=complement(916575..919307)] [gbkey=CDS]	44	44	44	1	44	44	44	26	31	34	27					32	31	30	31					26	31	34	27					32	31	30	31					26	31	34	27					32	31
lcl|NC_020990.1_prot_WP_003950463.1_1857 [gene=secA] [locus_tag=XNR_RS09350] [protein=preprotein translocase subunit SecA] [protein_id=WP_003950463.1] [location=complement(2224460..2227276)] [gbkey=CDS]	41	41	41	1	41	41	41	26	27	27	23					24	28	28	24					26	27	27	23					24	28	28	24					26	27	27	23					24	28
lcl|NC_020990.1_prot_WP_003947675.1_4611 [gene=lpdA] [locus_tag=XNR_RS23285] [protein=dihydrolipoyl dehydrogenase] [protein_id=WP_003947675.1] [location=complement(5346958..5348346)] [gbkey=CDS]	40	40	40	1	40	40	40	27	25	26	28					27	27	24	29					27	25	26	28					27	27	24	29					27	25	26	28					27	27
lcl|NC_020990.1_prot_WP_003948888.1_3421 [locus_tag=XNR_RS17270] [protein=ATP-dependent Clp protease ATP-binding subunit] [protein_id=WP_003948888.1] [location=3996431..3998953] [gbkey=CDS]	42	42	40	1	42	42	40	25	31	30	23					27	25	30	27					25	31	30	23					27	25	30	27					24	30	29	23					26	25
lcl|NC_020990.1_prot_WP_003951569.1_764 [locus_tag=XNR_RS03820] [protein=sugar ABC transporter substrate-binding protein] [protein_id=WP_003951569.1] [location=complement(910077..911162)] [gbkey=CDS]	40	40	40	1	40	40	40	13	33	16	14					14	14	16	14					13	33	16	14					14	14	16	14					13	33	16	14					14	14
lcl|NC_020990.1_prot_WP_003948192.1_4103 [gene=glmS] [locus_tag=XNR_RS20705] [protein=glutamine--fructose-6-phosphate transaminase (isomerizing)] [protein_id=WP_003948192.1] [location=complement(4742141..4743970)] [gbkey=CDS]	39	39	39	1	39	39	39	21	27	20	18					24	26	26	26					21	27	20	18					24	26	26	26					21	27	20	18					24	26
lcl|NC_020990.1_prot_WP_003947498.1_4790 [gene=rpsA] [locus_tag=XNR_RS24185] [protein=30S ribosomal protein S1] [protein_id=WP_003947498.1] [location=5559397..5560911] [gbkey=CDS]	38	38	38	1	38	38	38	28	27	27	27					28	29	29	29					28	27	27	27					28	29	29	29					28	27	27	27					28	29
lcl|NC_020990.1_prot_WP_003947678.1_4608 [gene=aceE] [locus_tag=XNR_RS23270] [protein=pyruvate dehydrogenase (acetyl-transferring), homodimeric type] [protein_id=WP_003947678.1] [location=complement(5341189..5343894)] [gbkey=CDS]	38	38	38	1	38	38	38	19	9	27	25					30	27	33	26					19	9	27	25					30	27	33	26					19	9	27	25					30	27
lcl|NC_020990.1_prot_WP_003948008.1_4281 [locus_tag=XNR_RS21620] [protein=leucine--tRNA ligase] [protein_id=WP_003948008.1] [location=4973389..4976286] [gbkey=CDS]	38	38	38	1	38	38	38	27	25	29	25					31	31	29	30					27	25	29	25					31	31	29	30					27	25	29	25					31	31
lcl|NC_020990.1_prot_WP_003948506.1_3792 [gene=sucC] [locus_tag=XNR_RS19145] [protein=ADP-forming succinate--CoA ligase subunit beta] [protein_id=WP_003948506.1] [location=4394884..4396062] [gbkey=CDS]	38	38	38	1	38	38	38	27	22	25	25					27	23	19	23					27	22	25	25					27	23	19	23					27	22	25	25					27	23
lcl|NC_020990.1_prot_WP_003951206.1_1117 [locus_tag=XNR_RS05605] [protein=polyribonucleotide nucleotidyltransferase] [protein_id=WP_003951206.1] [location=complement(1355526..1357733)] [gbkey=CDS]	38	38	38	1	38	38	38	31	25	26	25					29	31	33	29					31	25	26	25					29	31	33	29					31	25	26	25					29	31
lcl|NC_020990.1_prot_WP_003947027.1_5263 [gene=carB] [locus_tag=XNR_RS26610] [protein=carbamoyl-phosphate synthase large subunit] [protein_id=WP_003947027.1] [location=6070301..6073606] [gbkey=CDS]	37	37	37	1	37	37	37	15	14	20	14					20	19	16	14					15	14	20	14					20	19	16	14					15	14	20	14					20	19
lcl|NC_020990.1_prot_WP_003948649.1_3648 [gene=tuf] [locus_tag=XNR_RS18440] [protein=elongation factor Tu] [protein_id=WP_003948649.1] [location=4256621..4257814] [gbkey=CDS]	37	37	37	1	37	37	37	26	23	28	29					25	29	29	29					26	23	28	29					25	29	29	29					26	23	28	29					25	29
lcl|NC_020990.1_prot_WP_003947452.1_4836 [locus_tag=XNR_RS24415] [protein=transketolase] [protein_id=WP_003947452.1] [location=complement(5607848..5609935)] [gbkey=CDS]	36	36	36	1	36	36	36	23	23	25	24					27	24	30	25					23	23	25	24					27	24	30	25					23	23	25	24					27	24
lcl|NC_020990.1_prot_WP_003950993.1_1333 [locus_tag=XNR_RS06705] [protein=ABC transporter substrate-binding protein] [protein_id=WP_003950993.1] [location=complement(1612623..1614299)] [gbkey=CDS]	36	36	36	1	36	36	36	21	17	26	23					25	26	25	22					21	17	26	23					25	26	25	22					21	17	26	23					25	26
lcl|NC_020990.1_prot_WP_015507094.1_1455 [locus_tag=XNR_RS07320] [protein=transcription termination factor Rho] [protein_id=WP_015507094.1] [location=complement(1756245..1758308)] [gbkey=CDS]	36	36	36	1	36	36	36	20	17	22	24					24	25	22	22					20	17	22	24					24	25	22	22					20	17	22	24					24	25
lcl|NC_020990.1_prot_WP_003947572.1_4713 [locus_tag=XNR_RS23790] [protein=isoleucine--tRNA ligase] [protein_id=WP_003947572.1] [location=complement(5461873..5465016)] [gbkey=CDS]	35	35	35	1	35	35	35	17	14	19	18					20	16	20	16					17	14	19	18					20	16	20	16					17	14	19	18					20	16
lcl|NC_020990.1_prot_WP_003950883.1_1440 [gene=atpD] [locus_tag=XNR_RS07245] [protein=F0F1 ATP synthase subunit beta] [protein_id=WP_003950883.1] [location=complement(1741168..1742610)] [gbkey=CDS]	35	35	35	1	35	35	35	27	24	30	30					26	29	27	30					27	24	30	30					26	29	27	30					27	24	30	30					26	29
lcl|NC_020990.1_prot_WP_003951138.1_1185 [locus_tag=XNR_RS05955] [protein=elongation factor Ts] [protein_id=WP_003951138.1] [location=complement(1445947..1446783)] [gbkey=CDS]	35	35	35	1	35	35	35	19	17	23	19					22	25	27	23					19	17	23	19					22	25	27	23					19	17	23	19					22	25
lcl|NC_020990.1_prot_WP_015507894.1_4248 [locus_tag=XNR_RS21445] [protein=valine--tRNA ligase] [protein_id=WP_015507894.1] [location=4929699..4932320] [gbkey=CDS]	35	35	35	1	35	35	35	23	14	23	24					21	20	24	24					23	14	23	24					21	20	24	24					23	14	23	24					21	20
lcl|NC_020990.1_prot_WP_078485245.1_1132 [gene=infB] [locus_tag=XNR_RS29605] [protein=translation initiation factor IF-2] [protein_id=WP_078485245.1] [location=complement(1379347..1382364)] [gbkey=CDS]	35	35	35	1	35	35	35	26	22	32	24					27	29	24	29					26	22	32	24					27	29	24	29					26	22	32	24					27	29
lcl|NC_020990.1_prot_WP_003947072.1_5217 [locus_tag=XNR_RS26380] [protein=threonine--tRNA ligase] [protein_id=WP_003947072.1] [location=6022242..6024224] [gbkey=CDS]	34	34	34	1	34	34	34	16	13	20	17					20	21	21	21					16	13	20	17					20	21	21	21					16	13	20	17					20	21
lcl|NC_020990.1_prot_WP_003948069.1_4223 [gene=pepN] [locus_tag=XNR_RS21305] [protein=aminopeptidase N] [protein_id=WP_003948069.1] [location=complement(4893402..4895978)] [gbkey=CDS]	34	34	34	1	34	34	34	16	21	18	15					18	17	17	15					16	21	18	15					18	17	17	15					16	21	18	15					18	17
lcl|NC_020990.1_prot_WP_003948566.1_3733 [gene=guaB] [locus_tag=XNR_RS18860] [protein=IMP dehydrogenase] [protein_id=WP_003948566.1] [location=4323932..4325440] [gbkey=CDS]	34	34	34	1	34	34	34	25	19	25	23					24	27	24	28					25	19	25	23					24	27	24	28					25	19	25	23					24	27
lcl|NC_020990.1_prot_WP_003952257.1_90 [locus_tag=XNR_RS00440] [protein=hypothetical protein] [protein_id=WP_003952257.1] [location=complement(110690..112138)] [gbkey=CDS]	34	34	34	1	34	34	34	20	18	20	21					21	23	23	21					20	18	20	21					21	23	23	21					20	18	20	21					21	23
lcl|NC_020990.1_prot_WP_003946920.1_5359 [gene=gcvP] [locus_tag=XNR_RS27105] [protein=aminomethyl-transferring glycine dehydrogenase] [protein_id=WP_003946920.1] [location=6182302..6185187] [gbkey=CDS]	33	33	33	1	33	33	33	19	15	20	21					21	17	15	17					19	15	20	21					21	17	15	17					19	15	20	21					21	17
lcl|NC_020990.1_prot_WP_003947150.1_5140 [locus_tag=XNR_RS25955] [protein=phenylalanine--tRNA ligase subunit beta] [protein_id=WP_003947150.1] [location=5942456..5944981] [gbkey=CDS]	33	33	33	1	33	33	33	18	19	21	16					20	20	22	19					18	19	21	16					20	20	22	19					18	19	21	16					20	20
lcl|NC_020990.1_prot_WP_003947337.1_4951 [locus_tag=XNR_RS25005] [protein=CTP synthase] [protein_id=WP_003947337.1] [location=5733719..5735389] [gbkey=CDS]	33	33	33	1	33	33	33	18	10	19	18					18	20	22	18					18	10	19	18					18	20	22	18					18	10	19	18					18	20
lcl|NC_020990.1_prot_WP_003948650.1_3647 [gene=fusA] [locus_tag=XNR_RS18435] [protein=elongation factor G] [protein_id=WP_003948650.1] [location=4254343..4256469] [gbkey=CDS]	57	57	33	1	57	57	33	35	31	35	34					37	38	37	39					35	31	35	34					37	38	37	39					21	17	20	22					18	20
lcl|NC_020990.1_prot_WP_003949366.1_2953 [gene=gyrA] [locus_tag=XNR_RS14935] [protein=DNA gyrase subunit A] [protein_id=WP_003949366.1] [location=3426905..3429532] [gbkey=CDS]	33	33	33	1	33	33	33	10	10	16	11					13	20	14	21					10	10	16	11					13	20	14	21					10	10	16	11					13	20
lcl|NC_020990.1_prot_WP_003949393.1_2927 [locus_tag=XNR_RS14815] [protein=inositol-3-phosphate synthase] [protein_id=WP_003949393.1] [location=3394852..3395934] [gbkey=CDS]	33	33	33	1	33	33	33	17	22	17	16					15	17	18	17					17	22	17	16					15	17	18	17					17	22	17	16					15	17
lcl|NC_020990.1_prot_WP_003951038.1_1291 [gene=pruA] [locus_tag=XNR_RS06495] [protein=L-glutamate gamma-semialdehyde dehydrogenase] [protein_id=WP_003951038.1] [location=complement(1560225..1561856)] [gbkey=CDS]	33	33	33	1	33	33	33	17	19	21	19					19	21	21	21					17	19	21	19					19	21	21	21					17	19	21	19					19	21
lcl|NC_020990.1_prot_WP_003947043.1_5246 [gene=alaS] [locus_tag=XNR_RS26525] [protein=alanine--tRNA ligase] [protein_id=WP_003947043.1] [location=6052375..6055047] [gbkey=CDS]	33	33	32	1	33	33	32	20	16	19	16					20	17	22	20					20	16	19	16					20	17	22	20					20	16	19	16					20	17
lcl|NC_020990.1_prot_WP_003947987.1_4300 [locus_tag=XNR_RS21720] [protein=S41 family peptidase] [protein_id=WP_003947987.1] [location=4999194..5002466] [gbkey=CDS]	32	32	32	1	32	32	32	6	26	11	9					11	8	7	8					6	26	11	9					11	8	7	8					6	26	11	9					11	8
lcl|NC_020990.1_prot_WP_003948167.1_4130 [locus_tag=XNR_RS20840] [protein=acetyl-CoA carboxylase biotin carboxylase subunit] [protein_id=WP_003948167.1] [location=complement(4766922..4768949)] [gbkey=CDS]	32	32	32	1	32	32	32	0	21	1	0					0	0	0	0					0	21	1	0					0	0	0	0					0	21	1	0					0	0
lcl|NC_020990.1_prot_WP_003947954.1_4333 [locus_tag=XNR_RS21885] [protein=glycine--tRNA ligase] [protein_id=WP_003947954.1] [location=5034791..5036173] [gbkey=CDS]	31	31	31	1	31	31	31	17	14	24	16					26	20	24	21					17	14	24	16					26	20	24	21					17	14	24	16					26	20
lcl|NC_020990.1_prot_WP_003948354.1_3943 [locus_tag=XNR_RS19900] [protein=ATP-grasp domain-containing protein] [protein_id=WP_003948354.1] [location=complement(4561352..4563124)] [gbkey=CDS]	31	31	31	1	31	31	31	21	18	22	24					20	20	23	18					21	18	22	24					20	20	23	18					21	18	22	24					20	20
lcl|NC_020990.1_prot_WP_003948616.1_3682 [locus_tag=XNR_RS18610] [protein=DNA-directed RNA polymerase subunit alpha] [protein_id=WP_003948616.1] [location=4278275..4279297] [gbkey=CDS]	31	31	31	1	31	31	31	20	15	18	18					21	23	19	18					20	15	18	18					21	23	19	18					20	15	18	18					21	23
lcl|NC_020990.1_prot_WP_003949289.1_3028 [gene=aspS] [locus_tag=XNR_RS15315] [protein=aspartate--tRNA ligase] [protein_id=WP_003949289.1] [location=3510486..3512270] [gbkey=CDS]	31	31	31	1	31	31	31	16	13	20	19					20	20	22	21					16	13	20	19					20	20	22	21					16	13	20	19					20	20
lcl|NC_020990.1_prot_WP_003950643.1_1678 [gene=typA] [locus_tag=XNR_RS08445] [protein=translational GTPase TypA] [protein_id=WP_003950643.1] [location=complement(2014153..2016060)] [gbkey=CDS]	31	31	31	1	31	31	31	22	16	21	20					20	21	24	22					22	16	21	20					20	21	24	22					22	16	21	20					20	21
lcl|NC_020990.1_prot_WP_003951303.1_1032 [locus_tag=XNR_RS05155] [protein=type IIA DNA topoisomerase subunit B] [protein_id=WP_003951303.1] [location=complement(1243053..1245176)] [gbkey=CDS]	31	31	31	1	31	31	31	12	8	11	8					8	13	12	13					12	8	11	8					8	13	12	13					12	8	11	8					8	13
lcl|NC_020990.1_prot_WP_008406470.1_5237 [locus_tag=XNR_RS26480] [protein=DUF349 domain-containing protein] [protein_id=WP_008406470.1] [location=complement(6043591..6044820)] [gbkey=CDS]	31	31	31	1	31	31	31	15	14	16	18					15	15	14	15					15	14	16	18					15	15	14	15					15	14	16	18					15	15
lcl|NC_020990.1_prot_WP_015506989.1_1050 [locus_tag=XNR_RS05245] [protein=vitamin B12-dependent ribonucleotide reductase] [protein_id=WP_015506989.1] [location=complement(1266066..1268936)] [gbkey=CDS]	31	31	31	1	31	31	31	18	9	16	19					18	19	21	17					18	9	16	19					18	19	21	17					18	9	16	19					18	19
lcl|NC_020990.1_prot_WP_003947676.1_4610 [gene=sucB] [locus_tag=XNR_RS23280] [protein=2-oxoglutarate dehydrogenase, E2 component, dihydrolipoamide succinyltransferase] [protein_id=WP_003947676.1] [location=complement(5345122..5346897)] [gbkey=CDS]	30	30	30	1	30	30	30	20	15	17	16					20	22	17	19					20	15	17	16					20	22	17	19					20	15	17	16					20	22
lcl|NC_020990.1_prot_WP_003947709.1_4576 [gene=cobN] [locus_tag=XNR_RS23110] [protein=cobaltochelatase subunit CobN] [protein_id=WP_003947709.1] [location=complement(5303183..5306791)] [gbkey=CDS]	30	30	30	1	30	30	30	13	20	19	17					18	17	15	18					13	20	19	17					18	17	15	18					13	20	19	17					18	17
lcl|NC_020990.1_prot_WP_003948438.1_3859 [locus_tag=XNR_RS19485] [protein=succinate dehydrogenase flavoprotein subunit] [protein_id=WP_003948438.1] [location=complement(4471979..4473733)] [gbkey=CDS]	30	30	30	1	30	30	30	23	17	21	19					25	22	22	20					23	17	21	19					25	22	22	20					23	17	21	19					25	22
lcl|NC_020990.1_prot_WP_003947213.1_5077 [locus_tag=XNR_RS25640] [protein=peptide-binding protein] [protein_id=WP_003947213.1] [location=5874489..5876093] [gbkey=CDS]	29	29	29	1	29	29	29	18	7	16	16					17	17	19	18					18	7	16	16					17	17	19	18					18	7	16	16					17	17
lcl|NC_020990.1_prot_WP_003947442.1_4844 [gene=sufB] [locus_tag=XNR_RS24455] [protein=Fe-S cluster assembly protein SufB] [protein_id=WP_003947442.1] [location=5616737..5618158] [gbkey=CDS]	29	29	29	1	29	29	29	16	14	17	16					19	19	19	17					16	14	17	16					19	19	19	17					16	14	17	16					19	19
lcl|NC_020990.1_prot_WP_003948067.1_4225 [locus_tag=XNR_RS21315] [protein=S8 family serine peptidase] [protein_id=WP_003948067.1] [location=complement(4897493..4900813)] [gbkey=CDS]	29	29	29	1	29	29	29	1	21	2	0					0	0	1	0					1	21	2	0					0	0	1	0					1	21	2	0					0	0
lcl|NC_020990.1_prot_WP_003948242.1_4056 [locus_tag=XNR_RS20465] [protein=fumarate hydratase] [protein_id=WP_003948242.1] [location=complement(4691274..4692950)] [gbkey=CDS]	29	29	29	1	29	29	29	16	11	18	18					17	16	17	19					16	11	18	18					17	16	17	19					16	11	18	18					17	16
lcl|NC_020990.1_prot_WP_003948309.1_3984 [locus_tag=XNR_RS20105] [protein=phosphoenolpyruvate carboxykinase (GTP)] [protein_id=WP_003948309.1] [location=4604848..4606668] [gbkey=CDS]	29	29	29	1	29	29	29	9	20	12	9					19	19	19	19					9	20	12	9					19	19	19	19					9	20	12	9					19	19
lcl|NC_020990.1_prot_WP_003950142.1_2177 [locus_tag=XNR_RS10960] [protein=D-alanyl-D-alanine carboxypeptidase] [protein_id=WP_003950142.1] [location=complement(2575818..2578541)] [gbkey=CDS]	29	29	29	1	29	29	29	14	17	17	15					18	17	22	17					14	17	17	15					18	17	22	17					14	17	17	15					18	17
lcl|NC_020990.1_prot_WP_003950904.1_1420 [locus_tag=XNR_RS07145] [protein=cellulose-binding protein] [protein_id=WP_003950904.1] [location=1719560..1720498] [gbkey=CDS]	29	29	29	1	29	29	29	23	22	20	18					22	18	18	21					23	22	20	18					22	18	18	21					23	22	20	18					22	18
lcl|NC_020990.1_prot_WP_003951184.1_1139 [locus_tag=XNR_RS05720] [protein=proline--tRNA ligase] [protein_id=WP_003951184.1] [location=complement(1387346..1389040)] [gbkey=CDS]	29	29	29	1	29	29	29	16	15	16	14					13	17	21	19					16	15	16	14					13	17	21	19					16	15	16	14					13	17
lcl|NC_020990.1_prot_WP_003952324.1_29 [locus_tag=XNR_RS00140] [protein=PTS transporter subunit EIIA] [protein_id=WP_003952324.1] [location=44163..46175] [gbkey=CDS]	29	29	29	1	29	29	29	18	15	18	18					18	19	20	21					18	15	18	18					18	19	20	21					18	15	18	18					18	19
lcl|NC_020990.1_prot_WP_015508048.1_4782 [locus_tag=XNR_RS24145] [protein=branched-chain amino acid ABC transporter substrate-binding protein] [protein_id=WP_015508048.1] [location=complement(5544901..5546145)] [gbkey=CDS]	29	29	29	1	29	29	29	7	22	11	8					9	7	5	6					7	22	11	8					9	7	5	6					7	22	11	8					9	7
lcl|NC_020990.1_prot_WP_003951137.1_1186 [gene=rpsB] [locus_tag=XNR_RS05960] [protein=30S ribosomal protein S2] [protein_id=WP_003951137.1] [location=complement(1446876..1447814)] [gbkey=CDS]	28	28	28	1	28	28	28	19	18	20	20					19	21	19	17					19	18	20	20					19	21	19	17					19	18	20	20					19	21
lcl|NC_020990.1_prot_WP_008405484.1_4438 [gene=aceE] [locus_tag=XNR_RS22430] [protein=pyruvate dehydrogenase (acetyl-transferring), homodimeric type] [protein_id=WP_008405484.1] [location=complement(5146202..5148934)] [gbkey=CDS]	28	28	28	1	28	28	28	11	14	12	16					18	13	14	13					11	14	12	16					18	13	14	13					11	14	12	16					18	13
lcl|NC_020990.1_prot_WP_015507663.1_3387 [locus_tag=XNR_RS17105] [protein=non-ribosomal peptide synthase] [protein_id=WP_015507663.1] [location=complement(3932743..3945540)] [gbkey=CDS]	28	28	28	1	28	28	28	0	0	1	0					0	1	0	0					0	0	1	0					0	1	0	0					0	0	1	0					0	1
lcl|NC_020990.1_prot_WP_018469980.1_3369 [gene=hflB] [locus_tag=XNR_RS17015] [protein=ATP-dependent zinc metalloprotease FtsH] [protein_id=WP_018469980.1] [location=3881140..3883182] [gbkey=CDS]	28	28	28	1	28	28	28	13	15	13	12					17	17	17	18					13	15	13	12					17	17	17	18					13	15	13	12					17	17
lcl|NC_020990.1_prot_WP_003946837.1_5444 [locus_tag=XNR_RS27530] [protein=adenylosuccinate lyase] [protein_id=WP_003946837.1] [location=complement(6268904..6270346)] [gbkey=CDS]	27	27	27	1	27	27	27	14	14	18	16					16	15	16	13					14	14	18	16					16	15	16	13					14	14	18	16					16	15
lcl|NC_020990.1_prot_WP_003949465.1_2853 [locus_tag=XNR_RS14450] [protein=aminopeptidase P family protein] [protein_id=WP_003949465.1] [location=3312351..3313829] [gbkey=CDS]	27	27	27	1	27	27	27	14	14	16	14					18	19	16	17					14	14	16	14					18	19	16	17					14	14	16	14					18	19
lcl|NC_020990.1_prot_WP_003951079.1_1246 [locus_tag=XNR_RS06280] [protein=glutamate--tRNA ligase] [protein_id=WP_003951079.1] [location=complement(1511409..1512902)] [gbkey=CDS]	27	27	27	1	27	27	27	12	9	15	11					14	16	13	15					12	9	15	11					14	16	13	15					12	9	15	11					14	16
lcl|NC_020990.1_prot_WP_003951259.1_1074 [locus_tag=XNR_RS05365] [protein=glutamate ABC transporter substrate-binding protein] [protein_id=WP_003951259.1] [location=1298584..1299417] [gbkey=CDS]	27	27	27	1	27	27	27	21	23	19	23					19	22	20	19					21	23	19	23					19	22	20	19					21	23	19	23					19	22
lcl|NC_020990.1_prot_WP_010636544.1_5270 [locus_tag=XNR_RS26645] [protein=methionine adenosyltransferase] [protein_id=WP_010636544.1] [location=6079084..6080307] [gbkey=CDS]	27	27	27	1	27	27	27	19	11	19	20					20	19	16	18					19	11	19	20					20	19	16	18					19	11	19	20					20	19
lcl|NC_020990.1_prot_WP_018470423.1_3475 [locus_tag=XNR_RS17550] [protein=lysine--tRNA ligase] [protein_id=WP_018470423.1] [location=4059131..4060903] [gbkey=CDS]	27	27	27	1	27	27	27	21	14	20	18					17	19	20	18					21	14	20	18					17	19	20	18					21	14	20	18					17	19
lcl|NC_020990.1_prot_WP_003947439.1_4847 [gene=sufC] [locus_tag=XNR_RS24470] [protein=Fe-S cluster assembly ATPase SufC] [protein_id=WP_003947439.1] [location=5619764..5620528] [gbkey=CDS]	26	26	26	1	26	26	26	16	6	12	11					16	13	11	16					16	6	12	11					16	13	11	16					16	6	12	11					16	13
lcl|NC_020990.1_prot_WP_003947453.1_4835 [gene=tal] [locus_tag=XNR_RS24410] [protein=transaldolase] [protein_id=WP_003947453.1] [location=complement(5606664..5607806)] [gbkey=CDS]	26	26	26	1	26	26	26	14	13	15	14					15	16	14	14					14	13	15	14					15	16	14	14					14	13	15	14					15	16
lcl|NC_020990.1_prot_WP_003950444.1_1875 [locus_tag=XNR_RS09455] [protein=adenosylhomocysteinase] [protein_id=WP_003950444.1] [location=complement(2252689..2254143)] [gbkey=CDS]	26	26	26	1	26	26	26	21	10	18	18					18	18	15	17					21	10	18	18					18	18	15	17					21	10	18	18					18	18
lcl|NC_020990.1_prot_WP_003951012.1_1314 [gene=gatA] [locus_tag=XNR_RS06610] [protein=Asp-tRNA(Asn)/Glu-tRNA(Gln) amidotransferase subunit GatA] [protein_id=WP_003951012.1] [location=complement(1591841..1593337)] [gbkey=CDS]	26	26	26	1	26	26	26	13	13	18	14					17	16	15	16					13	13	18	14					17	16	15	16					13	13	18	14					17	16
lcl|NC_020990.1_prot_WP_003951066.1_1259 [locus_tag=XNR_RS06340] [protein=acyl-CoA carboxylase subunit beta] [protein_id=WP_003951066.1] [location=complement(1525583..1527175)] [gbkey=CDS]	26	26	26	1	26	26	26	17	15	19	19					18	19	19	19					17	15	19	19					18	19	19	19					17	15	19	19					18	19
lcl|NC_020990.1_prot_WP_015507091.1_1419 [locus_tag=XNR_RS07140] [protein=hypothetical protein] [protein_id=WP_015507091.1] [location=1715436..1719299] [gbkey=CDS]	26	26	26	1	26	26	26	9	9	11	12					9	10	9	9					9	9	11	12					9	10	9	9					9	9	11	12					9	10
lcl|NC_020990.1_prot_WP_031178891.1_1971 [locus_tag=XNR_RS09945] [protein=phosphopyruvate hydratase] [protein_id=WP_031178891.1] [location=complement(2361836..2363122)] [gbkey=CDS]	26	26	26	1	26	26	26	13	14	14	16					15	10	13	11					13	14	14	16					15	10	13	11					13	14	14	16					15	10
lcl|NC_020990.1_prot_WP_003947460.1_4827 [gene=pgk] [locus_tag=XNR_RS24370] [protein=phosphoglycerate kinase] [protein_id=WP_003947460.1] [location=5598545..5599756] [gbkey=CDS]	25	25	25	1	25	25	25	15	18	16	13					14	16	13	16					15	18	16	13					14	16	13	16					15	18	16	13					14	16
lcl|NC_020990.1_prot_WP_003948505.1_3793 [gene=sucD] [locus_tag=XNR_RS19150] [protein=succinate--CoA ligase subunit alpha] [protein_id=WP_003948505.1] [location=4396083..4396967] [gbkey=CDS]	25	25	25	1	25	25	25	19	13	16	18					18	16	19	17					19	13	16	18					18	16	19	17					19	13	16	18					18	16
lcl|NC_020990.1_prot_WP_003948661.1_3633 [gene=rplA] [locus_tag=XNR_RS18365] [protein=50S ribosomal protein L1] [protein_id=WP_003948661.1] [location=4233649..4234377] [gbkey=CDS]	25	25	25	1	25	25	25	18	13	18	17					19	18	20	19					18	13	18	17					19	18	20	19					18	13	18	17					19	18
lcl|NC_020990.1_prot_WP_003949193.1_3119 [gene=clpB] [locus_tag=XNR_RS15775] [protein=ATP-dependent chaperone ClpB] [protein_id=WP_003949193.1] [location=3628044..3630629] [gbkey=CDS]	27	25	25	1	27	25	25	10	16	9	7					6	5	9	8					9	15	8	7					5	5	8	8					9	15	8	7					5	5
lcl|NC_020990.1_prot_WP_003950369.1_1952 [locus_tag=XNR_RS09845] [protein=cystathionine beta-synthase] [protein_id=WP_003950369.1] [location=complement(2340860..2342257)] [gbkey=CDS]	25	25	25	1	25	25	25	20	16	20	19					18	16	17	15					20	16	20	19					18	16	17	15					20	16	20	19					18	16
lcl|NC_020990.1_prot_WP_003950827.1_1492 [gene=argG] [locus_tag=XNR_RS07510] [protein=argininosuccinate synthase] [protein_id=WP_003950827.1] [location=complement(1799850..1801295)] [gbkey=CDS]	25	25	25	1	25	25	25	8	15	11	8					11	9	10	8					8	15	11	8					11	9	10	8					8	15	11	8					11	9
lcl|NC_020990.1_prot_WP_015506714.1_151 [gene=mmsA] [locus_tag=XNR_RS00745] [protein=CoA-acylating methylmalonate-semialdehyde dehydrogenase] [protein_id=WP_015506714.1] [location=complement(183654..185177)] [gbkey=CDS]	25	25	25	1	25	25	25	0	22	0	0					0	0	0	0					0	22	0	0					0	0	0	0					0	22	0	0					0	0
lcl|NC_020990.1_prot_WP_041826589.1_1484 [locus_tag=XNR_RS07470] [protein=HAMP domain-containing protein] [protein_id=WP_041826589.1] [location=complement(1787912..1790884)] [gbkey=CDS]	25	25	25	1	25	25	25	11	8	14	11					12	14	13	10					11	8	14	11					12	14	13	10					11	8	14	11					12	14
lcl|NC_020990.1_prot_WP_003947693.1_4593 [gene=glnA] [locus_tag=XNR_RS23195] [protein=type I glutamate--ammonia ligase] [protein_id=WP_003947693.1] [location=complement(5325961..5327370)] [gbkey=CDS]	24	24	24	1	24	24	24	15	13	19	17					19	18	19	20					15	13	19	17					19	18	19	20					15	13	19	17					19	18
lcl|NC_020990.1_prot_WP_003947997.1_4290 [gene=lepA] [locus_tag=XNR_RS21670] [protein=elongation factor 4] [protein_id=WP_003947997.1] [location=4986910..4988781] [gbkey=CDS]	24	24	24	1	24	24	24	14	13	17	13					17	15	13	16					14	13	17	13					17	15	13	16					14	13	17	13					17	15
lcl|NC_020990.1_prot_WP_003948500.1_3798 [gene=purH] [locus_tag=XNR_RS19175] [protein=bifunctional phosphoribosylaminoimidazolecarboxamide formyltransferase/IMP cyclohydrolase] [protein_id=WP_003948500.1] [location=4402045..4403607] [gbkey=CDS]	24	24	24	1	24	24	24	11	10	11	9					11	11	10	11					11	10	11	9					11	11	10	11					11	10	11	9					11	11
lcl|NC_020990.1_prot_WP_003948547.1_3749 [gene=guaA] [locus_tag=XNR_RS18930] [protein=glutamine-hydrolyzing GMP synthase] [protein_id=WP_003948547.1] [location=4348518..4350110] [gbkey=CDS]	24	24	24	1	24	24	24	14	16	14	15					19	17	14	17					14	16	14	15					19	17	14	17					14	16	14	15					19	17
lcl|NC_020990.1_prot_WP_003948637.1_3660 [gene=rpsC] [locus_tag=XNR_RS18505] [protein=30S ribosomal protein S3] [protein_id=WP_003948637.1] [location=4266964..4267794] [gbkey=CDS]	24	24	24	1	24	24	24	11	12	14	14					14	19	14	15					11	12	14	14					14	19	14	15					11	12	14	14					14	19
lcl|NC_020990.1_prot_WP_003950880.1_1443 [locus_tag=XNR_RS07260] [protein=F0F1 ATP synthase subunit delta] [protein_id=WP_003950880.1] [location=complement(1745276..1746091)] [gbkey=CDS]	24	24	24	1	24	24	24	17	12	17	14					19	17	16	18					17	12	17	14					19	17	16	18					17	12	17	14					19	17
lcl|NC_020990.1_prot_WP_003951075.1_1249 [locus_tag=XNR_RS06295] [protein=sensor histidine kinase] [protein_id=WP_003951075.1] [location=1514725..1518456] [gbkey=CDS]	26	26	24	1	26	26	24	12	12	16	14					20	14	12	17					12	12	16	14					20	14	12	17					10	12	16	12					19	14
lcl|NC_020990.1_prot_WP_026048484.1_3041 [locus_tag=XNR_RS15380] [protein=flotillin family protein] [protein_id=WP_026048484.1] [location=3523774..3525231] [gbkey=CDS]	24	24	24	1	24	24	24	17	13	15	13					15	16	15	15					17	13	15	13					15	16	15	15					17	13	15	13					15	16
lcl|NC_020990.1_prot_WP_078485251.1_1615 [locus_tag=XNR_RS08130] [protein=DEAD/DEAH box helicase] [protein_id=WP_078485251.1] [location=1945934..1947790] [gbkey=CDS]	24	24	24	1	24	24	24	15	9	16	15					17	17	15	16					15	9	16	15					17	17	15	16					15	9	16	15					17	17
lcl|NC_020990.1_prot_WP_086014546.1_2679 [gene=acs] [locus_tag=XNR_RS13480] [protein=acetate--CoA ligase] [protein_id=WP_086014546.1] [location=3096679..3098676] [gbkey=CDS]	24	24	24	1	24	24	24	4	19	6	5					5	4	7	6					4	19	6	5					5	4	7	6					4	19	6	5					5	4
lcl|NC_020990.1_prot_WP_003948659.1_3635 [gene=rplJ] [locus_tag=XNR_RS18375] [protein=50S ribosomal protein L10] [protein_id=WP_003948659.1] [location=4235900..4236427] [gbkey=CDS]	23	23	23	1	23	23	23	15	13	13	15					14	12	17	15					15	13	13	15					14	12	17	15					15	13	13	15					14	12
lcl|NC_020990.1_prot_WP_003949044.1_3267 [locus_tag=XNR_RS16510] [protein=sulfurtransferase] [protein_id=WP_003949044.1] [location=3774632..3775471] [gbkey=CDS]	23	23	23	1	23	23	23	10	10	13	14					10	10	8	9					10	10	13	14					10	10	8	9					10	10	13	14					10	10
lcl|NC_020990.1_prot_WP_003949667.1_2660 [gene=topA] [locus_tag=XNR_RS13385] [protein=type I DNA topoisomerase] [protein_id=WP_003949667.1] [location=complement(3071502..3074381)] [gbkey=CDS]	23	23	23	1	23	23	23	12	8	13	12					11	12	9	10					12	8	13	12					11	12	9	10					12	8	13	12					11	12
lcl|NC_020990.1_prot_WP_003951214.1_1109 [locus_tag=XNR_RS05565] [protein=ribonuclease J] [protein_id=WP_003951214.1] [location=complement(1348051..1349736)] [gbkey=CDS]	23	23	23	1	23	23	23	11	8	14	13					14	15	11	13					11	8	14	13					14	15	11	13					11	8	14	13					14	15
lcl|NC_020990.1_prot_WP_015506960.1_951 [locus_tag=XNR_RS04740] [protein=glyceraldehyde-3-phosphate dehydrogenase] [protein_id=WP_015506960.1] [location=1126653..1128101] [gbkey=CDS]	23	23	23	1	23	23	23	15	11	13	12					15	16	18	18					15	11	13	12					15	16	18	18					15	11	13	12					15	16
lcl|NC_020990.1_prot_WP_015507041.1_1254 [locus_tag=XNR_RS06315] [protein=HAMP domain-containing protein] [protein_id=WP_015507041.1] [location=1520510..1523524] [gbkey=CDS]	25	23	23	1	25	23	23	13	8	12	11					13	13	16	14					11	8	12	9					12	13	15	13					11	8	12	9					12	13
lcl|NC_020990.1_prot_WP_041826607.1_3388 [locus_tag=XNR_RS17110] [protein=non-ribosomal peptide synthetase] [protein_id=WP_041826607.1] [location=complement(3945597..3962777)] [gbkey=CDS]	24	23	23	1	24	23	23	0	1	0	1					1	0	1	0					0	1	0	1					1	0	1	0					0	1	0	1					1	0
lcl|NC_020990.1_prot_WP_003947049.1_5240 [locus_tag=XNR_RS26495] [protein=histidine--tRNA ligase] [protein_id=WP_003947049.1] [location=6046699..6047961] [gbkey=CDS]	22	22	22	1	22	22	22	10	6	12	8					8	9	11	8					10	6	12	8					8	9	11	8					10	6	12	8					8	9
lcl|NC_020990.1_prot_WP_003947064.1_5225 [gene=pdxS] [locus_tag=XNR_RS26420] [protein=pyridoxal 5-phosphate synthase lyase subunit PdxS] [protein_id=WP_003947064.1] [location=6031046..6031960] [gbkey=CDS]	22	22	22	1	22	22	22	14	16	16	16					16	17	15	15					14	16	16	16					16	17	15	15					14	16	16	16					16	17
lcl|NC_020990.1_prot_WP_003947215.1_5075 [gene=metH] [locus_tag=XNR_RS25630] [protein=methionine synthase] [protein_id=WP_003947215.1] [location=5869595..5873119] [gbkey=CDS]	22	22	22	1	22	22	22	18	2	14	18					13	15	12	14					18	2	14	18					13	15	12	14					18	2	14	18					13	15
lcl|NC_020990.1_prot_WP_003947461.1_4826 [gene=gap] [locus_tag=XNR_RS24365] [protein=type I glyceraldehyde-3-phosphate dehydrogenase] [protein_id=WP_003947461.1] [location=5597386..5598393] [gbkey=CDS]	22	22	22	1	22	22	22	15	16	17	13					14	15	14	13					15	16	17	13					14	15	14	13					15	16	17	13					14	15
lcl|NC_020990.1_prot_WP_003947869.1_4421 [locus_tag=XNR_RS22340] [protein=beta-ketoacyl-[acyl-carrier-protein] synthase family protein] [protein_id=WP_003947869.1] [location=complement(5127163..5128434)] [gbkey=CDS]	22	22	22	1	22	22	22	18	12	20	19					19	18	18	21					18	12	20	19					19	18	18	21					18	12	20	19					19	18
lcl|NC_020990.1_prot_WP_003948565.1_3734 [locus_tag=XNR_RS18865] [protein=GuaB3 family IMP dehydrogenase-related protein] [protein_id=WP_003948565.1] [location=4325543..4326670] [gbkey=CDS]	22	22	22	1	22	22	22	14	11	13	11					17	15	15	14					14	11	13	11					17	15	15	14					14	11	13	11					17	15
lcl|NC_020990.1_prot_WP_003948631.1_3666 [gene=rplE] [locus_tag=XNR_RS18535] [protein=50S ribosomal protein L5] [protein_id=WP_003948631.1] [location=4269558..4270115] [gbkey=CDS]	22	22	22	1	22	22	22	17	12	18	15					17	19	17	16					17	12	18	15					17	19	17	16					17	12	18	15					17	19
lcl|NC_020990.1_prot_WP_003948743.1_3555 [gene=mqnC] [locus_tag=XNR_RS17950] [protein=dehypoxanthine futalosine cyclase] [protein_id=WP_003948743.1] [location=4146537..4147736] [gbkey=CDS]	22	22	22	1	22	22	22	11	5	12	10					13	10	15	11					11	5	12	10					13	10	15	11					11	5	12	10					13	10
lcl|NC_020990.1_prot_WP_003948828.1_3474 [gene=argS] [locus_tag=XNR_RS17545] [protein=arginine--tRNA ligase] [protein_id=WP_003948828.1] [location=complement(4057163..4058962)] [gbkey=CDS]	22	22	22	1	22	22	22	13	7	12	13					14	13	12	14					13	7	12	13					14	13	12	14					13	7	12	13					14	13
lcl|NC_020990.1_prot_WP_003949522.1_2803 [gene=purD] [locus_tag=XNR_RS14170] [protein=phosphoribosylamine--glycine ligase] [protein_id=WP_003949522.1] [location=complement(3251828..3253102)] [gbkey=CDS]	22	22	22	1	22	22	22	15	12	16	13					14	15	16	15					15	12	16	13					14	15	16	15					15	12	16	13					14	15
lcl|NC_020990.1_prot_WP_003949539.1_2787 [locus_tag=XNR_RS14075] [protein=amino acid dehydrogenase] [protein_id=WP_003949539.1] [location=3230708..3231790] [gbkey=CDS]	22	22	22	1	22	22	22	16	16	17	17					16	17	17	15					16	16	17	17					16	17	17	15					16	16	17	17					16	17
lcl|NC_020990.1_prot_WP_003949547.1_2779 [locus_tag=XNR_RS14015] [protein=DEAD/DEAH box helicase] [protein_id=WP_003949547.1] [location=complement(3217729..3220098)] [gbkey=CDS]	22	22	22	1	22	22	22	9	2	10	11					15	13	14	14					9	2	10	11					15	13	14	14					9	2	10	11					15	13
lcl|NC_020990.1_prot_WP_003950199.1_2123 [gene=paaN] [locus_tag=XNR_RS10710] [protein=phenylacetic acid degradation protein PaaN] [protein_id=WP_003950199.1] [location=2531388..2533106] [gbkey=CDS]	22	22	22	1	22	22	22	1	17	3	1					0	1	1	0					1	17	3	1					0	1	1	0					1	17	3	1					0	1
lcl|NC_020990.1_prot_WP_003950647.1_1674 [locus_tag=XNR_RS08425] [protein=ABC transporter ATP-binding protein] [protein_id=WP_003950647.1] [location=complement(2008914..2009972)] [gbkey=CDS]	22;4	22;4	22;4	2	22	22	22	15	16	15	13					15	15	14	14					15	16	15	13					15	15	14	14					15	16	15	13					15	15
lcl|NC_020990.1_prot_WP_003950986.1_1339 [locus_tag=XNR_RS06735] [protein=serine hydroxymethyltransferase] [protein_id=WP_003950986.1] [location=1619563..1620834] [gbkey=CDS]	22	22	22	1	22	22	22	13	11	13	14					14	13	13	15					13	11	13	14					14	13	13	15					13	11	13	14					14	13
lcl|NC_020990.1_prot_WP_003951175.1_1148 [gene=ispG] [locus_tag=XNR_RS05765] [protein=flavodoxin-dependent (E)-4-hydroxy-3-methylbut-2-enyl-diphosphate synthase] [protein_id=WP_003951175.1] [location=complement(1397502..1398656)] [gbkey=CDS]	22	22	22	1	22	22	22	15	8	17	17					16	15	17	16					15	8	17	17					16	15	17	16					15	8	17	17					16	15
lcl|NC_020990.1_prot_WP_003951315.1_1020 [locus_tag=XNR_RS05095] [protein=DNA topoisomerase IV subunit A] [protein_id=WP_003951315.1] [location=1226887..1229334] [gbkey=CDS]	22	22	22	1	22	22	22	14	11	12	12					12	13	12	14					14	11	12	12					12	13	12	14					14	11	12	12					12	13
lcl|NC_020990.1_prot_WP_003952069.1_282 [locus_tag=XNR_RS01405] [protein=RNA-binding transcriptional accessory protein] [protein_id=WP_003952069.1] [location=338946..341369] [gbkey=CDS]	22	22	22	1	22	22	22	12	10	13	8					11	12	11	10					12	10	13	8					11	12	11	10					12	10	13	8					11	12
lcl|NC_020990.1_prot_WP_015507494.1_2778 [locus_tag=XNR_RS14010] [protein=FG-GAP repeat domain-containing protein] [protein_id=WP_015507494.1] [location=complement(3214264..3217320)] [gbkey=CDS]	22	22	22	1	22	22	22	9	5	14	12					13	13	10	10					9	5	14	12					13	13	10	10					9	5	14	12					13	13
lcl|NC_020990.1_prot_WP_015507791.1_3899 [locus_tag=XNR_RS19685] [protein=ABC transporter ATP-binding protein] [protein_id=WP_015507791.1] [location=4520438..4522219] [gbkey=CDS]	22	22	22	1	22	22	22	9	13	11	12					10	9	7	7					9	13	11	12					10	9	7	7					9	13	11	12					10	9
lcl|NC_020990.1_prot_WP_003947673.1_4612 [locus_tag=XNR_RS23290] [protein=leucyl aminopeptidase] [protein_id=WP_003947673.1] [location=complement(5348650..5350191)] [gbkey=CDS]	21	21	21	1	21	21	21	12	13	14	9					15	12	14	12					12	13	14	9					15	12	14	12					12	13	14	9					15	12
lcl|NC_020990.1_prot_WP_003948145.1_4150 [locus_tag=XNR_RS20940] [protein=citrate synthase] [protein_id=WP_003948145.1] [location=4796266..4797555] [gbkey=CDS]	21	21	21	1	21	21	21	16	15	16	14					14	16	13	15					16	15	16	14					14	16	13	15					16	15	16	14					14	16
lcl|NC_020990.1_prot_WP_003948398.1_3898 [locus_tag=XNR_RS19680] [protein=BMP family ABC transporter substrate-binding protein] [protein_id=WP_003948398.1] [location=4519024..4520064] [gbkey=CDS]	21	21	21	1	21	21	21	17	14	18	17					16	16	15	19					17	14	18	17					16	16	15	19					17	14	18	17					16	16
lcl|NC_020990.1_prot_WP_003948493.1_3805 [locus_tag=XNR_RS19210] [protein=malate dehydrogenase] [protein_id=WP_003948493.1] [location=4410212..4411201] [gbkey=CDS]	21	21	21	1	21	21	21	15	14	15	13					15	16	14	15					15	14	15	13					15	16	14	15					15	14	15	13					15	16
lcl|NC_020990.1_prot_WP_003949310.1_3007 [locus_tag=XNR_RS15215] [protein=alpha-ketoacid dehydrogenase subunit beta] [protein_id=WP_003949310.1] [location=3486066..3487046] [gbkey=CDS]	21	21	21	1	21	21	21	6	18	7	6					8	7	6	7					6	18	7	6					8	7	6	7					6	18	7	6					8	7
lcl|NC_020990.1_prot_WP_003949747.1_2579 [locus_tag=XNR_RS12985] [protein=urocanate hydratase] [protein_id=WP_003949747.1] [location=2984628..2986292] [gbkey=CDS]	21	21	21	1	21	21	21	1	13	2	1					0	0	0	0					1	13	2	1					0	0	0	0					1	13	2	1					0	0
lcl|NC_020990.1_prot_WP_003951014.1_1312 [gene=gatB] [locus_tag=XNR_RS06600] [protein=Asp-tRNA(Asn)/Glu-tRNA(Gln) amidotransferase subunit GatB] [protein_id=WP_003951014.1] [location=complement(1590079..1591587)] [gbkey=CDS]	21	21	21	1	21	21	21	11	9	14	10					12	12	11	11					11	9	14	10					12	12	11	11					11	9	14	10					12	12
lcl|NC_020990.1_prot_WP_003951029.1_1299 [gene=ilvC] [locus_tag=XNR_RS06535] [protein=ketol-acid reductoisomerase] [protein_id=WP_003951029.1] [location=complement(1569778..1570776)] [gbkey=CDS]	21	21	21	1	21	21	21	13	12	11	18					16	15	11	13					13	12	11	18					16	15	11	13					13	12	11	18					16	15
lcl|NC_020990.1_prot_WP_008406162.1_1673 [locus_tag=XNR_RS08420] [protein=dipeptide ABC transporter ATP-binding protein] [protein_id=WP_008406162.1] [location=complement(2007773..2008921)] [gbkey=CDS]	22;4	22;4	21;4	2	22	22	21	13	15	12	10					15	11	15	14					13	15	12	10					15	11	15	14					13	15	12	10					15	11
lcl|NC_020990.1_prot_WP_008411866.1_4228 [gene=pepN] [locus_tag=XNR_RS21330] [protein=aminopeptidase N] [protein_id=WP_008411866.1] [location=complement(4903099..4905684)] [gbkey=CDS]	21	21	21	1	21	21	21	15	10	14	12					16	11	14	13					15	10	14	12					16	11	14	13					15	10	14	12					16	11
lcl|NC_020990.1_prot_WP_015508183.1_5312 [locus_tag=XNR_RS26855] [protein=acyl-CoA dehydrogenase] [protein_id=WP_015508183.1] [location=6124990..6126162] [gbkey=CDS]	21	21	21	1	21	21	21	10	11	11	10					11	9	10	11					10	11	11	10					11	9	10	11					10	11	11	10					11	9
lcl|NC_020990.1_prot_WP_037629519.1_4186 [gene=ettA] [locus_tag=XNR_RS21125] [protein=energy-dependent translational throttle protein EttA] [protein_id=WP_037629519.1] [location=4845047..4846711] [gbkey=CDS]	21	21	21	1	21	21	21	9	12	11	9					12	15	14	12					9	12	11	9					12	15	14	12					9	12	11	9					12	15
lcl|NC_020990.1_prot_WP_003948341.1_3954 [locus_tag=XNR_RS19955] [protein=L,D-transpeptidase] [protein_id=WP_003948341.1] [location=4575127..4576386] [gbkey=CDS]	20	20	20	1	20	20	20	13	7	14	11					13	13	14	14					13	7	14	11					13	13	14	14					13	7	14	11					13	13
lcl|NC_020990.1_prot_WP_003948610.1_3688 [locus_tag=XNR_RS18640] [protein=phosphoglucosamine mutase] [protein_id=WP_003948610.1] [location=4283636..4284997] [gbkey=CDS]	20	20	20	1	20	20	20	10	10	13	11					13	12	13	12					10	10	13	11					13	12	13	12					10	10	13	11					13	12
lcl|NC_020990.1_prot_WP_003948694.1_3602 [locus_tag=XNR_RS18190] [protein=2-oxoacid:acceptor oxidoreductase subunit alpha] [protein_id=WP_003948694.1] [location=complement(4203465..4205453)] [gbkey=CDS]	20	20	20	1	20	20	20	13	10	14	10					14	11	13	12					13	10	14	10					14	11	13	12					13	10	14	10					14	11
lcl|NC_020990.1_prot_WP_003948731.1_3567 [locus_tag=XNR_RS18010] [protein=NADH-quinone oxidoreductase subunit G] [protein_id=WP_003948731.1] [location=4158878..4161406] [gbkey=CDS]	20	20	20	1	20	20	20	0	15	0	0					0	0	0	0					0	15	0	0					0	0	0	0					0	15	0	0					0	0
lcl|NC_020990.1_prot_WP_003949266.1_3050 [locus_tag=XNR_RS15425] [protein=methionine--tRNA ligase] [protein_id=WP_003949266.1] [location=3535146..3536762] [gbkey=CDS]	20	20	20	1	20	20	20	17	13	18	15					18	18	17	18					17	13	18	15					18	18	17	18					17	13	18	15					18	18
lcl|NC_020990.1_prot_WP_003949367.1_2952 [gene=gyrB] [locus_tag=XNR_RS14930] [protein=DNA topoisomerase (ATP-hydrolyzing) subunit B] [protein_id=WP_003949367.1] [location=3424668..3426773] [gbkey=CDS]	20	20	20	1	20	20	20	12	12	12	12					13	12	13	13					12	12	12	12					13	12	13	13					12	12	12	12					13	12
lcl|NC_020990.1_prot_WP_003949398.1_2922 [locus_tag=XNR_RS14790] [protein=peptidoglycan bridge formation glycyltransferase FemA/FemB family protein] [protein_id=WP_003949398.1] [location=3387085..3388206] [gbkey=CDS]	20	20	20	1	20	20	20	12	10	10	10					10	13	10	10					12	10	10	10					10	13	10	10					12	10	10	10					10	13
lcl|NC_020990.1_prot_WP_003949404.1_2917 [gene=rplI] [locus_tag=XNR_RS14765] [protein=50S ribosomal protein L9] [protein_id=WP_003949404.1] [location=complement(3384561..3385007)] [gbkey=CDS]	20	20	20	1	20	20	20	14	12	16	16					15	15	18	14					14	12	16	16					15	15	18	14					14	12	16	16					15	15
lcl|NC_020990.1_prot_WP_003950547.1_1774 [gene=hppD] [locus_tag=XNR_RS08935] [protein=4-hydroxyphenylpyruvate dioxygenase] [protein_id=WP_003950547.1] [location=complement(2122971..2124134)] [gbkey=CDS]	20	20	20	1	20	20	20	2	14	3	0					1	1	1	1					2	14	3	0					1	1	1	1					2	14	3	0					1	1
lcl|NC_020990.1_prot_WP_003950765.1_1556 [locus_tag=XNR_RS07830] [protein=ribonucleoside-diphosphate reductase subunit alpha] [protein_id=WP_003950765.1] [location=1870363..1872738] [gbkey=CDS]	20	20	20	1	20	20	20	7	13	16	13					13	13	15	14					7	13	16	13					13	13	15	14					7	13	16	13					13	13
lcl|NC_020990.1_prot_WP_003951167.1_1155 [gene=gabT] [locus_tag=XNR_RS05805] [protein=4-aminobutyrate--2-oxoglutarate transaminase] [protein_id=WP_003951167.1] [location=1409968..1411299] [gbkey=CDS]	21	21	20	1	21	21	20	11	13	11	10					13	11	10	10					11	13	11	10					13	11	10	10					11	13	11	10					13	11
lcl|NC_020990.1_prot_WP_003951171.1_1152 [locus_tag=XNR_RS05790] [protein=aldehyde dehydrogenase family protein] [protein_id=WP_003951171.1] [location=complement(1403688..1405133)] [gbkey=CDS]	20	20	20	1	20	20	20	12	9	12	9					10	10	9	10					12	9	12	9					10	10	9	10					12	9	12	9					10	10
lcl|NC_020990.1_prot_WP_003951573.1_761 [gene=dxs] [locus_tag=XNR_RS03805] [protein=1-deoxy-D-xylulose-5-phosphate synthase] [protein_id=WP_003951573.1] [location=complement(905357..907282)] [gbkey=CDS]	20	20	20	1	20	20	20	9	7	11	7					13	10	10	11					9	7	11	7					13	10	10	11					9	7	11	7					13	10
lcl|NC_020990.1_prot_WP_015507290.1_2097 [locus_tag=XNR_RS10580] [protein=penicillin acylase family protein] [protein_id=WP_015507290.1] [location=complement(2504087..2506939)] [gbkey=CDS]	20	20	20	1	20	20	20	7	7	10	9					12	8	9	8					7	7	10	9					12	8	9	8					7	7	10	9					12	8
lcl|NC_020990.1_prot_WP_050777421.1_1298 [locus_tag=XNR_RS06530] [protein=phosphoglycerate dehydrogenase] [protein_id=WP_050777421.1] [location=complement(1567824..1569446)] [gbkey=CDS]	20	20	20	1	20	20	20	11	11	14	14					15	10	13	14					11	11	14	14					15	10	13	14					11	11	14	14					15	10
lcl|NC_020990.1_prot_WP_086014562.1_4786 [gene=polA] [locus_tag=XNR_RS24165] [protein=DNA polymerase I] [protein_id=WP_086014562.1] [location=5550730..5553387] [gbkey=CDS]	20	20	20	1	20	20	20	4	4	11	7					7	8	10	10					4	4	11	7					7	8	10	10					4	4	11	7					7	8
lcl|NC_020990.1_prot_WP_003947039.1_5250 [gene=aroC] [locus_tag=XNR_RS26545] [protein=chorismate synthase] [protein_id=WP_003947039.1] [location=6058472..6059656] [gbkey=CDS]	19	19	19	1	19	19	19	10	11	11	11					10	11	10	10					10	11	11	11					10	11	10	10					10	11	11	11					10	11
lcl|NC_020990.1_prot_WP_003947454.1_4834 [locus_tag=XNR_RS24405] [protein=glucose-6-phosphate dehydrogenase] [protein_id=WP_003947454.1] [location=complement(5605126..5606649)] [gbkey=CDS]	19	19	19	1	19	19	19	10	8	10	12					12	13	12	12					10	8	10	12					12	13	12	12					10	8	10	12					12	13
lcl|NC_020990.1_prot_WP_003948628.1_3670 [gene=rplF] [locus_tag=XNR_RS18550] [protein=50S ribosomal protein L6] [protein_id=WP_003948628.1] [location=4270974..4271513] [gbkey=CDS]	19	19	19	1	19	19	19	14	10	14	14					12	15	15	17					14	10	14	14					12	15	15	17					14	10	14	14					12	15
lcl|NC_020990.1_prot_WP_003949456.1_2862 [gene=serS] [locus_tag=XNR_RS14495] [protein=serine--tRNA ligase] [protein_id=WP_003949456.1] [location=3322762..3324033] [gbkey=CDS]	19	19	19	1	19	19	19	10	7	12	10					11	8	10	9					10	7	12	10					11	8	10	9					10	7	12	10					11	8
lcl|NC_020990.1_prot_WP_003949534.1_2792 [gene=purL] [locus_tag=XNR_RS14100] [protein=phosphoribosylformylglycinamidine synthase subunit PurL] [protein_id=WP_003949534.1] [location=complement(3236782..3239031)] [gbkey=CDS]	19	19	19	1	19	19	19	13	14	12	10					13	15	12	14					13	14	12	10					13	15	12	14					13	14	12	10					13	15
lcl|NC_020990.1_prot_WP_003950879.1_1444 [locus_tag=XNR_RS07265] [protein=F0F1 ATP synthase subunit B] [protein_id=WP_003950879.1] [location=complement(1746088..1746633)] [gbkey=CDS]	19	19	19	1	19	19	19	16	13	14	14					15	17	14	16					16	13	14	14					15	17	14	16					16	13	14	14					15	17
lcl|NC_020990.1_prot_WP_003952040.1_310 [locus_tag=XNR_RS01545] [protein=acyl-ACP desaturase] [protein_id=WP_003952040.1] [location=374562..375539] [gbkey=CDS]	19	19	19	1	19	19	19	12	8	12	10					10	10	12	9					12	8	12	10					10	10	12	9					12	8	12	10					10	10
lcl|NC_020990.1_prot_WP_015507559.1_3006 [gene=pdhA] [locus_tag=XNR_RS15210] [protein=pyruvate dehydrogenase (acetyl-transferring) E1 component subunit alpha] [protein_id=WP_015507559.1] [location=3484714..3486063] [gbkey=CDS]	19	19	19	1	19	19	19	10	12	9	6					8	10	8	8					10	12	9	6					8	10	8	8					10	12	9	6					8	10
lcl|NC_020990.1_prot_WP_003947219.1_5071 [locus_tag=XNR_RS25610] [protein=glycerol-3-phosphate dehydrogenase/oxidase] [protein_id=WP_003947219.1] [location=complement(5864075..5865685)] [gbkey=CDS]	18	18	18	1	18	18	18	18	5	13	13					14	14	16	14					18	5	13	13					14	14	16	14					18	5	13	13					14	14
lcl|NC_020990.1_prot_WP_003947586.1_4700 [locus_tag=XNR_RS23725] [protein=UDP-N-acetylmuramoyl-L-alanyl-D-glutamate--2,6-diaminopimelate ligase] [protein_id=WP_003947586.1] [location=5447384..5449042] [gbkey=CDS]	18	18	18	1	18	18	18	10	4	7	6					8	7	11	8					10	4	7	6					8	7	11	8					10	4	7	6					8	7
lcl|NC_020990.1_prot_WP_003947612.1_4673 [locus_tag=XNR_RS23590] [protein=3-deoxy-7-phosphoheptulonate synthase class II] [protein_id=WP_003947612.1] [location=5415915..5417267] [gbkey=CDS]	18	18	18	1	18	18	18	11	10	13	11					12	11	9	11					11	10	13	11					12	11	9	11					11	10	13	11					12	11
lcl|NC_020990.1_prot_WP_003948640.1_3657 [gene=rplB] [locus_tag=XNR_RS18490] [protein=50S ribosomal protein L2] [protein_id=WP_003948640.1] [location=4265442..4266278] [gbkey=CDS]	18	18	18	1	18	18	18	14	7	10	12					13	14	14	13					14	7	10	12					13	14	14	13					14	7	10	12					13	14
lcl|NC_020990.1_prot_WP_003949177.1_3136 [gene=fbaA] [locus_tag=XNR_RS15860] [protein=class II fructose-bisphosphate aldolase] [protein_id=WP_003949177.1] [location=3645608..3646639] [gbkey=CDS]	18	18	18	1	18	18	18	10	12	12	10					12	14	12	13					10	12	12	10					12	14	12	13					10	12	12	10					12	14
lcl|NC_020990.1_prot_WP_003949537.1_2789 [locus_tag=XNR_RS14085] [protein=phosphoribosylformylglycinamidine cyclo-ligase] [protein_id=WP_003949537.1] [location=complement(3232964..3234034)] [gbkey=CDS]	18	18	18	1	18	18	18	8	10	6	7					9	10	11	11					8	10	6	7					9	10	11	11					8	10	6	7					9	10
lcl|NC_020990.1_prot_WP_003950719.1_1602 [gene=moeZ] [locus_tag=XNR_RS08070] [protein=adenylyltransferase/sulfurtransferase MoeZ] [protein_id=WP_003950719.1] [location=complement(1931041..1932219)] [gbkey=CDS]	18	18	18	1	18	18	18	10	9	13	8					14	12	13	12					10	9	13	8					14	12	13	12					10	9	13	8					14	12
lcl|NC_020990.1_prot_WP_003950839.1_1480 [locus_tag=XNR_RS07450] [protein=alanine-phosphoribitol ligase] [protein_id=WP_003950839.1] [location=complement(1785108..1786352)] [gbkey=CDS]	18	18	18	1	18	18	18	9	9	10	9					12	10	9	11					9	9	10	9					12	10	9	11					9	9	10	9					12	10
lcl|NC_020990.1_prot_WP_003950863.1_1457 [locus_tag=XNR_RS07330] [protein=threonine synthase] [protein_id=WP_003950863.1] [location=complement(1760004..1761062)] [gbkey=CDS]	18	18	18	1	18	18	18	9	9	11	10					10	12	11	11					9	9	11	10					10	12	11	11					9	9	11	10					10	12
lcl|NC_020990.1_prot_WP_003951300.1_1035 [locus_tag=XNR_RS05170] [protein=RNA polymerase sigma factor] [protein_id=WP_003951300.1] [location=complement(1247138..1248670)] [gbkey=CDS]	18	18	18	1	18	18	18	9	6	9	7					7	9	10	8					9	6	9	7					7	9	10	8					9	6	9	7					7	9
lcl|NC_020990.1_prot_WP_003951535.1_798 [locus_tag=XNR_RS03985] [protein=cytochrome P450] [protein_id=WP_003951535.1] [location=complement(951206..952453)] [gbkey=CDS]	18	18	18	1	18	18	18	9	11	9	7					5	5	5	4					9	11	9	7					5	5	5	4					9	11	9	7					5	5
lcl|NC_020990.1_prot_WP_003951668.1_671 [gene=lpdA] [locus_tag=XNR_RS03340] [protein=dihydrolipoyl dehydrogenase] [protein_id=WP_003951668.1] [location=791697..793094] [gbkey=CDS]	18	18	18	1	18	18	18	12	9	9	10					9	12	13	14					12	9	9	10					9	12	13	14					12	9	9	10					9	12
lcl|NC_020990.1_prot_WP_008406098.1_4848 [gene=sufS] [locus_tag=XNR_RS24475] [protein=cysteine desulfurase] [protein_id=WP_008406098.1] [location=5620525..5621793] [gbkey=CDS]	19	19	18	1	19	19	18	13	8	13	14					12	13	14	12					13	8	13	14					12	13	14	12					13	8	13	14					12	13
lcl|NC_020990.1_prot_WP_008411895.1_4252 [locus_tag=XNR_RS21465] [protein=rod shape-determining protein] [protein_id=WP_008411895.1] [location=4935251..4936270] [gbkey=CDS]	18	18	18	1	18	18	18	11	10	10	8					12	12	13	12					11	10	10	8					12	12	13	12					11	10	10	8					12	12
lcl|NC_020990.1_prot_WP_008413895.1_2716 [locus_tag=XNR_RS13675] [protein=aspartate kinase] [protein_id=WP_008413895.1] [location=complement(3138814..3140085)] [gbkey=CDS]	18	18	18	1	18	18	18	12	9	10	12					10	12	13	12					12	9	10	12					10	12	13	12					12	9	10	12					10	12
lcl|NC_020990.1_prot_WP_008415540.1_1518 [locus_tag=XNR_RS07640] [protein=ABC transporter substrate-binding protein] [protein_id=WP_008415540.1] [location=1834142..1835092] [gbkey=CDS]	18	18	18	1	18	18	18	6	14	10	9					9	11	9	10					6	14	10	9					9	11	9	10					6	14	10	9					9	11
lcl|NC_020990.1_prot_WP_015506679.1_31 [locus_tag=XNR_RS00150] [protein=phosphoenolpyruvate--protein phosphotransferase] [protein_id=WP_015506679.1] [location=46534..48204] [gbkey=CDS]	18	18	18	1	18	18	18	9	5	10	10					11	8	9	8					9	5	10	10					11	8	9	8					9	5	10	10					11	8
lcl|NC_020990.1_prot_WP_015507513.1_2842 [locus_tag=XNR_RS30330] [protein=PAS domain-containing protein] [protein_id=WP_015507513.1] [location=3294595..3299835] [gbkey=CDS]	18	18	18	1	18	18	18	6	8	9	11					10	6	9	10					6	8	9	11					10	6	9	10					6	8	9	11					10	6
lcl|NC_020990.1_prot_WP_015508050.1_4785 [locus_tag=XNR_RS24160] [protein=FdhF/YdeP family oxidoreductase] [protein_id=WP_015508050.1] [location=complement(5548195..5550471)] [gbkey=CDS]	18	18	18	1	18	18	18	9	17	10	8					5	6	6	9					9	17	10	8					5	6	6	9					9	17	10	8					5	6
lcl|NC_020990.1_prot_WP_026235452.1_1965 [locus_tag=XNR_RS09915] [protein=NAD(P)/FAD-dependent oxidoreductase] [protein_id=WP_026235452.1] [location=complement(2356873..2358264)] [gbkey=CDS]	19	19	18	1	19	19	18	11	6	11	12					12	13	11	12					11	6	11	12					12	13	11	12					10	6	11	12					12	13
lcl|NC_020990.1_prot_WP_003946746.1_5533 [locus_tag=XNR_RS27975] [protein=SDR family NAD(P)-dependent oxidoreductase] [protein_id=WP_003946746.1] [location=6366824..6368284] [gbkey=CDS]	17	17	17	1	17	17	17	7	7	10	8					7	9	10	11					7	7	10	8					7	9	10	11					7	7	10	8					7	9
lcl|NC_020990.1_prot_WP_003947029.1_5260 [locus_tag=XNR_RS26595] [protein=dihydroorotase] [protein_id=WP_003947029.1] [location=6067263..6068558] [gbkey=CDS]	17	17	17	1	17	17	17	7	9	11	6					15	13	10	11					7	9	11	6					15	13	10	11					7	9	11	6					15	13
lcl|NC_020990.1_prot_WP_003947646.1_4640 [locus_tag=XNR_RS23430] [protein=Rieske 2Fe-2S domain-containing protein] [protein_id=WP_003947646.1] [location=5380251..5381303] [gbkey=CDS]	17	17	17	1	17	17	17	12	8	10	10					12	10	11	11					12	8	10	10					12	10	11	11					12	8	10	10					12	10
lcl|NC_020990.1_prot_WP_003948227.1_4070 [gene=ychF] [locus_tag=XNR_RS20535] [protein=redox-regulated ATPase YchF] [protein_id=WP_003948227.1] [location=4705509..4706597] [gbkey=CDS]	17	17	17	1	17	17	17	12	10	12	9					10	12	12	10					12	10	12	9					10	12	12	10					12	10	12	9					10	12
lcl|NC_020990.1_prot_WP_003948439.1_3858 [gene=sdhB] [locus_tag=XNR_RS19480] [protein=succinate dehydrogenase iron-sulfur subunit] [protein_id=WP_003948439.1] [location=complement(4471221..4471979)] [gbkey=CDS]	17	17	17	1	17	17	17	9	8	9	11					11	10	10	12					9	8	9	11					11	10	10	12					9	8	9	11					11	10
lcl|NC_020990.1_prot_WP_003948988.1_3325 [locus_tag=XNR_RS16795] [protein=phosphoglyceromutase] [protein_id=WP_003948988.1] [location=3830858..3831619] [gbkey=CDS]	17	17	17	1	17	17	17	9	8	9	8					10	11	8	11					9	8	9	8					10	11	8	11					9	8	9	8					10	11
lcl|NC_020990.1_prot_WP_003949324.1_2993 [gene=pdhA] [locus_tag=XNR_RS15145] [protein=pyruvate dehydrogenase (acetyl-transferring) E1 component subunit alpha] [protein_id=WP_003949324.1] [location=3469095..3470291] [gbkey=CDS]	17	17	17	1	17	17	17	0	12	0	0					0	0	0	0					0	12	0	0					0	0	0	0					0	12	0	0					0	0
lcl|NC_020990.1_prot_WP_003949753.1_2573 [locus_tag=XNR_RS12955] [protein=ABC transporter substrate-binding protein] [protein_id=WP_003949753.1] [location=complement(2978114..2979121)] [gbkey=CDS]	17	17	17	1	17	17	17	8	10	9	8					8	7	5	8					8	10	9	8					8	7	5	8					8	10	9	8					8	7
lcl|NC_020990.1_prot_WP_003950269.1_2051 [locus_tag=XNR_RS10345] [protein=ABC-F family ATP-binding cassette domain-containing protein] [protein_id=WP_003950269.1] [location=complement(2453828..2455639)] [gbkey=CDS]	17	17	17	1	17	17	17	7	6	8	7					7	8	11	8					7	6	8	7					7	8	11	8					7	6	8	7					7	8
lcl|NC_020990.1_prot_WP_003950401.1_1919 [locus_tag=XNR_RS09680] [protein=UDP-glucose/GDP-mannose dehydrogenase family protein] [protein_id=WP_003950401.1] [location=2305218..2306561] [gbkey=CDS]	17	17	17	1	17	17	17	5	11	7	9					11	10	9	9					5	11	7	9					11	10	9	9					5	11	7	9					11	10
lcl|NC_020990.1_prot_WP_003950892.1_1431 [locus_tag=XNR_RS07200] [protein=3-hydroxyacyl-CoA dehydrogenase family protein] [protein_id=WP_003950892.1] [location=complement(1731366..1732214)] [gbkey=CDS]	17	17	17	1	17	17	17	8	9	6	4					4	6	6	6					8	9	6	4					4	6	6	6					8	9	6	4					4	6
lcl|NC_020990.1_prot_WP_003950907.1_1417 [locus_tag=XNR_RS07130] [protein=acetyl-CoA C-acetyltransferase] [protein_id=WP_003950907.1] [location=complement(1713440..1714642)] [gbkey=CDS]	17	17	17	1	17	17	17	5	9	5	5					7	7	6	6					5	9	5	5					7	7	6	6					5	9	5	5					7	7
lcl|NC_020990.1_prot_WP_003950928.1_1396 [locus_tag=XNR_RS07025] [protein=methylmalonyl-CoA mutase] [protein_id=WP_003950928.1] [location=complement(1694224..1695924)] [gbkey=CDS]	17	17	17	1	17	17	17	3	13	2	2					1	0	0	1					3	13	2	2					1	0	0	1					3	13	2	2					1	0
lcl|NC_020990.1_prot_WP_003950997.1_1329 [locus_tag=XNR_RS06685] [protein=ATP-binding cassette domain-containing protein] [protein_id=WP_003950997.1] [location=complement(1608208..1609281)] [gbkey=CDS]	18	18	17	1	18	18	17	12	11	12	13					13	12	13	11					12	11	12	13					13	12	13	11					12	10	11	12					13	11
lcl|NC_020990.1_prot_WP_003951140.1_1183 [locus_tag=XNR_RS05945] [protein=ribosome recycling factor] [protein_id=WP_003951140.1] [location=complement(1444297..1444854)] [gbkey=CDS]	17	17	17	1	17	17	17	9	12	9	9					13	12	12	13					9	12	9	9					13	12	12	13					9	12	9	9					13	12
lcl|NC_020990.1_prot_WP_008406066.1_4828 [locus_tag=XNR_RS24375] [protein=triose-phosphate isomerase] [protein_id=WP_008406066.1] [location=5599763..5600548] [gbkey=CDS]	17	17	17	1	17	17	17	11	13	13	10					13	12	11	12					11	13	13	10					13	12	11	12					11	13	13	10					13	12
lcl|NC_020990.1_prot_WP_008409647.1_829 [locus_tag=XNR_RS04135] [protein=pyruvate dehydrogenase E1] [protein_id=WP_008409647.1] [location=complement(983186..985522)] [gbkey=CDS]	17	17	17	1	17	17	17	4	7	5	5					5	4	4	4					4	7	5	5					5	4	4	4					4	7	5	5					5	4
lcl|NC_020990.1_prot_WP_015507560.1_3008 [locus_tag=XNR_RS15220] [protein=2-oxo acid dehydrogenase subunit E2] [protein_id=WP_015507560.1] [location=3487067..3488482] [gbkey=CDS]	17	17	17	1	17	17	17	7	10	9	8					7	7	10	8					7	10	9	8					7	7	10	8					7	10	9	8					7	7
lcl|NC_020990.1_prot_WP_015508132.1_5116 [locus_tag=XNR_RS25835] [protein=ABC transporter permease/substrate binding protein] [protein_id=WP_015508132.1] [location=5916348..5919794] [gbkey=CDS]	17	17	17	1	17	17	17	11	0	12	12					10	11	9	7					11	0	12	12					10	11	9	7					11	0	12	12					10	11
lcl|NC_020990.1_prot_WP_015508154.1_5197 [gene=cobT] [locus_tag=XNR_RS26245] [protein=nicotinate-nucleotide--dimethylbenzimidazole phosphoribosyltransferase] [protein_id=WP_015508154.1] [location=6000174..6003494] [gbkey=CDS]	17	17	17	1	17	17	17	7	4	7	7					10	10	7	8					7	4	7	7					10	10	7	8					7	4	7	7					10	10
lcl|NC_020990.1_prot_WP_018471168.1_2308 [locus_tag=XNR_RS11620] [protein=cytochrome P450] [protein_id=WP_018471168.1] [location=complement(2735378..2736694)] [gbkey=CDS]	17	17	17	1	17	17	17	12	11	14	13					13	13	14	16					12	11	14	13					13	13	14	16					12	11	14	13					13	13
lcl|NC_020990.1_prot_WP_031177354.1_4493 [locus_tag=XNR_RS22700] [protein=hypothetical protein] [protein_id=WP_031177354.1] [location=5207804..5208649] [gbkey=CDS]	17	17	17	1	17	17	17	11	8	10	9					9	11	11	11					11	8	10	9					9	11	11	11					11	8	10	9					9	11
lcl|NC_020990.1_prot_WP_086022176.1_1207 [locus_tag=XNR_RS06060] [protein=signal recognition particle protein] [protein_id=WP_086022176.1] [location=complement(1467002..1468606)] [gbkey=CDS]	17	17	17	1	17	17	17	6	11	7	6					10	10	11	7					6	11	7	6					10	10	11	7					6	11	7	6					10	10
lcl|NC_020990.1_prot_WP_003947000.1_5288 [locus_tag=XNR_RS26735] [protein=GuaB1 family IMP dehydrogenase-related protein] [protein_id=WP_003947000.1] [location=6098972..6100438] [gbkey=CDS]	16	16	16	1	16	16	16	7	7	9	6					9	9	7	8					7	7	9	6					9	9	7	8					7	7	9	6					9	9
lcl|NC_020990.1_prot_WP_003947046.1_5243 [gene=rpsD] [locus_tag=XNR_RS26510] [protein=30S ribosomal protein S4] [protein_id=WP_003947046.1] [location=6050692..6051306] [gbkey=CDS]	16	16	16	1	16	16	16	11	6	8	11					10	11	9	10					11	6	8	11					10	11	9	10					11	6	8	11					10	11
lcl|NC_020990.1_prot_WP_003947334.1_4954 [gene=ald] [locus_tag=XNR_RS25020] [protein=alanine dehydrogenase] [protein_id=WP_003947334.1] [location=5738823..5739938] [gbkey=CDS]	17	17	16	1	17	17	16	11	6	11	9					8	11	10	14					11	6	11	9					8	11	10	14					11	6	11	9					8	11
lcl|NC_020990.1_prot_WP_003947378.1_4912 [locus_tag=XNR_RS24795] [protein=tyrosine--tRNA ligase] [protein_id=WP_003947378.1] [location=complement(5687901..5689172)] [gbkey=CDS]	16	16	16	1	16	16	16	6	7	5	5					6	7	7	5					6	7	5	5					6	7	7	5					6	7	5	5					6	7
lcl|NC_020990.1_prot_WP_003947581.1_4705 [gene=murG] [locus_tag=XNR_RS23750] [protein=undecaprenyldiphospho-muramoylpentapeptide beta-N-acetylglucosaminyltransferase] [protein_id=WP_003947581.1] [location=5454418..5455515] [gbkey=CDS]	16	16	16	1	16	16	16	6	5	10	6					7	8	8	8					6	5	10	6					7	8	8	8					6	5	10	6					7	8
lcl|NC_020990.1_prot_WP_003947626.1_4658 [locus_tag=XNR_RS23520] [protein=long-chain fatty acid--CoA ligase] [protein_id=WP_003947626.1] [location=complement(5400737..5402533)] [gbkey=CDS]	16	16	16	1	16	16	16	11	5	6	10					11	10	12	9					11	5	6	10					11	10	12	9					11	5	6	10					11	10
lcl|NC_020990.1_prot_WP_003948169.1_4128 [locus_tag=XNR_RS20830] [protein=acyl-CoA dehydrogenase] [protein_id=WP_003948169.1] [location=complement(4764713..4765882)] [gbkey=CDS]	16	16	16	1	16	16	16	1	12	3	0					0	0	0	0					1	12	3	0					0	0	0	0					1	12	3	0					0	0
lcl|NC_020990.1_prot_WP_003948393.1_3903 [locus_tag=XNR_RS19705] [protein=thymidine phosphorylase] [protein_id=WP_003948393.1] [location=4525252..4526529] [gbkey=CDS]	16	16	16	1	16	16	16	11	8	9	10					9	9	8	6					11	8	9	10					9	9	8	6					11	8	9	10					9	9
lcl|NC_020990.1_prot_WP_003948658.1_3636 [gene=rplL] [locus_tag=XNR_RS18380] [protein=50S ribosomal protein L7/L12] [protein_id=WP_003948658.1] [location=4236539..4236922] [gbkey=CDS]	16	16	16	1	16	16	16	14	13	14	13					13	14	13	14					14	13	14	13					13	14	13	14					14	13	14	13					13	14
lcl|NC_020990.1_prot_WP_003948665.1_3629 [locus_tag=XNR_RS18340] [protein=pyridoxal phosphate-dependent aminotransferase] [protein_id=WP_003948665.1] [location=complement(4230091..4231317)] [gbkey=CDS]	16	16	16	1	16	16	16	10	6	8	7					11	8	7	10					10	6	8	7					11	8	7	10					10	6	8	7					11	8
lcl|NC_020990.1_prot_WP_003949162.1_3151 [locus_tag=XNR_RS15935] [protein=adenylosuccinate synthase] [protein_id=WP_003949162.1] [location=3662228..3663511] [gbkey=CDS]	16	16	16	1	16	16	16	10	8	12	8					11	9	10	9					10	8	12	8					11	9	10	9					10	8	12	8					11	9
lcl|NC_020990.1_prot_WP_003949298.1_3019 [locus_tag=XNR_RS15270] [protein=M18 family aminopeptidase] [protein_id=WP_003949298.1] [location=complement(3498516..3499808)] [gbkey=CDS]	16	16	16	1	16	16	16	13	8	10	9					10	10	11	10					13	8	10	9					10	10	11	10					13	8	10	9					10	10
lcl|NC_020990.1_prot_WP_003949384.1_2936 [gene=trxB] [locus_tag=XNR_RS14860] [protein=thioredoxin-disulfide reductase] [protein_id=WP_003949384.1] [location=3408176..3409147] [gbkey=CDS]	16	16	16	1	16	16	16	8	8	9	9					9	10	9	7					8	8	9	9					9	10	9	7					8	8	9	9					9	10
lcl|NC_020990.1_prot_WP_003949397.1_2923 [locus_tag=XNR_RS14795] [protein=alanine racemase] [protein_id=WP_003949397.1] [location=3388295..3389326] [gbkey=CDS]	16	16	16	1	16	16	16	9	8	10	10					8	9	11	10					9	8	10	10					8	9	11	10					9	8	10	10					8	9
lcl|NC_020990.1_prot_WP_003949469.1_2850 [locus_tag=XNR_RS14435] [protein=SEC-C domain-containing protein] [protein_id=WP_003949469.1] [location=3308127..3309116] [gbkey=CDS]	16	16	16	1	16	16	16	9	7	11	10					9	8	7	7					9	7	11	10					9	8	7	7					9	7	11	10					9	8
lcl|NC_020990.1_prot_WP_003949533.1_2793 [gene=purQ] [locus_tag=XNR_RS14105] [protein=phosphoribosylformylglycinamidine synthase subunit PurQ] [protein_id=WP_003949533.1] [location=complement(3239028..3239738)] [gbkey=CDS]	16	16	16	1	16	16	16	8	7	8	7					8	9	6	8					8	7	8	7					8	9	6	8					8	7	8	7					8	9
lcl|NC_020990.1_prot_WP_003950294.1_2026 [gene=glmU] [locus_tag=XNR_RS10220] [protein=bifunctional UDP-N-acetylglucosamine diphosphorylase/glucosamine-1-phosphate N-acetyltransferase GlmU] [protein_id=WP_003950294.1] [location=2425159..2426604] [gbkey=CDS]	16	16	16	1	16	16	16	9	9	8	6					7	9	9	9					9	9	8	6					7	9	9	9					9	9	8	6					7	9
lcl|NC_020990.1_prot_WP_003950506.1_1815 [locus_tag=XNR_RS09145] [protein=NAD-dependent malic enzyme] [protein_id=WP_003950506.1] [location=complement(2162761..2164191)] [gbkey=CDS]	16	16	16	1	16	16	16	15	9	12	12					13	14	15	15					15	9	12	12					13	14	15	15					15	9	12	12					13	14
lcl|NC_020990.1_prot_WP_003950870.1_1452 [gene=prfA] [locus_tag=XNR_RS07305] [protein=peptide chain release factor 1] [protein_id=WP_003950870.1] [location=complement(1752891..1753967)] [gbkey=CDS]	16	16	16	1	16	16	16	8	2	5	5					7	7	6	7					8	2	5	5					7	7	6	7					8	2	5	5					7	7
lcl|NC_020990.1_prot_WP_003950988.1_1337 [gene=gcvT] [locus_tag=XNR_RS06725] [protein=glycine cleavage system aminomethyltransferase GcvT] [protein_id=WP_003950988.1] [location=1617943..1619067] [gbkey=CDS]	16	16	16	1	16	16	16	10	6	12	12					11	8	8	10					10	6	12	12					11	8	8	10					10	6	12	12					11	8
lcl|NC_020990.1_prot_WP_003951122.1_1203 [gene=rpsP] [locus_tag=XNR_RS06040] [protein=30S ribosomal protein S16] [protein_id=WP_003951122.1] [location=complement(1461534..1461968)] [gbkey=CDS]	16	16	16	1	16	16	16	14	12	13	14					15	15	16	15					14	12	13	14					15	15	16	15					14	12	13	14					15	15
lcl|NC_020990.1_prot_WP_003951228.1_1102 [gene=rimO] [locus_tag=XNR_RS05510] [protein=30S ribosomal protein S12 methylthiotransferase RimO] [protein_id=WP_003951228.1] [location=complement(1326155..1327627)] [gbkey=CDS]	16	16	16	1	16	16	16	8	6	11	6					9	11	13	11					8	6	11	6					9	11	13	11					8	6	11	6					9	11
lcl|NC_020990.1_prot_WP_003951628.1_708 [locus_tag=XNR_RS03525] [protein=sulfate adenylyltransferase] [protein_id=WP_003951628.1] [location=837954..839306] [gbkey=CDS]	16	16	16	1	16	16	16	3	1	8	8					3	4	0	3					3	1	8	8					3	4	0	3					3	1	8	8					3	4
lcl|NC_020990.1_prot_WP_008404190.1_1081 [gene=recA] [locus_tag=XNR_RS05405] [protein=recombinase RecA] [protein_id=WP_008404190.1] [location=complement(1305714..1306838)] [gbkey=CDS]	16	16	16	1	16	16	16	11	8	11	10					12	12	12	13					11	8	11	10					12	12	12	13					11	8	11	10					12	12
lcl|NC_020990.1_prot_WP_008409424.1_1171 [locus_tag=XNR_RS05885] [protein=gamma-aminobutyraldehyde dehydrogenase] [protein_id=WP_008409424.1] [location=complement(1429636..1431081)] [gbkey=CDS]	16	16	16	1	16	16	16	9	8	9	8					9	11	10	9					9	8	9	8					9	11	10	9					9	8	9	8					9	11
lcl|NC_020990.1_prot_WP_008409757.1_2790 [locus_tag=XNR_RS14090] [protein=amidophosphoribosyltransferase] [protein_id=WP_008409757.1] [location=complement(3234123..3235640)] [gbkey=CDS]	16	16	16	1	16	16	16	9	10	10	10					11	12	12	11					9	10	10	10					11	12	12	11					9	10	10	10					11	12
lcl|NC_020990.1_prot_WP_008411022.1_5139 [gene=pheS] [locus_tag=XNR_RS25950] [protein=phenylalanine--tRNA ligase subunit alpha] [protein_id=WP_008411022.1] [location=5941320..5942456] [gbkey=CDS]	16	16	16	1	16	16	16	11	11	12	12					14	10	11	10					11	11	12	12					14	10	11	10					11	11	12	12					14	10
lcl|NC_020990.1_prot_WP_008415690.1_1575 [locus_tag=XNR_RS07935] [protein=UPF0182 family protein] [protein_id=WP_008415690.1] [location=complement(1891852..1894770)] [gbkey=CDS]	16	16	16	1	16	16	16	12	6	10	8					8	10	11	10					12	6	10	8					8	10	11	10					12	6	10	8					8	10
lcl|NC_020990.1_prot_WP_015507001.1_1106 [locus_tag=XNR_RS05530] [protein=HAMP domain-containing protein] [protein_id=WP_015507001.1] [location=complement(1332861..1338257)] [gbkey=CDS]	16	16	16	1	16	16	16	4	5	6	5					4	4	5	5					4	5	6	5					4	4	5	5					4	5	6	5					4	4
lcl|NC_020990.1_prot_WP_015508085.1_4929 [locus_tag=XNR_RS24880] [protein=ABC transporter ATP-binding protein] [protein_id=WP_015508085.1] [location=5705645..5706442] [gbkey=CDS]	16	16	16	1	16	16	16	7	6	5	3					9	7	9	7					7	6	5	3					9	7	9	7					7	6	5	3					9	7
lcl|NC_020990.1_prot_WP_003947653.1_4633 [gene=coxB] [locus_tag=XNR_RS23395] [protein=cytochrome c oxidase subunit II] [protein_id=WP_003947653.1] [location=5373431..5374396] [gbkey=CDS]	15	15	15	1	15	15	15	9	7	10	8					9	12	9	8					9	7	10	8					9	12	9	8					9	7	10	8					9	12
lcl|NC_020990.1_prot_WP_003947711.1_4574 [gene=scpA] [locus_tag=XNR_RS23100] [protein=methylmalonyl-CoA mutase] [protein_id=WP_003947711.1] [location=complement(5298968..5301178)] [gbkey=CDS]	15	15	15	1	15	15	15	3	8	4	1					4	6	3	5					3	8	4	1					4	6	3	5					3	8	4	1					4	6
lcl|NC_020990.1_prot_WP_003947848.1_4442 [locus_tag=XNR_RS22445] [protein=TerD family protein] [protein_id=WP_003947848.1] [location=5150635..5151210] [gbkey=CDS]	16	16	15	1	16	16	15	9	9	9	10					8	6	6	7					9	9	9	10					8	6	6	7					8	9	9	10					8	6
lcl|NC_020990.1_prot_WP_003948111.1_4185 [locus_tag=XNR_RS21120] [protein=Cys-Gln thioester bond-forming surface protein] [protein_id=WP_003948111.1] [location=4843329..4844741] [gbkey=CDS]	15	15	15	1	15	15	15	8	4	10	8					8	6	5	8					8	4	10	8					8	6	5	8					8	4	10	8					8	6
lcl|NC_020990.1_prot_WP_003948325.1_3969 [gene=mca] [locus_tag=XNR_RS20030] [protein=mycothiol conjugate amidase Mca] [protein_id=WP_003948325.1] [location=4590064..4590945] [gbkey=CDS]	15	15	15	1	15	15	15	5	8	8	7					9	10	10	8					5	8	8	7					9	10	10	8					5	8	8	7					9	10
lcl|NC_020990.1_prot_WP_003948573.1_3726 [locus_tag=XNR_RS18825] [protein=co-chaperone GroES] [protein_id=WP_003948573.1] [location=4317345..4317653] [gbkey=CDS]	15	15	15	1	15	15	15	11	10	10	9					8	10	11	10					11	10	10	9					8	10	11	10					11	10	10	9					8	10
lcl|NC_020990.1_prot_WP_003948618.1_3680 [gene=rpsM] [locus_tag=XNR_RS18600] [protein=30S ribosomal protein S13] [protein_id=WP_003948618.1] [location=4277263..4277643] [gbkey=CDS]	15	15	15	1	15	15	15	10	7	8	10					13	12	12	12					10	7	8	10					13	12	12	12					10	7	8	10					13	12
lcl|NC_020990.1_prot_WP_003948626.1_3672 [gene=rpsE] [locus_tag=XNR_RS18560] [protein=30S ribosomal protein S5] [protein_id=WP_003948626.1] [location=4271967..4272569] [gbkey=CDS]	15	15	15	1	15	15	15	14	7	8	12					10	12	10	12					14	7	8	12					10	12	10	12					14	7	8	12					10	12
lcl|NC_020990.1_prot_WP_003948643.1_3654 [gene=rplC] [locus_tag=XNR_RS18475] [protein=50S ribosomal protein L3] [protein_id=WP_003948643.1] [location=4263682..4264326] [gbkey=CDS]	15	15	15	1	15	15	15	13	6	8	10					10	11	10	12					13	6	8	10					10	11	10	12					13	6	8	10					10	11
lcl|NC_020990.1_prot_WP_003948651.1_3646 [gene=rpsG] [locus_tag=XNR_RS18430] [protein=30S ribosomal protein S7] [protein_id=WP_003948651.1] [location=4253833..4254303] [gbkey=CDS]	15	15	15	1	15	15	15	7	6	8	6					13	9	11	12					7	6	8	6					13	9	11	12					7	6	8	6					13	9
lcl|NC_020990.1_prot_WP_003948676.1_3619 [locus_tag=XNR_RS18275] [protein=YajQ family cyclic di-GMP-binding protein] [protein_id=WP_003948676.1] [location=complement(4221893..4222381)] [gbkey=CDS]	15	15	15	1	15	15	15	9	8	10	9					12	9	9	9					9	8	10	9					12	9	9	9					9	8	10	9					12	9
lcl|NC_020990.1_prot_WP_003948796.1_3503 [gene=mqnE] [locus_tag=XNR_RS17690] [protein=aminofutalosine synthase MqnE] [protein_id=WP_003948796.1] [location=4088272..4089435] [gbkey=CDS]	15	15	15	1	15	15	15	11	7	11	9					10	11	8	10					11	7	11	9					10	11	8	10					11	7	11	9					10	11
lcl|NC_020990.1_prot_WP_003950056.1_2259 [gene=serC] [locus_tag=XNR_RS11375] [protein=phosphoserine transaminase] [protein_id=WP_003950056.1] [location=2678372..2679490] [gbkey=CDS]	15	15	15	1	15	15	15	12	11	9	11					11	10	12	11					12	11	9	11					11	10	12	11					12	11	9	11					11	10
lcl|NC_020990.1_prot_WP_003950931.1_1393 [locus_tag=XNR_RS07010] [protein=tetratricopeptide repeat protein] [protein_id=WP_003950931.1] [location=complement(1691972..1692946)] [gbkey=CDS]	15	15	15	1	15	15	15	7	9	7	9					8	6	6	7					7	9	7	9					8	6	6	7					7	9	7	9					8	6
lcl|NC_020990.1_prot_WP_003950996.1_1330 [locus_tag=XNR_RS06690] [protein=ABC transporter ATP-binding protein] [protein_id=WP_003950996.1] [location=complement(1609278..1610447)] [gbkey=CDS]	15	15	15	1	15	15	15	7	9	9	11					11	10	9	11					7	9	9	11					11	10	9	11					7	9	9	11					11	10
lcl|NC_020990.1_prot_WP_003952078.1_272 [locus_tag=XNR_RS01360] [protein=phosphocholine cytidylyltransferase family protein] [protein_id=WP_003952078.1] [location=complement(330145..330897)] [gbkey=CDS]	15	15	15	1	15	15	15	13	9	10	9					10	11	13	10					13	9	10	9					10	11	13	10					13	9	10	9					10	11
lcl|NC_020990.1_prot_WP_008406826.1_768 [gene=ngcE] [locus_tag=XNR_RS03840] [protein=carbohydrate ABC transporter, N-acetylglucosamine/diacetylchitobiose-binding protein] [protein_id=WP_008406826.1] [location=complement(914669..916096)] [gbkey=CDS]	15	15	15	1	15	15	15	0	13	0	0					0	0	0	0					0	13	0	0					0	0	0	0					0	13	0	0					0	0
lcl|NC_020990.1_prot_WP_008413408.1_845 [locus_tag=XNR_RS04215] [protein=iron-siderophore ABC transporter substrate-binding protein] [protein_id=WP_008413408.1] [location=complement(1000874..1001917)] [gbkey=CDS]	15	15	15	1	15	15	15	7	2	10	6					6	11	8	9					7	2	10	6					6	11	8	9					7	2	10	6					6	11
lcl|NC_020990.1_prot_WP_015507986.1_4553 [locus_tag=XNR_RS23000] [protein=extracellular solute-binding protein] [protein_id=WP_015507986.1] [location=5273218..5274501] [gbkey=CDS]	15	15	15	1	15	15	15	8	3	6	7					7	11	12	12					8	3	6	7					7	11	12	12					8	3	6	7					7	11
lcl|NC_020990.1_prot_WP_050777441.1_2035 [locus_tag=XNR_RS10265] [protein=phosphoenolpyruvate carboxylase] [protein_id=WP_050777441.1] [location=complement(2433924..2436602)] [gbkey=CDS]	15	15	15	1	15	15	15	5	9	8	6					5	5	6	6					5	9	8	6					5	5	6	6					5	9	8	6					5	5
lcl|NC_020990.1_prot_WP_075986466.1_1927 [locus_tag=XNR_RS09720] [protein=5-(carboxyamino)imidazole ribonucleotide synthase] [protein_id=WP_075986466.1] [location=complement(2313115..2314254)] [gbkey=CDS]	15	15	15	1	15	15	15	10	6	10	10					10	12	10	10					10	6	10	10					10	12	10	10					10	6	10	10					10	12
lcl|NC_020990.1_prot_WP_003947030.1_5259 [locus_tag=XNR_RS26590] [protein=aspartate carbamoyltransferase catalytic subunit] [protein_id=WP_003947030.1] [location=6066268..6067266] [gbkey=CDS]	14	14	14	1	14	14	14	6	5	7	6					7	12	5	6					6	5	7	6					7	12	5	6					6	5	7	6					7	12
lcl|NC_020990.1_prot_WP_003947206.1_5084 [gene=arc] [locus_tag=XNR_RS25675] [protein=proteasome ATPase] [protein_id=WP_003947206.1] [location=5881747..5883513] [gbkey=CDS]	14	14	14	1	14	14	14	2	8	1	1					0	1	0	1					2	8	1	1					0	1	0	1					2	8	1	1					0	1
lcl|NC_020990.1_prot_WP_003947512.1_4775 [gene=pyk] [locus_tag=XNR_RS24105] [protein=pyruvate kinase] [protein_id=WP_003947512.1] [location=5537166..5538614] [gbkey=CDS]	14	14	14	1	14	14	14	3	8	4	3					3	3	3	3					3	8	4	3					3	3	3	3					3	8	4	3					3	3
lcl|NC_020990.1_prot_WP_003947867.1_4423 [gene=fabH] [locus_tag=XNR_RS22350] [protein=ketoacyl-ACP synthase III] [protein_id=WP_003947867.1] [location=complement(5128903..5129904)] [gbkey=CDS]	14	14	14	1	14	14	14	9	8	9	9					10	10	8	9					9	8	9	9					10	10	8	9					9	8	9	9					10	10
lcl|NC_020990.1_prot_WP_003948026.1_4265 [locus_tag=XNR_RS21530] [protein=CDP-alcohol phosphatidyltransferase family protein] [protein_id=WP_003948026.1] [location=complement(4954525..4955631)] [gbkey=CDS]	15	15	14	1	15	15	14	6	6	7	6					6	7	11	9					6	6	7	6					6	7	11	9					6	6	7	6					6	7
lcl|NC_020990.1_prot_WP_003948166.1_4131 [locus_tag=XNR_RS20845] [protein=acetyl-CoA carboxylase subunit beta] [protein_id=WP_003948166.1] [location=complement(4769012..4770643)] [gbkey=CDS]	14	14	14	1	14	14	14	1	11	1	1					1	1	1	1					1	11	1	1					1	1	1	1					1	11	1	1					1	1
lcl|NC_020990.1_prot_WP_003948256.1_4042 [locus_tag=XNR_RS20395] [protein=peroxiredoxin] [protein_id=WP_003948256.1] [location=4673646..4674200] [gbkey=CDS]	14	14	14	1	14	14	14	7	3	8	7					9	10	7	9					7	3	8	7					9	10	7	9					7	3	8	7					9	10
lcl|NC_020990.1_prot_WP_003948335.1_3960 [locus_tag=XNR_RS19985] [protein=cystathionine gamma-synthase] [protein_id=WP_003948335.1] [location=4581796..4582962] [gbkey=CDS]	14	14	14	1	14	14	14	10	9	11	9					10	9	9	11					10	9	11	9					10	9	9	11					10	9	11	9					10	9
lcl|NC_020990.1_prot_WP_003948461.1_3836 [gene=trpS] [locus_tag=XNR_RS19370] [protein=tryptophan--tRNA ligase] [protein_id=WP_003948461.1] [location=4443470..4444483] [gbkey=CDS]	14	14	14	1	14	14	14	5	4	6	6					4	7	7	7					5	4	6	6					4	7	7	7					5	4	6	6					4	7
lcl|NC_020990.1_prot_WP_003948739.1_3559 [locus_tag=XNR_RS17970] [protein=geranylgeranyl reductase family protein] [protein_id=WP_003948739.1] [location=4150521..4151807] [gbkey=CDS]	14	14	14	1	14	14	14	9	8	10	7					7	7	7	7					9	8	10	7					7	7	7	7					9	8	10	7					7	7
lcl|NC_020990.1_prot_WP_003949400.1_2920 [gene=rpsF] [locus_tag=XNR_RS14780] [protein=30S ribosomal protein S6] [protein_id=WP_003949400.1] [location=complement(3386001..3386291)] [gbkey=CDS]	14	14	14	1	14	14	14	6	6	6	10					8	9	11	9					6	6	6	10					8	9	11	9					6	6	6	10					8	9
lcl|NC_020990.1_prot_WP_003949637.1_2687 [locus_tag=XNR_RS13525] [protein=Crp/Fnr family transcriptional regulator] [protein_id=WP_003949637.1] [location=3106297..3106971] [gbkey=CDS]	14	14	14	1	14	14	14	7	7	8	8					7	9	6	7					7	7	8	8					7	9	6	7					7	7	8	8					7	9
lcl|NC_020990.1_prot_WP_003950486.1_1833 [gene=prfB] [locus_tag=XNR_RS09235] [protein=peptide chain release factor 2] [protein_id=WP_003950486.1] [location=complement(2184259..2185374)] [gbkey=CDS]	14	14	14	1	14	14	14	7	10	9	7					11	10	11	9					7	10	9	7					11	10	11	9					7	10	9	7					11	10
lcl|NC_020990.1_prot_WP_003950508.1_1813 [gene=murA] [locus_tag=XNR_RS09135] [protein=UDP-N-acetylglucosamine 1-carboxyvinyltransferase] [protein_id=WP_003950508.1] [location=2160431..2161771] [gbkey=CDS]	14	14	14	1	14	14	14	9	11	9	9					9	10	10	10					9	11	9	9					9	10	10	10					9	11	9	9					9	10
lcl|NC_020990.1_prot_WP_003950882.1_1441 [locus_tag=XNR_RS07250] [protein=F0F1 ATP synthase subunit gamma] [protein_id=WP_003950882.1] [location=complement(1742610..1743527)] [gbkey=CDS]	14	14	14	1	14	14	14	9	6	9	7					9	9	9	9					9	6	9	7					9	9	9	9					9	6	9	7					9	9
lcl|NC_020990.1_prot_WP_003951037.1_1292 [locus_tag=XNR_RS06500] [protein=proline dehydrogenase] [protein_id=WP_003951037.1] [location=complement(1561906..1562832)] [gbkey=CDS]	14	14	14	1	14	14	14	5	4	7	6					7	9	10	8					5	4	7	6					7	9	10	8					5	4	7	6					7	9
lcl|NC_020990.1_prot_WP_003951578.1_756 [locus_tag=XNR_RS03780] [protein=3-hydroxyacyl-CoA dehydrogenase] [protein_id=WP_003951578.1] [location=898679..900811] [gbkey=CDS]	14	14	14	1	14	14	14	9	6	10	8					9	6	6	10					9	6	10	8					9	6	6	10					9	6	10	8					9	6
lcl|NC_020990.1_prot_WP_003951633.1_703 [locus_tag=XNR_RS03500] [protein=nitrite/sulfite reductase] [protein_id=WP_003951633.1] [location=833746..835443] [gbkey=CDS]	14	14	14	1	14	14	14	3	0	5	6					6	4	0	1					3	0	5	6					6	4	0	1					3	0	5	6					6	4
lcl|NC_020990.1_prot_WP_003952264.1_83 [locus_tag=XNR_RS00405] [protein=electron transfer flavoprotein subunit alpha/FixB family protein] [protein_id=WP_003952264.1] [location=complement(104592..105554)] [gbkey=CDS]	14	14	14	1	14	14	14	11	7	9	8					10	11	10	11					11	7	9	8					10	11	10	11					11	7	9	8					10	11
lcl|NC_020990.1_prot_WP_008404067.1_2258 [locus_tag=XNR_RS11370] [protein=cytochrome P450] [protein_id=WP_008404067.1] [location=2676947..2678248] [gbkey=CDS]	14	14	14	1	14	14	14	7	11	9	8					6	8	7	7					7	11	9	8					6	8	7	7					7	11	9	8					6	8
lcl|NC_020990.1_prot_WP_008415881.1_3552 [locus_tag=XNR_RS17935] [protein=membrane protein] [protein_id=WP_008415881.1] [location=4142038..4144977] [gbkey=CDS]	14	14	14	1	14	14	14	4	5	6	5					8	8	3	3					4	5	6	5					8	8	3	3					4	5	6	5					8	8
lcl|NC_020990.1_prot_WP_015506979.1_1019 [locus_tag=XNR_RS05090] [protein=insulinase family protein] [protein_id=WP_015506979.1] [location=complement(1225325..1226689)] [gbkey=CDS]	14	14	14	1	14	14	14	8	9	10	9					8	7	9	9					8	9	10	9					8	7	9	9					8	9	10	9					8	7
lcl|NC_020990.1_prot_WP_015507004.1_1120 [locus_tag=XNR_RS05620] [protein=AAA family ATPase] [protein_id=WP_015507004.1] [location=1359481..1363938] [gbkey=CDS]	14	14	14	1	14	14	14	8	11	9	6					7	6	7	6					8	11	9	6					7	6	7	6					8	11	9	6					7	6
lcl|NC_020990.1_prot_WP_015507836.1_4036 [gene=mgrA] [locus_tag=XNR_RS20365] [protein=L-glyceraldehyde 3-phosphate reductase] [protein_id=WP_015507836.1] [location=complement(4665498..4666535)] [gbkey=CDS]	14	14	14	1	14	14	14	9	10	12	10					11	10	9	10					9	10	12	10					11	10	9	10					9	10	12	10					11	10
lcl|NC_020990.1_prot_WP_015508170.1_5262 [gene=carA] [locus_tag=XNR_RS26605] [protein=glutamine-hydrolyzing carbamoyl-phosphate synthase small subunit] [protein_id=WP_015508170.1] [location=6069166..6070308] [gbkey=CDS]	14	14	14	1	14	14	14	8	9	10	9					10	9	9	8					8	9	10	9					10	9	9	8					8	9	10	9					10	9
lcl|NC_020990.1_prot_WP_003946848.1_5432 [locus_tag=XNR_RS27470] [protein=DUF885 domain-containing protein] [protein_id=WP_003946848.1] [location=complement(6256696..6258384)] [gbkey=CDS]	13	13	13	1	13	13	13	6	11	5	5					4	5	7	4					6	11	5	5					4	5	7	4					6	11	5	5					4	5
lcl|NC_020990.1_prot_WP_003947112.1_5179 [gene=argH] [locus_tag=XNR_RS26150] [protein=argininosuccinate lyase] [protein_id=WP_003947112.1] [location=5983324..5984763] [gbkey=CDS]	13	13	13	1	13	13	13	4	9	4	5					6	4	7	9					4	9	4	5					6	4	7	9					4	9	4	5					6	4
lcl|NC_020990.1_prot_WP_003947322.1_4967 [locus_tag=XNR_RS25085] [protein=ribosome biogenesis GTPase Der] [protein_id=WP_003947322.1] [location=5751055..5752518] [gbkey=CDS]	13	13	13	1	13	13	13	5	3	6	5					7	8	8	8					5	3	6	5					7	8	8	8					5	3	6	5					7	8
lcl|NC_020990.1_prot_WP_003947338.1_4950 [locus_tag=XNR_RS25000] [protein=glycoside hydrolase family 15 protein] [protein_id=WP_003947338.1] [location=complement(5731316..5733145)] [gbkey=CDS]	13	13	13	1	13	13	13	5	6	5	3					8	3	4	3					5	6	5	3					8	3	4	3					5	6	5	3					8	3
lcl|NC_020990.1_prot_WP_003947376.1_4914 [gene=fabI] [locus_tag=XNR_RS24805] [protein=enoyl-ACP reductase FabI] [protein_id=WP_003947376.1] [location=5690126..5690905] [gbkey=CDS]	13	13	13	1	13	13	13	5	5	7	6					7	7	9	6					5	5	7	6					7	7	9	6					5	5	7	6					7	7
lcl|NC_020990.1_prot_WP_003947579.1_4707 [gene=ftsZ] [locus_tag=XNR_RS23760] [protein=cell division protein FtsZ] [protein_id=WP_003947579.1] [location=5456629..5457861] [gbkey=CDS]	13	13	13	1	13	13	13	6	7	11	4					8	8	8	9					6	7	11	4					8	8	8	9					6	7	11	4					8	8
lcl|NC_020990.1_prot_WP_003947655.1_4631 [locus_tag=XNR_RS23385] [protein=carbohydrate kinase family protein] [protein_id=WP_003947655.1] [location=5370574..5371548] [gbkey=CDS]	13	13	13	1	13	13	13	9	11	10	8					9	8	9	9					9	11	10	8					9	8	9	9					9	11	10	8					9	8
lcl|NC_020990.1_prot_WP_003947996.1_4291 [locus_tag=XNR_RS21675] [protein=long-chain fatty acid--CoA ligase] [protein_id=WP_003947996.1] [location=4989245..4991131] [gbkey=CDS]	13	13	13	1	13	13	13	1	7	2	2					1	3	0	2					1	7	2	2					1	3	0	2					1	7	2	2					1	3
lcl|NC_020990.1_prot_WP_003948498.1_3800 [locus_tag=XNR_RS19185] [protein=bifunctional methylenetetrahydrofolate dehydrogenase/methenyltetrahydrofolate cyclohydrolase] [protein_id=WP_003948498.1] [location=4404637..4405500] [gbkey=CDS]	13	13	13	1	13	13	13	9	6	9	6					7	9	9	9					9	6	9	6					7	9	9	9					9	6	9	6					7	9
lcl|NC_020990.1_prot_WP_003948622.1_3676 [locus_tag=XNR_RS18580] [protein=adenylate kinase] [protein_id=WP_003948622.1] [location=4274756..4275412] [gbkey=CDS]	13	13	13	1	13	13	13	7	9	9	9					8	9	8	9					7	9	9	9					8	9	8	9					7	9	9	9					8	9
lcl|NC_020990.1_prot_WP_003948629.1_3669 [gene=rpsH] [locus_tag=XNR_RS18545] [protein=30S ribosomal protein S8] [protein_id=WP_003948629.1] [location=4270554..4270952] [gbkey=CDS]	14	14	13	1	14	14	13	9	9	10	10					11	10	12	11					9	9	10	10					11	10	12	11					9	9	10	10					11	10
lcl|NC_020990.1_prot_WP_003949371.1_2948 [locus_tag=XNR_RS14910] [protein=DNA polymerase III subunit beta] [protein_id=WP_003949371.1] [location=3420245..3421375] [gbkey=CDS]	13	13	13	1	13	13	13	4	6	7	6					6	5	6	6					4	6	7	6					6	5	6	6					4	6	7	6					6	5
lcl|NC_020990.1_prot_WP_003949442.1_2877 [gene=hisC] [locus_tag=XNR_RS14570] [protein=histidinol-phosphate transaminase] [protein_id=WP_003949442.1] [location=complement(3342705..3343787)] [gbkey=CDS]	13	13	13	1	13	13	13	3	9	5	5					8	6	7	7					3	9	5	5					8	6	7	7					3	9	5	5					8	6
lcl|NC_020990.1_prot_WP_003949605.1_2724 [locus_tag=XNR_RS13715] [protein=aspartate aminotransferase family protein] [protein_id=WP_003949605.1] [location=complement(3145396..3146790)] [gbkey=CDS]	13	13	13	1	13	13	13	6	5	4	2					8	5	4	5					6	5	4	2					8	5	4	5					6	5	4	2					8	5
lcl|NC_020990.1_prot_WP_003949934.1_2385 [locus_tag=XNR_RS11995] [protein=TerD family protein] [protein_id=WP_003949934.1] [location=2809374..2809949] [gbkey=CDS]	14	13	13	1	14	13	13	10	8	8	10					9	8	7	8					9	8	8	10					9	8	7	8					9	8	8	10					9	8
lcl|NC_020990.1_prot_WP_003950124.1_2194 [locus_tag=XNR_RS11045] [protein=bifunctional FO biosynthesis protein CofGH] [protein_id=WP_003950124.1] [location=complement(2600593..2603172)] [gbkey=CDS]	13	13	13	1	13	13	13	4	6	5	3					6	5	5	5					4	6	5	3					6	5	5	5					4	6	5	3					6	5
lcl|NC_020990.1_prot_WP_003950507.1_1814 [locus_tag=XNR_RS09140] [protein=DNA-binding protein HU 1] [protein_id=WP_003950507.1] [location=complement(2162073..2162354)] [gbkey=CDS]	13	13	13	1	13	13	13	13	11	12	11					12	12	13	12					13	11	12	11					12	12	13	12					13	11	12	11					12	12
lcl|NC_020990.1_prot_WP_003950683.1_1636 [locus_tag=XNR_RS08230] [protein=enoyl-CoA hydratase] [protein_id=WP_003950683.1] [location=1968324..1969124] [gbkey=CDS]	13	13	13	1	13	13	13	7	8	10	5					8	6	9	9					7	8	10	5					8	6	9	9					7	8	10	5					8	6
lcl|NC_020990.1_prot_WP_003950939.1_1386 [locus_tag=XNR_RS06970] [protein=6-phosphofructokinase] [protein_id=WP_003950939.1] [location=complement(1682206..1683231)] [gbkey=CDS]	13	13	13	1	13	13	13	6	7	5	5					4	3	7	6					6	7	5	5					4	3	7	6					6	7	5	5					4	3
lcl|NC_020990.1_prot_WP_003951150.1_1173 [locus_tag=XNR_RS05895] [protein=aspartate aminotransferase family protein] [protein_id=WP_003951150.1] [location=1431731..1433110] [gbkey=CDS]	14	14	13	1	14	14	13	9	1	9	6					5	8	8	11					9	1	9	6					5	8	8	11					9	1	9	6					5	8
lcl|NC_020990.1_prot_WP_003952055.1_294 [locus_tag=XNR_RS01465] [protein=3-hydroxyacyl-CoA dehydrogenase] [protein_id=WP_003952055.1] [location=complement(356073..358253)] [gbkey=CDS]	13	13	13	1	13	13	13	2	8	4	3					5	3	2	3					2	8	4	3					5	3	2	3					2	8	4	3					5	3
lcl|NC_020990.1_prot_WP_003952241.1_106 [locus_tag=XNR_RS00520] [protein=NADH:flavin oxidoreductase/NADH oxidase] [protein_id=WP_003952241.1] [location=125562..126638] [gbkey=CDS]	13	13	13	1	13	13	13	3	3	6	4					11	8	9	6					3	3	6	4					11	8	9	6					3	3	6	4					11	8
lcl|NC_020990.1_prot_WP_003952270.1_77 [locus_tag=XNR_RS00375] [protein=dipeptidase] [protein_id=WP_003952270.1] [location=97182..98549] [gbkey=CDS]	13	13	13	1	13	13	13	4	6	4	5					6	5	6	8					4	6	4	5					6	5	6	8					4	6	4	5					6	5
lcl|NC_020990.1_prot_WP_008403607.1_3468 [locus_tag=XNR_RS17515] [protein=bifunctional uroporphyrinogen-III C-methyltransferase/uroporphyrinogen-III synthase] [protein_id=WP_008403607.1] [location=4049884..4051521] [gbkey=CDS]	13	13	13	1	13	13	13	12	4	9	9					10	8	9	9					12	4	9	9					10	8	9	9					12	4	9	9					10	8
lcl|NC_020990.1_prot_WP_008411127.1_3938 [locus_tag=XNR_RS19880] [protein=NAD(P)H-quinone dehydrogenase] [protein_id=WP_008411127.1] [location=4556280..4557728] [gbkey=CDS]	13	13	13	1	13	13	13	8	5	10	9					9	11	10	9					8	5	10	9					9	11	10	9					8	5	10	9					9	11
lcl|NC_020990.1_prot_WP_015507701.1_3564 [locus_tag=XNR_RS17995] [protein=NADH-quinone oxidoreductase subunit D] [protein_id=WP_015507701.1] [location=4155281..4156660] [gbkey=CDS]	13	13	13	1	13	13	13	0	8	0	0					0	0	0	0					0	8	0	0					0	0	0	0					0	8	0	0					0	0
lcl|NC_020990.1_prot_WP_015508056.1_4831 [locus_tag=XNR_RS24390] [protein=glucose-6-phosphate isomerase] [protein_id=WP_015508056.1] [location=5601566..5603236] [gbkey=CDS]	13	13	13	1	13	13	13	4	4	4	6					6	5	8	8					4	4	4	6					6	5	8	8					4	4	4	6					6	5
lcl|NC_020990.1_prot_WP_037629850.1_2307 [locus_tag=XNR_RS11615] [protein=acyl-CoA oxidase] [protein_id=WP_037629850.1] [location=2733557..2735266] [gbkey=CDS]	13	13	13	1	13	13	13	4	8	5	4					4	5	5	4					4	8	5	4					4	5	5	4					4	8	5	4					4	5
lcl|NC_020990.1_prot_WP_003947199.1_5091 [gene=pafA] [locus_tag=XNR_RS25710] [protein=Pup--protein ligase] [protein_id=WP_003947199.1] [location=5890132..5891493] [gbkey=CDS]	12	12	12	1	12	12	12	0	7	0	0					0	0	0	0					0	7	0	0					0	0	0	0					0	7	0	0					0	0
lcl|NC_020990.1_prot_WP_003947209.1_5081 [locus_tag=XNR_RS25660] [protein=tRNA (adenine-N1)-methyltransferase] [protein_id=WP_003947209.1] [location=5879350..5880252] [gbkey=CDS]	12	12	12	1	12	12	12	4	5	5	4					4	5	5	5					4	5	5	4					4	5	5	5					4	5	5	4					4	5
lcl|NC_020990.1_prot_WP_003947358.1_4931 [locus_tag=XNR_RS24890] [protein=SPFH/Band 7/PHB domain protein] [protein_id=WP_003947358.1] [location=5707054..5707995] [gbkey=CDS]	12	12	12	1	12	12	12	5	9	4	3					3	3	3	4					5	9	4	3					3	3	3	4					5	9	4	3					3	3
lcl|NC_020990.1_prot_WP_003947441.1_4845 [gene=sufD] [locus_tag=XNR_RS24460] [protein=Fe-S cluster assembly protein SufD] [protein_id=WP_003947441.1] [location=5618235..5619434] [gbkey=CDS]	12	12	12	1	12	12	12	5	6	8	8					8	8	8	7					5	6	8	8					8	8	8	7					5	6	8	8					8	8
lcl|NC_020990.1_prot_WP_003947665.1_4621 [locus_tag=XNR_RS23335] [protein=PspA/IM30 family protein] [protein_id=WP_003947665.1] [location=5358039..5358815] [gbkey=CDS]	12	12	12	1	12	12	12	7	5	8	7					7	9	9	7					7	5	8	7					7	9	9	7					7	5	8	7					7	9
lcl|NC_020990.1_prot_WP_003948041.1_4251 [locus_tag=XNR_RS21460] [protein=nucleoside-diphosphate kinase] [protein_id=WP_003948041.1] [location=4934438..4934851] [gbkey=CDS]	12	12	12	1	12	12	12	8	9	11	9					8	7	7	9					8	9	11	9					8	7	7	9					8	9	11	9					8	7
lcl|NC_020990.1_prot_WP_003948068.1_4224 [locus_tag=XNR_RS21310] [protein=aspartate-semialdehyde dehydrogenase] [protein_id=WP_003948068.1] [location=complement(4896128..4897156)] [gbkey=CDS]	12	12	12	1	12	12	12	9	4	8	9					7	8	6	7					9	4	8	9					7	8	6	7					9	4	8	9					7	8
lcl|NC_020990.1_prot_WP_003948186.1_4109 [locus_tag=XNR_RS20735] [protein=aspartate aminotransferase family protein] [protein_id=WP_003948186.1] [location=complement(4749163..4750620)] [gbkey=CDS]	12	12	12	1	12	12	12	5	0	4	2					2	3	4	5					5	0	4	2					2	3	4	5					5	0	4	2					2	3
lcl|NC_020990.1_prot_WP_003948632.1_3665 [gene=rplX] [locus_tag=XNR_RS18530] [protein=50S ribosomal protein L24] [protein_id=WP_003948632.1] [location=4269235..4269558] [gbkey=CDS]	12	12	12	1	12	12	12	8	8	8	7					10	9	11	11					8	8	8	7					10	9	11	11					8	8	8	7					10	9
lcl|NC_020990.1_prot_WP_003948634.1_3663 [gene=rpsQ] [locus_tag=XNR_RS18520] [protein=30S ribosomal protein S17] [protein_id=WP_003948634.1] [location=4268443..4268730] [gbkey=CDS]	12	12	12	1	12	12	12	9	7	10	10					10	10	8	9					9	7	10	10					10	10	8	9					9	7	10	10					10	10
lcl|NC_020990.1_prot_WP_003948833.1_3469 [gene=hemB] [locus_tag=XNR_RS17520] [protein=porphobilinogen synthase] [protein_id=WP_003948833.1] [location=4051644..4052636] [gbkey=CDS]	12	12	12	1	12	12	12	7	6	7	6					5	7	7	6					7	6	7	6					5	7	7	6					7	6	7	6					5	7
lcl|NC_020990.1_prot_WP_003949500.1_2823 [locus_tag=XNR_RS14280] [protein=uracil phosphoribosyltransferase] [protein_id=WP_003949500.1] [location=complement(3275471..3276106)] [gbkey=CDS]	12	12	12	1	12	12	12	5	6	6	5					6	6	7	7					5	6	6	5					6	6	7	7					5	6	6	5					6	6
lcl|NC_020990.1_prot_WP_003949526.1_2800 [locus_tag=XNR_RS14155] [protein=phosphoribosylaminoimidazolesuccinocarboxamide synthase] [protein_id=WP_003949526.1] [location=complement(3245334..3246236)] [gbkey=CDS]	12	12	12	1	12	12	12	8	8	7	7					7	6	8	7					8	8	7	7					7	6	8	7					8	8	7	7					7	6
lcl|NC_020990.1_prot_WP_003949795.1_2530 [locus_tag=XNR_RS12745] [protein=CarD family transcriptional regulator] [protein_id=WP_003949795.1] [location=complement(2944519..2945001)] [gbkey=CDS]	12	12	12	1	12	12	12	8	7	10	8					8	9	8	9					8	7	10	8					8	9	8	9					8	7	10	8					8	9
lcl|NC_020990.1_prot_WP_003950395.1_1925 [locus_tag=XNR_RS09710] [protein=membrane dipeptidase] [protein_id=WP_003950395.1] [location=complement(2311348..2312565)] [gbkey=CDS]	12	12	12	1	12	12	12	7	7	7	9					5	5	7	8					7	7	7	9					5	5	7	8					7	7	7	9					5	5
lcl|NC_020990.1_prot_WP_003950505.1_1816 [locus_tag=XNR_RS09150] [protein=UvrD-helicase domain-containing protein] [protein_id=WP_003950505.1] [location=complement(2164691..2167078)] [gbkey=CDS]	12	12	12	1	12	12	12	4	1	3	4					3	5	3	4					4	1	3	4					3	5	3	4					4	1	3	4					3	5
lcl|NC_020990.1_prot_WP_003950749.1_1572 [locus_tag=XNR_RS07910] [protein=catalase] [protein_id=WP_003950749.1] [location=complement(1887084..1888535)] [gbkey=CDS]	12	12	12	1	12	12	12	7	11	7	8					8	8	11	9					7	11	7	8					8	8	11	9					7	11	7	8					8	8
lcl|NC_020990.1_prot_WP_003951142.1_1181 [gene=rlmN] [locus_tag=XNR_RS05935] [protein=23S rRNA (adenine(2503)-C(2))-methyltransferase RlmN] [protein_id=WP_003951142.1] [location=complement(1441630..1442742)] [gbkey=CDS]	12	12	12	1	12	12	12	3	0	2	4					6	4	6	5					3	0	2	4					6	4	6	5					3	0	2	4					6	4
lcl|NC_020990.1_prot_WP_003951260.1_1073 [locus_tag=XNR_RS05360] [protein=amino acid ABC transporter ATP-binding protein] [protein_id=WP_003951260.1] [location=1297641..1298423] [gbkey=CDS]	12	12	12	1	12	12	12	6	4	7	5					10	9	10	9					6	4	7	5					10	9	10	9					6	4	7	5					10	9
lcl|NC_020990.1_prot_WP_003951520.1_815 [locus_tag=XNR_RS04065] [protein=LLM class F420-dependent oxidoreductase] [protein_id=WP_003951520.1] [location=968696..969619] [gbkey=CDS]	12	12	12	1	12	12	12	8	8	9	7					9	10	9	10					8	8	9	7					9	10	9	10					8	8	9	7					9	10
lcl|NC_020990.1_prot_WP_003951570.1_763 [locus_tag=XNR_RS03815] [protein=sugar ABC transporter ATP-binding protein] [protein_id=WP_003951570.1] [location=complement(908974..909753)] [gbkey=CDS]	12	12	12	1	12	12	12	2	6	2	1					2	2	1	2					2	6	2	1					2	2	1	2					2	6	2	1					2	2
lcl|NC_020990.1_prot_WP_003951654.1_683 [locus_tag=XNR_RS03400] [protein=MMPL family transporter] [protein_id=WP_003951654.1] [location=805384..807510] [gbkey=CDS]	12	12	12	1	12	12	12	2	1	1	4					6	6	7	6					2	1	1	4					6	6	7	6					2	1	1	4					6	6
lcl|NC_020990.1_prot_WP_003951957.1_393 [gene=fabH] [locus_tag=XNR_RS01955] [protein=ketoacyl-ACP synthase III] [protein_id=WP_003951957.1] [location=complement(476146..477096)] [gbkey=CDS]	12	12	12	1	12	12	12	9	8	10	10					11	7	10	11					9	8	10	10					11	7	10	11					9	8	10	10					11	7
lcl|NC_020990.1_prot_WP_008407256.1_3687 [gene=rpsI] [locus_tag=XNR_RS18635] [protein=30S ribosomal protein S9] [protein_id=WP_008407256.1] [location=4282847..4283350] [gbkey=CDS]	12	12	12	1	12	12	12	8	7	9	9					11	10	11	11					8	7	9	9					11	10	11	11					8	7	9	9					11	10
lcl|NC_020990.1_prot_WP_008409490.1_5085 [locus_tag=XNR_RS25680] [protein=proteasome accessory factor PafA2] [protein_id=WP_008409490.1] [location=5883780..5885291] [gbkey=CDS]	12	12	12	1	12	12	12	0	10	0	0					0	0	0	0					0	10	0	0					0	0	0	0					0	10	0	0					0	0
lcl|NC_020990.1_prot_WP_008409802.1_2514 [gene=ugpC] [locus_tag=XNR_RS12665] [protein=sn-glycerol-3-phosphate ABC transporter ATP-binding protein UgpC] [protein_id=WP_008409802.1] [location=2926854..2927987] [gbkey=CDS]	12	12	12	1	12	12	12	4	9	7	5					10	4	5	8					4	9	7	5					10	4	5	8					4	9	7	5					10	4
lcl|NC_020990.1_prot_WP_010640365.1_89 [locus_tag=XNR_RS00435] [protein=SDR family oxidoreductase] [protein_id=WP_010640365.1] [location=complement(109917..110684)] [gbkey=CDS]	12	12	12	1	12	12	12	9	9	10	10					8	7	5	8					9	9	10	10					8	7	5	8					9	9	10	10					8	7
lcl|NC_020990.1_prot_WP_015507218.1_1887 [locus_tag=XNR_RS09515] [protein=glycosyltransferase] [protein_id=WP_015507218.1] [location=complement(2267054..2270800)] [gbkey=CDS]	13	13	12	1	13	13	12	7	7	8	6					7	6	6	7					7	7	8	6					7	6	6	7					7	7	8	6					7	6
lcl|NC_020990.1_prot_WP_015507518.1_2856 [locus_tag=XNR_RS14465] [protein=YcnI family protein] [protein_id=WP_015507518.1] [location=3315600..3316388] [gbkey=CDS]	12	12	12	1	12	12	12	7	5	6	7					7	7	7	7					7	5	6	7					7	7	7	7					7	5	6	7					7	7
lcl|NC_020990.1_prot_WP_015508188.1_5330 [locus_tag=XNR_RS26945] [protein=hypothetical protein] [protein_id=WP_015508188.1] [location=6143850..6148457] [gbkey=CDS]	12	12	12	1	12	12	12	5	5	7	6					7	6	5	6					5	5	7	6					7	6	5	6					5	5	7	6					7	6
lcl|NC_020990.1_prot_WP_037629573.1_3932 [gene=deoC] [locus_tag=XNR_RS19850] [protein=deoxyribose-phosphate aldolase] [protein_id=WP_037629573.1] [location=complement(4550093..4551046)] [gbkey=CDS]	12	12	12	1	12	12	12	8	2	8	6					8	6	2	7					8	2	8	6					8	6	2	7					8	2	8	6					8	6
lcl|NC_020990.1_prot_WP_050777416.1_2711 [locus_tag=XNR_RS13650] [protein=S9 family peptidase] [protein_id=WP_050777416.1] [location=3132147..3133943] [gbkey=CDS]	12	12	12	1	12	12	12	3	7	6	2					5	5	3	6					3	7	6	2					5	5	3	6					3	7	6	2					5	5
lcl|NC_020990.1_prot_WP_086014539.1_5191 [locus_tag=XNR_RS26215] [protein=ATP-binding cassette domain-containing protein] [protein_id=WP_086014539.1] [location=5994074..5995171] [gbkey=CDS]	12	12	12	1	12	12	12	3	3	7	4					7	7	4	5					3	3	7	4					7	7	4	5					3	3	7	4					7	7
lcl|NC_020990.1_prot_WP_003946768.1_5511 [locus_tag=XNR_RS27870] [protein=HAMP domain-containing protein] [protein_id=WP_003946768.1] [location=6342864..6344495] [gbkey=CDS]	11	11	11	1	11	11	11	4	5	4	4					4	3	3	3					4	5	4	4					4	3	3	3					4	5	4	4					4	3
lcl|NC_020990.1_prot_WP_003946792.1_5487 [locus_tag=XNR_RS27750] [protein=DUF1727 domain-containing protein] [protein_id=WP_003946792.1] [location=complement(6315488..6316726)] [gbkey=CDS]	11	11	11	1	11	11	11	5	6	6	5					6	6	4	7					5	6	6	5					6	6	4	7					5	6	6	5					6	6
lcl|NC_020990.1_prot_WP_003946794.1_5485 [locus_tag=XNR_RS27740] [protein=6-phosphofructokinase] [protein_id=WP_003946794.1] [location=complement(6313417..6314442)] [gbkey=CDS]	11	11	11	1	11	11	11	6	7	5	7					5	4	4	5					6	7	5	7					5	4	4	5					6	7	5	7					5	4
lcl|NC_020990.1_prot_WP_003946939.1_5346 [gene=ptsP] [locus_tag=XNR_RS27025] [protein=phosphoenolpyruvate--protein phosphotransferase] [protein_id=WP_003946939.1] [location=complement(6163472..6165142)] [gbkey=CDS]	11	11	11	1	11	11	11	5	4	8	4					6	4	7	9					5	4	8	4					6	4	7	9					5	4	8	4					6	4
lcl|NC_020990.1_prot_WP_003947222.1_5068 [gene=mshC] [locus_tag=XNR_RS25595] [protein=cysteine--1-D-myo-inosityl 2-amino-2-deoxy-alpha-D-glucopyranoside ligase] [protein_id=WP_003947222.1] [location=5860358..5861587] [gbkey=CDS]	11	11	11	1	11	11	11	3	1	4	2					3	5	4	4					3	1	4	2					3	5	4	4					3	1	4	2					3	5
lcl|NC_020990.1_prot_WP_003947377.1_4913 [gene=fabG] [locus_tag=XNR_RS24800] [protein=3-oxoacyl-[acyl-carrier-protein] reductase] [protein_id=WP_003947377.1] [location=5689416..5690120] [gbkey=CDS]	11	11	11	1	11	11	11	4	4	6	4					6	5	4	6					4	4	6	4					6	5	4	6					4	4	6	4					6	5
lcl|NC_020990.1_prot_WP_003947435.1_4851 [gene=dapD] [locus_tag=XNR_RS24490] [protein=2,3,4,5-tetrahydropyridine-2,6-dicarboxylate N-succinyltransferase] [protein_id=WP_003947435.1] [location=5622744..5623733] [gbkey=CDS]	11	11	11	1	11	11	11	8	7	7	6					4	9	5	9					8	7	7	6					4	9	5	9					8	7	7	6					4	9
lcl|NC_020990.1_prot_WP_003947536.1_4749 [gene=trpB] [locus_tag=XNR_RS23975] [protein=tryptophan synthase subunit beta] [protein_id=WP_003947536.1] [location=5502371..5503633] [gbkey=CDS]	11	11	11	1	11	11	11	1	5	1	1					0	2	1	3					1	5	1	1					0	2	1	3					1	5	1	1					0	2
lcl|NC_020990.1_prot_WP_003947547.1_4737 [gene=priA] [locus_tag=XNR_RS23915] [protein=bifunctional 1-(5-phosphoribosyl)-5-((5-phosphoribosylamino)methylideneamino)imidazole-4-carboxamide isomerase/phosphoribosylanthranilate isomerase PriA] [protein_id=WP_0	11	11	11	1	11	11	11	6	5	7	6					6	6	7	4					6	5	7	6					6	6	7	4					6	5	7	6					6	6
lcl|NC_020990.1_prot_WP_003947585.1_4701 [gene=murF] [locus_tag=XNR_RS23730] [protein=UDP-N-acetylmuramoyl-tripeptide--D-alanyl-D-alanine ligase] [protein_id=WP_003947585.1] [location=5449047..5450471] [gbkey=CDS]	11	11	11	1	11	11	11	4	3	3	4					6	7	4	4					4	3	3	4					6	7	4	4					4	3	3	4					6	7
lcl|NC_020990.1_prot_WP_003947659.1_4627 [locus_tag=XNR_RS23365] [protein=iron-sulfur cluster assembly accessory protein] [protein_id=WP_003947659.1] [location=5366383..5366739] [gbkey=CDS]	11	11	11	1	11	11	11	7	8	7	9					9	8	8	8					7	8	7	9					9	8	8	8					7	8	7	9					9	8
lcl|NC_020990.1_prot_WP_003947670.1_4615 [gene=cobT] [locus_tag=XNR_RS23305] [protein=nicotinate-nucleotide--dimethylbenzimidazole phosphoribosyltransferase] [protein_id=WP_003947670.1] [location=complement(5352150..5353283)] [gbkey=CDS]	11	11	11	1	11	11	11	4	4	7	4					6	5	4	5					4	4	7	4					6	5	4	5					4	4	7	4					6	5
lcl|NC_020990.1_prot_WP_003947745.1_4541 [gene=glnA] [locus_tag=XNR_RS22940] [protein=type I glutamate--ammonia ligase] [protein_id=WP_003947745.1] [location=5256755..5258116] [gbkey=CDS]	11	11	11	1	11	11	11	5	7	4	4					3	4	6	5					5	7	4	4					3	4	6	5					5	7	4	4					3	4
lcl|NC_020990.1_prot_WP_003947866.1_4424 [locus_tag=XNR_RS22355] [protein=ACP S-malonyltransferase] [protein_id=WP_003947866.1] [location=complement(5129922..5130863)] [gbkey=CDS]	11	11	11	1	11	11	11	5	5	5	5					6	8	9	9					5	5	5	5					6	8	9	9					5	5	5	5					6	8
lcl|NC_020990.1_prot_WP_003947980.1_4307 [locus_tag=XNR_RS21755] [protein=adenosine deaminase] [protein_id=WP_003947980.1] [location=5007708..5008700] [gbkey=CDS]	11	11	11	1	11	11	11	8	4	5	6					7	7	6	8					8	4	5	6					7	7	6	8					8	4	5	6					7	7
lcl|NC_020990.1_prot_WP_003948021.1_4270 [locus_tag=XNR_RS21555] [protein=glutamate-5-semialdehyde dehydrogenase] [protein_id=WP_003948021.1] [location=4961871..4963145] [gbkey=CDS]	11	11	11	1	11	11	11	4	5	6	5					6	6	4	5					4	5	6	5					6	6	4	5					4	5	6	5					6	6
lcl|NC_020990.1_prot_WP_003948189.1_4106 [locus_tag=XNR_RS20720] [protein=IucA/IucC family siderophore biosynthesis protein] [protein_id=WP_003948189.1] [location=complement(4745450..4747270)] [gbkey=CDS]	11	11	11	1	11	11	11	8	2	7	7					6	7	6	7					8	2	7	7					6	7	6	7					8	2	7	7					6	7
lcl|NC_020990.1_prot_WP_003948237.1_4061 [gene=glpX] [locus_tag=XNR_RS20490] [protein=class II fructose-bisphosphatase] [protein_id=WP_003948237.1] [location=complement(4696812..4697843)] [gbkey=CDS]	12	12	11	1	12	12	11	5	5	7	7					11	9	9	8					5	5	7	7					11	9	9	8					5	5	7	7					11	9
lcl|NC_020990.1_prot_WP_003948365.1_3931 [locus_tag=XNR_RS19845] [protein=aldehyde dehydrogenase family protein] [protein_id=WP_003948365.1] [location=complement(4548607..4550082)] [gbkey=CDS]	11	11	11	1	11	11	11	6	4	6	6					5	3	3	2					6	4	6	6					5	3	3	2					6	4	6	6					5	3
lcl|NC_020990.1_prot_WP_003948624.1_3674 [gene=rplO] [locus_tag=XNR_RS18570] [protein=50S ribosomal protein L15] [protein_id=WP_003948624.1] [location=4272753..4273208] [gbkey=CDS]	11	11	11	1	11	11	11	8	7	10	9					10	10	10	10					8	7	10	9					10	10	10	10					8	7	10	9					10	10
lcl|NC_020990.1_prot_WP_003948627.1_3671 [gene=rplR] [locus_tag=XNR_RS18555] [protein=50S ribosomal protein L18] [protein_id=WP_003948627.1] [location=4271517..4271900] [gbkey=CDS]	11	11	11	1	11	11	11	8	5	9	7					10	7	8	9					8	5	9	7					10	7	8	9					8	5	9	7					10	7
lcl|NC_020990.1_prot_WP_003948635.1_3662 [locus_tag=XNR_RS18515] [protein=50S ribosomal protein L29] [protein_id=WP_003948635.1] [location=4268219..4268443] [gbkey=CDS]	11	11	11	1	11	11	11	7	5	6	5					6	7	5	6					7	5	6	5					6	7	5	6					7	5	6	5					6	7
lcl|NC_020990.1_prot_WP_003948644.1_3653 [gene=rpsJ] [locus_tag=XNR_RS18470] [protein=30S ribosomal protein S10] [protein_id=WP_003948644.1] [location=4263359..4263667] [gbkey=CDS]	11	11	11	1	11	11	11	6	7	8	8					8	7	9	8					6	7	8	8					8	7	9	8					6	7	8	8					8	7
lcl|NC_020990.1_prot_WP_003948663.1_3631 [gene=nusG] [locus_tag=XNR_RS18355] [protein=transcription termination/antitermination protein NusG] [protein_id=WP_003948663.1] [location=4232060..4232923] [gbkey=CDS]	11	11	11	1	11	11	11	9	7	8	9					10	9	9	11					9	7	8	9					10	9	9	11					9	7	8	9					10	9
lcl|NC_020990.1_prot_WP_003948714.1_3584 [locus_tag=XNR_RS18100] [protein=polyprenyl synthetase family protein] [protein_id=WP_003948714.1] [location=4181986..4182996] [gbkey=CDS]	11	11	11	1	11	11	11	6	6	7	7					8	8	5	8					6	6	7	7					8	8	5	8					6	6	7	7					8	8
lcl|NC_020990.1_prot_WP_003948810.1_3490 [gene=hemL] [locus_tag=XNR_RS17625] [protein=glutamate-1-semialdehyde 2,1-aminomutase] [protein_id=WP_003948810.1] [location=4074901..4076217] [gbkey=CDS]	11	11	11	1	11	11	11	8	5	7	6					10	8	8	8					8	5	7	6					10	8	8	8					8	5	7	6					10	8
lcl|NC_020990.1_prot_WP_003948813.1_3488 [locus_tag=XNR_RS17615] [protein=sporulation protein] [protein_id=WP_003948813.1] [location=complement(4072932..4073963)] [gbkey=CDS]	11	11	11	1	11	11	11	8	5	7	7					6	7	7	9					8	5	7	7					6	7	7	9					8	5	7	7					6	7
lcl|NC_020990.1_prot_WP_003948877.1_3431 [gene=disA] [locus_tag=XNR_RS17320] [protein=DNA integrity scanning protein DisA] [protein_id=WP_003948877.1] [location=complement(4008016..4009137)] [gbkey=CDS]	11	11	11	1	11	11	11	4	5	5	5					4	3	4	5					4	5	5	5					4	3	4	5					4	5	5	5					4	3
lcl|NC_020990.1_prot_WP_003949294.1_3023 [locus_tag=XNR_RS15290] [protein=butyryl-CoA dehydrogenase] [protein_id=WP_003949294.1] [location=complement(3502765..3504591)] [gbkey=CDS]	11	11	11	1	11	11	11	3	1	1	2					7	8	6	7					3	1	1	2					7	8	6	7					3	1	1	2					7	8
lcl|NC_020990.1_prot_WP_003949341.1_2977 [gene=pknB] [locus_tag=XNR_RS15060] [protein=Stk1 family PASTA domain-containing Ser/Thr kinase] [protein_id=WP_003949341.1] [location=complement(3450591..3452579)] [gbkey=CDS]	11	11	11	1	11	11	11	0	0	0	0					7	7	7	8					0	0	0	0					7	7	7	8					0	0	0	0					7	7
lcl|NC_020990.1_prot_WP_003950293.1_2027 [locus_tag=XNR_RS10225] [protein=ribose-phosphate diphosphokinase] [protein_id=WP_003950293.1] [location=2426749..2427723] [gbkey=CDS]	11	11	11	1	11	11	11	7	7	9	8					8	9	9	9					7	7	9	8					8	9	9	9					7	7	9	8					8	9
lcl|NC_020990.1_prot_WP_003950402.1_1918 [locus_tag=XNR_RS09675] [protein=acyl-CoA dehydrogenase] [protein_id=WP_003950402.1] [location=complement(2303836..2304993)] [gbkey=CDS]	11	11	11	1	11	11	11	4	6	4	4					4	6	4	6					4	6	4	4					4	6	4	6					4	6	4	4					4	6
lcl|NC_020990.1_prot_WP_003950659.1_1661 [locus_tag=XNR_RS08360] [protein=hypothetical protein] [protein_id=WP_003950659.1] [location=complement(1993258..1994463)] [gbkey=CDS]	11	11	11	1	11	11	11	3	1	5	5					4	4	5	4					3	1	5	5					4	4	5	4					3	1	5	5					4	4
lcl|NC_020990.1_prot_WP_003950754.1_1567 [gene=aroA] [locus_tag=XNR_RS07885] [protein=3-phosphoshikimate 1-carboxyvinyltransferase] [protein_id=WP_003950754.1] [location=1882623..1883975] [gbkey=CDS]	11	11	11	1	11	11	11	7	7	5	5					7	5	4	5					7	7	5	5					7	5	4	5					7	7	5	5					7	5
lcl|NC_020990.1_prot_WP_003950761.1_1560 [gene=def] [locus_tag=XNR_RS07850] [protein=peptide deformylase] [protein_id=WP_003950761.1] [location=complement(1876604..1877260)] [gbkey=CDS]	11	11	11	1	11	11	11	8	7	9	5					10	10	8	6					8	7	9	5					10	10	8	6					8	7	9	5					10	10
lcl|NC_020990.1_prot_WP_003950764.1_1557 [locus_tag=XNR_RS07835] [protein=ribonucleotide-diphosphate reductase subunit beta] [protein_id=WP_003950764.1] [location=1872738..1873790] [gbkey=CDS]	11	11	11	1	11	11	11	8	9	10	6					9	8	8	8					8	9	10	6					9	8	8	8					8	9	10	6					9	8
lcl|NC_020990.1_prot_WP_003950861.1_1459 [gene=lysA] [locus_tag=XNR_RS07340] [protein=diaminopimelate decarboxylase] [protein_id=WP_003950861.1] [location=complement(1762476..1763867)] [gbkey=CDS]	11	11	11	1	11	11	11	6	7	7	7					6	8	5	7					6	7	7	7					6	8	5	7					6	7	7	7					6	8
lcl|NC_020990.1_prot_WP_003950965.1_1360 [locus_tag=XNR_RS06840] [protein=enoyl-CoA hydratase] [protein_id=WP_003950965.1] [location=complement(1642317..1643084)] [gbkey=CDS]	11	11	11	1	11	11	11	7	7	9	8					7	8	7	9					7	7	9	8					7	8	7	9					7	7	9	8					7	8
lcl|NC_020990.1_prot_WP_003951042.1_1285 [locus_tag=XNR_RS06465] [protein=branched-chain amino acid aminotransferase] [protein_id=WP_003951042.1] [location=complement(1553282..1554370)] [gbkey=CDS]	11	11	11	1	11	11	11	5	9	8	5					8	7	7	7					5	9	8	5					8	7	7	7					5	9	8	5					8	7
lcl|NC_020990.1_prot_WP_003951090.1_1233 [locus_tag=XNR_RS06190] [protein=D-alanine--D-alanine ligase] [protein_id=WP_003951090.1] [location=complement(1499612..1500784)] [gbkey=CDS]	11	11	11	1	11	11	11	4	5	7	4					7	5	4	6					4	5	7	4					7	5	4	6					4	5	7	4					7	5
lcl|NC_020990.1_prot_WP_003951212.1_1111 [locus_tag=XNR_RS05575] [protein=FAD-dependent thymidylate synthase] [protein_id=WP_003951212.1] [location=complement(1350997..1351737)] [gbkey=CDS]	11	11	11	1	11	11	11	8	6	7	8					7	9	9	8					8	6	7	8					7	9	9	8					8	6	7	8					7	9
lcl|NC_020990.1_prot_WP_003951317.1_1018 [locus_tag=XNR_RS05085] [protein=insulinase family protein] [protein_id=WP_003951317.1] [location=complement(1223941..1225332)] [gbkey=CDS]	11	11	11	1	11	11	11	5	6	8	7					7	7	8	6					5	6	8	7					7	7	8	6					5	6	8	7					7	7
lcl|NC_020990.1_prot_WP_003951333.1_1005 [locus_tag=XNR_RS05015] [protein=ferrochelatase] [protein_id=WP_003951333.1] [location=complement(1206468..1207583)] [gbkey=CDS]	11	11	11	1	11	11	11	3	5	7	3					4	4	4	5					3	5	7	3					4	4	4	5					3	5	7	3					4	4
lcl|NC_020990.1_prot_WP_003951701.1_638 [locus_tag=XNR_RS03175] [protein=AMP-binding protein] [protein_id=WP_003951701.1] [location=complement(756635..758311)] [gbkey=CDS]	11	11	11	1	11	11	11	0	9	1	0					0	1	0	0					0	9	1	0					0	1	0	0					0	9	1	0					0	1
lcl|NC_020990.1_prot_WP_003951702.1_637 [locus_tag=XNR_RS03170] [protein=AMP-binding protein] [protein_id=WP_003951702.1] [location=complement(755013..756638)] [gbkey=CDS]	11	11	11	1	11	11	11	0	7	0	0					0	0	0	0					0	7	0	0					0	0	0	0					0	7	0	0					0	0
lcl|NC_020990.1_prot_WP_003952236.1_111 [locus_tag=XNR_RS00545] [protein=hypothetical protein] [protein_id=WP_003952236.1] [location=131478..132401] [gbkey=CDS]	11	11	11	1	11	11	11	7	7	8	5					7	7	6	6					7	7	8	5					7	7	6	6					7	7	8	5					7	7
lcl|NC_020990.1_prot_WP_008404305.1_2179 [locus_tag=XNR_RS10970] [protein=helix-turn-helix domain-containing protein] [protein_id=WP_008404305.1] [location=2579868..2580725] [gbkey=CDS]	11	11	11	1	11	11	11	0	7	0	0					0	0	0	0					0	7	0	0					0	0	0	0					0	7	0	0					0	0
lcl|NC_020990.1_prot_WP_010636649.1_5115 [locus_tag=XNR_RS25830] [protein=glycine betaine/L-proline ABC transporter ATP-binding protein] [protein_id=WP_010636649.1] [location=5915267..5916355] [gbkey=CDS]	11	11	11	1	11	11	11	6	0	6	6					6	5	4	3					6	0	6	6					6	5	4	3					6	0	6	6					6	5
lcl|NC_020990.1_prot_WP_010641955.1_1220 [locus_tag=XNR_RS06125] [protein=ribonuclease III] [protein_id=WP_010641955.1] [location=complement(1487176..1487958)] [gbkey=CDS]	11	11	11	1	11	11	11	7	5	6	5					7	6	8	9					7	5	6	5					7	6	8	9					7	5	6	5					7	6
lcl|NC_020990.1_prot_WP_015507069.1_1317 [gene=ligA] [locus_tag=XNR_RS06625] [protein=NAD-dependent DNA ligase LigA] [protein_id=WP_015507069.1] [location=complement(1596375..1598561)] [gbkey=CDS]	11	11	11	1	11	11	11	3	4	3	3					4	3	4	5					3	4	3	3					4	3	4	5					3	4	3	3					4	3
lcl|NC_020990.1_prot_WP_015507457.1_2662 [locus_tag=XNR_RS13395] [protein=class I SAM-dependent methyltransferase] [protein_id=WP_015507457.1] [location=complement(3075277..3076830)] [gbkey=CDS]	11	11	11	1	11	11	11	2	3	4	2					5	5	6	4					2	3	4	2					5	5	6	4					2	3	4	2					5	5
lcl|NC_020990.1_prot_WP_015508032.1_4734 [locus_tag=XNR_RS23895] [protein=histidinol-phosphate transaminase] [protein_id=WP_015508032.1] [location=5490706..5491893] [gbkey=CDS]	11	11	11	1	11	11	11	4	4	6	4					6	7	7	6					4	4	6	4					6	7	7	6					4	4	6	4					6	7
lcl|NC_020990.1_prot_WP_015508082.1_4921 [locus_tag=XNR_RS24840] [protein=FHA domain-containing protein] [protein_id=WP_015508082.1] [location=5696470..5699034] [gbkey=CDS]	11	11	11	1	11	11	11	3	6	5	4					4	2	4	3					3	6	5	4					4	2	4	3					3	6	5	4					4	2
lcl|NC_020990.1_prot_WP_018471169.1_2312 [locus_tag=XNR_RS11640] [protein=sensor histidine kinase] [protein_id=WP_018471169.1] [location=complement(2738180..2739202)] [gbkey=CDS]	11	11	11	1	11	11	11	10	6	6	6					6	7	7	6					10	6	6	6					6	7	7	6					10	6	6	6					6	7
lcl|NC_020990.1_prot_WP_003947026.1_5264 [locus_tag=XNR_RS26615] [protein=quinone-dependent dihydroorotate dehydrogenase] [protein_id=WP_003947026.1] [location=6073685..6074797] [gbkey=CDS]	10	10	10	1	10	10	10	6	1	3	3					8	8	5	4					6	1	3	3					8	8	5	4					6	1	3	3					8	8
lcl|NC_020990.1_prot_WP_003947037.1_5252 [locus_tag=XNR_RS26555] [protein=3-dehydroquinate synthase] [protein_id=WP_003947037.1] [location=6060168..6061250] [gbkey=CDS]	10	10	10	1	10	10	10	6	2	8	5					8	5	3	3					6	2	8	5					8	5	3	3					6	2	8	5					8	5
lcl|NC_020990.1_prot_WP_003947157.1_5133 [locus_tag=XNR_RS25920] [protein=translation initiation factor IF-3] [protein_id=WP_003947157.1] [location=5936984..5937652] [gbkey=CDS]	10	10	10	1	10	10	10	6	5	7	6					8	9	7	7					6	5	7	6					8	9	7	7					6	5	7	6					8	9
lcl|NC_020990.1_prot_WP_003947218.1_5072 [gene=glpK] [locus_tag=XNR_RS25615] [protein=glycerol kinase GlpK] [protein_id=WP_003947218.1] [location=complement(5865749..5867290)] [gbkey=CDS]	10	10	10	1	10	10	10	2	2	5	3					3	2	1	4					2	2	5	3					3	2	1	4					2	2	5	3					3	2
lcl|NC_020990.1_prot_WP_003947403.1_4886 [locus_tag=XNR_RS24665] [protein=ABC-F family ATP-binding cassette domain-containing protein] [protein_id=WP_003947403.1] [location=5663169..5664767] [gbkey=CDS]	10	10	10	1	10	10	10	6	2	6	6					3	5	6	6					6	2	6	6					3	5	6	6					6	2	6	6					3	5
lcl|NC_020990.1_prot_WP_003947419.1_4869 [locus_tag=XNR_RS24580] [protein=alanine--glyoxylate aminotransferase family protein] [protein_id=WP_003947419.1] [location=complement(5643171..5644286)] [gbkey=CDS]	10	10	10	1	10	10	10	4	1	4	3					6	4	9	5					4	1	4	3					6	4	9	5					4	1	4	3					6	4
lcl|NC_020990.1_prot_WP_003947437.1_4849 [locus_tag=XNR_RS24480] [protein=SUF system NifU family Fe-S cluster assembly protein] [protein_id=WP_003947437.1] [location=5621804..5622280] [gbkey=CDS]	10	10	10	1	10	10	10	6	6	5	6					7	6	8	7					6	6	5	6					7	6	8	7					6	6	5	6					7	6
lcl|NC_020990.1_prot_WP_003947455.1_4833 [gene=opcA] [locus_tag=XNR_RS24400] [protein=glucose-6-phosphate dehydrogenase assembly protein OpcA] [protein_id=WP_003947455.1] [location=complement(5604089..5605129)] [gbkey=CDS]	11	11	10	1	11	11	10	4	2	7	4					8	7	5	5					4	2	7	4					8	7	5	5					4	2	7	4					8	7
lcl|NC_020990.1_prot_WP_003947561.1_4724 [gene=dnaE] [locus_tag=XNR_RS23845] [protein=DNA polymerase III subunit alpha] [protein_id=WP_003947561.1] [location=5477124..5480672] [gbkey=CDS]	10	10	10	1	10	10	10	2	1	2	1					2	3	6	4					2	1	2	1					2	3	6	4					2	1	2	1					2	3
lcl|NC_020990.1_prot_WP_003947574.1_4712 [locus_tag=XNR_RS23785] [protein=DivIVA domain-containing protein] [protein_id=WP_003947574.1] [location=5460482..5461678] [gbkey=CDS]	10	10	10	1	10	10	10	5	7	7	6					7	7	7	5					5	7	7	6					7	7	7	5					5	7	7	6					7	7
lcl|NC_020990.1_prot_WP_003947689.1_4597 [locus_tag=XNR_RS23215] [protein=lipoyl synthase] [protein_id=WP_003947689.1] [location=complement(5329524..5330504)] [gbkey=CDS]	10	10	10	1	10	10	10	4	2	4	4					4	3	4	4					4	2	4	4					4	3	4	4					4	2	4	4					4	3
lcl|NC_020990.1_prot_WP_003947710.1_4575 [locus_tag=XNR_RS23105] [protein=methylmalonyl-CoA mutase small subunit] [protein_id=WP_003947710.1] [location=complement(5301178..5303022)] [gbkey=CDS]	10	10	10	1	10	10	10	3	5	4	2					4	2	4	3					3	5	4	2					4	2	4	3					3	5	4	2					4	2
lcl|NC_020990.1_prot_WP_003947729.1_4556 [locus_tag=XNR_RS23015] [protein=glycoside hydrolase family 13 protein] [protein_id=WP_003947729.1] [location=5276482..5278143] [gbkey=CDS]	10	10	10	1	10	10	10	2	0	1	1					5	5	7	9					2	0	1	1					5	5	7	9					2	0	1	1					5	5
lcl|NC_020990.1_prot_WP_003947990.1_4297 [gene=dnaJ] [locus_tag=XNR_RS21705] [protein=molecular chaperone DnaJ] [protein_id=WP_003947990.1] [location=4995704..4996843] [gbkey=CDS]	10	10	10	1	10	10	10	7	3	6	9					7	6	6	6					7	3	6	9					7	6	6	6					7	3	6	9					7	6
lcl|NC_020990.1_prot_WP_003948231.1_4067 [locus_tag=XNR_RS20520] [protein=4-hydroxy-3-methylbut-2-enyl diphosphate reductase] [protein_id=WP_003948231.1] [location=4702678..4703676] [gbkey=CDS]	10	10	10	1	10	10	10	5	3	5	3					6	6	5	5					5	3	5	3					6	6	5	5					5	3	5	3					6	6
lcl|NC_020990.1_prot_WP_003948235.1_4063 [locus_tag=XNR_RS20500] [protein=malonic semialdehyde reductase] [protein_id=WP_003948235.1] [location=complement(4698701..4699291)] [gbkey=CDS]	10	10	10	1	10	10	10	8	1	3	4					7	7	8	7					8	1	3	4					7	7	8	7					8	1	3	4					7	7
lcl|NC_020990.1_prot_WP_003948517.1_3781 [gene=pcrA] [locus_tag=XNR_RS19090] [protein=DNA helicase PcrA] [protein_id=WP_003948517.1] [location=4377665..4380187] [gbkey=CDS]	10	10	10	1	10	10	10	3	2	4	3					9	6	4	5					3	2	4	3					9	6	4	5					3	2	4	3					9	6
lcl|NC_020990.1_prot_WP_003948615.1_3683 [gene=rplQ] [locus_tag=XNR_RS18615] [protein=50S ribosomal protein L17] [protein_id=WP_003948615.1] [location=4279684..4280184] [gbkey=CDS]	10	10	10	1	10	10	10	5	3	3	6					3	4	8	6					5	3	3	6					3	4	8	6					5	3	3	6					3	4
lcl|NC_020990.1_prot_WP_003948617.1_3681 [gene=rpsK] [locus_tag=XNR_RS18605] [protein=30S ribosomal protein S11] [protein_id=WP_003948617.1] [location=4277709..4278113] [gbkey=CDS]	10	10	10	1	10	10	10	4	1	3	2					4	5	6	7					4	1	3	2					4	5	6	7					4	1	3	2					4	5
lcl|NC_020990.1_prot_WP_003948639.1_3658 [gene=rpsS] [locus_tag=XNR_RS18495] [protein=30S ribosomal protein S19] [protein_id=WP_003948639.1] [location=4266291..4266572] [gbkey=CDS]	10	10	10	1	10	10	10	6	3	5	6					8	7	6	8					6	3	5	6					8	7	6	8					6	3	5	6					8	7
lcl|NC_020990.1_prot_WP_003948641.1_3656 [gene=rplW] [locus_tag=XNR_RS18485] [protein=50S ribosomal protein L23] [protein_id=WP_003948641.1] [location=4264987..4265403] [gbkey=CDS]	10	10	10	1	10	10	10	9	6	8	8					7	8	8	8					9	6	8	8					7	8	8	8					9	6	8	8					7	8
lcl|NC_020990.1_prot_WP_003948642.1_3655 [gene=rplD] [locus_tag=XNR_RS18480] [protein=50S ribosomal protein L4] [protein_id=WP_003948642.1] [location=4264334..4264987] [gbkey=CDS]	10	10	10	1	10	10	10	8	7	7	6					9	10	8	9					8	7	7	6					9	10	8	9					8	7	7	6					9	10
lcl|NC_020990.1_prot_WP_003948722.1_3576 [gene=fahA] [locus_tag=XNR_RS18055] [protein=fumarylacetoacetase] [protein_id=WP_003948722.1] [location=complement(4172323..4173543)] [gbkey=CDS]	10	10	10	1	10	10	10	5	8	9	7					6	6	5	6					5	8	9	7					6	6	5	6					5	8	9	7					6	6
lcl|NC_020990.1_prot_WP_003948865.1_3442 [gene=ilvD] [locus_tag=XNR_RS17375] [protein=dihydroxy-acid dehydratase] [protein_id=WP_003948865.1] [location=4019459..4021309] [gbkey=CDS]	10	10	10	1	10	10	10	4	6	6	7					6	6	8	5					4	6	6	7					6	6	8	5					4	6	6	7					6	6
lcl|NC_020990.1_prot_WP_003948897.1_3412 [locus_tag=XNR_RS17230] [protein=L-aspartate oxidase] [protein_id=WP_003948897.1] [location=3988832..3990580] [gbkey=CDS]	10	10	10	1	10	10	10	3	5	6	6					7	2	4	3					3	5	6	6					7	2	4	3					3	5	6	6					7	2
lcl|NC_020990.1_prot_WP_003948948.1_3364 [locus_tag=XNR_RS16990] [protein=inorganic diphosphatase] [protein_id=WP_003948948.1] [location=complement(3873917..3874405)] [gbkey=CDS]	10	10	10	1	10	10	10	7	6	7	7					6	7	6	6					7	6	7	7					6	7	6	6					7	6	7	7					6	7
lcl|NC_020990.1_prot_WP_003949381.1_2939 [locus_tag=XNR_RS14875] [protein=ParB/RepB/Spo0J family partition protein] [protein_id=WP_003949381.1] [location=complement(3410461..3411465)] [gbkey=CDS]	10	10	10	1	10	10	10	7	4	5	4					7	7	7	7					7	4	5	4					7	7	7	7					7	4	5	4					7	7
lcl|NC_020990.1_prot_WP_003949395.1_2925 [locus_tag=XNR_RS14805] [protein=penicillin-binding protein] [protein_id=WP_003949395.1] [location=complement(3391056..3393371)] [gbkey=CDS]	10	10	10	1	10	10	10	7	0	6	5					5	5	4	7					7	0	6	5					5	5	4	7					7	0	6	5					5	5
lcl|NC_020990.1_prot_WP_003949553.1_2773 [locus_tag=XNR_RS13980] [protein=TerD family protein] [protein_id=WP_003949553.1] [location=complement(3208507..3209082)] [gbkey=CDS]	11	11	10	1	11	11	10	6	1	7	7					6	7	6	7					6	1	7	7					6	7	6	7					6	1	7	7					6	7
lcl|NC_020990.1_prot_WP_003949842.1_2475 [locus_tag=XNR_RS12460] [protein=ATP-grasp domain-containing protein] [protein_id=WP_003949842.1] [location=complement(2888977..2890302)] [gbkey=CDS]	10	10	10	1	10	10	10	0	9	0	0					0	0	0	0					0	9	0	0					0	0	0	0					0	9	0	0					0	0
lcl|NC_020990.1_prot_WP_003949948.1_2371 [locus_tag=XNR_RS11925] [protein=SIS domain-containing protein] [protein_id=WP_003949948.1] [location=2795589..2796512] [gbkey=CDS]	10	10	10	1	10	10	10	0	4	0	0					1	0	1	0					0	4	0	0					1	0	1	0					0	4	0	0					1	0
lcl|NC_020990.1_prot_WP_003950027.1_2288 [locus_tag=XNR_RS11520] [protein=hypothetical protein] [protein_id=WP_003950027.1] [location=complement(2707192..2710425)] [gbkey=CDS]	10	10	10	1	10	10	10	2	4	3	2					4	4	2	1					2	4	3	2					4	4	2	1					2	4	3	2					4	4
lcl|NC_020990.1_prot_WP_003950726.1_1595 [locus_tag=XNR_RS08035] [protein=dipeptidase] [protein_id=WP_003950726.1] [location=complement(1914939..1916342)] [gbkey=CDS]	10	10	10	1	10	10	10	4	3	6	5					5	5	8	8					4	3	6	5					5	5	8	8					4	3	6	5					5	5
lcl|NC_020990.1_prot_WP_003951178.1_1145 [locus_tag=XNR_RS05750] [protein=ABC transporter substrate-binding protein] [protein_id=WP_003951178.1] [location=complement(1393512..1395041)] [gbkey=CDS]	10	10	10	1	10	10	10	4	2	7	9					5	6	4	2					4	2	7	9					5	6	4	2					4	2	7	9					5	6
lcl|NC_020990.1_prot_WP_003951456.1_884 [locus_tag=XNR_RS04415] [protein=sugar phosphotransferase] [protein_id=WP_003951456.1] [location=1053506..1055245] [gbkey=CDS]	10	10	10	1	10	10	10	1	2	3	3					4	3	4	3					1	2	3	3					4	3	4	3					1	2	3	3					4	3
lcl|NC_020990.1_prot_WP_003951588.1_747 [locus_tag=XNR_RS03735] [protein=chlorite dismutase family protein] [protein_id=WP_003951588.1] [location=complement(888276..888992)] [gbkey=CDS]	10	10	10	1	10	10	10	7	6	4	6					6	8	6	6					7	6	4	6					6	8	6	6					7	6	4	6					6	8
lcl|NC_020990.1_prot_WP_003951602.1_733 [locus_tag=XNR_RS03665] [protein=UDP-N-acetylmuramate--L-alanine ligase] [protein_id=WP_003951602.1] [location=complement(873405..874808)] [gbkey=CDS]	11	11	10	1	11	11	10	6	3	5	5					5	3	4	6					6	3	5	5					5	3	4	6					6	3	5	5					5	3
lcl|NC_020990.1_prot_WP_003951792.1_549 [locus_tag=XNR_RS02735] [protein=sugar ABC transporter substrate-binding protein] [protein_id=WP_003951792.1] [location=complement(656543..657547)] [gbkey=CDS]	10	10	10	1	10	10	10	5	4	6	5					7	6	7	6					5	4	6	5					7	6	7	6					5	4	6	5					7	6
lcl|NC_020990.1_prot_WP_003952195.1_150 [locus_tag=XNR_RS00740] [protein=acyl-CoA dehydrogenase] [protein_id=WP_003952195.1] [location=complement(182500..183648)] [gbkey=CDS]	10	10	10	1	10	10	10	0	8	0	0					0	0	0	0					0	8	0	0					0	0	0	0					0	8	0	0					0	0
lcl|NC_020990.1_prot_WP_003952196.1_149 [locus_tag=XNR_RS00735] [protein=enoyl-CoA hydratase/isomerase family protein] [protein_id=WP_003952196.1] [location=complement(181436..182503)] [gbkey=CDS]	10	10	10	1	10	10	10	0	8	0	0					0	0	0	0					0	8	0	0					0	0	0	0					0	8	0	0					0	0
lcl|NC_020990.1_prot_WP_003952263.1_84 [locus_tag=XNR_RS00410] [protein=electron transfer flavoprotein subunit beta/FixA family protein] [protein_id=WP_003952263.1] [location=complement(105648..106433)] [gbkey=CDS]	10	10	10	1	10	10	10	9	8	7	7					7	7	7	7					9	8	7	7					7	7	7	7					9	8	7	7					7	7
lcl|NC_020990.1_prot_WP_003952325.1_28 [gene=pfkB] [locus_tag=XNR_RS00135] [protein=1-phosphofructokinase] [protein_id=WP_003952325.1] [location=43103..44050] [gbkey=CDS]	10	10	10	1	10	10	10	5	1	5	5					7	5	4	6					5	1	5	5					7	5	4	6					5	1	5	5					7	5
lcl|NC_020990.1_prot_WP_003952326.1_27 [locus_tag=XNR_RS00130] [protein=DeoR/GlpR transcriptional regulator] [protein_id=WP_003952326.1] [location=42345..43106] [gbkey=CDS]	10	10	10	1	10	10	10	7	4	5	6					6	8	5	6					7	4	5	6					6	8	5	6					7	4	5	6					6	8
lcl|NC_020990.1_prot_WP_008403696.1_3877 [locus_tag=XNR_RS19575] [protein=2OG-Fe(II) oxygenase] [protein_id=WP_008403696.1] [location=complement(4493874..4494683)] [gbkey=CDS]	10	10	10	1	10	10	10	0	8	1	0					0	0	0	0					0	8	1	0					0	0	0	0					0	8	1	0					0	0
lcl|NC_020990.1_prot_WP_008407955.1_1613 [locus_tag=XNR_RS08125] [protein=hypothetical protein] [protein_id=WP_008407955.1] [location=complement(1944623..1945354)] [gbkey=CDS]	10	10	10	1	10	10	10	6	7	6	5					6	4	5	6					6	7	6	5					6	4	5	6					6	7	6	5					6	4
lcl|NC_020990.1_prot_WP_008410350.1_3809 [locus_tag=XNR_RS19230] [protein=aldehyde dehydrogenase family protein] [protein_id=WP_008410350.1] [location=4413312..4414814] [gbkey=CDS]	10	10	10	1	10	10	10	8	0	8	8					5	5	5	7					8	0	8	8					5	5	5	7					8	0	8	8					5	5
lcl|NC_020990.1_prot_WP_008413445.1_4748 [gene=trpC] [locus_tag=XNR_RS23970] [protein=indole-3-glycerol phosphate synthase TrpC] [protein_id=WP_008413445.1] [location=5501243..5502052] [gbkey=CDS]	10	10	10	1	10	10	10	6	7	7	7					8	7	7	8					6	7	7	7					8	7	7	8					6	7	7	7					8	7
lcl|NC_020990.1_prot_WP_008413844.1_267 [locus_tag=XNR_RS01335] [protein=ABC transporter ATP-binding protein] [protein_id=WP_008413844.1] [location=complement(325603..326400)] [gbkey=CDS]	10	10	10	1	10	10	10	6	8	6	7					6	8	7	7					6	8	6	7					6	8	7	7					6	8	6	7					6	8
lcl|NC_020990.1_prot_WP_010636851.1_4944 [gene=recN] [locus_tag=XNR_RS24970] [protein=DNA repair protein RecN] [protein_id=WP_010636851.1] [location=5724215..5725972] [gbkey=CDS]	10	10	10	1	10	10	10	4	7	5	5					5	7	6	6					4	7	5	5					5	7	6	6					4	7	5	5					5	7
lcl|NC_020990.1_prot_WP_010644563.1_2980 [locus_tag=XNR_RS15075] [protein=Stp1/IreP family PP2C-type Ser/Thr phosphatase] [protein_id=WP_010644563.1] [location=complement(3455681..3457165)] [gbkey=CDS]	10	10	10	1	10	10	10	6	6	7	6					8	9	5	6					6	6	7	6					8	9	5	6					6	6	7	6					8	9
lcl|NC_020990.1_prot_WP_015507569.1_3049 [locus_tag=XNR_RS15420] [protein=hypothetical protein] [protein_id=WP_015507569.1] [location=3533447..3535039] [gbkey=CDS]	10	10	10	1	10	10	10	8	8	9	6					7	8	8	7					8	8	9	6					7	8	8	7					8	8	9	6					7	8
lcl|NC_020990.1_prot_WP_078485248.1_1458 [locus_tag=XNR_RS07335] [protein=homoserine dehydrogenase] [protein_id=WP_078485248.1] [location=complement(1761069..1762361)] [gbkey=CDS]	10	10	10	1	10	10	10	6	4	8	5					7	8	9	7					6	4	8	5					7	8	9	7					6	4	8	5					7	8
lcl|NC_020990.1_prot_WP_003946786.1_5493 [locus_tag=XNR_RS27780] [protein=S-(hydroxymethyl)mycothiol dehydrogenase] [protein_id=WP_003946786.1] [location=6322993..6324078] [gbkey=CDS]	9	9	9	1	9	9	9	3	4	3	5					6	2	4	4					3	4	3	5					6	2	4	4					3	4	3	5					6	2
lcl|NC_020990.1_prot_WP_003946793.1_5486 [locus_tag=XNR_RS27745] [protein=glutamine amidotransferase] [protein_id=WP_003946793.1] [location=complement(6314727..6315458)] [gbkey=CDS]	9	9	9	1	9	9	9	3	6	9	7					7	6	5	6					3	6	9	7					7	6	5	6					3	6	9	7					7	6
lcl|NC_020990.1_prot_WP_003946982.1_5306 [locus_tag=XNR_RS26825] [protein=ATP phosphoribosyltransferase] [protein_id=WP_003946982.1] [location=6117334..6118191] [gbkey=CDS]	9	9	9	1	9	9	9	7	5	8	3					7	8	5	7					7	5	8	3					7	8	5	7					7	5	8	3					7	8
lcl|NC_020990.1_prot_WP_003947034.1_5255 [gene=efp] [locus_tag=XNR_RS26570] [protein=elongation factor P] [protein_id=WP_003947034.1] [location=6063632..6064198] [gbkey=CDS]	9	9	9	1	9	9	9	8	3	7	7					8	9	9	8					8	3	7	7					8	9	9	8					8	3	7	7					8	9
lcl|NC_020990.1_prot_WP_003947235.1_5055 [locus_tag=XNR_RS25530] [protein=M20/M25/M40 family metallo-hydrolase] [protein_id=WP_003947235.1] [location=5847511..5848845] [gbkey=CDS]	9	9	9	1	9	9	9	2	2	5	1					3	2	1	2					2	2	5	1					3	2	1	2					2	2	5	1					3	2
lcl|NC_020990.1_prot_WP_003947355.1_4934 [locus_tag=XNR_RS24905] [protein=sporulation protein] [protein_id=WP_003947355.1] [location=complement(5709384..5710166)] [gbkey=CDS]	9	9	9	1	9	9	9	3	8	5	5					4	5	5	4					3	8	5	5					4	5	5	4					3	8	5	5					4	5
lcl|NC_020990.1_prot_WP_003947394.1_4895 [locus_tag=XNR_RS24710] [protein=SDR family oxidoreductase] [protein_id=WP_003947394.1] [location=complement(5669755..5670510)] [gbkey=CDS]	9	9	9	1	9	9	9	7	6	8	6					6	6	7	6					7	6	8	6					6	6	7	6					7	6	8	6					6	6
lcl|NC_020990.1_prot_WP_003947462.1_4825 [gene=whiA] [locus_tag=XNR_RS24360] [protein=DNA-binding protein WhiA] [protein_id=WP_003947462.1] [location=5596058..5597047] [gbkey=CDS]	9	9	9	1	9	9	9	1	6	1	3					7	3	4	3					1	6	1	3					7	3	4	3					1	6	1	3					7	3
lcl|NC_020990.1_prot_WP_003947510.1_4777 [locus_tag=XNR_RS24120] [protein=response regulator] [protein_id=WP_003947510.1] [location=5539739..5540392] [gbkey=CDS]	10	10	9	1	10	10	9	4	4	5	5					5	6	6	5					4	4	5	5					5	6	6	5					4	4	5	5					5	6
lcl|NC_020990.1_prot_WP_003947541.1_4744 [locus_tag=XNR_RS23950] [protein=anthranilate synthase component I] [protein_id=WP_003947541.1] [location=5497855..5499342] [gbkey=CDS]	9	9	9	1	9	9	9	6	5	5	6					4	4	5	5					6	5	5	6					4	4	5	5					6	5	5	6					4	4
lcl|NC_020990.1_prot_WP_003947652.1_4634 [gene=ctaD] [locus_tag=XNR_RS23400] [protein=cytochrome c oxidase subunit I] [protein_id=WP_003947652.1] [location=5374393..5376129] [gbkey=CDS]	9	9	9	1	9	9	9	6	6	6	5					6	6	8	5					6	6	6	5					6	6	8	5					6	6	6	5					6	6
lcl|NC_020990.1_prot_WP_003948027.1_4264 [gene=obgE] [locus_tag=XNR_RS21525] [protein=GTPase ObgE] [protein_id=WP_003948027.1] [location=4953001..4954446] [gbkey=CDS]	9	9	9	1	9	9	9	4	3	5	4					6	5	7	7					4	3	5	4					6	5	7	7					4	3	5	4					6	5
lcl|NC_020990.1_prot_WP_003948344.1_3952 [gene=hutH] [locus_tag=XNR_RS19945] [protein=histidine ammonia-lyase] [protein_id=WP_003948344.1] [location=4572606..4574141] [gbkey=CDS]	9	9	9	1	9	9	9	0	2	0	0					0	0	0	0					0	2	0	0					0	0	0	0					0	2	0	0					0	0
lcl|NC_020990.1_prot_WP_003948695.1_3601 [locus_tag=XNR_RS18185] [protein=2-oxoacid:ferredoxin oxidoreductase subunit beta] [protein_id=WP_003948695.1] [location=complement(4202387..4203472)] [gbkey=CDS]	9	9	9	1	9	9	9	4	5	6	4					5	6	6	6					4	5	6	4					5	6	6	6					4	5	6	4					5	6
lcl|NC_020990.1_prot_WP_003948777.1_3521 [locus_tag=XNR_RS17780] [protein=WXG100 family type VII secretion target] [protein_id=WP_003948777.1] [location=complement(4112262..4112522)] [gbkey=CDS]	9	9	9	1	9	9	9	4	4	4	5					5	5	4	5					4	4	4	5					5	5	4	5					4	4	4	5					5	5
lcl|NC_020990.1_prot_WP_003948809.1_3491 [locus_tag=XNR_RS17630] [protein=histidine phosphatase family protein] [protein_id=WP_003948809.1] [location=4076267..4076911] [gbkey=CDS]	9	9	9	1	9	9	9	5	2	5	5					6	5	5	3					5	2	5	5					6	5	5	3					5	2	5	5					6	5
lcl|NC_020990.1_prot_WP_003949256.1_3060 [locus_tag=XNR_RS15475] [protein=(Fe-S)-binding protein] [protein_id=WP_003949256.1] [location=3545525..3547810] [gbkey=CDS]	9	9	9	1	9	9	9	5	7	2	2					4	4	4	3					5	7	2	2					4	4	4	3					5	7	2	2					4	4
lcl|NC_020990.1_prot_WP_003949378.1_2942 [locus_tag=XNR_RS14890] [protein=single-stranded DNA-binding protein] [protein_id=WP_003949378.1] [location=complement(3413898..3414404)] [gbkey=CDS]	9	9	9	1	9	9	9	3	2	1	1					4	4	3	2					3	2	1	1					4	4	3	2					3	2	1	1					4	4
lcl|NC_020990.1_prot_WP_003949389.1_2931 [locus_tag=XNR_RS14835] [protein=hypothetical protein] [protein_id=WP_003949389.1] [location=3399781..3402144] [gbkey=CDS]	9	9	9	1	9	9	9	2	2	2	3					2	2	2	3					2	2	2	3					2	2	2	3					2	2	2	3					2	2
lcl|NC_020990.1_prot_WP_003949628.1_2695 [locus_tag=XNR_RS13565] [protein=GatB/YqeY domain-containing protein] [protein_id=WP_003949628.1] [location=complement(3115460..3115924)] [gbkey=CDS]	9	9	9	1	9	9	9	3	4	4	2					3	4	4	5					3	4	4	2					3	4	4	5					3	4	4	2					3	4
lcl|NC_020990.1_prot_WP_003949728.1_2598 [locus_tag=XNR_RS13080] [protein=peptidylprolyl isomerase] [protein_id=WP_003949728.1] [location=3003814..3004329] [gbkey=CDS]	9	9	9	1	9	9	9	3	3	4	3					4	5	4	6					3	3	4	3					4	5	4	6					3	3	4	3					4	5
lcl|NC_020990.1_prot_WP_003950198.1_2124 [locus_tag=XNR_RS10715] [protein=thiolase family protein] [protein_id=WP_003950198.1] [location=2533108..2534319] [gbkey=CDS]	9	9	9	1	9	9	9	0	8	0	0					0	0	0	0					0	8	0	0					0	0	0	0					0	8	0	0					0	0
lcl|NC_020990.1_prot_WP_003950288.1_2032 [locus_tag=XNR_RS10250] [protein=50S ribosomal protein L25/general stress protein Ctc] [protein_id=WP_003950288.1] [location=2431894..2432484] [gbkey=CDS]	9	9	9	1	9	9	9	8	4	6	7					7	6	8	8					8	4	6	7					7	6	8	8					8	4	6	7					7	6
lcl|NC_020990.1_prot_WP_003950367.1_1954 [locus_tag=XNR_RS09855] [protein=acetyl-CoA C-acetyltransferase] [protein_id=WP_003950367.1] [location=2343867..2345087] [gbkey=CDS]	9	9	9	1	9	9	9	3	7	3	2					7	6	4	2					3	7	3	2					7	6	4	2					3	7	3	2					7	6
lcl|NC_020990.1_prot_WP_003950455.1_1865 [locus_tag=XNR_RS09390] [protein=response regulator transcription factor] [protein_id=WP_003950455.1] [location=complement(2236621..2237298)] [gbkey=CDS]	9	9	9	1	9	9	9	3	4	5	4					6	5	4	5					3	4	5	4					6	5	4	5					3	4	5	4					6	5
lcl|NC_020990.1_prot_WP_003950489.1_1830 [gene=ftsE] [locus_tag=XNR_RS09220] [protein=cell division ATP-binding protein FtsE] [protein_id=WP_003950489.1] [location=complement(2181910..2182599)] [gbkey=CDS]	9	9	9	1	9	9	9	3	4	5	4					6	6	7	5					3	4	5	4					6	6	7	5					3	4	5	4					6	6
lcl|NC_020990.1_prot_WP_003950670.1_1649 [gene=dapC] [locus_tag=XNR_RS08295] [protein=succinyldiaminopimelate transaminase] [protein_id=WP_003950670.1] [location=complement(1978149..1979270)] [gbkey=CDS]	9	9	9	1	9	9	9	4	6	6	6					6	6	5	6					4	6	6	6					6	6	5	6					4	6	6	6					6	6
lcl|NC_020990.1_prot_WP_003950906.1_1418 [gene=mce] [locus_tag=XNR_RS07135] [protein=methylmalonyl-CoA epimerase] [protein_id=WP_003950906.1] [location=1714786..1715226] [gbkey=CDS]	9	9	9	1	9	9	9	1	4	1	1					1	1	1	1					1	4	1	1					1	1	1	1					1	4	1	1					1	1
lcl|NC_020990.1_prot_WP_003950936.1_1389 [gene=pyk] [locus_tag=XNR_RS06985] [protein=pyruvate kinase] [protein_id=WP_003950936.1] [location=1687105..1688529] [gbkey=CDS]	9	9	9	1	9	9	9	5	6	4	4					5	4	3	3					5	6	4	4					5	4	3	3					5	6	4	4					5	4
lcl|NC_020990.1_prot_WP_003951084.1_1241 [gene=leuC] [locus_tag=XNR_RS06230] [protein=3-isopropylmalate dehydratase large subunit] [protein_id=WP_003951084.1] [location=complement(1506176..1507594)] [gbkey=CDS]	9	9	9	1	9	9	9	6	0	6	6					5	4	3	3					6	0	6	6					5	4	3	3					6	0	6	6					5	4
lcl|NC_020990.1_prot_WP_003951186.1_1135 [gene=rimP] [locus_tag=XNR_RS05700] [protein=ribosome maturation factor RimP] [protein_id=WP_003951186.1] [location=complement(1384055..1384579)] [gbkey=CDS]	9	9	9	1	9	9	9	6	4	8	5					8	4	4	6					6	4	8	5					8	4	4	6					6	4	8	5					8	4
lcl|NC_020990.1_prot_WP_003951187.1_1134 [gene=nusA] [locus_tag=XNR_RS05695] [protein=transcription termination/antitermination protein NusA] [protein_id=WP_003951187.1] [location=complement(1382976..1384052)] [gbkey=CDS]	9	9	9	1	9	9	9	6	5	6	5					9	6	4	5					6	5	6	5					9	6	4	5					6	5	6	5					9	6
lcl|NC_020990.1_prot_WP_003951205.1_1118 [gene=rpsO] [locus_tag=XNR_RS05610] [protein=30S ribosomal protein S15] [protein_id=WP_003951205.1] [location=complement(1358111..1358398)] [gbkey=CDS]	9	9	9	1	9	9	9	7	4	6	4					5	8	5	7					7	4	6	4					5	8	5	7					7	4	6	4					5	8
lcl|NC_020990.1_prot_WP_003951342.1_996 [locus_tag=XNR_RS04970] [protein=DUF3710 domain-containing protein] [protein_id=WP_003951342.1] [location=complement(1198734..1199498)] [gbkey=CDS]	9	9	9	1	9	9	9	6	5	5	5					6	6	4	4					6	5	5	5					6	6	4	4					6	5	5	5					6	6
lcl|NC_020990.1_prot_WP_003951558.1_775 [locus_tag=XNR_RS03870] [protein=UDP-N-acetylglucosamine 1-carboxyvinyltransferase] [protein_id=WP_003951558.1] [location=923125..924654] [gbkey=CDS]	9	9	9	1	9	9	9	1	1	1	2					1	1	2	1					1	1	1	2					1	1	2	1					1	1	1	2					1	1
lcl|NC_020990.1_prot_WP_003951894.1_454 [locus_tag=XNR_RS02255] [protein=CoA ester lyase] [protein_id=WP_003951894.1] [location=547007..547969] [gbkey=CDS]	9	9	9	1	9	9	9	3	5	2	3					5	5	4	6					3	5	2	3					5	5	4	6					3	5	2	3					5	5
lcl|NC_020990.1_prot_WP_008405683.1_4316 [locus_tag=XNR_RS21800] [protein=PhoH family protein] [protein_id=WP_008405683.1] [location=5019400..5020338] [gbkey=CDS]	9	9	9	1	9	9	9	6	6	6	5					7	6	5	7					6	6	6	5					7	6	5	7					6	6	6	5					7	6
lcl|NC_020990.1_prot_WP_008410177.1_1110 [gene=dapA] [locus_tag=XNR_RS05570] [protein=4-hydroxy-tetrahydrodipicolinate synthase] [protein_id=WP_008410177.1] [location=complement(1349840..1350763)] [gbkey=CDS]	9	9	9	1	9	9	9	6	7	6	6					5	7	6	4					6	7	6	6					5	7	6	4					6	7	6	6					5	7
lcl|NC_020990.1_prot_WP_008411828.1_1732 [locus_tag=XNR_RS08720] [protein=ParB/RepB/Spo0J family partition protein] [protein_id=WP_008411828.1] [location=complement(2078960..2080366)] [gbkey=CDS]	9	9	9	1	9	9	9	4	4	4	4					7	5	4	4					4	4	4	4					7	5	4	4					4	4	4	4					7	5
lcl|NC_020990.1_prot_WP_008414403.1_2847 [locus_tag=XNR_RS14420] [protein=PDZ domain-containing protein] [protein_id=WP_008414403.1] [location=complement(3304516..3305922)] [gbkey=CDS]	9	9	9	1	9	9	9	2	5	2	2					1	3	3	2					2	5	2	2					1	3	3	2					2	5	2	2					1	3
lcl|NC_020990.1_prot_WP_015507042.1_1257 [locus_tag=XNR_RS06330] [protein=ATP/GTP-binding protein] [protein_id=WP_015507042.1] [location=1524635..1525216] [gbkey=CDS];lcl|NC_020990.1_prot_WP_008417513.1_1252 [locus_tag=XNR_RS06310] [protein=ATP-binding pro	9;9	9;9	9;9	2	9	9	9	6	3	6	5					7	6	6	6					6	3	6	5					7	6	6	6					6	3	6	5					7	6
lcl|NC_020990.1_prot_WP_010637874.1_4258 [locus_tag=XNR_RS21495] [protein=TIGR03960 family B12-binding radical SAM protein] [protein_id=WP_010637874.1] [location=4943224..4945170] [gbkey=CDS]	9	9	9	1	9	9	9	5	0	5	5					7	5	6	7					5	0	5	5					7	5	6	7					5	0	5	5					7	5
lcl|NC_020990.1_prot_WP_015506712.1_147 [locus_tag=XNR_RS00725] [protein=enoyl-CoA hydratase] [protein_id=WP_015506712.1] [location=complement(179743..180546)] [gbkey=CDS]	9	9	9	1	9	9	9	0	6	0	0					0	0	0	0					0	6	0	0					0	0	0	0					0	6	0	0					0	0
lcl|NC_020990.1_prot_WP_015506802.1_437 [locus_tag=XNR_RS02170] [protein=S9 family peptidase] [protein_id=WP_015506802.1] [location=complement(523806..525785)] [gbkey=CDS]	9	9	9	1	9	9	9	1	4	1	0					0	1	1	0					1	4	1	0					0	1	1	0					1	4	1	0					0	1
lcl|NC_020990.1_prot_WP_015506888.1_728 [gene=treZ] [locus_tag=XNR_RS03625] [protein=malto-oligosyltrehalose trehalohydrolase] [protein_id=WP_015506888.1] [location=861216..862982] [gbkey=CDS]	9	9	9	1	9	9	9	0	5	0	0					0	0	0	0					0	5	0	0					0	0	0	0					0	5	0	0					0	0
lcl|NC_020990.1_prot_WP_015506913.1_803 [locus_tag=XNR_RS04010] [protein=sensor histidine kinase] [protein_id=WP_015506913.1] [location=complement(955067..956584)] [gbkey=CDS]	9	9	9	1	9	9	9	2	9	4	4					1	1	0	2					2	9	4	4					1	1	0	2					2	9	4	4					1	1
lcl|NC_020990.1_prot_WP_015507026.1_1180 [locus_tag=XNR_RS05930] [protein=thiamine ABC transporter substrate-binding protein] [protein_id=WP_015507026.1] [location=complement(1440265..1441347)] [gbkey=CDS]	9	9	9	1	9	9	9	2	1	1	2					3	4	2	1					2	1	1	2					3	4	2	1					2	1	1	2					3	4
lcl|NC_020990.1_prot_WP_015507198.1_1836 [locus_tag=XNR_RS09250] [protein=FHA domain-containing protein] [protein_id=WP_015507198.1] [location=2190116..2193079] [gbkey=CDS]	9	9	9	1	9	9	9	3	1	2	2					1	2	3	2					3	1	2	2					1	2	3	2					3	1	2	2					1	2
lcl|NC_020990.1_prot_WP_015507279.1_2071 [locus_tag=XNR_RS10445] [protein=MMPL family transporter] [protein_id=WP_015507279.1] [location=complement(2477416..2479677)] [gbkey=CDS]	9	9	9	1	9	9	9	6	2	5	3					4	4	5	4					6	2	5	3					4	4	5	4					6	2	5	3					4	4
lcl|NC_020990.1_prot_WP_015507337.1_2257 [locus_tag=XNR_RS11365] [protein=cytochrome P450] [protein_id=WP_015507337.1] [location=2675503..2676849] [gbkey=CDS]	9	9	9	1	9	9	9	3	4	3	3					5	5	5	4					3	4	3	3					5	5	5	4					3	4	3	3					5	5
lcl|NC_020990.1_prot_WP_015507661.1_3385 [locus_tag=XNR_RS17095] [protein=non-ribosomal peptide synthetase] [protein_id=WP_015507661.1] [location=complement(3897105..3909449)] [gbkey=CDS]	9	9	9	1	9	9	9	0	0	0	0					0	0	0	0					0	0	0	0					0	0	0	0					0	0	0	0					0	0
lcl|NC_020990.1_prot_WP_015507732.1_3740 [locus_tag=XNR_RS18885] [protein=serine/threonine protein kinase] [protein_id=WP_015507732.1] [location=4333107..4335047] [gbkey=CDS]	9	9	9	1	9	9	9	2	2	6	4					5	5	4	3					2	2	6	4					5	5	4	3					2	2	6	4					5	5
lcl|NC_020990.1_prot_WP_015507891.1_4236 [locus_tag=XNR_RS21370] [protein=ribose-5-phosphate isomerase] [protein_id=WP_015507891.1] [location=4915578..4916069] [gbkey=CDS]	9	9	9	1	9	9	9	6	4	7	7					6	7	7	7					6	4	7	7					6	7	7	7					6	4	7	7					6	7
lcl|NC_020990.1_prot_WP_015508072.1_4878 [locus_tag=XNR_RS24625] [protein=cobyric acid synthase] [protein_id=WP_015508072.1] [location=complement(5653205..5654773)] [gbkey=CDS]	9	9	9	1	9	9	9	0	4	2	3					3	0	1	2					0	4	2	3					3	0	1	2					0	4	2	3					3	0
lcl|NC_020990.1_prot_WP_015508163.1_5231 [gene=yajC] [locus_tag=XNR_RS26450] [protein=preprotein translocase subunit YajC] [protein_id=WP_015508163.1] [location=6036166..6036621] [gbkey=CDS]	9	9	9	1	9	9	9	8	7	8	8					7	7	7	8					8	7	8	8					7	7	7	8					8	7	8	8					7	7
lcl|NC_020990.1_prot_WP_015508171.1_5269 [gene=coaBC] [locus_tag=XNR_RS26640] [protein=bifunctional phosphopantothenoylcysteine decarboxylase/phosphopantothenate--cysteine ligase CoaBC] [protein_id=WP_015508171.1] [location=6077595..6078842] [gbkey=CDS]	9	9	9	1	9	9	9	3	1	3	1					6	4	2	5					3	1	3	1					6	4	2	5					3	1	3	1					6	4
lcl|NC_020990.1_prot_WP_015508225.1_5434 [locus_tag=XNR_RS27480] [protein=hypothetical protein] [protein_id=WP_015508225.1] [location=6258972..6260228] [gbkey=CDS]	9	9	9	1	9	9	9	4	3	6	6					5	5	4	5					4	3	6	6					5	5	4	5					4	3	6	6					5	5
lcl|NC_020990.1_prot_WP_030769295.1_504 [locus_tag=XNR_RS02510] [protein=alpha/beta fold hydrolase] [protein_id=WP_030769295.1] [location=complement(598036..599319)] [gbkey=CDS]	9	9	9	1	9	9	9	4	4	2	1					2	5	5	5					4	4	2	1					2	5	5	5					4	4	2	1					2	5
lcl|NC_020990.1_prot_WP_031176722.1_341 [locus_tag=XNR_RS01690] [protein=VWA domain-containing protein] [protein_id=WP_031176722.1] [location=415067..416365] [gbkey=CDS]	9	9	9	1	9	9	9	3	4	4	5					4	5	5	4					3	4	4	5					4	5	5	4					3	4	4	5					4	5
lcl|NC_020990.1_prot_WP_044474758.1_400 [locus_tag=XNR_RS01990] [protein=aldo/keto reductase] [protein_id=WP_044474758.1] [location=486129..486920] [gbkey=CDS]	9	9	9	1	9	9	9	7	2	3	7					8	7	7	7					7	2	3	7					8	7	7	7					7	2	3	7					8	7
lcl|NC_020990.1_prot_WP_050777404.1_4428 [locus_tag=XNR_RS22380] [protein=serine hydrolase] [protein_id=WP_050777404.1] [location=complement(5134431..5135273)] [gbkey=CDS]	9	9	9	1	9	9	9	7	6	6	4					6	5	5	5					7	6	6	4					6	5	5	5					7	6	6	4					6	5
lcl|NC_020990.1_prot_WP_075987617.1_5353 [locus_tag=XNR_RS30170] [protein=FHA domain-containing protein] [protein_id=WP_075987617.1] [location=6177074..6177994] [gbkey=CDS]	9	9	9	1	9	9	9	4	5	6	5					3	5	4	4					4	5	6	5					3	5	4	4					4	5	6	5					3	5
lcl|NC_020990.1_prot_WP_086014575.1_2843 [locus_tag=XNR_RS14395] [protein=long-chain fatty acid--CoA ligase] [protein_id=WP_086014575.1] [location=complement(3299901..3301538)] [gbkey=CDS]	9	9	9	1	9	9	9	0	8	1	1					0	0	0	1					0	8	1	1					0	0	0	1					0	8	1	1					0	0
lcl|NC_020990.1_prot_WP_003946767.1_5512 [locus_tag=XNR_RS27875] [protein=response regulator] [protein_id=WP_003946767.1] [location=6344492..6344935] [gbkey=CDS]	8	8	8	1	8	8	8	4	5	3	4					3	6	4	5					4	5	3	4					3	6	4	5					4	5	3	4					3	6
lcl|NC_020990.1_prot_WP_003946770.1_5509 [locus_tag=XNR_RS27860] [protein=precorrin-6A synthase (deacetylating)] [protein_id=WP_003946770.1] [location=complement(6340534..6341301)] [gbkey=CDS]	8	8	8	1	8	8	8	5	2	4	4					7	4	4	4					5	2	4	4					7	4	4	4					5	2	4	4					7	4
lcl|NC_020990.1_prot_WP_003946941.1_5344 [locus_tag=XNR_RS27015] [protein=acetoacetate--CoA ligase] [protein_id=WP_003946941.1] [location=6160451..6162433] [gbkey=CDS]	8	8	8	1	8	8	8	1	4	2	1					2	2	3	1					1	4	2	1					2	2	3	1					1	4	2	1					2	2
lcl|NC_020990.1_prot_WP_003947032.1_5257 [gene=bldD] [locus_tag=XNR_RS26580] [protein=transcriptional regulator BldD] [protein_id=WP_003947032.1] [location=complement(6064782..6065282)] [gbkey=CDS]	8	8	8	1	8	8	8	5	3	3	4					3	3	6	6					5	3	3	4					3	3	6	6					5	3	3	4					3	3
lcl|NC_020990.1_prot_WP_003947051.1_5238 [locus_tag=XNR_RS26485] [protein=peptidylprolyl isomerase] [protein_id=WP_003947051.1] [location=complement(6044969..6045799)] [gbkey=CDS]	8	8	8	1	8	8	8	4	5	5	5					6	5	4	6					4	5	5	5					6	5	4	6					4	5	5	5					6	5
lcl|NC_020990.1_prot_WP_003947351.1_4937 [locus_tag=XNR_RS24935] [protein=tetratricopeptide repeat protein] [protein_id=WP_003947351.1] [location=5718164..5718979] [gbkey=CDS]	8	8	8	1	8	8	8	4	1	5	5					6	5	6	4					4	1	5	5					6	5	6	4					4	1	5	5					6	5
lcl|NC_020990.1_prot_WP_003947424.1_4864 [locus_tag=XNR_RS24555] [protein=alkene reductase] [protein_id=WP_003947424.1] [location=5638211..5639272] [gbkey=CDS]	8	8	8	1	8	8	8	3	3	4	4					5	4	4	6					3	3	4	4					5	4	4	6					3	3	4	4					5	4
lcl|NC_020990.1_prot_WP_003947509.1_4778 [locus_tag=XNR_RS24125] [protein=ABC transporter ATP-binding protein] [protein_id=WP_003947509.1] [location=complement(5540466..5541182)] [gbkey=CDS]	8	8	8	1	8	8	8	0	5	1	1					0	0	0	0					0	5	1	1					0	0	0	0					0	5	1	1					0	0
lcl|NC_020990.1_prot_WP_003947543.1_4741 [locus_tag=XNR_RS23935] [protein=TIGR03085 family protein] [protein_id=WP_003947543.1] [location=complement(5496121..5496756)] [gbkey=CDS]	8	8	8	1	8	8	8	2	5	3	2					3	2	2	3					2	5	3	2					3	2	2	3					2	5	3	2					3	2
lcl|NC_020990.1_prot_WP_003947563.1_4722 [locus_tag=XNR_RS23835] [protein=thioredoxin domain-containing protein] [protein_id=WP_003947563.1] [location=complement(5474490..5475308)] [gbkey=CDS]	8	8	8	1	8	8	8	2	6	4	4					4	3	5	2					2	6	4	4					4	3	5	2					2	6	4	4					4	3
lcl|NC_020990.1_prot_WP_003947647.1_4639 [locus_tag=XNR_RS23425] [protein=c-type cytochrome] [protein_id=WP_003947647.1] [location=5379445..5380254] [gbkey=CDS]	8	8	8	1	8	8	8	5	5	6	5					6	6	5	6					5	5	6	5					6	6	5	6					5	5	6	5					6	6
lcl|NC_020990.1_prot_WP_003947661.1_4625 [locus_tag=XNR_RS23355] [protein=efflux RND transporter permease subunit] [protein_id=WP_003947661.1] [location=5361548..5364745] [gbkey=CDS]	8	8	8	1	8	8	8	1	5	3	3					4	4	3	5					1	5	3	3					4	4	3	5					1	5	3	3					4	4
lcl|NC_020990.1_prot_WP_003947707.1_4578 [locus_tag=XNR_RS23120] [protein=precorrin-8X methylmutase] [protein_id=WP_003947707.1] [location=5308734..5309360] [gbkey=CDS]	8	8	8	1	8	8	8	4	0	6	6					7	5	5	5					4	0	6	6					7	5	5	5					4	0	6	6					7	5
lcl|NC_020990.1_prot_WP_003947750.1_4536 [locus_tag=XNR_RS22915] [protein=NAD+ synthase] [protein_id=WP_003947750.1] [location=complement(5251168..5252925)] [gbkey=CDS]	8	8	8	1	8	8	8	4	3	4	4					6	3	3	4					4	3	4	4					6	3	3	4					4	3	4	4					6	3
lcl|NC_020990.1_prot_WP_003947756.1_4530 [gene=npdG] [locus_tag=XNR_RS22885] [protein=NADPH-dependent F420 reductase] [protein_id=WP_003947756.1] [location=5245941..5246657] [gbkey=CDS]	8	8	8	1	8	8	8	6	4	5	5					5	5	4	6					6	4	5	5					5	5	4	6					6	4	5	5					5	5
lcl|NC_020990.1_prot_WP_003947849.1_4441 [locus_tag=XNR_RS22440] [protein=peroxiredoxin] [protein_id=WP_003947849.1] [location=5150027..5150485] [gbkey=CDS]	8	8	8	1	8	8	8	6	7	6	7					6	6	5	6					6	7	6	7					6	6	5	6					6	7	6	7					6	6
lcl|NC_020990.1_prot_WP_003948255.1_4043 [locus_tag=XNR_RS20400] [protein=alkyl hydroperoxide reductase] [protein_id=WP_003948255.1] [location=4674210..4674746] [gbkey=CDS]	8	8	8	1	8	8	8	5	3	4	6					5	6	5	6					5	3	4	6					5	6	5	6					5	3	4	6					5	6
lcl|NC_020990.1_prot_WP_003948346.1_3950 [locus_tag=XNR_RS19935] [protein=enoyl-CoA hydratase] [protein_id=WP_003948346.1] [location=4570143..4570931] [gbkey=CDS]	8	8	8	1	8	8	8	4	7	3	3					5	2	1	2					4	7	3	3					5	2	1	2					4	7	3	3					5	2
lcl|NC_020990.1_prot_WP_003948349.1_3947 [locus_tag=XNR_RS19920] [protein=acyl-CoA carboxylase subunit beta] [protein_id=WP_003948349.1] [location=complement(4565729..4567336)] [gbkey=CDS]	8	8	8	1	8	8	8	2	5	4	3					3	5	5	4					2	5	4	3					3	5	5	4					2	5	4	3					3	5
lcl|NC_020990.1_prot_WP_003948408.1_3889 [locus_tag=XNR_RS19635] [protein=amidohydrolase] [protein_id=WP_003948408.1] [location=4508203..4509471] [gbkey=CDS]	8	8	8	1	8	8	8	2	3	2	1					3	3	3	3					2	3	2	1					3	3	3	3					2	3	2	1					3	3
lcl|NC_020990.1_prot_WP_003948424.1_3873 [locus_tag=XNR_RS19555] [protein=ATP-grasp domain-containing protein] [protein_id=WP_003948424.1] [location=complement(4486019..4487296)] [gbkey=CDS]	8	8	8	1	8	8	8	0	5	0	0					0	0	0	0					0	5	0	0					0	0	0	0					0	5	0	0					0	0
lcl|NC_020990.1_prot_WP_003948633.1_3664 [gene=rplN] [locus_tag=XNR_RS18525] [protein=50S ribosomal protein L14] [protein_id=WP_003948633.1] [location=4268864..4269232] [gbkey=CDS]	8	8	8	1	8	8	8	7	3	7	6					7	6	6	7					7	3	7	6					7	6	6	7					7	3	7	6					7	6
lcl|NC_020990.1_prot_WP_003948723.1_3575 [gene=recQ] [locus_tag=XNR_RS18050] [protein=DNA helicase RecQ] [protein_id=WP_003948723.1] [location=4170140..4172221] [gbkey=CDS]	8	8	8	1	8	8	8	3	3	2	4					2	1	3	2					3	3	2	4					2	1	3	2					3	3	2	4					2	1
lcl|NC_020990.1_prot_WP_003948732.1_3566 [gene=nuoF] [locus_tag=XNR_RS18005] [protein=NADH-quinone oxidoreductase subunit NuoF] [protein_id=WP_003948732.1] [location=4157532..4158881] [gbkey=CDS]	8	8	8	1	8	8	8	0	5	0	0					0	0	0	0					0	5	0	0					0	0	0	0					0	5	0	0					0	0
lcl|NC_020990.1_prot_WP_003949174.1_3139 [locus_tag=XNR_RS15875] [protein=DUF3151 domain-containing protein] [protein_id=WP_003949174.1] [location=3649543..3649956] [gbkey=CDS]	8	8	8	1	8	8	8	5	3	3	4					4	4	5	4					5	3	3	4					4	4	5	4					5	3	3	4					4	4
lcl|NC_020990.1_prot_WP_003949192.1_3120 [locus_tag=XNR_RS15780] [protein=YbjN domain-containing protein] [protein_id=WP_003949192.1] [location=3630770..3631297] [gbkey=CDS]	8	8	8	1	8	8	8	4	5	5	4					6	6	4	4					4	5	5	4					6	6	4	4					4	5	5	4					6	6
lcl|NC_020990.1_prot_WP_003949202.1_3111 [gene=grpE] [locus_tag=XNR_RS15735] [protein=nucleotide exchange factor GrpE] [protein_id=WP_003949202.1] [location=3621558..3622247] [gbkey=CDS]	8	8	8	1	8	8	8	5	4	5	6					5	5	5	4					5	4	5	6					5	5	5	4					5	4	5	6					5	5
lcl|NC_020990.1_prot_WP_003949247.1_3068 [locus_tag=XNR_RS15515] [protein=phosphoribosyltransferase] [protein_id=WP_003949247.1] [location=complement(3556549..3557046)] [gbkey=CDS]	8	8	8	1	8	8	8	4	6	6	3					6	6	3	4					4	6	6	3					6	6	3	4					4	6	6	3					6	6
lcl|NC_020990.1_prot_WP_003949323.1_2994 [locus_tag=XNR_RS15150] [protein=alpha-ketoacid dehydrogenase subunit beta] [protein_id=WP_003949323.1] [location=3470288..3471337] [gbkey=CDS]	8	8	8	1	8	8	8	0	3	0	0					0	0	0	0					0	3	0	0					0	0	0	0					0	3	0	0					0	0
lcl|NC_020990.1_prot_WP_003949340.1_2978 [locus_tag=XNR_RS15065] [protein=penicillin-binding protein 2] [protein_id=WP_003949340.1] [location=complement(3452773..3454233)] [gbkey=CDS]	8	8	8	1	8	8	8	3	4	5	4					5	6	2	4					3	4	5	4					5	6	2	4					3	4	5	4					5	6
lcl|NC_020990.1_prot_WP_003949349.1_2969 [locus_tag=XNR_RS15020] [protein=peptidylprolyl isomerase] [protein_id=WP_003949349.1] [location=3444256..3444789] [gbkey=CDS]	8	8	8	1	8	8	8	5	6	4	5					6	5	4	3					5	6	4	5					6	5	4	3					5	6	4	5					6	5
lcl|NC_020990.1_prot_WP_003949377.1_2943 [gene=yidC] [locus_tag=XNR_RS14895] [protein=membrane protein insertase YidC] [protein_id=WP_003949377.1] [location=complement(3414418..3415713)] [gbkey=CDS]	8	8	8	1	8	8	8	3	2	5	3					5	6	5	4					3	2	5	3					5	6	5	4					3	2	5	3					5	6
lcl|NC_020990.1_prot_WP_003949390.1_2930 [locus_tag=XNR_RS14830] [protein=CCA tRNA nucleotidyltransferase] [protein_id=WP_003949390.1] [location=complement(3398136..3399602)] [gbkey=CDS]	8	8	8	1	8	8	8	5	5	6	4					6	5	8	6					5	5	6	4					6	5	8	6					5	5	6	4					6	5
lcl|NC_020990.1_prot_WP_003949662.1_2663 [locus_tag=XNR_RS13400] [protein=hypothetical protein] [protein_id=WP_003949662.1] [location=complement(3077082..3077657)] [gbkey=CDS]	8	8	8	1	8	8	8	7	6	7	7					6	5	7	6					7	6	7	7					6	5	7	6					7	6	7	7					6	5
lcl|NC_020990.1_prot_WP_003949760.1_2565 [locus_tag=XNR_RS12915] [protein=NAD(P)-binding protein] [protein_id=WP_003949760.1] [location=complement(2970714..2972015)] [gbkey=CDS]	8	8	8	1	8	8	8	0	0	0	0					1	0	0	0					0	0	0	0					1	0	0	0					0	0	0	0					1	0
lcl|NC_020990.1_prot_WP_003950331.1_1988 [gene=mfd] [locus_tag=XNR_RS10025] [protein=transcription-repair coupling factor] [protein_id=WP_003950331.1] [location=complement(2377549..2381082)] [gbkey=CDS]	8	8	8	1	8	8	8	3	2	1	2					4	3	1	3					3	2	1	2					4	3	1	3					3	2	1	2					4	3
lcl|NC_020990.1_prot_WP_003950352.1_1968 [locus_tag=XNR_RS09930] [protein=Ppx/GppA family phosphatase] [protein_id=WP_003950352.1] [location=complement(2359606..2360562)] [gbkey=CDS]	8	8	8	1	8	8	8	6	5	7	5					6	4	7	5					6	5	7	5					6	4	7	5					6	5	7	5					6	4
lcl|NC_020990.1_prot_WP_003950359.1_1962 [locus_tag=XNR_RS09900] [protein=ABC transporter ATP-binding protein] [protein_id=WP_003950359.1] [location=2351680..2352453] [gbkey=CDS]	8	8	8	1	8	8	8	2	1	2	3					3	5	5	3					2	1	2	3					3	5	5	3					2	1	2	3					3	5
lcl|NC_020990.1_prot_WP_003950383.1_1937 [locus_tag=XNR_RS09770] [protein=allantoate amidohydrolase] [protein_id=WP_003950383.1] [location=complement(2324747..2326027)] [gbkey=CDS]	8	8	8	1	8	8	8	0	1	0	0					0	0	0	0					0	1	0	0					0	0	0	0					0	1	0	0					0	0
lcl|NC_020990.1_prot_WP_003950483.1_1835 [locus_tag=XNR_RS09245] [protein=serine/threonine protein kinase] [protein_id=WP_003950483.1] [location=complement(2187587..2189257)] [gbkey=CDS]	8	8	8	1	8	8	8	6	6	5	5					5	5	5	5					6	6	5	5					5	5	5	5					6	6	5	5					5	5
lcl|NC_020990.1_prot_WP_003950510.1_1811 [locus_tag=XNR_RS09125] [protein=DUF3039 domain-containing protein] [protein_id=WP_003950510.1] [location=complement(2159152..2159445)] [gbkey=CDS]	8	8	8	1	8	8	8	2	2	2	1					6	5	6	6					2	2	2	1					6	5	6	6					2	2	2	1					6	5
lcl|NC_020990.1_prot_WP_003950564.1_1757 [locus_tag=XNR_RS08850] [protein=cysteine synthase] [protein_id=WP_003950564.1] [location=complement(2104072..2105022)] [gbkey=CDS]	8	8	8	1	8	8	8	5	3	7	5					8	6	5	5					5	3	7	5					8	6	5	5					5	3	7	5					8	6
lcl|NC_020990.1_prot_WP_003950655.1_1665 [locus_tag=XNR_RS08380] [protein=S9 family peptidase] [protein_id=WP_003950655.1] [location=1997430..1999571] [gbkey=CDS]	8	8	8	1	8	8	8	4	3	4	4					5	3	3	5					4	3	4	4					5	3	3	5					4	3	4	4					5	3
lcl|NC_020990.1_prot_WP_003950692.1_1628 [locus_tag=XNR_RS08195] [protein=Mrp/NBP35 family ATP-binding protein] [protein_id=WP_003950692.1] [location=1960203..1961339] [gbkey=CDS]	8	8	8	1	8	8	8	3	6	5	1					6	3	3	3					3	6	5	1					6	3	3	3					3	6	5	1					6	3
lcl|NC_020990.1_prot_WP_003950709.1_1611 [locus_tag=XNR_RS08115] [protein=DUF3107 domain-containing protein] [protein_id=WP_003950709.1] [location=1943752..1944039] [gbkey=CDS]	8	8	8	1	8	8	8	3	4	1	3					4	1	1	3					3	4	1	3					4	1	1	3					3	4	1	3					4	1
lcl|NC_020990.1_prot_WP_003950770.1_1552 [locus_tag=XNR_RS07810] [protein=sugar ABC transporter substrate-binding protein] [protein_id=WP_003950770.1] [location=complement(1864385..1865683)] [gbkey=CDS]	8	8	8	1	8	8	8	1	6	4	2					6	5	5	6					1	6	4	2					6	5	5	6					1	6	4	2					6	5
lcl|NC_020990.1_prot_WP_003950802.1_1520 [locus_tag=XNR_RS07650] [protein=amino acid ABC transporter ATP-binding protein] [protein_id=WP_003950802.1] [location=1836067..1836828] [gbkey=CDS]	8	8	8	1	8	8	8	2	6	3	3					2	3	2	3					2	6	3	3					2	3	2	3					2	6	3	3					2	3
lcl|NC_020990.1_prot_WP_003950805.1_1517 [locus_tag=XNR_RS07635] [protein=NADP-dependent malic enzyme] [protein_id=WP_003950805.1] [location=complement(1832387..1833610)] [gbkey=CDS]	8	8	8	1	8	8	8	4	4	7	5					7	6	6	5					4	4	7	5					7	6	6	5					4	4	7	5					7	6
lcl|NC_020990.1_prot_WP_003950896.1_1427 [locus_tag=XNR_RS07180] [protein=hypothetical protein] [protein_id=WP_003950896.1] [location=complement(1726370..1726762)] [gbkey=CDS]	8	8	8	1	8	8	8	0	6	1	0					1	0	1	1					0	6	1	0					1	0	1	1					0	6	1	0					1	0
lcl|NC_020990.1_prot_WP_003951027.1_1301 [locus_tag=XNR_RS06545] [protein=acetolactate synthase large subunit] [protein_id=WP_003951027.1] [location=complement(1571509..1573356)] [gbkey=CDS]	8	8	8	1	8	8	8	3	5	4	3					5	3	3	3					3	5	4	3					5	3	3	3					3	5	4	3					5	3
lcl|NC_020990.1_prot_WP_003951139.1_1184 [locus_tag=XNR_RS05950] [protein=UMP kinase] [protein_id=WP_003951139.1] [location=complement(1445011..1445775)] [gbkey=CDS]	8	8	8	1	8	8	8	4	3	4	3					5	6	6	5					4	3	4	3					5	6	6	5					4	3	4	3					5	6
lcl|NC_020990.1_prot_WP_003951302.1_1033 [locus_tag=XNR_RS05160] [protein=hypothetical protein] [protein_id=WP_003951302.1] [location=1245609..1245836] [gbkey=CDS]	8	8	8	1	8	8	8	5	3	5	2					4	4	5	3					5	3	5	2					4	4	5	3					5	3	5	2					4	4
lcl|NC_020990.1_prot_WP_003951337.1_1001 [locus_tag=XNR_RS04995] [protein=DUF4193 domain-containing protein] [protein_id=WP_003951337.1] [location=complement(1202406..1202702)] [gbkey=CDS]	8	8	8	1	8	8	8	4	3	6	7					6	5	5	7					4	3	6	7					6	5	5	7					4	3	6	7					6	5
lcl|NC_020990.1_prot_WP_003951391.1_947 [locus_tag=XNR_RS04720] [protein=hypothetical protein] [protein_id=WP_003951391.1] [location=complement(1121959..1122744)] [gbkey=CDS]	8	8	8	1	8	8	8	5	7	5	5					5	4	3	4					5	7	5	5					5	4	3	4					5	7	5	5					5	4
lcl|NC_020990.1_prot_WP_003951579.1_755 [locus_tag=XNR_RS03775] [protein=acetyl-CoA C-acyltransferase] [protein_id=WP_003951579.1] [location=897462..898682] [gbkey=CDS]	8	8	8	1	8	8	8	4	5	3	3					6	6	5	6					4	5	3	3					6	6	5	6					4	5	3	3					6	6
lcl|NC_020990.1_prot_WP_003951626.1_710 [locus_tag=XNR_RS03535] [protein=ABC transporter substrate-binding protein] [protein_id=WP_003951626.1] [location=839575..840693] [gbkey=CDS]	8	8	8	1	8	8	8	0	1	4	3					3	1	0	0					0	1	4	3					3	1	0	0					0	1	4	3					3	1
lcl|NC_020990.1_prot_WP_003951629.1_707 [gene=cysD] [locus_tag=XNR_RS03520] [protein=sulfate adenylyltransferase subunit CysD] [protein_id=WP_003951629.1] [location=837010..837951] [gbkey=CDS]	8	8	8	1	8	8	8	2	1	5	3					1	2	0	0					2	1	5	3					1	2	0	0					2	1	5	3					1	2
lcl|NC_020990.1_prot_WP_003951891.1_457 [locus_tag=XNR_RS02270] [protein=phosphatidylserine decarboxylase] [protein_id=WP_003951891.1] [location=549862..550509] [gbkey=CDS]	8	8	8	1	8	8	8	4	3	5	4					6	7	7	6					4	3	5	4					6	7	7	6					4	3	5	4					6	7
lcl|NC_020990.1_prot_WP_003970367.1_5266 [locus_tag=XNR_RS26625] [protein=integration host factor] [protein_id=WP_003970367.1] [location=6076051..6076374] [gbkey=CDS]	8	8	8	1	8	8	8	4	2	2	2					4	2	3	4					4	2	2	2					4	2	3	4					4	2	2	2					4	2
lcl|NC_020990.1_prot_WP_008403414.1_4965 [locus_tag=XNR_RS25075] [protein=(d)CMP kinase] [protein_id=WP_008403414.1] [location=5749607..5750308] [gbkey=CDS]	8	8	8	1	8	8	8	4	3	3	4					5	4	2	3					4	3	3	4					5	4	2	3					4	3	3	4					5	4
lcl|NC_020990.1_prot_WP_008408275.1_2937 [gene=trxA] [locus_tag=XNR_RS14865] [protein=thioredoxin] [protein_id=WP_008408275.1] [location=3409212..3409553] [gbkey=CDS]	8	8	8	1	8	8	8	6	5	7	7					6	7	6	6					6	5	7	7					6	7	6	6					6	5	7	7					6	7
lcl|NC_020990.1_prot_WP_008408729.1_944 [locus_tag=XNR_RS04705] [protein=stress protein] [protein_id=WP_008408729.1] [location=complement(1118026..1118610)] [gbkey=CDS]	8	8	8	1	8	8	8	4	3	5	4					6	5	5	5					4	3	5	4					6	5	5	5					4	3	5	4					6	5
lcl|NC_020990.1_prot_WP_008409116.1_4819 [gene=uvrA] [locus_tag=XNR_RS24330] [protein=excinuclease ABC subunit UvrA] [protein_id=WP_008409116.1] [location=5586039..5589044] [gbkey=CDS]	8	8	8	1	8	8	8	2	3	4	2					1	3	4	3					2	3	4	2					1	3	4	3					2	3	4	2					1	3
lcl|NC_020990.1_prot_WP_008409794.1_2521 [locus_tag=XNR_RS12700] [protein=cysteine--tRNA ligase] [protein_id=WP_008409794.1] [location=complement(2934858..2936258)] [gbkey=CDS]	8	8	8	1	8	8	8	4	4	3	4					3	5	4	5					4	4	3	4					3	5	4	5					4	4	3	4					3	5
lcl|NC_020990.1_prot_WP_008411889.1_4249 [locus_tag=XNR_RS21450] [protein=bifunctional folylpolyglutamate synthase/dihydrofolate synthase] [protein_id=WP_008411889.1] [location=4932435..4933961] [gbkey=CDS]	8	8	8	1	8	8	8	3	3	4	5					6	6	5	4					3	3	4	5					6	6	5	4					3	3	4	5					6	6
lcl|NC_020990.1_prot_WP_008415477.1_3277 [locus_tag=XNR_RS16560] [protein=folate-binding protein YgfZ] [protein_id=WP_008415477.1] [location=3781182..3782153] [gbkey=CDS]	8	8	8	1	8	8	8	3	2	5	3					4	6	5	4					3	2	5	3					4	6	5	4					3	2	5	3					4	6
lcl|NC_020990.1_prot_WP_015506974.1_1004 [locus_tag=XNR_RS05010] [protein=inositol monophosphatase] [protein_id=WP_015506974.1] [location=complement(1205625..1206434)] [gbkey=CDS]	8	8	8	1	8	8	8	4	3	5	2					3	6	3	5					4	3	5	2					3	6	3	5					4	3	5	2					3	6
lcl|NC_020990.1_prot_WP_015507204.1_1848 [gene=galE] [locus_tag=XNR_RS09310] [protein=UDP-glucose 4-epimerase GalE] [protein_id=WP_015507204.1] [location=2211084..2212046] [gbkey=CDS]	8	8	8	1	8	8	8	6	3	4	4					4	5	4	4					6	3	4	4					4	5	4	4					6	3	4	4					4	5
lcl|NC_020990.1_prot_WP_015507265.1_2021 [locus_tag=XNR_RS10190] [protein=hypothetical protein] [protein_id=WP_015507265.1] [location=complement(2417802..2420285)] [gbkey=CDS]	8	8	8	1	8	8	8	1	5	4	3					3	3	4	4					1	5	4	3					3	3	4	4					1	5	4	3					3	3
lcl|NC_020990.1_prot_WP_015507389.1_2430 [locus_tag=XNR_RS12225] [protein=STAS domain-containing protein] [protein_id=WP_015507389.1] [location=2844810..2845664] [gbkey=CDS]	8	8	8	1	8	8	8	1	4	4	1					2	3	3	3					1	4	4	1					2	3	3	3					1	4	4	1					2	3
lcl|NC_020990.1_prot_WP_015507918.1_4351 [locus_tag=XNR_RS21975] [protein=2-polyprenyl-6-methoxyphenol hydroxylase-related FAD-dependent oxidoreductase] [protein_id=WP_015507918.1] [location=5050000..5051667] [gbkey=CDS]	8	8	8	1	8	8	8	0	3	0	0					0	0	0	1					0	3	0	0					0	0	0	1					0	3	0	0					0	0
lcl|NC_020990.1_prot_WP_015507928.1_4384 [locus_tag=XNR_RS22155] [protein=ABC transporter ATP-binding protein] [protein_id=WP_015507928.1] [location=5085836..5087569] [gbkey=CDS]	8	8	8	1	8	8	8	0	4	1	0					0	1	1	0					0	4	1	0					0	1	1	0					0	4	1	0					0	1
lcl|NC_020990.1_prot_WP_015508153.1_5193 [locus_tag=XNR_RS26225] [protein=ABC transporter substrate-binding protein] [protein_id=WP_015508153.1] [location=5996005..5996838] [gbkey=CDS]	8	8	8	1	8	8	8	4	1	3	3					5	5	4	4					4	1	3	3					5	5	4	4					4	1	3	3					5	5
lcl|NC_020990.1_prot_WP_015508169.1_5261 [locus_tag=XNR_RS26600] [protein=hypothetical protein] [protein_id=WP_015508169.1] [location=6068570..6069169] [gbkey=CDS]	8	8	8	1	8	8	8	2	0	2	1					5	6	4	5					2	0	2	1					5	6	4	5					2	0	2	1					5	6
lcl|NC_020990.1_prot_WP_018469463.1_1107 [locus_tag=XNR_RS05535] [protein=SpoIIE family protein phosphatase] [protein_id=WP_018469463.1] [location=1338713..1341331] [gbkey=CDS]	8	8	8	1	8	8	8	1	2	2	1					1	3	2	2					1	2	2	1					1	3	2	2					1	2	2	1					1	3
lcl|NC_020990.1_prot_WP_050777418.1_2121 [gene=paaF] [locus_tag=XNR_RS10700] [protein=phenylacetate--CoA ligase] [protein_id=WP_050777418.1] [location=complement(2529382..2530737)] [gbkey=CDS]	8	8	8	1	8	8	8	0	5	0	0					0	0	0	0					0	5	0	0					0	0	0	0					0	5	0	0					0	0
lcl|NC_020990.1_prot_WP_003946806.1_5474 [locus_tag=XNR_RS27680] [protein=SAM-dependent methyltransferase] [protein_id=WP_003946806.1] [location=complement(6297922..6298704)] [gbkey=CDS]	7	7	7	1	7	7	7	2	4	2	2					3	2	2	3					2	4	2	2					3	2	2	3					2	4	2	2					3	2
lcl|NC_020990.1_prot_WP_003946868.1_5412 [locus_tag=XNR_RS27370] [protein=hypothetical protein] [protein_id=WP_003946868.1] [location=complement(6239405..6240511)] [gbkey=CDS]	7	7	7	1	7	7	7	2	1	2	1					2	3	4	4					2	1	2	1					2	3	4	4					2	1	2	1					2	3
lcl|NC_020990.1_prot_WP_003946894.1_5385 [locus_tag=XNR_RS27235] [protein=SDR family oxidoreductase] [protein_id=WP_003946894.1] [location=6212137..6212898] [gbkey=CDS]	7	7	7	1	7	7	7	5	4	6	4					5	5	3	4					5	4	6	4					5	5	3	4					5	4	6	4					5	5
lcl|NC_020990.1_prot_WP_003946985.1_5303 [locus_tag=XNR_RS26810] [protein=bifunctional 3,4-dihydroxy-2-butanone-4-phosphate synthase/GTP cyclohydrolase II] [protein_id=WP_003946985.1] [location=6115112..6116413] [gbkey=CDS]	7	7	7	1	7	7	7	0	1	1	0					0	0	0	0					0	1	1	0					0	0	0	0					0	1	1	0					0	0
lcl|NC_020990.1_prot_WP_003947033.1_5256 [gene=nusB] [locus_tag=XNR_RS26575] [protein=transcription antitermination factor NusB] [protein_id=WP_003947033.1] [location=6064201..6064629] [gbkey=CDS]	7	7	7	1	7	7	7	3	1	2	2					3	4	2	3					3	1	2	2					3	4	2	3					3	1	2	2					3	4
lcl|NC_020990.1_prot_WP_003947062.1_5227 [locus_tag=XNR_RS26430] [protein=YebC/PmpR family DNA-binding transcriptional regulator] [protein_id=WP_003947062.1] [location=6032690..6033442] [gbkey=CDS]	7	7	7	1	7	7	7	4	5	4	3					3	5	4	5					4	5	4	3					3	5	4	5					4	5	4	3					3	5
lcl|NC_020990.1_prot_WP_003947063.1_5226 [gene=pdxT] [locus_tag=XNR_RS26425] [protein=pyridoxal 5-phosphate synthase glutaminase subunit PdxT] [protein_id=WP_003947063.1] [location=6031964..6032557] [gbkey=CDS]	7	7	7	1	7	7	7	4	3	4	4					4	5	4	4					4	3	4	4					4	5	4	4					4	3	4	4					4	5
lcl|NC_020990.1_prot_WP_003947091.1_5198 [gene=cobA] [locus_tag=XNR_RS26250] [protein=uroporphyrinogen-III C-methyltransferase] [protein_id=WP_003947091.1] [location=6003690..6004937] [gbkey=CDS]	7	7	7	1	7	7	7	3	2	4	3					7	5	4	1					3	2	4	3					7	5	4	1					3	2	4	3					7	5
lcl|NC_020990.1_prot_WP_003947145.1_5145 [locus_tag=XNR_RS25980] [protein=3-hydroxybutyryl-CoA dehydrogenase] [protein_id=WP_003947145.1] [location=complement(5949117..5949977)] [gbkey=CDS]	7	7	7	1	7	7	7	2	3	1	2					3	5	4	3					2	3	1	2					3	5	4	3					2	3	1	2					3	5
lcl|NC_020990.1_prot_WP_003947155.1_5135 [gene=rplT] [locus_tag=XNR_RS25930] [protein=50S ribosomal protein L20] [protein_id=WP_003947155.1] [location=5938056..5938442] [gbkey=CDS]	7	7	7	1	7	7	7	2	2	2	3					2	3	5	6					2	2	2	3					2	3	5	6					2	2	2	3					2	3
lcl|NC_020990.1_prot_WP_003947198.1_5092 [locus_tag=XNR_RS25715] [protein=FKBP-type peptidyl-prolyl cis-trans isomerase] [protein_id=WP_003947198.1] [location=5891666..5892667] [gbkey=CDS]	7	7	7	1	7	7	7	4	0	4	4					3	6	4	3					4	0	4	4					3	6	4	3					4	0	4	4					3	6
lcl|NC_020990.1_prot_WP_003947330.1_4959 [locus_tag=XNR_RS25045] [protein=rRNA pseudouridine synthase] [protein_id=WP_003947330.1] [location=5743822..5744877] [gbkey=CDS]	7	7	7	1	7	7	7	4	0	4	3					3	5	3	4					4	0	4	3					3	5	3	4					4	0	4	3					3	5
lcl|NC_020990.1_prot_WP_003947444.1_4842 [locus_tag=XNR_RS24445] [protein=ABC transporter ATP-binding protein] [protein_id=WP_003947444.1] [location=complement(5614854..5615813)] [gbkey=CDS]	7	7	7	1	7	7	7	3	1	5	5					3	1	2	2					3	1	5	5					3	1	2	2					3	1	5	5					3	1
lcl|NC_020990.1_prot_WP_003947474.1_4813 [locus_tag=XNR_RS24300] [protein=TerD family protein] [protein_id=WP_003947474.1] [location=5579463..5580041] [gbkey=CDS]	7	7	7	1	7	7	7	2	5	2	2					2	2	1	2					2	5	2	2					2	2	1	2					2	5	2	2					2	2
lcl|NC_020990.1_prot_WP_003947535.1_4750 [locus_tag=XNR_RS23980] [protein=tryptophan synthase subunit alpha] [protein_id=WP_003947535.1] [location=5503630..5504445] [gbkey=CDS]	7	7	7	1	7	7	7	2	4	2	3					3	4	3	3					2	4	2	3					3	4	3	3					2	4	2	3					3	4
lcl|NC_020990.1_prot_WP_003947569.1_4716 [locus_tag=XNR_RS23805] [protein=RluA family pseudouridine synthase] [protein_id=WP_003947569.1] [location=5466961..5467905] [gbkey=CDS]	7	7	7	1	7	7	7	2	0	2	2					3	3	4	3					2	0	2	2					3	3	4	3					2	0	2	2					3	3
lcl|NC_020990.1_prot_WP_003947583.1_4703 [locus_tag=XNR_RS23740] [protein=UDP-N-acetylmuramoyl-L-alanine--D-glutamate ligase] [protein_id=WP_003947583.1] [location=5451538..5452968] [gbkey=CDS]	7	7	7	1	7	7	7	6	7	7	6					7	6	5	6					6	7	7	6					7	6	5	6					6	7	7	6					7	6
lcl|NC_020990.1_prot_WP_003947594.1_4691 [locus_tag=XNR_RS23680] [protein=methyltransferase domain-containing protein] [protein_id=WP_003947594.1] [location=5435966..5436736] [gbkey=CDS]	7	7	7	1	7	7	7	4	3	4	3					4	5	4	5					4	3	4	3					4	5	4	5					4	3	4	3					4	5
lcl|NC_020990.1_prot_WP_003947660.1_4626 [gene=nadA] [locus_tag=XNR_RS23360] [protein=quinolinate synthase NadA] [protein_id=WP_003947660.1] [location=complement(5364865..5366067)] [gbkey=CDS]	7	7	7	1	7	7	7	4	5	4	4					4	5	4	4					4	5	4	4					4	5	4	4					4	5	4	4					4	5
lcl|NC_020990.1_prot_WP_003947688.1_4598 [gene=lipB] [locus_tag=XNR_RS23220] [protein=lipoyl(octanoyl) transferase LipB] [protein_id=WP_003947688.1] [location=complement(5330677..5331507)] [gbkey=CDS]	7	7	7	1	7	7	7	3	3	3	3					3	3	4	4					3	3	3	3					3	3	4	4					3	3	3	3					3	3
lcl|NC_020990.1_prot_WP_003947691.1_4595 [locus_tag=XNR_RS23205] [protein=DUF4191 domain-containing protein] [protein_id=WP_003947691.1] [location=complement(5328176..5328874)] [gbkey=CDS]	7	7	7	1	7	7	7	5	2	4	3					6	3	6	6					5	2	4	3					6	3	6	6					5	2	4	3					6	3
lcl|NC_020990.1_prot_WP_003947868.1_4422 [locus_tag=XNR_RS22345] [protein=acyl carrier protein] [protein_id=WP_003947868.1] [location=complement(5128581..5128829)] [gbkey=CDS]	7	7	7	1	7	7	7	3	1	1	1					2	1	2	2					3	1	1	1					2	1	2	2					3	1	1	1					2	1
lcl|NC_020990.1_prot_WP_003948045.1_4247 [locus_tag=XNR_RS21440] [protein=hypothetical protein] [protein_id=WP_003948045.1] [location=complement(4928581..4929561)] [gbkey=CDS]	7	7	7	1	7	7	7	5	6	6	7					7	7	5	5					5	6	6	7					7	7	5	5					5	6	6	7					7	7
lcl|NC_020990.1_prot_WP_003948046.1_4246 [gene=clpX] [locus_tag=XNR_RS21435] [protein=ATP-dependent Clp protease ATP-binding subunit ClpX] [protein_id=WP_003948046.1] [location=4927198..4928484] [gbkey=CDS]	7	7	7	1	7	7	7	4	6	4	4					4	5	5	6					4	6	4	4					4	5	5	6					4	6	4	4					4	5
lcl|NC_020990.1_prot_WP_003948152.1_4143 [gene=speB] [locus_tag=XNR_RS20905] [protein=agmatinase] [protein_id=WP_003948152.1] [location=4782344..4783315] [gbkey=CDS]	7	7	7	1	7	7	7	3	6	4	6					5	5	3	4					3	6	4	6					5	5	3	4					3	6	4	6					5	5
lcl|NC_020990.1_prot_WP_003948164.1_4133 [locus_tag=XNR_RS20855] [protein=acyl-CoA dehydrogenase] [protein_id=WP_003948164.1] [location=4771638..4772795] [gbkey=CDS]	7	7	7	1	7	7	7	1	4	2	1					1	2	3	4					1	4	2	1					1	2	3	4					1	4	2	1					1	2
lcl|NC_020990.1_prot_WP_003948187.1_4108 [locus_tag=XNR_RS20730] [protein=lysine N(6)-hydroxylase/L-ornithine N(5)-oxygenase family protein] [protein_id=WP_003948187.1] [location=complement(4747869..4749179)] [gbkey=CDS]	7	7	7	1	7	7	7	4	0	5	4					2	4	2	4					4	0	5	4					2	4	2	4					4	0	5	4					2	4
lcl|NC_020990.1_prot_WP_003948195.1_4100 [locus_tag=XNR_RS20690] [protein=helix-turn-helix domain-containing protein] [protein_id=WP_003948195.1] [location=complement(4738977..4740197)] [gbkey=CDS]	7	7	7	1	7	7	7	2	4	2	3					3	3	3	3					2	4	2	3					3	3	3	3					2	4	2	3					3	3
lcl|NC_020990.1_prot_WP_003948214.1_4082 [locus_tag=XNR_RS20595] [protein=histidine phosphatase family protein] [protein_id=WP_003948214.1] [location=4718798..4719394] [gbkey=CDS]	7	7	7	1	7	7	7	2	3	3	2					4	2	4	4					2	3	3	2					4	2	4	4					2	3	3	2					4	2
lcl|NC_020990.1_prot_WP_003948361.1_3935 [locus_tag=XNR_RS19865] [protein=phospho-sugar mutase] [protein_id=WP_003948361.1] [location=complement(4553093..4554757)] [gbkey=CDS]	7	7	7	1	7	7	7	5	3	7	6					5	3	1	2					5	3	7	6					5	3	1	2					5	3	7	6					5	3
lcl|NC_020990.1_prot_WP_003948612.1_3686 [gene=rplM] [locus_tag=XNR_RS18630] [protein=50S ribosomal protein L13] [protein_id=WP_003948612.1] [location=4282360..4282803] [gbkey=CDS]	7	7	7	1	7	7	7	7	6	6	6					7	7	7	7					7	6	6	6					7	7	7	7					7	6	6	6					7	7
lcl|NC_020990.1_prot_WP_003948662.1_3632 [gene=rplK] [locus_tag=XNR_RS18360] [protein=50S ribosomal protein L11] [protein_id=WP_003948662.1] [location=4233114..4233548] [gbkey=CDS]	7	7	7	1	7	7	7	3	3	3	3					5	3	4	4					3	3	3	3					5	3	4	4					3	3	3	3					5	3
lcl|NC_020990.1_prot_WP_003948669.1_3625 [locus_tag=XNR_RS18320] [protein=MaoC family dehydratase] [protein_id=WP_003948669.1] [location=4226623..4227051] [gbkey=CDS]	7	7	7	1	7	7	7	5	4	5	6					5	5	5	5					5	4	5	6					5	5	5	5					5	4	5	6					5	5
lcl|NC_020990.1_prot_WP_003948670.1_3624 [locus_tag=XNR_RS18315] [protein=MaoC family dehydratase] [protein_id=WP_003948670.1] [location=4226165..4226617] [gbkey=CDS]	7	7	7	1	7	7	7	4	3	3	3					4	6	3	4					4	3	3	3					4	6	3	4					4	3	3	3					4	6
lcl|NC_020990.1_prot_WP_003948735.1_3563 [locus_tag=XNR_RS17990] [protein=NADH-quinone oxidoreductase subunit C] [protein_id=WP_003948735.1] [location=4154526..4155281] [gbkey=CDS]	7	7	7	1	7	7	7	0	6	0	0					0	0	0	0					0	6	0	0					0	0	0	0					0	6	0	0					0	0
lcl|NC_020990.1_prot_WP_003948836.1_3466 [locus_tag=XNR_RS17505] [protein=glutamyl-tRNA reductase] [protein_id=WP_003948836.1] [location=4047486..4048892] [gbkey=CDS]	7	7	7	1	7	7	7	2	1	3	4					1	1	3	3					2	1	3	4					1	1	3	3					2	1	3	4					1	1
lcl|NC_020990.1_prot_WP_003948890.1_3419 [locus_tag=XNR_RS17260] [protein=Lsr2 family protein] [protein_id=WP_003948890.1] [location=3995137..3995478] [gbkey=CDS]	7	7	7	1	7	7	7	6	4	4	4					5	5	6	6					6	4	4	4					5	5	6	6					6	4	4	4					5	5
lcl|NC_020990.1_prot_WP_003948915.1_3395 [locus_tag=XNR_RS17145] [protein=MbtH family protein] [protein_id=WP_003948915.1] [location=complement(3968509..3968766)] [gbkey=CDS]	7	7	7	1	7	7	7	0	1	0	0					0	0	0	0					0	1	0	0					0	0	0	0					0	1	0	0					0	0
lcl|NC_020990.1_prot_WP_003949036.1_3275 [locus_tag=XNR_RS16550] [protein=FABP family protein] [protein_id=WP_003949036.1] [location=3779976..3780548] [gbkey=CDS]	7	7	7	1	7	7	7	3	4	3	3					4	5	3	3					3	4	3	3					4	5	3	3					3	4	3	3					4	5
lcl|NC_020990.1_prot_WP_003949129.1_3184 [locus_tag=XNR_RS16100] [protein=DUF47 domain-containing protein] [protein_id=WP_003949129.1] [location=3693756..3694376] [gbkey=CDS]	7	7	7	1	7	7	7	4	4	4	5					5	3	4	6					4	4	4	5					5	3	4	6					4	4	4	5					5	3
lcl|NC_020990.1_prot_WP_003949201.1_3112 [gene=dnaJ] [locus_tag=XNR_RS15740] [protein=molecular chaperone DnaJ] [protein_id=WP_003949201.1] [location=3622326..3623516] [gbkey=CDS]	7	7	7	1	7	7	7	4	2	1	2					6	6	3	3					4	2	1	2					6	6	3	3					4	2	1	2					6	6
lcl|NC_020990.1_prot_WP_003949215.1_3096 [locus_tag=XNR_RS15660] [protein=iron-siderophore ABC transporter substrate-binding protein] [protein_id=WP_003949215.1] [location=3604796..3605830] [gbkey=CDS]	7	7	7	1	7	7	7	3	2	5	2					3	5	4	5					3	2	5	2					3	5	4	5					3	2	5	2					3	5
lcl|NC_020990.1_prot_WP_003949314.1_3003 [locus_tag=XNR_RS15195] [protein=serine/threonine protein kinase] [protein_id=WP_003949314.1] [location=complement(3479987..3481636)] [gbkey=CDS]	7	7	7	1	7	7	7	1	3	2	2					2	2	4	3					1	3	2	2					2	2	4	3					1	3	2	2					2	2
lcl|NC_020990.1_prot_WP_003949370.1_2949 [gene=gnd] [locus_tag=XNR_RS14915] [protein=decarboxylating 6-phosphogluconate dehydrogenase] [protein_id=WP_003949370.1] [location=3421454..3422332] [gbkey=CDS]	7	7	7	1	7	7	7	2	3	2	3					2	2	4	2					2	3	2	3					2	2	4	2					2	3	2	3					2	2
lcl|NC_020990.1_prot_WP_003949461.1_2857 [locus_tag=XNR_RS14470] [protein=SCO family protein] [protein_id=WP_003949461.1] [location=3316467..3317120] [gbkey=CDS]	7	7	7	1	7	7	7	5	5	4	4					6	5	7	5					5	5	4	4					6	5	7	5					5	5	4	4					6	5
lcl|NC_020990.1_prot_WP_003949668.1_2659 [locus_tag=XNR_RS13380] [protein=dTMP kinase] [protein_id=WP_003949668.1] [location=complement(3067686..3071000)] [gbkey=CDS]	7	7	7	1	7	7	7	3	3	3	4					4	3	4	4					3	3	3	4					4	3	4	4					3	3	3	4					4	3
lcl|NC_020990.1_prot_WP_003949751.1_2575 [locus_tag=XNR_RS12965] [protein=SAM-dependent methyltransferase] [protein_id=WP_003949751.1] [location=complement(2980252..2981061)] [gbkey=CDS]	7	7	7	1	7	7	7	5	6	5	4					4	4	4	4					5	6	5	4					4	4	4	4					5	6	5	4					4	4
lcl|NC_020990.1_prot_WP_003949761.1_2563 [locus_tag=XNR_RS12905] [protein=class I SAM-dependent methyltransferase] [protein_id=WP_003949761.1] [location=complement(2968598..2969908)] [gbkey=CDS]	7	7	7	1	7	7	7	0	0	0	0					0	0	0	0					0	0	0	0					0	0	0	0					0	0	0	0					0	0
lcl|NC_020990.1_prot_WP_003949796.1_2529 [locus_tag=XNR_RS12740] [protein=2-C-methyl-D-erythritol 4-phosphate cytidylyltransferase] [protein_id=WP_003949796.1] [location=complement(2943349..2944146)] [gbkey=CDS]	7	7	7	1	7	7	7	5	6	5	5					5	6	5	6					5	6	5	5					5	6	5	6					5	6	5	5					5	6
lcl|NC_020990.1_prot_WP_003949855.1_2462 [locus_tag=XNR_RS12390] [protein=cold-shock protein] [protein_id=WP_003949855.1] [location=complement(2877481..2877684)] [gbkey=CDS]	8	8	7	1	8	8	7	6	6	6	7					7	7	6	5					6	6	6	7					7	7	6	5					5	6	6	6					6	7
lcl|NC_020990.1_prot_WP_003950062.1_2253 [locus_tag=XNR_RS11345] [protein=ATP-binding protein] [protein_id=WP_003950062.1] [location=2672460..2674100] [gbkey=CDS]	7	7	7	1	7	7	7	2	1	3	2					3	2	4	1					2	1	3	2					3	2	4	1					2	1	3	2					3	2
lcl|NC_020990.1_prot_WP_003950101.1_2217 [locus_tag=XNR_RS11165] [protein=EF-hand domain-containing protein] [protein_id=WP_003950101.1] [location=complement(2629166..2629693)] [gbkey=CDS]	7	7	7	1	7	7	7	4	4	3	3					1	2	2	3					4	4	3	3					1	2	2	3					4	4	3	3					1	2
lcl|NC_020990.1_prot_WP_003950226.1_2095 [gene=galU] [locus_tag=XNR_RS10570] [protein=UTP--glucose-1-phosphate uridylyltransferase GalU] [protein_id=WP_003950226.1] [location=complement(2502410..2503312)] [gbkey=CDS]	7	7	7	1	7	7	7	3	4	2	3					3	3	4	3					3	4	2	3					3	3	4	3					3	4	2	3					3	3
lcl|NC_020990.1_prot_WP_003950443.1_1876 [locus_tag=XNR_RS09460] [protein=cation diffusion facilitator family transporter] [protein_id=WP_003950443.1] [location=complement(2254380..2255351)] [gbkey=CDS]	7	7	7	1	7	7	7	0	4	0	0					0	0	0	0					0	4	0	0					0	0	0	0					0	4	0	0					0	0
lcl|NC_020990.1_prot_WP_003950556.1_1764 [locus_tag=XNR_RS08885] [protein=nicotinate phosphoribosyltransferase] [protein_id=WP_003950556.1] [location=2110448..2111776] [gbkey=CDS]	7	7	7	1	7	7	7	4	2	5	3					2	3	3	1					4	2	5	3					2	3	3	1					4	2	5	3					2	3
lcl|NC_020990.1_prot_WP_003950563.1_1758 [locus_tag=XNR_RS08855] [protein=MoaD/ThiS family protein] [protein_id=WP_003950563.1] [location=complement(2105022..2105306)] [gbkey=CDS]	7	7	7	1	7	7	7	5	2	6	6					7	7	4	4					5	2	6	6					7	7	4	4					5	2	6	6					7	7
lcl|NC_020990.1_prot_WP_003950669.1_1650 [locus_tag=XNR_RS08300] [protein=ferredoxin family protein] [protein_id=WP_003950669.1] [location=complement(1979389..1979709)] [gbkey=CDS]	7	7	7	1	7	7	7	6	7	7	7					7	7	7	7					6	7	7	7					7	7	7	7					6	7	7	7					7	7
lcl|NC_020990.1_prot_WP_003950740.1_1581 [locus_tag=XNR_RS07965] [protein=zinc-dependent metalloprotease] [protein_id=WP_003950740.1] [location=1899311..1900795] [gbkey=CDS]	7	7	7	1	7	7	7	4	3	6	5					4	5	5	5					4	3	6	5					4	5	5	5					4	3	6	5					4	5
lcl|NC_020990.1_prot_WP_003950864.1_1456 [locus_tag=XNR_RS07325] [protein=homoserine kinase] [protein_id=WP_003950864.1] [location=complement(1758692..1759609)] [gbkey=CDS]	7	7	7	1	7	7	7	0	1	1	3					1	3	4	2					0	1	1	3					1	3	4	2					0	1	1	3					1	3
lcl|NC_020990.1_prot_WP_003950933.1_1392 [locus_tag=XNR_RS07000] [protein=hypothetical protein] [protein_id=WP_003950933.1] [location=complement(1690704..1691336)] [gbkey=CDS]	7	7	7	1	7	7	7	2	5	1	1					2	1	2	1					2	5	1	1					2	1	2	1					2	5	1	1					2	1
lcl|NC_020990.1_prot_WP_003951089.1_1234 [locus_tag=XNR_RS06195] [protein=NAD(P)-dependent glycerol-3-phosphate dehydrogenase] [protein_id=WP_003951089.1] [location=complement(1500938..1501948)] [gbkey=CDS]	7	7	7	1	7	7	7	4	2	5	3					3	3	5	2					4	2	5	3					3	3	5	2					4	2	5	3					3	3
lcl|NC_020990.1_prot_WP_003951101.1_1222 [locus_tag=XNR_RS06135] [protein=DUF177 domain-containing protein] [protein_id=WP_003951101.1] [location=complement(1488154..1488795)] [gbkey=CDS]	7	7	7	1	7	7	7	3	3	3	3					3	4	4	4					3	3	3	3					3	4	4	4					3	3	3	3					3	4
lcl|NC_020990.1_prot_WP_003951173.1_1150 [locus_tag=XNR_RS05775] [protein=1-deoxy-D-xylulose-5-phosphate reductoisomerase] [protein_id=WP_003951173.1] [location=complement(1400313..1401572)] [gbkey=CDS]	7	7	7	1	7	7	7	1	2	3	2					2	3	3	3					1	2	3	2					2	3	3	3					1	2	3	2					2	3
lcl|NC_020990.1_prot_WP_003951191.1_1130 [gene=rbfA] [locus_tag=XNR_RS05675] [protein=30S ribosome-binding factor RbfA] [protein_id=WP_003951191.1] [location=complement(1378358..1378819)] [gbkey=CDS]	7	7	7	1	7	7	7	2	3	4	1					6	5	7	4					2	3	4	1					6	5	7	4					2	3	4	1					6	5
lcl|NC_020990.1_prot_WP_003951268.1_1065 [gene=miaA] [locus_tag=XNR_RS05320] [protein=tRNA (adenosine(37)-N6)-dimethylallyltransferase MiaA] [protein_id=WP_003951268.1] [location=complement(1289821..1290759)] [gbkey=CDS]	7	7	7	1	7	7	7	1	2	0	1					3	2	2	5					1	2	0	1					3	2	2	5					1	2	0	1					3	2
lcl|NC_020990.1_prot_WP_003951270.1_1063 [locus_tag=XNR_RS05310] [protein=diaminopimelate epimerase] [protein_id=WP_003951270.1] [location=complement(1288334..1289224)] [gbkey=CDS]	7	7	7	1	7	7	7	1	4	4	4					3	5	5	5					1	4	4	4					3	5	5	5					1	4	4	4					3	5
lcl|NC_020990.1_prot_WP_003951372.1_965 [locus_tag=XNR_RS04815] [protein=zinc-dependent alcohol dehydrogenase family protein] [protein_id=WP_003951372.1] [location=1143094..1144089] [gbkey=CDS]	7	7	7	1	7	7	7	2	6	3	0					5	5	5	6					2	6	3	0					5	5	5	6					2	6	3	0					5	5
lcl|NC_020990.1_prot_WP_003951907.1_441 [locus_tag=XNR_RS02190] [protein=SRPBCC family protein] [protein_id=WP_003951907.1] [location=complement(530961..531404)] [gbkey=CDS]	7	7	7	1	7	7	7	3	5	4	2					5	5	3	5					3	5	4	2					5	5	3	5					3	5	4	2					5	5
lcl|NC_020990.1_prot_WP_003952067.1_284 [locus_tag=XNR_RS01415] [protein=ABC-F family ATP-binding cassette domain-containing protein] [protein_id=WP_003952067.1] [location=complement(343115..344752)] [gbkey=CDS]	7	7	7	1	7	7	7	2	1	2	2					2	1	2	1					2	1	2	2					2	1	2	1					2	1	2	2					2	1
lcl|NC_020990.1_prot_WP_003952077.1_273 [locus_tag=XNR_RS01365] [protein=CDP-alcohol phosphatidyltransferase family protein] [protein_id=WP_003952077.1] [location=complement(330894..332693)] [gbkey=CDS]	7	7	7	1	7	7	7	3	2	4	6					6	6	4	5					3	2	4	6					6	6	4	5					3	2	4	6					6	6
lcl|NC_020990.1_prot_WP_003952226.1_122 [locus_tag=XNR_RS00600] [protein=FdhF/YdeP family oxidoreductase] [protein_id=WP_003952226.1] [location=148599..150890] [gbkey=CDS]	7;1	7;1	7;1	2	7	7	7	3	0	2	1					2	4	7	3					3	0	2	1					2	4	7	3					3	0	2	1					2	4
lcl|NC_020990.1_prot_WP_008405666.1_4328 [locus_tag=XNR_RS21860] [protein=isoprenyl transferase] [protein_id=WP_008405666.1] [location=5030239..5031069] [gbkey=CDS]	7	7	7	1	7	7	7	2	3	5	4					4	5	4	2					2	3	5	4					4	5	4	2					2	3	5	4					4	5
lcl|NC_020990.1_prot_WP_008409401.1_1199 [gene=rplS] [locus_tag=XNR_RS06020] [protein=50S ribosomal protein L19] [protein_id=WP_008409401.1] [location=complement(1459213..1459563)] [gbkey=CDS]	7	7	7	1	7	7	7	6	5	6	5					6	6	6	5					6	5	6	5					6	6	6	5					6	5	6	5					6	6
lcl|NC_020990.1_prot_WP_008409760.1_2794 [gene=purS] [locus_tag=XNR_RS14110] [protein=phosphoribosylformylglycinamidine synthase subunit PurS] [protein_id=WP_008409760.1] [location=complement(3239735..3239986)] [gbkey=CDS]	7	7	7	1	7	7	7	4	3	4	4					4	4	4	4					4	3	4	4					4	4	4	4					4	3	4	4					4	4
lcl|NC_020990.1_prot_WP_008411884.1_4245 [locus_tag=XNR_RS21430] [protein=ATP-dependent Clp protease proteolytic subunit] [protein_id=WP_008411884.1] [location=4926368..4927039] [gbkey=CDS]	7	7	7	1	7	7	7	3	4	3	1					5	5	5	3					3	4	3	1					5	5	5	3					3	4	3	1					5	5
lcl|NC_020990.1_prot_WP_008413836.1_271 [locus_tag=XNR_RS01355] [protein=iron-containing alcohol dehydrogenase family protein] [protein_id=WP_008413836.1] [location=complement(329096..330157)] [gbkey=CDS]	7	7	7	1	7	7	7	4	3	3	4					5	5	4	4					4	3	3	4					5	5	4	4					4	3	3	4					5	5
lcl|NC_020990.1_prot_WP_010636562.1_5235 [locus_tag=XNR_RS26470] [protein=bifunctional (p)ppGpp synthetase/guanosine-3,5-bis(diphosphate) 3-pyrophosphohydrolase] [protein_id=WP_010636562.1] [location=6040399..6042909] [gbkey=CDS]	7	7	7	1	7	7	7	2	1	5	4					4	2	1	1					2	1	5	4					4	2	1	1					2	1	5	4					4	2
lcl|NC_020990.1_prot_WP_010637815.1_4301 [locus_tag=XNR_RS21725] [protein=histidine triad nucleotide-binding protein] [protein_id=WP_010637815.1] [location=5002655..5003026] [gbkey=CDS]	7	7	7	1	7	7	7	3	3	3	2					3	3	1	2					3	3	3	2					3	3	1	2					3	3	3	2					3	3
lcl|NC_020990.1_prot_WP_010643041.1_2022 [locus_tag=XNR_RS10195] [protein=cell wall assembly protein] [protein_id=WP_010643041.1] [location=complement(2420291..2421268)] [gbkey=CDS]	7	7	7	1	7	7	7	2	4	2	2					3	2	4	3					2	4	2	2					3	2	4	3					2	4	2	2					3	2
lcl|NC_020990.1_prot_WP_015506895.1_749 [locus_tag=XNR_RS03745] [protein=DUF4349 domain-containing protein] [protein_id=WP_015506895.1] [location=890631..891635] [gbkey=CDS]	7	7	7	1	7	7	7	0	6	0	0					0	0	0	0					0	6	0	0					0	0	0	0					0	6	0	0					0	0
lcl|NC_020990.1_prot_WP_015506912.1_799 [locus_tag=XNR_RS03990] [protein=cytochrome P450] [protein_id=WP_015506912.1] [location=complement(952450..953706)] [gbkey=CDS]	7	7	7	1	7	7	7	0	6	0	0					0	0	1	0					0	6	0	0					0	0	1	0					0	6	0	0					0	0
lcl|NC_020990.1_prot_WP_015507036.1_1213 [gene=ftsY] [locus_tag=XNR_RS06090] [protein=signal recognition particle-docking protein FtsY] [protein_id=WP_015507036.1] [location=complement(1476138..1477352)] [gbkey=CDS]	7	7	7	1	7	7	7	2	0	2	1					2	3	2	3					2	0	2	1					2	3	2	3					2	0	2	1					2	3
lcl|NC_020990.1_prot_WP_015507062.1_1303 [locus_tag=XNR_RS06555] [protein=2-hydroxyacid dehydrogenase] [protein_id=WP_015507062.1] [location=complement(1577128..1578078)] [gbkey=CDS]	7	7	7	1	7	7	7	0	1	4	2					1	2	3	1					0	1	4	2					1	2	3	1					0	1	4	2					1	2
lcl|NC_020990.1_prot_WP_015507074.1_1361 [locus_tag=XNR_RS06845] [protein=L,D-transpeptidase] [protein_id=WP_015507074.1] [location=complement(1643189..1644445)] [gbkey=CDS]	8	8	7	1	8	8	7	1	3	0	1					0	1	3	1					1	3	0	1					0	1	3	1					1	3	0	1					0	1
lcl|NC_020990.1_prot_WP_015507145.1_1660 [locus_tag=XNR_RS08355] [protein=periplasmic-binding protein] [protein_id=WP_015507145.1] [location=complement(1992199..1993062)] [gbkey=CDS]	7	7	7	1	7	7	7	0	4	0	0					0	0	0	0					0	4	0	0					0	0	0	0					0	4	0	0					0	0
lcl|NC_020990.1_prot_WP_015507217.1_1886 [locus_tag=XNR_RS09510] [protein=hypothetical protein] [protein_id=WP_015507217.1] [location=complement(2265507..2267057)] [gbkey=CDS]	7	7	7	1	7	7	7	4	3	3	3					3	3	4	3					4	3	3	3					3	3	4	3					4	3	3	3					3	3
lcl|NC_020990.1_prot_WP_015507235.1_1935 [locus_tag=XNR_RS09760] [protein=imidazolonepropionase] [protein_id=WP_015507235.1] [location=complement(2322061..2323281)] [gbkey=CDS]	7	7	7	1	7	7	7	0	2	0	0					0	0	0	0					0	2	0	0					0	0	0	0					0	2	0	0					0	0
lcl|NC_020990.1_prot_WP_015507555.1_2995 [locus_tag=XNR_RS15155] [protein=2-oxo acid dehydrogenase subunit E2] [protein_id=WP_015507555.1] [location=3471337..3472767] [gbkey=CDS]	7	7	7	1	7	7	7	0	5	0	0					0	0	0	0					0	5	0	0					0	0	0	0					0	5	0	0					0	0
lcl|NC_020990.1_prot_WP_015507688.1_3520 [locus_tag=XNR_RS17775] [protein=cell division protein FtsK] [protein_id=WP_015507688.1] [location=4107732..4112177] [gbkey=CDS]	7	7	7	1	7	7	7	1	3	1	1					1	2	0	0					1	3	1	1					1	2	0	0					1	3	1	1					1	2
lcl|NC_020990.1_prot_WP_015507807.1_3957 [locus_tag=XNR_RS19970] [protein=NAD(P)-dependent alcohol dehydrogenase] [protein_id=WP_015507807.1] [location=4578865..4579908] [gbkey=CDS]	7	7	7	1	7	7	7	4	4	2	3					6	6	4	4					4	4	2	3					6	6	4	4					4	4	2	3					6	6
lcl|NC_020990.1_prot_WP_015507998.1_4581 [gene=cobM] [locus_tag=XNR_RS23135] [protein=precorrin-4 C(11)-methyltransferase] [protein_id=WP_015507998.1] [location=complement(5311798..5312550)] [gbkey=CDS]	7	7	7	1	7	7	7	4	2	6	4					5	5	5	3					4	2	6	4					5	5	5	3					4	2	6	4					5	5
lcl|NC_020990.1_prot_WP_018469803.1_1167 [locus_tag=XNR_RS05865] [protein=adenosine deaminase] [protein_id=WP_018469803.1] [location=1424477..1425520] [gbkey=CDS]	7	7	7	1	7	7	7	5	3	4	4					5	4	5	5					5	3	4	4					5	4	5	5					5	3	4	4					5	4
lcl|NC_020990.1_prot_WP_018894366.1_4267 [locus_tag=XNR_RS21540] [protein=hypothetical protein] [protein_id=WP_018894366.1] [location=complement(4957286..4959304)] [gbkey=CDS]	7	7	7	1	7	7	7	5	4	4	5					4	5	4	4					5	4	4	5					4	5	4	4					5	4	4	5					4	5
lcl|NC_020990.1_prot_WP_037629993.1_1750 [gene=rdgB] [locus_tag=XNR_RS08815] [protein=RdgB/HAM1 family non-canonical purine NTP pyrophosphatase] [protein_id=WP_037629993.1] [location=complement(2098427..2099029)] [gbkey=CDS]	7	7	7	1	7	7	7	4	5	3	4					5	5	6	3					4	5	3	4					5	5	6	3					4	5	3	4					5	5
lcl|NC_020990.1_prot_WP_050777413.1_2871 [locus_tag=XNR_RS14540] [protein=HAD family phosphatase] [protein_id=WP_050777413.1] [location=3332436..3333293] [gbkey=CDS]	7	7	7	1	7	7	7	1	3	3	2					3	1	3	1					1	3	3	2					3	1	3	1					1	3	3	2					3	1
lcl|NC_020990.1_prot_WP_003946515.1_5765 [locus_tag=XNR_RS29110] [protein=monooxygenase] [protein_id=WP_003946515.1] [location=6720786..6722003] [gbkey=CDS]	6	6	6	1	6	6	6	3	1	3	3					3	3	2	2					3	1	3	3					3	3	2	2					3	1	3	3					3	3
lcl|NC_020990.1_prot_WP_003946826.1_5454 [gene=bioB] [locus_tag=XNR_RS27580] [protein=biotin synthase BioB] [protein_id=WP_003946826.1] [location=complement(6281292..6282515)] [gbkey=CDS]	6	6	6	1	6	6	6	4	3	3	4					5	3	4	3					4	3	3	4					5	3	4	3					4	3	3	4					5	3
lcl|NC_020990.1_prot_WP_003946892.1_5387 [locus_tag=XNR_RS27245] [protein=solute-binding transport lipoprotein] [protein_id=WP_003946892.1] [location=6213812..6215392] [gbkey=CDS]	6	6	6	1	6	6	6	2	4	3	3					2	2	2	3					2	4	3	3					2	2	2	3					2	4	3	3					2	2
lcl|NC_020990.1_prot_WP_003946930.1_5349 [locus_tag=XNR_RS27055] [protein=NTP transferase domain-containing protein] [protein_id=WP_003946930.1] [location=6172307..6174802] [gbkey=CDS]	6	6	6	1	6	6	6	0	6	1	0					0	0	0	0					0	6	1	0					0	0	0	0					0	6	1	0					0	0
lcl|NC_020990.1_prot_WP_003946969.1_5318 [locus_tag=XNR_RS26885] [protein=RNA polymerase-binding protein RbpA] [protein_id=WP_003946969.1] [location=complement(6131729..6132103)] [gbkey=CDS]	6	6	6	1	6	6	6	3	2	1	1					3	3	2	2					3	2	1	1					3	3	2	2					3	2	1	1					3	3
lcl|NC_020990.1_prot_WP_003947031.1_5258 [gene=pyrR] [locus_tag=XNR_RS26585] [protein=bifunctional pyr operon transcriptional regulator/uracil phosphoribosyltransferase PyrR] [protein_id=WP_003947031.1] [location=6065568..6066164] [gbkey=CDS]	6	6	6	1	6	6	6	1	2	4	4					4	3	2	4					1	2	4	4					4	3	2	4					1	2	4	4					4	3
lcl|NC_020990.1_prot_WP_003947120.1_5171 [locus_tag=XNR_RS26110] [protein=acetylornithine transaminase] [protein_id=WP_003947120.1] [location=5975025..5976269] [gbkey=CDS]	6	6	6	1	6	6	6	2	3	3	1					2	1	2	1					2	3	3	1					2	1	2	1					2	3	3	1					2	1
lcl|NC_020990.1_prot_WP_003947158.1_5132 [locus_tag=XNR_RS25915] [protein=hypothetical protein] [protein_id=WP_003947158.1] [location=complement(5936155..5936517)] [gbkey=CDS]	6	6	6	1	6	6	6	4	2	4	5					4	4	5	4					4	2	4	5					4	4	5	4					4	2	4	5					4	4
lcl|NC_020990.1_prot_WP_003947197.1_5093 [locus_tag=XNR_RS25720] [protein=peptidyl-prolyl cis-trans isomerase] [protein_id=WP_003947197.1] [location=5892758..5893132] [gbkey=CDS]	6	6	6	1	6	6	6	3	3	3	4					4	3	3	4					3	3	3	4					4	3	3	4					3	3	3	4					4	3
lcl|NC_020990.1_prot_WP_003947369.1_4920 [gene=serB] [locus_tag=XNR_RS24835] [protein=phosphoserine phosphatase SerB] [protein_id=WP_003947369.1] [location=complement(5694951..5696180)] [gbkey=CDS]	6	6	6	1	6	6	6	4	0	4	4					5	4	3	4					4	0	4	4					5	4	3	4					4	0	4	4					5	4
lcl|NC_020990.1_prot_WP_003947484.1_4804 [locus_tag=XNR_RS24255] [protein=SAM-dependent methyltransferase] [protein_id=WP_003947484.1] [location=5570255..5571067] [gbkey=CDS]	6	6	6	1	6	6	6	0	4	0	0					0	0	0	0					0	4	0	0					0	0	0	0					0	4	0	0					0	0
lcl|NC_020990.1_prot_WP_003947520.1_4764 [locus_tag=XNR_RS24050] [protein=cold-shock protein] [protein_id=WP_003947520.1] [location=5523187..5523390] [gbkey=CDS]	7	6	6	1	7	6	6	7	4	5	7					7	6	5	5					6	4	5	6					6	6	5	5					6	4	5	6					6	6
lcl|NC_020990.1_prot_WP_003947545.1_4739 [gene=hisF] [locus_tag=XNR_RS23925] [protein=imidazole glycerol phosphate synthase subunit HisF] [protein_id=WP_003947545.1] [location=5494247..5495002] [gbkey=CDS]	6	6	6	1	6	6	6	1	2	3	1					0	2	1	3					1	2	3	1					0	2	1	3					1	2	3	1					0	2
lcl|NC_020990.1_prot_WP_003947548.1_4736 [gene=hisH] [locus_tag=XNR_RS23910] [protein=imidazole glycerol phosphate synthase subunit HisH] [protein_id=WP_003947548.1] [location=5492655..5493293] [gbkey=CDS]	6	6	6	1	6	6	6	2	0	4	3					4	2	4	3					2	0	4	3					4	2	4	3					2	0	4	3					4	2
lcl|NC_020990.1_prot_WP_003947570.1_4715 [locus_tag=XNR_RS23800] [protein=signal peptidase II] [protein_id=WP_003947570.1] [location=5466266..5466877] [gbkey=CDS]	6	6	6	1	6	6	6	2	2	2	2					2	2	2	2					2	2	2	2					2	2	2	2					2	2	2	2					2	2
lcl|NC_020990.1_prot_WP_003947621.1_4663 [locus_tag=XNR_RS23545] [protein=ROK family glucokinase] [protein_id=WP_003947621.1] [location=5406063..5407004] [gbkey=CDS]	6	6	6	1	6	6	6	4	5	4	4					4	4	5	4					4	5	4	4					4	4	5	4					4	5	4	4					4	4
lcl|NC_020990.1_prot_WP_003947644.1_4642 [gene=trpD] [locus_tag=XNR_RS23440] [protein=anthranilate phosphoribosyltransferase] [protein_id=WP_003947644.1] [location=5383072..5384136] [gbkey=CDS]	6	6	6	1	6	6	6	2	1	1	1					0	3	1	0					2	1	1	1					0	3	1	0					2	1	1	1					0	3
lcl|NC_020990.1_prot_WP_003947713.1_4572 [locus_tag=XNR_RS23090] [protein=NAD-dependent succinate-semialdehyde dehydrogenase] [protein_id=WP_003947713.1] [location=complement(5296407..5297783)] [gbkey=CDS]	6	6	6	1	6	6	6	0	2	1	1					0	0	0	0					0	2	1	1					0	0	0	0					0	2	1	1					0	0
lcl|NC_020990.1_prot_WP_003947758.1_4528 [gene=map] [locus_tag=XNR_RS22875] [protein=type I methionyl aminopeptidase] [protein_id=WP_003947758.1] [location=complement(5244656..5245513)] [gbkey=CDS]	6	6	6	1	6	6	6	3	4	5	1					4	3	2	2					3	4	5	1					4	3	2	2					3	4	5	1					4	3
lcl|NC_020990.1_prot_WP_003947966.1_4321 [locus_tag=XNR_RS21825] [protein=GTPase Era] [protein_id=WP_003947966.1] [location=5023203..5024144] [gbkey=CDS]	6	6	6	1	6	6	6	1	1	4	2					1	2	4	2					1	1	4	2					1	2	4	2					1	1	4	2					1	2
lcl|NC_020990.1_prot_WP_003948018.1_4274 [locus_tag=XNR_RS21570] [protein=M48 family metallopeptidase] [protein_id=WP_003948018.1] [location=complement(4965331..4966434)] [gbkey=CDS]	6	6	6	1	6	6	6	0	0	0	2					1	1	0	0					0	0	0	2					1	1	0	0					0	0	0	2					1	1
lcl|NC_020990.1_prot_WP_003948031.1_4260 [locus_tag=XNR_RS21505] [protein=DUF2344 domain-containing protein] [protein_id=WP_003948031.1] [location=4946520..4947311] [gbkey=CDS]	6	6	6	1	6	6	6	5	4	4	3					3	4	5	4					5	4	4	3					3	4	5	4					5	4	4	3					3	4
lcl|NC_020990.1_prot_WP_003948327.1_3967 [gene=greA] [locus_tag=XNR_RS20020] [protein=transcription elongation factor GreA] [protein_id=WP_003948327.1] [location=complement(4588841..4589338)] [gbkey=CDS]	6	6	6	1	6	6	6	2	4	3	3					3	4	4	3					2	4	3	3					3	4	4	3					2	4	3	3					3	4
lcl|NC_020990.1_prot_WP_003948422.1_3875 [locus_tag=XNR_RS19565] [protein=SDR family oxidoreductase] [protein_id=WP_003948422.1] [location=complement(4488722..4489480)] [gbkey=CDS]	6	6	6	1	6	6	6	0	3	0	0					0	0	0	0					0	3	0	0					0	0	0	0					0	3	0	0					0	0
lcl|NC_020990.1_prot_WP_003948428.1_3869 [locus_tag=XNR_RS19535] [protein=glycosyltransferase family 2 protein] [protein_id=WP_003948428.1] [location=4482472..4483245] [gbkey=CDS]	6	6	6	1	6	6	6	4	2	3	1					4	5	4	4					4	2	3	1					4	5	4	4					4	2	3	1					4	5
lcl|NC_020990.1_prot_WP_003948487.1_3811 [locus_tag=XNR_RS19240] [protein=glycine betaine/L-proline ABC transporter ATP-binding protein] [protein_id=WP_003948487.1] [location=4416519..4417640] [gbkey=CDS]	6	6	6	1	6	6	6	2	0	4	3					2	0	0	0					2	0	4	3					2	0	0	0					2	0	4	3					2	0
lcl|NC_020990.1_prot_WP_003948512.1_3786 [locus_tag=XNR_RS19115] [protein=cobalamin B12-binding domain-containing protein] [protein_id=WP_003948512.1] [location=4385623..4386045] [gbkey=CDS]	6	6	6	1	6	6	6	2	5	3	1					2	2	0	1					2	5	3	1					2	2	0	1					2	5	3	1					2	2
lcl|NC_020990.1_prot_WP_003948652.1_3645 [locus_tag=XNR_RS18425] [protein=30S ribosomal protein S12] [protein_id=WP_003948652.1] [location=4253459..4253830] [gbkey=CDS]	6	6	6	1	6	6	6	4	4	5	5					5	5	4	5					4	4	5	5					5	5	4	5					4	4	5	5					5	5
lcl|NC_020990.1_prot_WP_003948741.1_3557 [locus_tag=XNR_RS17960] [protein=demethylmenaquinone methyltransferase] [protein_id=WP_003948741.1] [location=4148451..4149146] [gbkey=CDS]	6	6	6	1	6	6	6	2	3	2	1					4	4	3	4					2	3	2	1					4	4	3	4					2	3	2	1					4	4
lcl|NC_020990.1_prot_WP_003948794.1_3505 [locus_tag=XNR_RS17700] [protein=DUF4229 domain-containing protein] [protein_id=WP_003948794.1] [location=4090185..4090484] [gbkey=CDS]	6	6	6	1	6	6	6	2	1	3	3					1	2	2	2					2	1	3	3					1	2	2	2					2	1	3	3					1	2
lcl|NC_020990.1_prot_WP_003948837.1_3465 [locus_tag=XNR_RS17500] [protein=redox-sensing transcriptional repressor Rex] [protein_id=WP_003948837.1] [location=4046725..4047489] [gbkey=CDS]	6	6	6	1	6	6	6	2	1	4	3					3	3	5	4					2	1	4	3					3	3	5	4					2	1	4	3					3	3
lcl|NC_020990.1_prot_WP_003948933.1_3379 [locus_tag=XNR_RS17065] [protein=ABC transporter substrate-binding protein] [protein_id=WP_003948933.1] [location=3890301..3891290] [gbkey=CDS]	6	6	6	1	6	6	6	5	4	5	5					5	5	4	4					5	4	5	5					5	5	4	4					5	4	5	5					5	5
lcl|NC_020990.1_prot_WP_003948955.1_3357 [locus_tag=XNR_RS16955] [protein=aldehyde dehydrogenase family protein] [protein_id=WP_003948955.1] [location=3866262..3867767] [gbkey=CDS]	6	6	6	1	6	6	6	0	4	0	2					0	0	1	0					0	4	0	2					0	0	1	0					0	4	0	2					0	0
lcl|NC_020990.1_prot_WP_003949043.1_3268 [locus_tag=XNR_RS16515] [protein=DUF1416 domain-containing protein] [protein_id=WP_003949043.1] [location=3775536..3775823] [gbkey=CDS]	6	6	6	1	6	6	6	3	1	4	3					4	3	2	3					3	1	4	3					4	3	2	3					3	1	4	3					4	3
lcl|NC_020990.1_prot_WP_003949116.1_3196 [locus_tag=XNR_RS16160] [protein=NADP-specific glutamate dehydrogenase] [protein_id=WP_003949116.1] [location=3704502..3705857] [gbkey=CDS]	6	6	6	1	6	6	6	3	1	2	3					3	3	2	2					3	1	2	3					3	3	2	2					3	1	2	3					3	3
lcl|NC_020990.1_prot_WP_003949246.1_3069 [locus_tag=XNR_RS15520] [protein=dCTP deaminase] [protein_id=WP_003949246.1] [location=complement(3557055..3557630)] [gbkey=CDS]	6	6	6	1	6	6	6	1	1	2	3					0	2	2	2					1	1	2	3					0	2	2	2					1	1	2	3					0	2
lcl|NC_020990.1_prot_WP_003949300.1_3017 [locus_tag=XNR_RS15260] [protein=redoxin domain-containing protein] [protein_id=WP_003949300.1] [location=3496237..3498078] [gbkey=CDS]	6	6	6	1	6	6	6	2	1	2	2					4	3	4	3					2	1	2	2					4	3	4	3					2	1	2	2					4	3
lcl|NC_020990.1_prot_WP_003949304.1_3013 [locus_tag=XNR_RS15245] [protein=carbon-nitrogen family hydrolase] [protein_id=WP_003949304.1] [location=3493208..3494011] [gbkey=CDS]	6	6	6	1	6	6	6	3	4	4	2					2	3	3	3					3	4	4	2					2	3	3	3					3	4	4	2					2	3
lcl|NC_020990.1_prot_WP_003949334.1_2983 [locus_tag=XNR_RS15095] [protein=FMN-dependent NADH-azoreductase] [protein_id=WP_003949334.1] [location=complement(3459690..3460352)] [gbkey=CDS]	6	6	6	1	6	6	6	5	2	3	2					4	4	5	5					5	2	3	2					4	4	5	5					5	2	3	2					4	4
lcl|NC_020990.1_prot_WP_003949336.1_2982 [locus_tag=XNR_RS15085] [protein=DUF3662 domain-containing protein] [protein_id=WP_003949336.1] [location=complement(3457836..3458702)] [gbkey=CDS]	6	6	6	1	6	6	6	1	3	1	2					2	1	2	2					1	3	1	2					2	1	2	2					1	3	1	2					2	1
lcl|NC_020990.1_prot_WP_003949379.1_2941 [gene=rsmG] [locus_tag=XNR_RS14885] [protein=16S rRNA (guanine(527)-N(7))-methyltransferase RsmG] [protein_id=WP_003949379.1] [location=complement(3412962..3413669)] [gbkey=CDS]	6	6	6	1	6	6	6	3	3	3	3					3	3	3	3					3	3	3	3					3	3	3	3					3	3	3	3					3	3
lcl|NC_020990.1_prot_WP_003949387.1_2933 [locus_tag=XNR_RS14845] [protein=hypothetical protein] [protein_id=WP_003949387.1] [location=3404492..3406189] [gbkey=CDS]	6	6	6	1	6	6	6	2	3	3	1					4	3	2	2					2	3	3	1					4	3	2	2					2	3	3	1					4	3
lcl|NC_020990.1_prot_WP_003950037.1_2278 [locus_tag=XNR_RS11470] [protein=aldo/keto reductase] [protein_id=WP_003950037.1] [location=2694649..2695644] [gbkey=CDS]	6	6	6	1	6	6	6	0	3	0	0					0	0	0	0					0	3	0	0					0	0	0	0					0	3	0	0					0	0
lcl|NC_020990.1_prot_WP_003950085.1_2233 [locus_tag=XNR_RS11245] [protein=metal-dependent transcriptional regulator] [protein_id=WP_003950085.1] [location=complement(2647473..2648165)] [gbkey=CDS]	6	6	6	1	6	6	6	3	3	2	2					2	3	4	2					3	3	2	2					2	3	4	2					3	3	2	2					2	3
lcl|NC_020990.1_prot_WP_003950241.1_2079 [gene=xth] [locus_tag=XNR_RS10485] [protein=exodeoxyribonuclease III] [protein_id=WP_003950241.1] [location=complement(2488561..2489355)] [gbkey=CDS]	6	6	6	1	6	6	6	3	0	2	2					3	3	4	3					3	0	2	2					3	3	4	3					3	0	2	2					3	3
lcl|NC_020990.1_prot_WP_003950351.1_1969 [locus_tag=XNR_RS09935] [protein=DUF501 domain-containing protein] [protein_id=WP_003950351.1] [location=complement(2360559..2361128)] [gbkey=CDS]	6	6	6	1	6	6	6	1	3	3	3					3	4	2	4					1	3	3	3					3	4	2	4					1	3	3	3					3	4
lcl|NC_020990.1_prot_WP_003950390.1_1930 [locus_tag=XNR_RS09735] [protein=response regulator transcription factor] [protein_id=WP_003950390.1] [location=complement(2316307..2316984)] [gbkey=CDS]	6	6	6	1	6	6	6	2	1	2	0					2	2	2	2					2	1	2	0					2	2	2	2					2	1	2	0					2	2
lcl|NC_020990.1_prot_WP_003950412.1_1908 [locus_tag=XNR_RS09620] [protein=VWA domain-containing protein] [protein_id=WP_003950412.1] [location=complement(2295251..2295916)] [gbkey=CDS]	6	6	6	1	6	6	6	0	4	1	0					1	0	0	1					0	4	1	0					1	0	0	1					0	4	1	0					1	0
lcl|NC_020990.1_prot_WP_003950429.1_1890 [locus_tag=XNR_RS09530] [protein=2-phospho-L-lactate transferase] [protein_id=WP_003950429.1] [location=2273043..2273999] [gbkey=CDS]	6	6	6	1	6	6	6	5	3	5	5					4	5	4	5					5	3	5	5					4	5	4	5					5	3	5	5					4	5
lcl|NC_020990.1_prot_WP_003950442.1_1877 [gene=manA] [locus_tag=XNR_RS09465] [protein=mannose-6-phosphate isomerase, class I] [protein_id=WP_003950442.1] [location=complement(2255472..2256635)] [gbkey=CDS]	6	6	6	1	6	6	6	3	3	2	4					2	3	2	1					3	3	2	4					2	3	2	1					3	3	2	4					2	3
lcl|NC_020990.1_prot_WP_003950484.1_1834 [locus_tag=XNR_RS09240] [protein=serine/threonine protein kinase] [protein_id=WP_003950484.1] [location=complement(2185966..2187228)] [gbkey=CDS]	6	6	6	1	6	6	6	1	2	2	1					2	2	1	1					1	2	2	1					2	2	1	1					1	2	2	1					2	2
lcl|NC_020990.1_prot_WP_003950561.1_1759 [locus_tag=XNR_RS08860] [protein=M67 family metallopeptidase] [protein_id=WP_003950561.1] [location=complement(2105698..2106132)] [gbkey=CDS]	6	6	6	1	6	6	6	2	2	4	3					3	3	4	3					2	2	4	3					3	3	4	3					2	2	4	3					3	3
lcl|NC_020990.1_prot_WP_003950573.1_1748 [locus_tag=XNR_RS08800] [protein=thioredoxin-dependent thiol peroxidase] [protein_id=WP_003950573.1] [location=2095918..2096385] [gbkey=CDS]	6	6	6	1	6	6	6	5	4	5	6					5	5	5	6					5	4	5	6					5	5	5	6					5	4	5	6					5	5
lcl|NC_020990.1_prot_WP_003950582.1_1739 [locus_tag=XNR_RS08755] [protein=SGNH/GDSL hydrolase family protein] [protein_id=WP_003950582.1] [location=2087102..2088421] [gbkey=CDS]	6	6	6	1	6	6	6	3	0	2	2					3	4	3	2					3	0	2	2					3	4	3	2					3	0	2	2					3	4
lcl|NC_020990.1_prot_WP_003950612.1_1710 [gene=ehuA] [locus_tag=XNR_RS08600] [protein=ectoine/hydroxyectoine ABC transporter ATP-binding protein EhuA] [protein_id=WP_003950612.1] [location=2053722..2054537] [gbkey=CDS]	6	6	6	1	6	6	6	4	0	4	5					3	2	2	3					4	0	4	5					3	2	2	3					4	0	4	5					3	2
lcl|NC_020990.1_prot_WP_003950674.1_1645 [locus_tag=XNR_RS08275] [protein=succinyl-diaminopimelate desuccinylase] [protein_id=WP_003950674.1] [location=complement(1974956..1976035)] [gbkey=CDS]	6	6	6	1	6	6	6	4	5	4	4					4	5	5	4					4	5	4	4					4	5	5	4					4	5	4	4					4	5
lcl|NC_020990.1_prot_WP_003950798.1_1524 [gene=sodN] [locus_tag=XNR_RS07670] [protein=superoxide dismutase, Ni] [protein_id=WP_003950798.1] [location=1839012..1839407] [gbkey=CDS]	6	6	6	1	6	6	6	4	5	4	4					5	4	5	4					4	5	4	4					5	4	5	4					4	5	4	4					5	4
lcl|NC_020990.1_prot_WP_003950942.1_1383 [locus_tag=XNR_RS06955] [protein=C4-dicarboxylate transporter DctA] [protein_id=WP_003950942.1] [location=complement(1678032..1679435)] [gbkey=CDS]	6	6	6	1	6	6	6	3	0	2	2					6	5	6	4					3	0	2	2					6	5	6	4					3	0	2	2					6	5
lcl|NC_020990.1_prot_WP_003950985.1_1340 [locus_tag=XNR_RS06740] [protein=L-serine ammonia-lyase] [protein_id=WP_003950985.1] [location=1621003..1622385] [gbkey=CDS]	6	6	6	1	6	6	6	2	1	2	1					0	0	2	1					2	1	2	1					0	0	2	1					2	1	2	1					0	0
lcl|NC_020990.1_prot_WP_003951011.1_1315 [gene=gatC] [locus_tag=XNR_RS06615] [protein=Asp-tRNA(Asn)/Glu-tRNA(Gln) amidotransferase subunit GatC] [protein_id=WP_003951011.1] [location=complement(1593343..1593639)] [gbkey=CDS]	6	6	6	1	6	6	6	6	6	6	6					6	6	4	6					6	6	6	6					6	6	4	6					6	6	6	6					6	6
lcl|NC_020990.1_prot_WP_003951088.1_1235 [locus_tag=XNR_RS06200] [protein=1-acyl-sn-glycerol-3-phosphate acyltransferase] [protein_id=WP_003951088.1] [location=complement(1501945..1502751)] [gbkey=CDS]	6	6	6	1	6	6	6	2	3	2	1					2	3	2	2					2	3	2	1					2	3	2	2					2	3	2	1					2	3
lcl|NC_020990.1_prot_WP_003951100.1_1223 [locus_tag=XNR_RS06140] [protein=hypothetical protein] [protein_id=WP_003951100.1] [location=complement(1489022..1490149)] [gbkey=CDS]	6	6	6	1	6	6	6	2	2	3	2					1	3	3	1					2	2	3	2					1	3	3	1					2	2	3	2					1	3
lcl|NC_020990.1_prot_WP_003951335.1_1003 [locus_tag=XNR_RS05005] [protein=response regulator transcription factor] [protein_id=WP_003951335.1] [location=complement(1204374..1205027)] [gbkey=CDS]	6	6	6	1	6	6	6	1	6	2	1					1	2	2	1					1	6	2	1					1	2	2	1					1	6	2	1					1	2
lcl|NC_020990.1_prot_WP_003951347.1_991 [locus_tag=XNR_RS04945] [protein=response regulator] [protein_id=WP_003951347.1] [location=complement(1192978..1193673)] [gbkey=CDS]	6	6	6	1	6	6	6	1	4	2	2					1	2	2	2					1	4	2	2					1	2	2	2					1	4	2	2					1	2
lcl|NC_020990.1_prot_WP_003951509.1_828 [locus_tag=XNR_RS04130] [protein=FadR family transcriptional regulator] [protein_id=WP_003951509.1] [location=complement(982321..983064)] [gbkey=CDS]	6	6	6	1	6	6	6	4	1	3	2					3	4	4	4					4	1	3	2					3	4	4	4					4	1	3	2					3	4
lcl|NC_020990.1_prot_WP_003951512.1_825 [locus_tag=XNR_RS04115] [protein=iron-sulfur cluster-binding protein] [protein_id=WP_003951512.1] [location=complement(977944..979512)] [gbkey=CDS]	6	6	6	1	6	6	6	2	0	0	0					4	3	5	3					2	0	0	0					4	3	5	3					2	0	0	0					4	3
lcl|NC_020990.1_prot_WP_003951527.1_806 [gene=argF] [locus_tag=XNR_RS04025] [protein=ornithine carbamoyltransferase] [protein_id=WP_003951527.1] [location=complement(959425..960453)] [gbkey=CDS]	6	6	6	1	6	6	6	0	3	1	0					0	1	0	0					0	3	1	0					0	1	0	0					0	3	1	0					0	1
lcl|NC_020990.1_prot_WP_003951584.1_751 [gene=hemE] [locus_tag=XNR_RS03755] [protein=uroporphyrinogen decarboxylase] [protein_id=WP_003951584.1] [location=complement(893140..894204)] [gbkey=CDS]	6	6	6	1	6	6	6	4	6	6	4					6	5	3	4					4	6	6	4					6	5	3	4					4	6	6	4					6	5
lcl|NC_020990.1_prot_WP_003951794.1_547 [locus_tag=XNR_RS02725] [protein=sugar ABC transporter ATP-binding protein] [protein_id=WP_003951794.1] [location=complement(654610..655482)] [gbkey=CDS]	6	6	6	1	6	6	6	1	1	1	0					2	3	1	1					1	1	1	0					2	3	1	1					1	1	1	0					2	3
lcl|NC_020990.1_prot_WP_003951847.1_500 [gene=xth] [locus_tag=XNR_RS02490] [protein=exodeoxyribonuclease III] [protein_id=WP_003951847.1] [location=complement(594650..595429)] [gbkey=CDS]	7	7	6	1	7	7	6	1	2	5	2					4	2	4	4					1	2	5	2					4	2	4	4					1	2	5	2					4	2
lcl|NC_020990.1_prot_WP_003951937.1_412 [locus_tag=XNR_RS02050] [protein=OsmC family peroxiredoxin] [protein_id=WP_003951937.1] [location=complement(498627..499052)] [gbkey=CDS]	6	6	6	1	6	6	6	4	5	4	6					5	4	5	5					4	5	4	6					5	4	5	5					4	5	4	6					5	4
lcl|NC_020990.1_prot_WP_003952238.1_109 [locus_tag=XNR_RS00535] [protein=uracil-DNA glycosylase] [protein_id=WP_003952238.1] [location=complement(129397..130074)] [gbkey=CDS]	6	6	6	1	6	6	6	3	2	2	3					4	4	3	3					3	2	2	3					4	4	3	3					3	2	2	3					4	4
lcl|NC_020990.1_prot_WP_003952259.1_88 [locus_tag=XNR_RS00430] [protein=low specificity L-threonine aldolase] [protein_id=WP_003952259.1] [location=complement(108850..109920)] [gbkey=CDS]	6	6	6	1	6	6	6	2	2	3	2					4	4	2	3					2	2	3	2					4	4	2	3					2	2	3	2					4	4
lcl|NC_020990.1_prot_WP_003961784.1_1510 [locus_tag=XNR_RS07600] [protein=hypothetical protein] [protein_id=WP_003961784.1] [location=1826592..1826774] [gbkey=CDS]	6	6	6	1	6	6	6	3	4	4	3					3	4	5	5					3	4	4	3					3	4	5	5					3	4	4	3					3	4
lcl|NC_020990.1_prot_WP_003966491.1_1635 [locus_tag=XNR_RS29660] [protein=DUF3117 domain-containing protein] [protein_id=WP_003966491.1] [location=complement(1967814..1967981)] [gbkey=CDS]	6	6	6	1	6	6	6	5	5	5	6					5	5	4	5					5	5	5	6					5	5	4	5					5	5	5	6					5	5
lcl|NC_020990.1_prot_WP_008403410.1_4966 [locus_tag=XNR_RS25080] [protein=1-acyl-sn-glycerol-3-phosphate acyltransferase] [protein_id=WP_008403410.1] [location=5750305..5750958] [gbkey=CDS]	6	6	6	1	6	6	6	2	2	2	1					4	4	3	5					2	2	2	1					4	4	3	5					2	2	2	1					4	4
lcl|NC_020990.1_prot_WP_008404291.1_2171 [locus_tag=XNR_RS10930] [protein=cold shock domain-containing protein] [protein_id=WP_008404291.1] [location=complement(2570199..2570678)] [gbkey=CDS]	6	6	6	1	6	6	6	3	5	4	3					4	3	4	5					3	5	4	3					4	3	4	5					3	5	4	3					4	3
lcl|NC_020990.1_prot_WP_008405672.1_4324 [gene=leuA] [locus_tag=XNR_RS21840] [protein=2-isopropylmalate synthase] [protein_id=WP_008405672.1] [location=5025977..5027770] [gbkey=CDS]	6	6	6	1	6	6	6	2	2	4	1					4	3	4	3					2	2	4	1					4	3	4	3					2	2	4	1					4	3
lcl|NC_020990.1_prot_WP_008406585.1_3368 [gene=hpt] [locus_tag=XNR_RS17010] [protein=hypoxanthine phosphoribosyltransferase] [protein_id=WP_008406585.1] [location=3880331..3880870] [gbkey=CDS]	6	6	6	1	6	6	6	4	4	3	5					4	4	5	3					4	4	3	5					4	4	5	3					4	4	3	5					4	4
lcl|NC_020990.1_prot_WP_008406866.1_2309 [locus_tag=XNR_RS11625] [protein=GTPase] [protein_id=WP_008406866.1] [location=complement(2736828..2737436)] [gbkey=CDS]	6	6	6	1	6	6	6	4	4	6	3					5	6	6	4					4	4	6	3					5	6	6	4					4	4	6	3					5	6
lcl|NC_020990.1_prot_WP_008408177.1_3569 [gene=nuoI] [locus_tag=XNR_RS18020] [protein=NADH-quinone oxidoreductase subunit NuoI] [protein_id=WP_008408177.1] [location=4162858..4163556] [gbkey=CDS]	6	6	6	1	6	6	6	0	5	0	0					0	0	0	0					0	5	0	0					0	0	0	0					0	5	0	0					0	0
lcl|NC_020990.1_prot_WP_008408441.1_1644 [locus_tag=XNR_RS08270] [protein=TIGR00730 family Rossman fold protein] [protein_id=WP_008408441.1] [location=complement(1974009..1974800)] [gbkey=CDS]	6	6	6	1	6	6	6	4	3	3	3					3	3	3	3					4	3	3	3					3	3	3	3					4	3	3	3					3	3
lcl|NC_020990.1_prot_WP_008411999.1_676 [locus_tag=XNR_RS03365] [protein=hypothetical protein] [protein_id=WP_008411999.1] [location=798334..798555] [gbkey=CDS]	6	6	6	1	6	6	6	5	0	3	2					3	2	3	3					5	0	3	2					3	2	3	3					5	0	3	2					3	2
lcl|NC_020990.1_prot_WP_008415781.1_3499 [locus_tag=XNR_RS17670] [protein=menaquinone biosynthesis decarboxylase] [protein_id=WP_008415781.1] [location=4084173..4085624] [gbkey=CDS]	6	6	6	1	6	6	6	3	4	4	4					5	5	4	4					3	4	4	4					5	5	4	4					3	4	4	4					5	5
lcl|NC_020990.1_prot_WP_010636563.1_5234 [locus_tag=XNR_RS26465] [protein=adenine phosphoribosyltransferase] [protein_id=WP_010636563.1] [location=6039646..6040185] [gbkey=CDS]	6	6	6	1	6	6	6	1	5	4	2					3	3	3	1					1	5	4	2					3	3	3	1					1	5	4	2					3	3
lcl|NC_020990.1_prot_WP_010638449.1_3908 [locus_tag=XNR_RS19730] [protein=sigma-70 family RNA polymerase sigma factor] [protein_id=WP_010638449.1] [location=complement(4529660..4530784)] [gbkey=CDS]	6	6	6	1	6	6	6	0	6	0	1					0	0	0	0					0	6	0	1					0	0	0	0					0	6	0	1					0	0
lcl|NC_020990.1_prot_WP_015506727.1_193 [gene=xylB] [locus_tag=XNR_RS00955] [protein=xylulokinase] [protein_id=WP_015506727.1] [location=234306..235736] [gbkey=CDS]	6	6	6	1	6	6	6	2	6	2	2					2	2	2	1					2	6	2	2					2	2	2	1					2	6	2	2					2	2
lcl|NC_020990.1_prot_WP_015506899.1_762 [locus_tag=XNR_RS03810] [protein=ABC transporter permease] [protein_id=WP_015506899.1] [location=complement(907610..908977)] [gbkey=CDS]	6	6	6	1	6	6	6	2	5	2	2					3	5	3	4					2	5	2	2					3	5	3	4					2	5	2	2					3	5
lcl|NC_020990.1_prot_WP_015507120.1_1554 [locus_tag=XNR_RS07820] [protein=carbon starvation protein A] [protein_id=WP_015507120.1] [location=1867259..1869493] [gbkey=CDS]	6	6	6	1	6	6	6	1	5	0	1					1	2	0	2					1	5	0	1					1	2	0	2					1	5	0	1					1	2
lcl|NC_020990.1_prot_WP_015507126.1_1585 [locus_tag=XNR_RS07985] [protein=stress protein] [protein_id=WP_015507126.1] [location=complement(1902849..1904537)] [gbkey=CDS]	6	6	6	1	6	6	6	1	1	2	2					1	1	2	2					1	1	2	2					1	1	2	2					1	1	2	2					1	1
lcl|NC_020990.1_prot_WP_015507219.1_1891 [locus_tag=XNR_RS09535] [protein=coenzyme F420-0:L-glutamate ligase] [protein_id=WP_015507219.1] [location=2273996..2275300] [gbkey=CDS]	6	6	6	1	6	6	6	2	1	2	4					3	2	4	3					2	1	2	4					3	2	4	3					2	1	2	4					3	2
lcl|NC_020990.1_prot_WP_015507263.1_2015 [locus_tag=XNR_RS10160] [protein=hypothetical protein] [protein_id=WP_015507263.1] [location=complement(2412069..2413061)] [gbkey=CDS]	6	6	6	1	6	6	6	0	4	0	1					0	1	1	0					0	4	0	1					0	1	1	0					0	4	0	1					0	1
lcl|NC_020990.1_prot_WP_015507270.1_2049 [locus_tag=XNR_RS10335] [protein=PQQ-binding-like beta-propeller repeat protein] [protein_id=WP_015507270.1] [location=complement(2449924..2451807)] [gbkey=CDS]	6	6	6	1	6	6	6	2	3	3	2					2	3	4	4					2	3	3	2					2	3	4	4					2	3	3	2					2	3
lcl|NC_020990.1_prot_WP_015507464.1_2694 [locus_tag=XNR_RS13560] [protein=penicillin-binding protein] [protein_id=WP_015507464.1] [location=3113129..3115357] [gbkey=CDS]	6	6	6	1	6	6	6	3	2	3	4					3	2	4	3					3	2	3	4					3	2	4	3					3	2	3	4					3	2
lcl|NC_020990.1_prot_WP_015507600.1_3142 [gene=kynU] [locus_tag=XNR_RS15890] [protein=kynureninase] [protein_id=WP_015507600.1] [location=3652618..3653859] [gbkey=CDS]	6	6	6	1	6	6	6	2	6	3	4					2	2	1	2					2	6	3	4					2	2	1	2					2	6	3	4					2	2
lcl|NC_020990.1_prot_WP_015507927.1_4383 [locus_tag=XNR_RS22150] [protein=xylulose kinase] [protein_id=WP_015507927.1] [location=5084248..5085702] [gbkey=CDS]	6	6	6	1	6	6	6	4	2	4	2					2	2	5	1					4	2	4	2					2	2	5	1					4	2	4	2					2	2
lcl|NC_020990.1_prot_WP_015507994.1_4567 [locus_tag=XNR_RS23065] [protein=glutamine synthetase] [protein_id=WP_015507994.1] [location=complement(5289764..5290783)] [gbkey=CDS]	6	6	6	1	6	6	6	2	2	0	0					1	0	1	2					2	2	0	0					1	0	1	2					2	2	0	0					1	0
lcl|NC_020990.1_prot_WP_015508060.1_4855 [locus_tag=XNR_RS24510] [protein=transport-associated protein] [protein_id=WP_015508060.1] [location=complement(5628595..5629797)] [gbkey=CDS]	6	6	6	1	6	6	6	4	3	4	5					2	2	2	3					4	3	4	5					2	2	2	3					4	3	4	5					2	2
lcl|NC_020990.1_prot_WP_030308448.1_3634 [locus_tag=XNR_RS18370] [protein=hypothetical protein] [protein_id=WP_030308448.1] [location=4234563..4235519] [gbkey=CDS]	6	6	6	1	6	6	6	3	1	4	3					5	3	4	4					3	1	4	3					5	3	4	4					3	1	4	3					5	3
lcl|NC_020990.1_prot_WP_044474755.1_269 [locus_tag=XNR_RS01345] [protein=glycosyltransferase] [protein_id=WP_044474755.1] [location=complement(327446..328291)] [gbkey=CDS]	6	6	6	1	6	6	6	1	1	2	1					1	4	0	1					1	1	2	1					1	4	0	1					1	1	2	1					1	4
lcl|NC_020990.1_prot_WP_075987501.1_4955 [locus_tag=XNR_RS25025] [protein=ParA family protein] [protein_id=WP_075987501.1] [location=5740300..5741469] [gbkey=CDS]	6	6	6	1	6	6	6	4	4	4	3					6	5	6	5					4	4	4	3					6	5	6	5					4	4	4	3					6	5
lcl|NC_020990.1_prot_WP_086014554.1_1428 [gene=nucS] [locus_tag=XNR_RS07185] [protein=endonuclease NucS] [protein_id=WP_086014554.1] [location=1726936..1727637] [gbkey=CDS]	6	6	6	1	6	6	6	4	3	5	5					5	4	3	4					4	3	5	5					5	4	3	4					4	3	5	5					5	4
lcl|NC_020990.1_prot_WP_106428969.1_3845 [locus_tag=XNR_RS19415] [protein=D-alanyl-D-alanine carboxypeptidase] [protein_id=WP_106428969.1] [location=complement(4452808..4454256)] [gbkey=CDS]	6	6	6	1	6	6	6	1	0	1	1					6	2	4	3					1	0	1	1					6	2	4	3					1	0	1	1					6	2
lcl|NC_020990.1_prot_WP_003946893.1_5386 [locus_tag=XNR_RS27240] [protein=SDR family oxidoreductase] [protein_id=WP_003946893.1] [location=6212931..6213686] [gbkey=CDS]	5	5	5	1	5	5	5	1	2	2	1					2	0	0	1					1	2	2	1					2	0	0	1					1	2	2	1					2	0
lcl|NC_020990.1_prot_WP_003946983.1_5305 [locus_tag=XNR_RS26820] [protein=phosphoribosyl-ATP diphosphatase] [protein_id=WP_003946983.1] [location=6116990..6117262] [gbkey=CDS]	5	5	5	1	5	5	5	3	3	4	4					2	3	3	3					3	3	4	4					2	3	3	3					3	3	4	4					2	3
lcl|NC_020990.1_prot_WP_003946984.1_5304 [locus_tag=XNR_RS26815] [protein=6,7-dimethyl-8-ribityllumazine synthase] [protein_id=WP_003946984.1] [location=6116470..6116955] [gbkey=CDS]	5	5	5	1	5	5	5	1	3	1	1					1	1	1	1					1	3	1	1					1	1	1	1					1	3	1	1					1	1
lcl|NC_020990.1_prot_WP_003946997.1_5291 [locus_tag=XNR_RS26750] [protein=FAD-dependent oxidoreductase] [protein_id=WP_003946997.1] [location=6102028..6103722] [gbkey=CDS]	5	5	5	1	5	5	5	2	1	1	2					2	3	4	2					2	1	1	2					2	3	4	2					2	1	1	2					2	3
lcl|NC_020990.1_prot_WP_003947009.1_5279 [locus_tag=XNR_RS26690] [protein=alpha/beta fold hydrolase] [protein_id=WP_003947009.1] [location=6091603..6092448] [gbkey=CDS]	5	5	5	1	5	5	5	0	3	1	0					0	0	0	0					0	3	1	0					0	0	0	0					0	3	1	0					0	0
lcl|NC_020990.1_prot_WP_003947022.1_5267 [locus_tag=XNR_RS26630] [protein=guanylate kinase] [protein_id=WP_003947022.1] [location=6076423..6077016] [gbkey=CDS]	5	5	5	1	5	5	5	3	1	2	3					1	2	3	2					3	1	2	3					1	2	3	2					3	1	2	3					1	2
lcl|NC_020990.1_prot_WP_003947025.1_5265 [gene=pyrF] [locus_tag=XNR_RS26620] [protein=orotidine-5-phosphate decarboxylase] [protein_id=WP_003947025.1] [location=6074794..6075648] [gbkey=CDS]	5	5	5	1	5	5	5	3	2	3	3					2	3	4	2					3	2	3	3					2	3	4	2					3	2	3	3					2	3
lcl|NC_020990.1_prot_WP_003947069.1_5220 [locus_tag=XNR_RS26395] [protein=hypothetical protein] [protein_id=WP_003947069.1] [location=complement(6025630..6027285)] [gbkey=CDS]	5	5	5	1	5	5	5	0	4	1	0					1	0	0	1					0	4	1	0					1	0	0	1					0	4	1	0					1	0
lcl|NC_020990.1_prot_WP_003947165.1_5125 [locus_tag=XNR_RS25880] [protein=3-oxoacyl-ACP reductase] [protein_id=WP_003947165.1] [location=5928835..5929647] [gbkey=CDS]	5	5	5	1	5	5	5	0	5	0	0					0	0	0	0					0	5	0	0					0	0	0	0					0	5	0	0					0	0
lcl|NC_020990.1_prot_WP_003947177.1_5113 [locus_tag=XNR_RS25820] [protein=siderophore-interacting protein] [protein_id=WP_003947177.1] [location=complement(5912987..5913844)] [gbkey=CDS]	5	5	5	1	5	5	5	4	1	2	1					3	2	3	3					4	1	2	1					3	2	3	3					4	1	2	1					3	2
lcl|NC_020990.1_prot_WP_003947192.1_5098 [gene=tatA] [locus_tag=XNR_RS25745] [protein=twin-arginine translocase TatA/TatE family subunit] [protein_id=WP_003947192.1] [location=5895849..5896145] [gbkey=CDS]	5	5	5	1	5	5	5	5	4	4	4					4	4	4	4					5	4	4	4					4	4	4	4					5	4	4	4					4	4
lcl|NC_020990.1_prot_WP_003947273.1_5018 [locus_tag=XNR_RS25335] [protein=homogentisate 1,2-dioxygenase] [protein_id=WP_003947273.1] [location=complement(5809436..5810758)] [gbkey=CDS]	5	5	5	1	5	5	5	0	1	0	0					1	0	0	0					0	1	0	0					1	0	0	0					0	1	0	0					1	0
lcl|NC_020990.1_prot_WP_003947436.1_4850 [locus_tag=XNR_RS24485] [protein=metal-sulfur cluster assembly factor] [protein_id=WP_003947436.1] [location=5622277..5622615] [gbkey=CDS]	5	5	5	1	5	5	5	2	3	3	3					3	3	2	2					2	3	3	3					3	3	2	2					2	3	3	3					3	3
lcl|NC_020990.1_prot_WP_003947470.1_4817 [locus_tag=XNR_RS24320] [protein=MBL fold metallo-hydrolase] [protein_id=WP_003947470.1] [location=complement(5584365..5585021)] [gbkey=CDS]	5	5	5	1	5	5	5	3	4	2	3					2	3	2	3					3	4	2	3					2	3	2	3					3	4	2	3					2	3
lcl|NC_020990.1_prot_WP_003947508.1_4779 [locus_tag=XNR_RS24130] [protein=ABC transporter ATP-binding protein] [protein_id=WP_003947508.1] [location=complement(5541179..5542087)] [gbkey=CDS]	5	5	5	1	5	5	5	1	5	1	1					1	1	0	0					1	5	1	1					1	1	0	0					1	5	1	1					1	1
lcl|NC_020990.1_prot_WP_003947544.1_4740 [locus_tag=XNR_RS23930] [protein=2-dehydropantoate 2-reductase] [protein_id=WP_003947544.1] [location=complement(5495145..5496077)] [gbkey=CDS]	5	5	5	1	5	5	5	1	1	3	1					1	1	1	0					1	1	3	1					1	1	1	0					1	1	3	1					1	1
lcl|NC_020990.1_prot_WP_003947753.1_4533 [gene=panB] [locus_tag=XNR_RS22900] [protein=3-methyl-2-oxobutanoate hydroxymethyltransferase] [protein_id=WP_003947753.1] [location=complement(5247981..5248847)] [gbkey=CDS]	6	6	5	1	6	6	5	4	5	4	4					4	4	4	4					4	5	4	4					4	4	4	4					4	5	4	4					4	4
lcl|NC_020990.1_prot_WP_003947780.1_4506 [locus_tag=XNR_RS22765] [protein=propionyl-CoA synthetase] [protein_id=WP_003947780.1] [location=complement(5219227..5221107)] [gbkey=CDS]	5	5	5	1	5	5	5	0	4	0	0					0	0	0	0					0	4	0	0					0	0	0	0					0	4	0	0					0	0
lcl|NC_020990.1_prot_WP_003947784.1_4502 [locus_tag=XNR_RS22745] [protein=NAD(P)H-dependent oxidoreductase] [protein_id=WP_003947784.1] [location=5216934..5217500] [gbkey=CDS]	5	5	5	1	5	5	5	3	4	4	2					5	2	4	5					3	4	4	2					5	2	4	5					3	4	4	2					5	2
lcl|NC_020990.1_prot_WP_003947805.1_4483 [locus_tag=XNR_RS22655] [protein=acyl-CoA dehydrogenase] [protein_id=WP_003947805.1] [location=5196776..5197969] [gbkey=CDS]	5	5	5	1	5	5	5	1	3	1	1					1	1	1	0					1	3	1	1					1	1	1	0					1	3	1	1					1	1
lcl|NC_020990.1_prot_WP_003947808.1_4480 [locus_tag=XNR_RS22640] [protein=class I SAM-dependent methyltransferase] [protein_id=WP_003947808.1] [location=complement(5192635..5193300)] [gbkey=CDS]	5	5	5	1	5	5	5	2	2	3	2					1	3	4	2					2	2	3	2					1	3	4	2					2	2	3	2					1	3
lcl|NC_020990.1_prot_WP_003947814.1_4474 [locus_tag=XNR_RS22610] [protein=terpene cyclase/mutase family protein] [protein_id=WP_003947814.1] [location=complement(5185616..5186848)] [gbkey=CDS]	5	5	5	1	5	5	5	4	0	4	5					4	2	3	3					4	0	4	5					4	2	3	3					4	0	4	5					4	2
lcl|NC_020990.1_prot_WP_003947932.1_4355 [locus_tag=XNR_RS21995] [protein=PPOX class F420-dependent oxidoreductase] [protein_id=WP_003947932.1] [location=5054136..5054579] [gbkey=CDS]	5	5	5	1	5	5	5	0	4	1	2					0	1	1	1					0	4	1	2					0	1	1	1					0	4	1	2					0	1
lcl|NC_020990.1_prot_WP_003948012.1_4278 [locus_tag=XNR_RS21595] [protein=histidine phosphatase family protein] [protein_id=WP_003948012.1] [location=4970172..4970819] [gbkey=CDS]	5	5	5	1	5	5	5	3	1	3	3					2	4	3	3					3	1	3	3					2	4	3	3					3	1	3	3					2	4
lcl|NC_020990.1_prot_WP_003948028.1_4263 [gene=rpmA] [locus_tag=XNR_RS21520] [protein=50S ribosomal protein L27] [protein_id=WP_003948028.1] [location=4952547..4952801] [gbkey=CDS]	5	5	5	1	5	5	5	3	1	2	4					3	3	2	4					3	1	2	4					3	3	2	4					3	1	2	4					3	3
lcl|NC_020990.1_prot_WP_003948048.1_4244 [locus_tag=XNR_RS21425] [protein=ATP-dependent Clp protease proteolytic subunit] [protein_id=WP_003948048.1] [location=4925641..4926300] [gbkey=CDS]	5	5	5	1	5	5	5	3	4	3	2					4	3	3	4					3	4	3	2					4	3	3	4					3	4	3	2					4	3
lcl|NC_020990.1_prot_WP_003948102.1_4193 [locus_tag=XNR_RS21160] [protein=aldo/keto reductase] [protein_id=WP_003948102.1] [location=4855772..4856755] [gbkey=CDS]	5	5	5	1	5	5	5	3	1	3	3					3	4	3	3					3	1	3	3					3	4	3	3					3	1	3	3					3	4
lcl|NC_020990.1_prot_WP_003948151.1_4144 [locus_tag=XNR_RS20910] [protein=thiamine pyrophosphate-binding protein] [protein_id=WP_003948151.1] [location=4783615..4785312] [gbkey=CDS]	5	5	5	1	5	5	5	3	3	3	2					3	3	2	0					3	3	3	2					3	3	2	0					3	3	3	2					3	3
lcl|NC_020990.1_prot_WP_003948188.1_4107 [locus_tag=XNR_RS20725] [protein=acetyltransferase] [protein_id=WP_003948188.1] [location=complement(4747267..4747872)] [gbkey=CDS]	5	5	5	1	5	5	5	1	1	5	3					2	5	3	5					1	1	5	3					2	5	3	5					1	1	5	3					2	5
lcl|NC_020990.1_prot_WP_003948217.1_4079 [locus_tag=XNR_RS20580] [protein=ATP-grasp domain-containing protein] [protein_id=WP_003948217.1] [location=complement(4716133..4717356)] [gbkey=CDS]	5	5	5	1	5	5	5	0	5	0	0					0	0	0	0					0	5	0	0					0	0	0	0					0	5	0	0					0	0
lcl|NC_020990.1_prot_WP_003948246.1_4052 [locus_tag=XNR_RS20445] [protein=methyltransferase domain-containing protein] [protein_id=WP_003948246.1] [location=complement(4686323..4687021)] [gbkey=CDS]	5	5	5	1	5	5	5	0	4	0	0					0	0	0	0					0	4	0	0					0	0	0	0					0	4	0	0					0	0
lcl|NC_020990.1_prot_WP_003948313.1_3980 [locus_tag=XNR_RS20085] [protein=thioredoxin domain-containing protein] [protein_id=WP_003948313.1] [location=4600237..4602264] [gbkey=CDS]	5	5	5	1	5	5	5	0	3	2	2					1	1	2	2					0	3	2	2					1	1	2	2					0	3	2	2					1	1
lcl|NC_020990.1_prot_WP_003948336.1_3959 [locus_tag=XNR_RS19980] [protein=hypothetical protein] [protein_id=WP_003948336.1] [location=complement(4580562..4581665)] [gbkey=CDS]	5	5	5	1	5	5	5	2	2	1	1					0	2	1	1					2	2	1	1					0	2	1	1					2	2	1	1					0	2
lcl|NC_020990.1_prot_WP_003948360.1_3936 [locus_tag=XNR_RS19870] [protein=purine-nucleoside phosphorylase] [protein_id=WP_003948360.1] [location=complement(4554806..4555630)] [gbkey=CDS]	5	5	5	1	5	5	5	3	1	5	3					3	2	2	2					3	1	5	3					3	2	2	2					3	1	5	3					3	2
lcl|NC_020990.1_prot_WP_003948375.1_3921 [gene=afsQ1] [locus_tag=XNR_RS19795] [protein=two-component system response regulator AfsQ1] [protein_id=WP_003948375.1] [location=complement(4541654..4542331)] [gbkey=CDS]	5	5	5	1	5	5	5	2	3	1	2					1	0	2	2					2	3	1	2					1	0	2	2					2	3	1	2					1	0
lcl|NC_020990.1_prot_WP_003948468.1_3830 [gene=rocD] [locus_tag=XNR_RS19335] [protein=ornithine--oxo-acid transaminase] [protein_id=WP_003948468.1] [location=complement(4437716..4438969)] [gbkey=CDS]	5	5	5	1	5	5	5	0	3	1	0					1	1	0	0					0	3	1	0					1	1	0	0					0	3	1	0					1	1
lcl|NC_020990.1_prot_WP_003948537.1_3759 [locus_tag=XNR_RS18980] [protein=response regulator transcription factor] [protein_id=WP_003948537.1] [location=4358218..4358925] [gbkey=CDS]	5	5	5	1	5	5	5	0	3	0	0					1	0	0	0					0	3	0	0					1	0	0	0					0	3	0	0					1	0
lcl|NC_020990.1_prot_WP_003948621.1_3677 [gene=map] [locus_tag=XNR_RS18585] [protein=type I methionyl aminopeptidase] [protein_id=WP_003948621.1] [location=4275558..4276394] [gbkey=CDS]	5	5	5	1	5	5	5	4	3	4	3					4	3	4	4					4	3	4	3					4	3	4	4					4	3	4	3					4	3
lcl|NC_020990.1_prot_WP_003948636.1_3661 [gene=rplP] [locus_tag=XNR_RS18510] [protein=50S ribosomal protein L16] [protein_id=WP_003948636.1] [location=4267800..4268219] [gbkey=CDS]	5	5	5	1	5	5	5	4	1	3	3					4	4	5	5					4	1	3	3					4	4	5	5					4	1	3	3					4	4
lcl|NC_020990.1_prot_WP_003948740.1_3558 [locus_tag=XNR_RS17965] [protein=GNAT family N-acetyltransferase] [protein_id=WP_003948740.1] [location=complement(4149912..4150418)] [gbkey=CDS]	5	5	5	1	5	5	5	1	3	1	0					0	1	2	2					1	3	1	0					0	1	2	2					1	3	1	0					0	1
lcl|NC_020990.1_prot_WP_003948780.1_3518 [locus_tag=XNR_RS17765] [protein=cold-shock protein] [protein_id=WP_003948780.1] [location=complement(4106189..4106392)] [gbkey=CDS]	6	5	5	1	6	5	5	5	4	3	5					5	4	4	4					4	4	3	4					4	4	4	4					4	4	3	4					4	4
lcl|NC_020990.1_prot_WP_003948822.1_3479 [locus_tag=XNR_RS17570] [protein=hypothetical protein] [protein_id=WP_003948822.1] [location=complement(4064695..4065627)] [gbkey=CDS]	5	5	5	1	5	5	5	3	1	2	1					3	2	1	1					3	1	2	1					3	2	1	1					3	1	2	1					3	2
lcl|NC_020990.1_prot_WP_003948835.1_3467 [gene=hemC] [locus_tag=XNR_RS17510] [protein=hydroxymethylbilane synthase] [protein_id=WP_003948835.1] [location=4048889..4049860] [gbkey=CDS]	5	5	5	1	5	5	5	2	2	2	3					2	3	2	2					2	2	2	3					2	3	2	2					2	2	2	3					2	3
lcl|NC_020990.1_prot_WP_003948858.1_3450 [gene=proC] [locus_tag=XNR_RS17415] [protein=pyrroline-5-carboxylate reductase] [protein_id=WP_003948858.1] [location=4025935..4026744] [gbkey=CDS]	5	5	5	1	5	5	5	2	3	3	2					2	1	2	2					2	3	3	2					2	1	2	2					2	3	3	2					2	1
lcl|NC_020990.1_prot_WP_003948883.1_3425 [locus_tag=XNR_RS17290] [protein=response regulator transcription factor] [protein_id=WP_003948883.1] [location=complement(4002597..4003316)] [gbkey=CDS]	5	5	5	1	5	5	5	3	2	2	3					2	3	5	3					3	2	2	3					2	3	5	3					3	2	2	3					2	3
lcl|NC_020990.1_prot_WP_003948895.1_3414 [locus_tag=XNR_RS17240] [protein=type III pantothenate kinase] [protein_id=WP_003948895.1] [location=3991670..3992467] [gbkey=CDS]	5	5	5	1	5	5	5	4	4	4	3					5	5	3	3					4	4	4	3					5	5	3	3					4	4	4	3					5	5
lcl|NC_020990.1_prot_WP_003948898.1_3411 [locus_tag=XNR_RS17225] [protein=pantoate--beta-alanine ligase] [protein_id=WP_003948898.1] [location=3987804..3988835] [gbkey=CDS]	5	5	5	1	5	5	5	4	3	3	4					3	4	3	4					4	3	3	4					3	4	3	4					4	3	3	4					3	4
lcl|NC_020990.1_prot_WP_003948913.1_3397 [locus_tag=XNR_RS17155] [protein=aldehyde dehydrogenase family protein] [protein_id=WP_003948913.1] [location=complement(3969788..3971215)] [gbkey=CDS]	5	5	5	1	5	5	5	0	0	0	0					0	0	0	0					0	0	0	0					0	0	0	0					0	0	0	0					0	0
lcl|NC_020990.1_prot_WP_003948936.1_3376 [locus_tag=XNR_RS17050] [protein=betaine/proline/choline family ABC transporter ATP-binding protein] [protein_id=WP_003948936.1] [location=complement(3887329..3888495)] [gbkey=CDS]	5;1	5;1	5;1	2	5	5	5	1	0	1	0					1	0	2	0					1	0	1	0					1	0	2	0					1	0	1	0					1	0
lcl|NC_020990.1_prot_WP_003948937.1_3375 [gene=folP] [locus_tag=XNR_RS17045] [protein=dihydropteroate synthase] [protein_id=WP_003948937.1] [location=complement(3886393..3887253)] [gbkey=CDS]	5	5	5	1	5	5	5	1	0	1	0					3	1	3	3					1	0	1	0					3	1	3	3					1	0	1	0					3	1
lcl|NC_020990.1_prot_WP_003948940.1_3372 [gene=folK] [locus_tag=XNR_RS17030] [protein=2-amino-4-hydroxy-6-hydroxymethyldihydropteridine diphosphokinase] [protein_id=WP_003948940.1] [location=complement(3884649..3885248)] [gbkey=CDS]	5	5	5	1	5	5	5	2	2	3	3					2	2	3	3					2	2	3	3					2	2	3	3					2	2	3	3					2	2
lcl|NC_020990.1_prot_WP_003949031.1_3280 [locus_tag=XNR_RS16575] [protein=asparaginase] [protein_id=WP_003949031.1] [location=3783872..3784876] [gbkey=CDS]	5	5	5	1	5	5	5	3	0	3	2					3	2	3	3					3	0	3	2					3	2	3	3					3	0	3	2					3	2
lcl|NC_020990.1_prot_WP_003949305.1_3012 [locus_tag=XNR_RS15240] [protein=maleylpyruvate isomerase family mycothiol-dependent enzyme] [protein_id=WP_003949305.1] [location=complement(3492000..3492824)] [gbkey=CDS]	5	5	5	1	5	5	5	2	4	3	2					3	4	3	4					2	4	3	2					3	4	3	4					2	4	3	2					3	4
lcl|NC_020990.1_prot_WP_003949330.1_2987 [locus_tag=XNR_RS15115] [protein=rhodanese-like domain-containing protein] [protein_id=WP_003949330.1] [location=3463910..3464257] [gbkey=CDS]	5	5	5	1	5	5	5	2	2	3	2					2	4	4	2					2	2	3	2					2	4	4	2					2	2	3	2					2	4
lcl|NC_020990.1_prot_WP_003949401.1_2919 [gene=ssb] [locus_tag=XNR_RS14775] [protein=single-stranded DNA-binding protein] [protein_id=WP_003949401.1] [location=complement(3385329..3385922)] [gbkey=CDS]	5	5	5	1	5	5	5	4	3	4	5					5	4	5	5					4	3	4	5					5	4	5	5					4	3	4	5					5	4
lcl|NC_020990.1_prot_WP_003949403.1_2918 [gene=rpsR] [locus_tag=XNR_RS14770] [protein=30S ribosomal protein S18] [protein_id=WP_003949403.1] [location=complement(3385026..3385262)] [gbkey=CDS]	5	5	5	1	5	5	5	4	3	3	3					3	4	5	4					4	3	3	3					3	4	5	4					4	3	3	3					3	4
lcl|NC_020990.1_prot_WP_003949459.1_2859 [locus_tag=XNR_RS14480] [protein=membrane protein] [protein_id=WP_003949459.1] [location=3317714..3319756] [gbkey=CDS]	5	5	5	1	5	5	5	2	2	1	1					1	0	1	1					2	2	1	1					1	0	1	1					2	2	1	1					1	0
lcl|NC_020990.1_prot_WP_003949543.1_2783 [gene=hrpA] [locus_tag=XNR_RS14050] [protein=ATP-dependent RNA helicase HrpA] [protein_id=WP_003949543.1] [location=3223693..3227727] [gbkey=CDS]	5	5	5	1	5	5	5	0	0	2	2					0	3	0	0					0	0	2	2					0	3	0	0					0	0	2	2					0	3
lcl|NC_020990.1_prot_WP_003949557.1_2769 [locus_tag=XNR_RS13955] [protein=aldo/keto reductase] [protein_id=WP_003949557.1] [location=complement(3203604..3204548)] [gbkey=CDS]	5	5	5	1	5	5	5	0	0	0	0					4	1	1	2					0	0	0	0					4	1	1	2					0	0	0	0					4	1
lcl|NC_020990.1_prot_WP_003949618.1_2705 [locus_tag=XNR_RS13620] [protein=hypothetical protein] [protein_id=WP_003949618.1] [location=complement(3125575..3126033)] [gbkey=CDS]	5	5	5	1	5	5	5	1	3	1	1					0	0	0	1					1	3	1	1					0	0	0	1					1	3	1	1					0	0
lcl|NC_020990.1_prot_WP_003949762.1_2562 [locus_tag=XNR_RS12900] [protein=class I SAM-dependent methyltransferase] [protein_id=WP_003949762.1] [location=complement(2967291..2968601)] [gbkey=CDS]	5	5	5	1	5	5	5	0	0	0	0					2	1	1	2					0	0	0	0					2	1	1	2					0	0	0	0					2	1
lcl|NC_020990.1_prot_WP_003949805.1_2518 [locus_tag=XNR_RS12685] [protein=HlyC/CorC family transporter] [protein_id=WP_003949805.1] [location=2930876..2931898] [gbkey=CDS]	5	5	5	1	5	5	5	2	0	2	2					2	3	2	2					2	0	2	2					2	3	2	2					2	0	2	2					2	3
lcl|NC_020990.1_prot_WP_003949831.1_2488 [locus_tag=XNR_RS12525] [protein=amino acid adenylation domain-containing protein] [protein_id=WP_003949831.1] [location=complement(2904579..2906234)] [gbkey=CDS]	5	5	5	1	5	5	5	0	2	0	0					0	0	1	0					0	2	0	0					0	0	1	0					0	2	0	0					0	0
lcl|NC_020990.1_prot_WP_003950004.1_2311 [locus_tag=XNR_RS11635] [protein=roadblock/LC7 domain-containing protein] [protein_id=WP_003950004.1] [location=complement(2737782..2738183)] [gbkey=CDS]	5	5	5	1	5	5	5	4	3	5	3					4	3	4	3					4	3	5	3					4	3	4	3					4	3	5	3					4	3
lcl|NC_020990.1_prot_WP_003950032.1_2283 [locus_tag=XNR_RS11495] [protein=NCS2 family permease] [protein_id=WP_003950032.1] [location=complement(2698956..2700401)] [gbkey=CDS]	5	5	5	1	5	5	5	0	0	0	0					0	0	0	0					0	0	0	0					0	0	0	0					0	0	0	0					0	0
lcl|NC_020990.1_prot_WP_003950193.1_2129 [gene=paaC] [locus_tag=XNR_RS10740] [protein=phenylacetate-CoA oxygenase subunit PaaC] [protein_id=WP_003950193.1] [location=2537353..2538213] [gbkey=CDS]	5	5	5	1	5	5	5	0	3	0	0					0	0	0	0					0	3	0	0					0	0	0	0					0	3	0	0					0	0
lcl|NC_020990.1_prot_WP_003950195.1_2127 [gene=paaA] [locus_tag=XNR_RS10730] [protein=1,2-phenylacetyl-CoA epoxidase subunit A] [protein_id=WP_003950195.1] [location=2535997..2536977] [gbkey=CDS]	5	5	5	1	5	5	5	0	4	0	0					0	0	0	0					0	4	0	0					0	0	0	0					0	4	0	0					0	0
lcl|NC_020990.1_prot_WP_003950221.1_2100 [locus_tag=XNR_RS29720] [protein=FmdB family transcriptional regulator] [protein_id=WP_003950221.1] [location=2510398..2510751] [gbkey=CDS]	5	5	5	1	5	5	5	3	4	4	4					2	2	4	3					3	4	4	4					2	2	4	3					3	4	4	4					2	2
lcl|NC_020990.1_prot_WP_003950358.1_1963 [locus_tag=XNR_RS09905] [protein=ABC transporter permease] [protein_id=WP_003950358.1] [location=2352525..2355050] [gbkey=CDS]	5	5	5	1	5	5	5	1	0	1	0					1	3	2	2					1	0	1	0					1	3	2	2					1	0	1	0					1	3
lcl|NC_020990.1_prot_WP_003950384.1_1936 [locus_tag=XNR_RS09765] [protein=formimidoylglutamate deiminase] [protein_id=WP_003950384.1] [location=complement(2323332..2324750)] [gbkey=CDS]	5	5	5	1	5	5	5	0	2	0	0					0	0	0	0					0	2	0	0					0	0	0	0					0	2	0	0					0	0
lcl|NC_020990.1_prot_WP_003950759.1_1562 [locus_tag=XNR_RS07860] [protein=mycothiol system anti-sigma-R factor] [protein_id=WP_003950759.1] [location=complement(1878580..1878888)] [gbkey=CDS]	5	5	5	1	5	5	5	1	2	0	2					2	2	3	3					1	2	0	2					2	2	3	3					1	2	0	2					2	2
lcl|NC_020990.1_prot_WP_003950786.1_1536 [locus_tag=XNR_RS07730] [protein=hypothetical protein] [protein_id=WP_003950786.1] [location=1849350..1849580] [gbkey=CDS]	5	5	5	1	5	5	5	2	2	2	2					3	2	2	2					2	2	2	2					3	2	2	2					2	2	2	2					3	2
lcl|NC_020990.1_prot_WP_003950867.1_1453 [gene=rpmE] [locus_tag=XNR_RS07310] [protein=50S ribosomal protein L31] [protein_id=WP_003950867.1] [location=complement(1754112..1754333)] [gbkey=CDS]	5	5	5	1	5	5	5	5	3	3	3					4	3	3	3					5	3	3	3					4	3	3	3					5	3	3	3					4	3
lcl|NC_020990.1_prot_WP_003951003.1_1323 [gene=mnmA] [locus_tag=XNR_RS06655] [protein=tRNA 2-thiouridine(34) synthase MnmA] [protein_id=WP_003951003.1] [location=complement(1602274..1603419)] [gbkey=CDS]	5	5	5	1	5	5	5	0	0	0	1					1	1	0	0					0	0	0	1					1	1	0	0					0	0	0	1					1	1
lcl|NC_020990.1_prot_WP_003951201.1_1121 [locus_tag=XNR_RS05625] [protein=ABC transporter substrate-binding protein] [protein_id=WP_003951201.1] [location=1364260..1366137] [gbkey=CDS]	5	5	5	1	5	5	5	0	2	0	0					0	1	1	0					0	2	0	0					0	1	1	0					0	2	0	0					0	1
lcl|NC_020990.1_prot_WP_003951208.1_1115 [locus_tag=XNR_RS05595] [protein=4-hydroxy-tetrahydrodipicolinate reductase] [protein_id=WP_003951208.1] [location=complement(1353373..1354128)] [gbkey=CDS]	5	5	5	1	5	5	5	4	4	4	4					4	4	4	5					4	4	4	4					4	4	4	5					4	4	4	4					4	4
lcl|NC_020990.1_prot_WP_003951225.1_1105 [locus_tag=XNR_RS05525] [protein=response regulator] [protein_id=WP_003951225.1] [location=complement(1331887..1332552)] [gbkey=CDS]	5	5	5	1	5	5	5	3	4	2	2					2	2	2	3					3	4	2	2					2	2	2	3					3	4	2	2					2	2
lcl|NC_020990.1_prot_WP_003951273.1_1060 [gene=hflX] [locus_tag=XNR_RS05295] [protein=GTPase HflX] [protein_id=WP_003951273.1] [location=complement(1282545..1284074)] [gbkey=CDS]	5	5	5	1	5	5	5	1	1	2	1					2	4	2	2					1	1	2	1					2	4	2	2					1	1	2	1					2	4
lcl|NC_020990.1_prot_WP_003951325.1_1013 [locus_tag=XNR_RS05055] [protein=hypothetical protein] [protein_id=WP_003951325.1] [location=complement(1216139..1216738)] [gbkey=CDS]	5	5	5	1	5	5	5	2	3	3	2					2	3	3	3					2	3	3	2					2	3	3	3					2	3	3	2					2	3
lcl|NC_020990.1_prot_WP_003951351.1_987 [locus_tag=XNR_RS04925] [protein=TrkA family potassium uptake protein] [protein_id=WP_003951351.1] [location=1190294..1190965] [gbkey=CDS]	5	5	5	1	5	5	5	3	4	3	3					4	3	2	4					3	4	3	3					4	3	2	4					3	4	3	3					4	3
lcl|NC_020990.1_prot_WP_003951375.1_962 [locus_tag=XNR_RS04800] [protein=sugar ABC transporter substrate-binding protein] [protein_id=WP_003951375.1] [location=1139902..1141269] [gbkey=CDS]	5	5	5	1	5	5	5	2	1	1	1					2	3	3	4					2	1	1	1					2	3	3	4					2	1	1	1					2	3
lcl|NC_020990.1_prot_WP_003951511.1_826 [locus_tag=XNR_RS04120] [protein=(Fe-S)-binding protein] [protein_id=WP_003951511.1] [location=complement(979509..980276)] [gbkey=CDS]	5	5	5	1	5	5	5	1	0	0	0					3	3	5	4					1	0	0	0					3	3	5	4					1	0	0	0					3	3
lcl|NC_020990.1_prot_WP_003951513.1_824 [locus_tag=XNR_RS04110] [protein=hypothetical protein] [protein_id=WP_003951513.1] [location=complement(977318..977947)] [gbkey=CDS]	6	6	5	1	6	6	5	0	0	0	0					4	4	4	2					0	0	0	0					4	4	4	2					0	0	0	0					4	4
lcl|NC_020990.1_prot_WP_003951531.1_802 [locus_tag=XNR_RS04005] [protein=roadblock/LC7 domain-containing protein] [protein_id=WP_003951531.1] [location=complement(954654..955064)] [gbkey=CDS]	5	5	5	1	5	5	5	3	3	3	4					3	2	2	2					3	3	3	4					3	2	2	2					3	3	3	4					3	2
lcl|NC_020990.1_prot_WP_003951533.1_800 [locus_tag=XNR_RS03995] [protein=ATP/GTP-binding protein] [protein_id=WP_003951533.1] [location=complement(953703..954317)] [gbkey=CDS]	5	5	5	1	5	5	5	1	4	1	1					1	1	0	1					1	4	1	1					1	1	0	1					1	4	1	1					1	1
lcl|NC_020990.1_prot_WP_003951599.1_736 [gene=zapE] [locus_tag=XNR_RS03680] [protein=cell division protein ZapE] [protein_id=WP_003951599.1] [location=876512..877630] [gbkey=CDS]	5	5	5	1	5	5	5	2	2	1	2					3	4	1	3					2	2	1	2					3	4	1	3					2	2	1	2					3	4
lcl|NC_020990.1_prot_WP_003951621.1_715 [locus_tag=XNR_RS03560] [protein=glutathione peroxidase] [protein_id=WP_003951621.1] [location=844634..845122] [gbkey=CDS]	5	5	5	1	5	5	5	5	3	4	2					3	2	4	4					5	3	4	2					3	2	4	4					5	3	4	2					3	2
lcl|NC_020990.1_prot_WP_003951657.1_681 [locus_tag=XNR_RS03390] [protein=SDR family oxidoreductase] [protein_id=WP_003951657.1] [location=complement(802825..804399)] [gbkey=CDS]	5	5	5	1	5	5	5	0	0	0	0					0	0	0	0					0	0	0	0					0	0	0	0					0	0	0	0					0	0
lcl|NC_020990.1_prot_WP_003952017.1_333 [locus_tag=XNR_RS01650] [protein=enoyl-CoA hydratase/isomerase family protein] [protein_id=WP_003952017.1] [location=complement(405447..406502)] [gbkey=CDS]	5	5	5	1	5	5	5	1	5	2	0					1	2	1	2					1	5	2	0					1	2	1	2					1	5	2	0					1	2
lcl|NC_020990.1_prot_WP_003952075.1_275 [locus_tag=XNR_RS01375] [protein=isopentenyl-diphosphate Delta-isomerase] [protein_id=WP_003952075.1] [location=334498..335094] [gbkey=CDS]	5	5	5	1	5	5	5	2	1	2	1					3	2	2	3					2	1	2	1					3	2	2	3					2	1	2	1					3	2
lcl|NC_020990.1_prot_WP_003952169.1_176 [locus_tag=XNR_RS00870] [protein=acyl-CoA thioesterase II] [protein_id=WP_003952169.1] [location=217292..218164] [gbkey=CDS]	5	5	5	1	5	5	5	0	0	2	1					4	3	2	1					0	0	2	1					4	3	2	1					0	0	2	1					4	3
lcl|NC_020990.1_prot_WP_003952170.1_175 [locus_tag=XNR_RS00865] [protein=DUF3516 domain-containing protein] [protein_id=WP_003952170.1] [location=214675..217248] [gbkey=CDS]	5	5	5	1	5	5	5	2	1	2	3					3	2	2	2					2	1	2	3					3	2	2	2					2	1	2	3					3	2
lcl|NC_020990.1_prot_WP_003952288.1_59 [locus_tag=XNR_RS00285] [protein=glutamate racemase] [protein_id=WP_003952288.1] [location=complement(75845..76630)] [gbkey=CDS]	5	5	5	1	5	5	5	2	2	2	2					3	3	4	3					2	2	2	2					3	3	4	3					2	2	2	2					3	3
lcl|NC_020990.1_prot_WP_004571827.1_3659 [gene=rplV] [locus_tag=XNR_RS18500] [protein=50S ribosomal protein L22] [protein_id=WP_004571827.1] [location=4266617..4266964] [gbkey=CDS]	5	5	5	1	5	5	5	4	4	5	3					4	5	4	5					4	4	5	3					4	5	4	5					4	4	5	3					4	5
lcl|NC_020990.1_prot_WP_008403760.1_3915 [locus_tag=XNR_RS19765] [protein=adenosine deaminase] [protein_id=WP_008403760.1] [location=4536505..4537671] [gbkey=CDS]	5	5	5	1	5	5	5	3	1	3	4					2	2	1	2					3	1	3	4					2	2	1	2					3	1	3	4					2	2
lcl|NC_020990.1_prot_WP_008405340.1_697 [locus_tag=XNR_RS03470] [protein=acyl-CoA dehydrogenase] [protein_id=WP_008405340.1] [location=826199..827833] [gbkey=CDS]	5	5	5	1	5	5	5	1	3	0	2					0	1	0	1					1	3	0	2					0	1	0	1					1	3	0	2					0	1
lcl|NC_020990.1_prot_WP_008405998.1_2603 [locus_tag=XNR_RS13105] [protein=hypothetical protein] [protein_id=WP_008405998.1] [location=3006217..3006405] [gbkey=CDS]	5	5	5	1	5	5	5	0	4	0	0					0	0	0	0					0	4	0	0					0	0	0	0					0	4	0	0					0	0
lcl|NC_020990.1_prot_WP_008407576.1_1838 [locus_tag=XNR_RS09260] [protein=carbohydrate ABC transporter substrate-binding protein] [protein_id=WP_008407576.1] [location=2194308..2195612] [gbkey=CDS]	5	5	5	1	5	5	5	0	4	0	0					0	0	0	0					0	4	0	0					0	0	0	0					0	4	0	0					0	0
lcl|NC_020990.1_prot_WP_008409138.1_1861 [gene=raiA] [locus_tag=XNR_RS09370] [protein=ribosome-associated translation inhibitor RaiA] [protein_id=WP_008409138.1] [location=complement(2230547..2231239)] [gbkey=CDS]	5	5	5	1	5	5	5	0	5	1	0					0	0	1	0					0	5	1	0					0	0	1	0					0	5	1	0					0	0
lcl|NC_020990.1_prot_WP_008409190.1_4039 [locus_tag=XNR_RS20380] [protein=transglycosylase SLT domain-containing protein] [protein_id=WP_008409190.1] [location=4669812..4670549] [gbkey=CDS]	5	5	5	1	5	5	5	1	1	2	2					2	2	3	1					1	1	2	2					2	2	3	1					1	1	2	2					2	2
lcl|NC_020990.1_prot_WP_008409196.1_4048 [locus_tag=XNR_RS20425] [protein=SPFH domain-containing protein] [protein_id=WP_008409196.1] [location=complement(4678889..4679881)] [gbkey=CDS]	5	5	5	1	5	5	5	2	2	3	1					2	2	3	4					2	2	3	1					2	2	3	4					2	2	3	1					2	2
lcl|NC_020990.1_prot_WP_008409324.1_1451 [gene=prmC] [locus_tag=XNR_RS07300] [protein=peptide chain release factor N(5)-glutamine methyltransferase] [protein_id=WP_008409324.1] [location=complement(1752005..1752850)] [gbkey=CDS]	5	5	5	1	5	5	5	1	1	1	2					1	1	2	1					1	1	1	2					1	1	2	1					1	1	1	2					1	1
lcl|NC_020990.1_prot_WP_008409808.1_2489 [locus_tag=XNR_RS12530] [protein=GNAT family N-acetyltransferase] [protein_id=WP_008409808.1] [location=complement(2906231..2906704)] [gbkey=CDS]	5	5	5	1	5	5	5	0	3	0	0					0	0	0	0					0	3	0	0					0	0	0	0					0	3	0	0					0	0
lcl|NC_020990.1_prot_WP_008411083.1_3963 [locus_tag=XNR_RS20000] [protein=MarR family transcriptional regulator] [protein_id=WP_008411083.1] [location=complement(4583854..4584408)] [gbkey=CDS]	5	5	5	1	5	5	5	0	1	0	0					1	0	1	0					0	1	0	0					1	0	1	0					0	1	0	0					1	0
lcl|NC_020990.1_prot_WP_008413904.1_2720 [locus_tag=XNR_RS13695] [protein=YbaB/EbfC family nucleoid-associated protein] [protein_id=WP_008413904.1] [location=complement(3142164..3142505)] [gbkey=CDS]	5	5	5	1	5	5	5	4	4	4	3					4	3	4	5					4	4	4	3					4	3	4	5					4	4	4	3					4	3
lcl|NC_020990.1_prot_WP_008415428.1_3298 [locus_tag=XNR_RS16660] [protein=alpha/beta fold hydrolase] [protein_id=WP_008415428.1] [location=complement(3799810..3800664)] [gbkey=CDS]	5	5	5	1	5	5	5	1	3	3	1					2	1	3	2					1	3	3	1					2	1	3	2					1	3	3	1					2	1
lcl|NC_020990.1_prot_WP_008417138.1_4697 [gene=rsmH] [locus_tag=XNR_RS23710] [protein=16S rRNA (cytosine(1402)-N(4))-methyltransferase RsmH] [protein_id=WP_008417138.1] [location=5443545..5444576] [gbkey=CDS]	5	5	5	1	5	5	5	2	0	3	2					3	3	3	1					2	0	3	2					3	3	3	1					2	0	3	2					3	3
lcl|NC_020990.1_prot_WP_010637639.1_4440 [locus_tag=XNR_RS22435] [protein=DUF3052 domain-containing protein] [protein_id=WP_010637639.1] [location=5149382..5149819] [gbkey=CDS]	5	5	5	1	5	5	5	4	4	4	4					4	4	4	4					4	4	4	4					4	4	4	4					4	4	4	4					4	4
lcl|NC_020990.1_prot_WP_010644320.1_2870 [locus_tag=XNR_RS14535] [protein=LLM class flavin-dependent oxidoreductase] [protein_id=WP_010644320.1] [location=complement(3331345..3332247)] [gbkey=CDS]	5	5	5	1	5	5	5	3	2	3	4					4	4	3	4					3	2	3	4					4	4	3	4					3	2	3	4					4	4
lcl|NC_020990.1_prot_WP_015506859.1_606 [locus_tag=XNR_RS03015] [protein=TetR/AcrR family transcriptional regulator] [protein_id=WP_015506859.1] [location=complement(721590..722171)] [gbkey=CDS]	5	5	5	1	5	5	5	1	1	0	0					0	1	1	0					1	1	0	0					0	1	1	0					1	1	0	0					0	1
lcl|NC_020990.1_prot_WP_015506972.1_988 [locus_tag=XNR_RS04930] [protein=TrkA family potassium uptake protein] [protein_id=WP_015506972.1] [location=1190962..1191675] [gbkey=CDS]	5	5	5	1	5	5	5	2	3	2	3					2	4	3	3					2	3	2	3					2	4	3	3					2	3	2	3					2	4
lcl|NC_020990.1_prot_WP_015506993.1_1069 [gene=miaB] [locus_tag=XNR_RS05340] [protein=tRNA (N6-isopentenyl adenosine(37)-C2)-methylthiotransferase MiaB] [protein_id=WP_015506993.1] [location=complement(1292597..1294138)] [gbkey=CDS]	5	5	5	1	5	5	5	3	3	3	3					3	3	3	3					3	3	3	3					3	3	3	3					3	3	3	3					3	3
lcl|NC_020990.1_prot_WP_015507292.1_2101 [locus_tag=XNR_RS10600] [protein=S-methyl-5-thioadenosine phosphorylase] [protein_id=WP_015507292.1] [location=2510840..2511733] [gbkey=CDS]	5	5	5	1	5	5	5	2	2	1	2					2	2	1	2					2	2	1	2					2	2	1	2					2	2	1	2					2	2
lcl|NC_020990.1_prot_WP_015507336.1_2256 [locus_tag=XNR_RS11360] [protein=ATP/GTP-binding protein] [protein_id=WP_015507336.1] [location=2674847..2675506] [gbkey=CDS]	5	5	5	1	5	5	5	3	1	3	3					4	1	2	3					3	1	3	3					4	1	2	3					3	1	3	3					4	1
lcl|NC_020990.1_prot_WP_015507414.1_2525 [locus_tag=XNR_RS12720] [protein=ABC transporter substrate-binding protein] [protein_id=WP_015507414.1] [location=complement(2939881..2941422)] [gbkey=CDS]	5	5	5	1	5	5	5	1	0	1	2					1	2	1	0					1	0	1	2					1	2	1	0					1	0	1	2					1	2
lcl|NC_020990.1_prot_WP_015507715.1_3626 [locus_tag=XNR_RS18325] [protein=UDP-N-acetylmuramate dehydrogenase] [protein_id=WP_015507715.1] [location=4227105..4228160] [gbkey=CDS]	5	5	5	1	5	5	5	1	0	1	1					0	0	1	4					1	0	1	1					0	0	1	4					1	0	1	1					0	0
lcl|NC_020990.1_prot_WP_015507729.1_3711 [gene=alr] [locus_tag=XNR_RS18750] [protein=alanine racemase] [protein_id=WP_015507729.1] [location=4304167..4305348] [gbkey=CDS]	5	5	5	1	5	5	5	3	1	2	3					2	3	2	3					3	1	2	3					2	3	2	3					3	1	2	3					2	3
lcl|NC_020990.1_prot_WP_015507784.1_3876 [locus_tag=XNR_RS19570] [protein=non-ribosomal peptide synthetase] [protein_id=WP_015507784.1] [location=complement(4489477..4493826)] [gbkey=CDS]	5	5	5	1	5	5	5	0	2	0	1					0	1	0	0					0	2	0	1					0	1	0	0					0	2	0	1					0	1
lcl|NC_020990.1_prot_WP_015507799.1_3930 [locus_tag=XNR_RS19840] [protein=aldehyde dehydrogenase family protein] [protein_id=WP_015507799.1] [location=complement(4547700..4548617)] [gbkey=CDS]	5	5	5	1	5	5	5	3	0	2	2					1	2	1	2					3	0	2	2					1	2	1	2					3	0	2	2					1	2
lcl|NC_020990.1_prot_WP_015507824.1_4007 [locus_tag=XNR_RS20225] [protein=hypothetical protein] [protein_id=WP_015507824.1] [location=4635983..4637800] [gbkey=CDS]	5	5	5	1	5	5	5	0	4	0	0					0	0	0	0					0	4	0	0					0	0	0	0					0	4	0	0					0	0
lcl|NC_020990.1_prot_WP_015507853.1_4091 [locus_tag=XNR_RS20640] [protein=beta-glucosidase] [protein_id=WP_015507853.1] [location=complement(4729131..4730639)] [gbkey=CDS]	5	5	5	1	5	5	5	1	4	1	1					1	0	0	0					1	4	1	1					1	0	0	0					1	4	1	1					1	0
lcl|NC_020990.1_prot_WP_015507929.1_4385 [locus_tag=XNR_RS22160] [protein=ABC transporter ATP-binding protein] [protein_id=WP_015507929.1] [location=5087569..5089485] [gbkey=CDS]	5	5	5	1	5	5	5	1	5	0	2					1	2	0	1					1	5	0	2					1	2	0	1					1	5	0	2					1	2
lcl|NC_020990.1_prot_WP_015507948.1_4448 [locus_tag=XNR_RS22475] [protein=adenine or guanine phosphoribosyltransferase] [protein_id=WP_015507948.1] [location=5156489..5158930] [gbkey=CDS]	5	5	5	1	5	5	5	2	0	1	1					2	1	2	0					2	0	1	1					2	1	2	0					2	0	1	1					2	1
lcl|NC_020990.1_prot_WP_015508071.1_4877 [locus_tag=XNR_RS24620] [protein=putative cobaltochelatase] [protein_id=WP_015508071.1] [location=complement(5650981..5653104)] [gbkey=CDS]	5	5	5	1	5	5	5	1	3	2	2					2	2	1	1					1	3	2	2					2	2	1	1					1	3	2	2					2	2
lcl|NC_020990.1_prot_WP_015508164.1_5232 [gene=secD] [locus_tag=XNR_RS26455] [protein=protein translocase subunit SecD] [protein_id=WP_015508164.1] [location=6036760..6038511] [gbkey=CDS]	5	5	5	1	5	5	5	2	2	2	2					2	4	1	3					2	2	2	2					2	4	1	3					2	2	2	2					2	4
lcl|NC_020990.1_prot_WP_015508174.1_5278 [locus_tag=XNR_RS26685] [protein=RNA-binding Sun protein] [protein_id=WP_015508174.1] [location=6090010..6091446] [gbkey=CDS]	5	5	5	1	5	5	5	3	1	4	3					4	3	3	4					3	1	4	3					4	3	3	4					3	1	4	3					4	3
lcl|NC_020990.1_prot_WP_030307902.1_1980 [locus_tag=XNR_RS09990] [protein=HNH endonuclease] [protein_id=WP_030307902.1] [location=complement(2371804..2372523)] [gbkey=CDS]	5	5	5	1	5	5	5	4	0	3	1					4	4	4	4					4	0	3	1					4	4	4	4					4	0	3	1					4	4
lcl|NC_020990.1_prot_WP_037629215.1_5402 [locus_tag=XNR_RS27320] [protein=class I SAM-dependent methyltransferase] [protein_id=WP_037629215.1] [location=complement(6228918..6229811)] [gbkey=CDS]	5	5	5	1	5	5	5	3	1	3	3					3	1	1	2					3	1	3	3					3	1	1	2					3	1	3	3					3	1
lcl|NC_020990.1_prot_WP_086014570.1_3506 [locus_tag=XNR_RS17705] [protein=dicarboxylate/amino acid:cation symporter] [protein_id=WP_086014570.1] [location=4091078..4092343] [gbkey=CDS]	5	5	5	1	5	5	5	3	0	4	5					3	3	3	4					3	0	4	5					3	3	3	4					3	0	4	5					3	3
lcl|NC_020990.1_prot_WP_086015425.1_263 [locus_tag=XNR_RS01315] [protein=polyprenyl synthetase family protein] [protein_id=WP_086015425.1] [location=complement(320813..321871)] [gbkey=CDS]	5	5	5	1	5	5	5	3	3	2	3					3	3	4	3					3	3	2	3					3	3	4	3					3	3	2	3					3	3
lcl|NC_020990.1_prot_WP_106432099.1_3313 [locus_tag=XNR_RS16735] [protein=cold shock domain-containing protein] [protein_id=WP_106432099.1] [location=complement(3816481..3818688)] [gbkey=CDS]	5	5	5	1	5	5	5	0	2	0	1					0	0	0	0					0	2	0	1					0	0	0	0					0	2	0	1					0	0
lcl|NC_020990.1_prot_WP_003946578.1_5704 [locus_tag=XNR_RS28815] [protein=alpha/beta fold hydrolase] [protein_id=WP_003946578.1] [location=6546741..6548054] [gbkey=CDS]	4	4	4	1	4	4	4	0	0	0	1					0	0	0	0					0	0	0	1					0	0	0	0					0	0	0	1					0	0
lcl|NC_020990.1_prot_WP_003946613.1_5671 [gene=msrA] [locus_tag=XNR_RS28650] [protein=peptide-methionine (S)-S-oxide reductase MsrA] [protein_id=WP_003946613.1] [location=complement(6513141..6513656)] [gbkey=CDS]	4	4	4	1	4	4	4	2	2	2	2					3	3	3	3					2	2	2	2					3	3	3	3					2	2	2	2					3	3
lcl|NC_020990.1_prot_WP_003946789.1_5490 [locus_tag=XNR_RS27765] [protein=acyl-CoA dehydrogenase] [protein_id=WP_003946789.1] [location=6318347..6319573] [gbkey=CDS]	4	4	4	1	4	4	4	1	3	1	3					3	3	2	2					1	3	1	3					3	3	2	2					1	3	1	3					3	3
lcl|NC_020990.1_prot_WP_003946841.1_5439 [locus_tag=XNR_RS27505] [protein=GntR family transcriptional regulator] [protein_id=WP_003946841.1] [location=6265376..6266134] [gbkey=CDS]	4	4	4	1	4	4	4	1	2	0	1					2	3	3	3					1	2	0	1					2	3	3	3					1	2	0	1					2	3
lcl|NC_020990.1_prot_WP_003946988.1_5300 [gene=ribD] [locus_tag=XNR_RS26795] [protein=bifunctional diaminohydroxyphosphoribosylaminopyrimidine deaminase/5-amino-6-(5-phosphoribosylamino)uracil reductase RibD] [protein_id=WP_003946988.1] [location=6112708..	5	5	4	1	5	5	4	0	1	0	0					0	0	0	0					0	1	0	0					0	0	0	0					0	1	0	0					0	0
lcl|NC_020990.1_prot_WP_003947011.1_5277 [locus_tag=XNR_RS26680] [protein=methionyl-tRNA formyltransferase] [protein_id=WP_003947011.1] [location=6088941..6089885] [gbkey=CDS]	4	4	4	1	4	4	4	2	1	1	1					1	0	3	2					2	1	1	1					1	0	3	2					2	1	1	1					1	0
lcl|NC_020990.1_prot_WP_003947050.1_5239 [locus_tag=XNR_RS26490] [protein=MBL fold metallo-hydrolase] [protein_id=WP_003947050.1] [location=6045964..6046683] [gbkey=CDS]	4	4	4	1	4	4	4	2	0	2	2					2	1	3	3					2	0	2	2					2	1	3	3					2	0	2	2					2	1
lcl|NC_020990.1_prot_WP_003947056.1_5233 [gene=secF] [locus_tag=XNR_RS26460] [protein=protein translocase subunit SecF] [protein_id=WP_003947056.1] [location=6038513..6039649] [gbkey=CDS]	4	4	4	1	4	4	4	4	4	4	4					4	4	3	4					4	4	4	4					4	4	3	4					4	4	4	4					4	4
lcl|NC_020990.1_prot_WP_003947067.1_5222 [locus_tag=XNR_RS26405] [protein=phosphatidylinositol mannoside acyltransferase] [protein_id=WP_003947067.1] [location=6028230..6029129] [gbkey=CDS]	4	4	4	1	4	4	4	1	2	2	1					3	2	2	2					1	2	2	1					3	2	2	2					1	2	2	1					3	2
lcl|NC_020990.1_prot_WP_003947083.1_5207 [locus_tag=XNR_RS26320] [protein=aminodeoxychorismate lyase] [protein_id=WP_003947083.1] [location=6014485..6015306] [gbkey=CDS]	4	4	4	1	4	4	4	1	0	3	1					1	2	2	2					1	0	3	1					1	2	2	2					1	0	3	1					1	2
lcl|NC_020990.1_prot_WP_003947119.1_5172 [locus_tag=XNR_RS26115] [protein=arginine repressor] [protein_id=WP_003947119.1] [location=5976292..5976825] [gbkey=CDS]	4	4	4	1	4	4	4	0	1	0	1					0	0	0	1					0	1	0	1					0	0	0	1					0	1	0	1					0	0
lcl|NC_020990.1_prot_WP_003947156.1_5134 [gene=rpmI] [locus_tag=XNR_RS25925] [protein=50S ribosomal protein L35] [protein_id=WP_003947156.1] [location=5937759..5937953] [gbkey=CDS]	4	4	4	1	4	4	4	4	2	2	2					3	2	3	2					4	2	2	2					3	2	3	2					4	2	2	2					3	2
lcl|NC_020990.1_prot_WP_003947188.1_5102 [locus_tag=XNR_RS25765] [protein=cytochrome P450] [protein_id=WP_003947188.1] [location=5901211..5902590] [gbkey=CDS]	4	4	4	1	4	4	4	0	1	1	0					0	0	0	0					0	1	1	0					0	0	0	0					0	1	1	0					0	0
lcl|NC_020990.1_prot_WP_003947203.1_5087 [gene=prcB] [locus_tag=XNR_RS25690] [protein=proteasome subunit beta] [protein_id=WP_003947203.1] [location=5885887..5886732] [gbkey=CDS]	4	4	4	1	4	4	4	3	3	3	3					3	3	2	2					3	3	3	3					3	3	2	2					3	3	3	3					3	3
lcl|NC_020990.1_prot_WP_003947212.1_5078 [locus_tag=XNR_RS25645] [protein=response regulator transcription factor] [protein_id=WP_003947212.1] [location=complement(5876176..5876853)] [gbkey=CDS]	5	5	4	1	5	5	4	2	4	1	0					2	1	1	2					2	4	1	0					2	1	1	2					2	4	1	0					2	1
lcl|NC_020990.1_prot_WP_003947267.1_5024 [locus_tag=XNR_RS25365] [protein=zinc-binding dehydrogenase] [protein_id=WP_003947267.1] [location=5815698..5816792] [gbkey=CDS]	4	4	4	1	4	4	4	0	1	0	0					0	0	0	0					0	1	0	0					0	0	0	0					0	1	0	0					0	0
lcl|NC_020990.1_prot_WP_003947412.1_4876 [gene=cobO] [locus_tag=XNR_RS24615] [protein=cob(I)yrinic acid a,c-diamide adenosyltransferase] [protein_id=WP_003947412.1] [location=complement(5650382..5650981)] [gbkey=CDS]	4	4	4	1	4	4	4	2	2	2	2					1	2	1	3					2	2	2	2					1	2	1	3					2	2	2	2					1	2
lcl|NC_020990.1_prot_WP_003947456.1_4832 [gene=pgl] [locus_tag=XNR_RS24395] [protein=6-phosphogluconolactonase] [protein_id=WP_003947456.1] [location=complement(5603307..5604092)] [gbkey=CDS]	4	4	4	1	4	4	4	3	1	1	3					2	2	3	2					3	1	1	3					2	2	3	2					3	1	1	3					2	2
lcl|NC_020990.1_prot_WP_003947464.1_4823 [gene=rapZ] [locus_tag=XNR_RS24350] [protein=RNase adapter RapZ] [protein_id=WP_003947464.1] [location=5594074..5595009] [gbkey=CDS]	4	4	4	1	4	4	4	3	2	2	2					2	1	0	2					3	2	2	2					2	1	0	2					3	2	2	2					2	1
lcl|NC_020990.1_prot_WP_003947469.1_4818 [locus_tag=XNR_RS24325] [protein=maleylpyruvate isomerase family mycothiol-dependent enzyme] [protein_id=WP_003947469.1] [location=complement(5585070..5585765)] [gbkey=CDS]	4	4	4	1	4	4	4	3	3	3	3					2	2	3	1					3	3	3	3					2	2	3	1					3	3	3	3					2	2
lcl|NC_020990.1_prot_WP_003947551.1_4733 [gene=hisD] [locus_tag=XNR_RS23890] [protein=histidinol dehydrogenase] [protein_id=WP_003947551.1] [location=5489387..5490709] [gbkey=CDS]	4	4	4	1	4	4	4	4	1	3	2					2	3	3	2					4	1	3	2					2	3	3	2					4	1	3	2					2	3
lcl|NC_020990.1_prot_WP_003947566.1_4719 [locus_tag=XNR_RS23820] [protein=dienelactone hydrolase] [protein_id=WP_003947566.1] [location=5470345..5470914] [gbkey=CDS]	4	4	4	1	4	4	4	0	1	1	1					1	1	3	1					0	1	1	1					1	1	3	1					0	1	1	1					1	1
lcl|NC_020990.1_prot_WP_003947567.1_4718 [locus_tag=XNR_RS23815] [protein=Na+/H+ antiporter] [protein_id=WP_003947567.1] [location=5468556..5470142] [gbkey=CDS]	5	5	4	1	5	5	4	1	0	4	3					2	2	1	3					1	0	4	3					2	2	1	3					1	0	4	3					2	2
lcl|NC_020990.1_prot_WP_003947568.1_4717 [locus_tag=XNR_RS23810] [protein=GNAT family N-acetyltransferase] [protein_id=WP_003947568.1] [location=5467940..5468425] [gbkey=CDS]	4	4	4	1	4	4	4	2	1	2	1					2	3	2	3					2	1	2	1					2	3	2	3					2	1	2	1					2	3
lcl|NC_020990.1_prot_WP_003947576.1_4710 [gene=sepF] [locus_tag=XNR_RS23775] [protein=cell division protein SepF] [protein_id=WP_003947576.1] [location=5459478..5460089] [gbkey=CDS]	4	4	4	1	4	4	4	1	2	1	0					1	2	1	1					1	2	1	0					1	2	1	1					1	2	1	0					1	2
lcl|NC_020990.1_prot_WP_003947577.1_4709 [locus_tag=XNR_RS23770] [protein=YggS family pyridoxal phosphate-dependent enzyme] [protein_id=WP_003947577.1] [location=5458634..5459353] [gbkey=CDS]	4	4	4	1	4	4	4	1	1	0	2					2	1	1	3					1	1	0	2					2	1	1	3					1	1	0	2					2	1
lcl|NC_020990.1_prot_WP_003947589.1_4696 [locus_tag=XNR_RS23705] [protein=carbonic anhydrase] [protein_id=WP_003947589.1] [location=complement(5442628..5443167)] [gbkey=CDS]	4	4	4	1	4	4	4	3	3	4	3					2	2	3	4					3	3	4	3					2	2	3	4					3	3	4	3					2	2
lcl|NC_020990.1_prot_WP_003947598.1_4687 [locus_tag=XNR_RS23660] [protein=NAD(P)/FAD-dependent oxidoreductase] [protein_id=WP_003947598.1] [location=complement(5430203..5431702)] [gbkey=CDS]	4	4	4	1	4	4	4	1	1	1	2					0	1	1	1					1	1	1	2					0	1	1	1					1	1	1	2					0	1
lcl|NC_020990.1_prot_WP_003947617.1_4667 [locus_tag=XNR_RS23565] [protein=1-acyl-sn-glycerol-3-phosphate acyltransferase] [protein_id=WP_003947617.1] [location=5409775..5410563] [gbkey=CDS]	4	4	4	1	4	4	4	2	0	0	1					2	1	3	3					2	0	0	1					2	1	3	3					2	0	0	1					2	1
lcl|NC_020990.1_prot_WP_003947636.1_4649 [locus_tag=XNR_RS23475] [protein=Lrp/AsnC family transcriptional regulator] [protein_id=WP_003947636.1] [location=complement(5391332..5391613)] [gbkey=CDS]	4	4	4	1	4	4	4	2	3	1	1					0	2	0	2					2	3	1	1					0	2	0	2					2	3	1	1					0	2
lcl|NC_020990.1_prot_WP_003947706.1_4579 [locus_tag=XNR_RS23125] [protein=precorrin-2 C(20)-methyltransferase] [protein_id=WP_003947706.1] [location=5309357..5310922] [gbkey=CDS]	4	4	4	1	4	4	4	2	0	2	1					2	2	3	3					2	0	2	1					2	2	3	3					2	0	2	1					2	2
lcl|NC_020990.1_prot_WP_003947795.1_4492 [locus_tag=XNR_RS30125] [protein=Nif3-like dinuclear metal center hexameric protein] [protein_id=WP_003947795.1] [location=5207043..5207909] [gbkey=CDS]	4	4	4	1	4	4	4	3	0	1	1					3	3	1	4					3	0	1	1					3	3	1	4					3	0	1	1					3	3
lcl|NC_020990.1_prot_WP_003947812.1_4476 [locus_tag=XNR_RS22620] [protein=class I SAM-dependent methyltransferase] [protein_id=WP_003947812.1] [location=5188716..5189450] [gbkey=CDS]	4	4	4	1	4	4	4	2	1	1	1					1	1	4	1					2	1	1	1					1	1	4	1					2	1	1	1					1	1
lcl|NC_020990.1_prot_WP_003947900.1_4389 [locus_tag=XNR_RS22180] [protein=FAD-dependent oxidoreductase] [protein_id=WP_003947900.1] [location=complement(5093104..5094366)] [gbkey=CDS]	4	4	4	1	4	4	4	2	1	0	1					0	0	0	1					2	1	0	1					0	0	0	1					2	1	0	1					0	0
lcl|NC_020990.1_prot_WP_003947981.1_4306 [locus_tag=XNR_RS21750] [protein=1-aminocyclopropane-1-carboxylate deaminase] [protein_id=WP_003947981.1] [location=5006483..5007490] [gbkey=CDS]	4	4	4	1	4	4	4	0	0	0	0					0	1	0	0					0	0	0	0					0	1	0	0					0	0	0	0					0	1
lcl|NC_020990.1_prot_WP_003948013.1_4277 [gene=rsfS] [locus_tag=XNR_RS21590] [protein=ribosome silencing factor] [protein_id=WP_003948013.1] [location=4969744..4970175] [gbkey=CDS]	4	4	4	1	4	4	4	3	2	1	2					2	2	2	2					3	2	1	2					2	2	2	2					3	2	1	2					2	2
lcl|NC_020990.1_prot_WP_003948029.1_4262 [gene=rplU] [locus_tag=XNR_RS21515] [protein=50S ribosomal protein L21] [protein_id=WP_003948029.1] [location=4952212..4952532] [gbkey=CDS]	4	4	4	1	4	4	4	3	3	3	2					3	3	3	3					3	3	3	2					3	3	3	3					3	3	3	2					3	3
lcl|NC_020990.1_prot_WP_003948202.1_4094 [locus_tag=XNR_RS20655] [protein=extracellular solute-binding protein] [protein_id=WP_003948202.1] [location=complement(4732704..4734041)] [gbkey=CDS]	4	4	4	1	4	4	4	0	2	0	0					0	0	0	0					0	2	0	0					0	0	0	0					0	2	0	0					0	0
lcl|NC_020990.1_prot_WP_003948239.1_4059 [locus_tag=XNR_RS20480] [protein=DUF1707 and DUF2154 domain-containing protein] [protein_id=WP_003948239.1] [location=4695534..4696205] [gbkey=CDS]	4	4	4	1	4	4	4	2	0	0	2					1	2	2	3					2	0	0	2					1	2	2	3					2	0	0	2					1	2
lcl|NC_020990.1_prot_WP_003948261.1_4037 [locus_tag=XNR_RS20370] [protein=isoprenyl transferase] [protein_id=WP_003948261.1] [location=4666901..4667662] [gbkey=CDS]	4	4	4	1	4	4	4	2	1	3	3					3	2	3	3					2	1	3	3					3	2	3	3					2	1	3	3					3	2
lcl|NC_020990.1_prot_WP_003948394.1_3902 [locus_tag=XNR_RS19700] [protein=cytidine deaminase] [protein_id=WP_003948394.1] [location=4524704..4525144] [gbkey=CDS]	4	4	4	1	4	4	4	2	2	2	2					1	2	1	1					2	2	2	2					1	2	1	1					2	2	2	2					1	2
lcl|NC_020990.1_prot_WP_003948490.1_3808 [locus_tag=XNR_RS19225] [protein=hypothetical protein] [protein_id=WP_003948490.1] [location=4412560..4412880] [gbkey=CDS]	4	4	4	1	4	4	4	3	0	2	2					1	1	1	1					3	0	2	2					1	1	1	1					3	0	2	2					1	1
lcl|NC_020990.1_prot_WP_003948620.1_3678 [gene=infA] [locus_tag=XNR_RS18590] [protein=translation initiation factor IF-1] [protein_id=WP_003948620.1] [location=4276642..4276863] [gbkey=CDS]	4	4	4	1	4	4	4	3	1	3	1					4	3	3	2					3	1	3	1					4	3	3	2					3	1	3	1					4	3
lcl|NC_020990.1_prot_WP_003948756.1_3541 [locus_tag=XNR_RS17880] [protein=hypothetical protein] [protein_id=WP_003948756.1] [location=4132925..4133662] [gbkey=CDS]	4	4	4	1	4	4	4	0	1	1	2					1	1	1	2					0	1	1	2					1	1	1	2					0	1	1	2					1	1
lcl|NC_020990.1_prot_WP_003948769.1_3529 [locus_tag=XNR_RS17820] [protein=hypothetical protein] [protein_id=WP_003948769.1] [location=complement(4119508..4120239)] [gbkey=CDS]	4	4	4	1	4	4	4	2	0	2	1					1	2	3	2					2	0	2	1					1	2	3	2					2	0	2	1					1	2
lcl|NC_020990.1_prot_WP_003948779.1_3519 [locus_tag=XNR_RS17770] [protein=menaquinone biosynthesis protein] [protein_id=WP_003948779.1] [location=4106716..4107612] [gbkey=CDS]	4	4	4	1	4	4	4	2	0	2	2					2	2	2	2					2	0	2	2					2	2	2	2					2	0	2	2					2	2
lcl|NC_020990.1_prot_WP_003948904.1_3405 [locus_tag=XNR_RS17195] [protein=NADH-quinone oxidoreductase subunit D] [protein_id=WP_003948904.1] [location=3980766..3981908] [gbkey=CDS]	5	5	4	1	5	5	4	1	1	2	0					2	3	2	3					1	1	2	0					2	3	2	3					1	1	2	0					2	3
lcl|NC_020990.1_prot_WP_003948942.1_3370 [gene=folE] [locus_tag=XNR_RS17020] [protein=GTP cyclohydrolase I FolE] [protein_id=WP_003948942.1] [location=3883329..3883934] [gbkey=CDS]	4	4	4	1	4	4	4	2	0	2	2					1	3	3	2					2	0	2	2					1	3	3	2					2	0	2	2					1	3
lcl|NC_020990.1_prot_WP_003948976.1_3337 [locus_tag=XNR_RS16850] [protein=GntR family transcriptional regulator] [protein_id=WP_003948976.1] [location=3842744..3843406] [gbkey=CDS]	4	4	4	1	4	4	4	3	1	2	2					2	1	2	2					3	1	2	2					2	1	2	2					3	1	2	2					2	1
lcl|NC_020990.1_prot_WP_003949026.1_3285 [locus_tag=XNR_RS16595] [protein=hypothetical protein] [protein_id=WP_003949026.1] [location=complement(3787193..3787372)] [gbkey=CDS]	4	4	4	1	4	4	4	0	3	0	0					0	0	0	0					0	3	0	0					0	0	0	0					0	3	0	0					0	0
lcl|NC_020990.1_prot_WP_003949064.1_3248 [gene=mshD] [locus_tag=XNR_RS16415] [protein=mycothiol synthase] [protein_id=WP_003949064.1] [location=complement(3749361..3750284)] [gbkey=CDS]	4	4	4	1	4	4	4	1	2	1	0					1	1	2	4					1	2	1	0					1	1	2	4					1	2	1	0					1	1
lcl|NC_020990.1_prot_WP_003949130.1_3183 [locus_tag=XNR_RS16095] [protein=metal-sensitive transcriptional regulator] [protein_id=WP_003949130.1] [location=complement(3693036..3693512)] [gbkey=CDS]	4	4	4	1	4	4	4	2	3	2	2					4	3	3	3					2	3	2	2					4	3	3	3					2	3	2	2					4	3
lcl|NC_020990.1_prot_WP_003949315.1_3002 [locus_tag=XNR_RS15190] [protein=bacterial proteasome activator family protein] [protein_id=WP_003949315.1] [location=3479357..3479905] [gbkey=CDS]	4	4	4	1	4	4	4	2	2	3	2					4	2	2	2					2	2	3	2					4	2	2	2					2	2	3	2					4	2
lcl|NC_020990.1_prot_WP_003949358.1_2961 [locus_tag=XNR_RS14975] [protein=DNA-binding protein] [protein_id=WP_003949358.1] [location=complement(3436827..3437375)] [gbkey=CDS]	4	4	4	1	4	4	4	1	1	1	0					1	2	1	1					1	1	1	0					1	2	1	1					1	1	1	0					1	2
lcl|NC_020990.1_prot_WP_003949530.1_2796 [locus_tag=XNR_RS14130] [protein=ABC transporter ATP-binding protein] [protein_id=WP_003949530.1] [location=3241226..3242209] [gbkey=CDS]	4	4	4	1	4	4	4	0	0	0	0					0	0	0	0					0	0	0	0					0	0	0	0					0	0	0	0					0	0
lcl|NC_020990.1_prot_WP_003949568.1_2758 [locus_tag=XNR_RS13900] [protein=MarR family transcriptional regulator] [protein_id=WP_003949568.1] [location=complement(3186224..3186769)] [gbkey=CDS]	4	4	4	1	4	4	4	1	1	0	1					1	0	1	2					1	1	0	1					1	0	1	2					1	1	0	1					1	0
lcl|NC_020990.1_prot_WP_003949573.1_2755 [locus_tag=XNR_RS13870] [protein=hypothetical protein] [protein_id=WP_003949573.1] [location=3175557..3177110] [gbkey=CDS]	4	4	4	1	4	4	4	3	3	2	0					1	0	3	1					3	3	2	0					1	0	3	1					3	3	2	0					1	0
lcl|NC_020990.1_prot_WP_003949590.1_2738 [locus_tag=XNR_RS13785] [protein=DUF4352 domain-containing protein] [protein_id=WP_003949590.1] [location=3159065..3159643] [gbkey=CDS]	5	5	4	1	5	5	4	1	2	2	2					2	1	1	2					1	2	2	2					2	1	1	2					1	2	2	2					2	1
lcl|NC_020990.1_prot_WP_003949634.1_2690 [locus_tag=XNR_RS13540] [protein=RidA family protein] [protein_id=WP_003949634.1] [location=complement(3108869..3109336)] [gbkey=CDS]	4	4	4	1	4	4	4	4	2	2	2					3	2	1	2					4	2	2	2					3	2	1	2					4	2	2	2					3	2
lcl|NC_020990.1_prot_WP_003949649.1_2675 [locus_tag=XNR_RS13460] [protein=Fic family protein] [protein_id=WP_003949649.1] [location=complement(3089622..3090470)] [gbkey=CDS]	4	4	4	1	4	4	4	1	0	2	0					2	3	0	0					1	0	2	0					2	3	0	0					1	0	2	0					2	3
lcl|NC_020990.1_prot_WP_003949719.1_2607 [locus_tag=XNR_RS13125] [protein=acyl-CoA synthetase] [protein_id=WP_003949719.1] [location=3009380..3010852] [gbkey=CDS]	4	4	4	1	4	4	4	0	3	0	0					0	0	0	0					0	3	0	0					0	0	0	0					0	3	0	0					0	0
lcl|NC_020990.1_prot_WP_003949755.1_2571 [locus_tag=XNR_RS12945] [protein=ABC transporter ATP-binding protein] [protein_id=WP_003949755.1] [location=complement(2976204..2977046)] [gbkey=CDS]	4	4	4	1	4	4	4	0	3	1	1					1	1	2	2					0	3	1	1					1	1	2	2					0	3	1	1					1	1
lcl|NC_020990.1_prot_WP_003949829.1_2490 [locus_tag=XNR_RS12535] [protein=hypothetical protein] [protein_id=WP_003949829.1] [location=complement(2906701..2907177)] [gbkey=CDS]	4	4	4	1	4	4	4	0	1	0	0					0	0	0	0					0	1	0	0					0	0	0	0					0	1	0	0					0	0
lcl|NC_020990.1_prot_WP_003949938.1_2381 [locus_tag=XNR_RS11975] [protein=hypothetical protein] [protein_id=WP_003949938.1] [location=complement(2804451..2805431)] [gbkey=CDS]	4	4	4	1	4	4	4	1	0	1	1					1	2	1	1					1	0	1	1					1	2	1	1					1	0	1	1					1	2
lcl|NC_020990.1_prot_WP_003950030.1_2285 [locus_tag=XNR_RS11505] [protein=HAD-IC family P-type ATPase] [protein_id=WP_003950030.1] [location=2701194..2703632] [gbkey=CDS]	4	4	4	1	4	4	4	0	2	0	0					0	0	0	1					0	2	0	0					0	0	0	1					0	2	0	0					0	0
lcl|NC_020990.1_prot_WP_003950061.1_2254 [locus_tag=XNR_RS11350] [protein=roadblock/LC7 domain-containing protein] [protein_id=WP_003950061.1] [location=2674097..2674513] [gbkey=CDS]	4	4	4	1	4	4	4	0	1	2	3					2	1	2	1					0	1	2	3					2	1	2	1					0	1	2	3					2	1
lcl|NC_020990.1_prot_WP_003950081.1_2237 [locus_tag=XNR_RS11265] [protein=citrate synthase 2] [protein_id=WP_003950081.1] [location=2652100..2653209] [gbkey=CDS]	4	4	4	1	4	4	4	2	3	3	3					2	2	3	3					2	3	3	3					2	2	3	3					2	3	3	3					2	2
lcl|NC_020990.1_prot_WP_003950181.1_2141 [locus_tag=XNR_RS29735] [protein=HNH endonuclease] [protein_id=WP_003950181.1] [location=2549155..2549862] [gbkey=CDS]	4	4	4	1	4	4	4	0	1	0	0					0	0	0	0					0	1	0	0					0	0	0	0					0	1	0	0					0	0
lcl|NC_020990.1_prot_WP_003950196.1_2126 [locus_tag=XNR_RS10725] [protein=3-hydroxyacyl-CoA dehydrogenase family protein] [protein_id=WP_003950196.1] [location=2535107..2535991] [gbkey=CDS]	4	4	4	1	4	4	4	0	3	0	0					0	0	0	0					0	3	0	0					0	0	0	0					0	3	0	0					0	0
lcl|NC_020990.1_prot_WP_003950197.1_2125 [locus_tag=XNR_RS10720] [protein=enoyl-CoA hydratase/isomerase family protein] [protein_id=WP_003950197.1] [location=2534316..2535110] [gbkey=CDS]	4	4	4	1	4	4	4	0	4	0	0					0	0	0	0					0	4	0	0					0	0	0	0					0	4	0	0					0	0
lcl|NC_020990.1_prot_WP_003950239.1_2081 [locus_tag=XNR_RS10495] [protein=alpha/beta fold hydrolase] [protein_id=WP_003950239.1] [location=complement(2489987..2490790)] [gbkey=CDS]	4	4	4	1	4	4	4	0	3	1	2					0	0	0	0					0	3	1	2					0	0	0	0					0	3	1	2					0	0
lcl|NC_020990.1_prot_WP_003950255.1_2064 [locus_tag=XNR_RS10410] [protein=penicillin-binding protein] [protein_id=WP_003950255.1] [location=2469260..2470960] [gbkey=CDS]	4	4	4	1	4	4	4	0	0	2	1					3	1	1	2					0	0	2	1					3	1	1	2					0	0	2	1					3	1
lcl|NC_020990.1_prot_WP_003950266.1_2054 [locus_tag=XNR_RS10360] [protein=TatD family hydrolase] [protein_id=WP_003950266.1] [location=complement(2457945..2458844)] [gbkey=CDS]	4	4	4	1	4	4	4	1	1	1	1					2	3	3	3					1	1	1	1					2	3	3	3					1	1	1	1					2	3
lcl|NC_020990.1_prot_WP_003950270.1_2050 [locus_tag=XNR_RS10340] [protein=PQQ-binding-like beta-propeller repeat protein] [protein_id=WP_003950270.1] [location=complement(2451914..2453677)] [gbkey=CDS]	4	4	4	1	4	4	4	2	1	2	1					2	2	1	2					2	1	2	1					2	2	1	2					2	1	2	1					2	2
lcl|NC_020990.1_prot_WP_003950322.1_1997 [locus_tag=XNR_RS10070] [protein=ABC transporter ATP-binding protein] [protein_id=WP_003950322.1] [location=complement(2389598..2390545)] [gbkey=CDS]	4	4	4	1	4	4	4	2	1	2	2					2	1	2	2					2	1	2	2					2	1	2	2					2	1	2	2					2	1
lcl|NC_020990.1_prot_WP_003950387.1_1933 [locus_tag=XNR_RS09750] [protein=STAS domain-containing protein] [protein_id=WP_003950387.1] [location=complement(2320366..2320734)] [gbkey=CDS]	4	4	4	1	4	4	4	2	2	4	3					3	3	3	3					2	2	4	3					3	3	3	3					2	2	4	3					3	3
lcl|NC_020990.1_prot_WP_003950418.1_1901 [locus_tag=XNR_RS09585] [protein=LCP family protein] [protein_id=WP_003950418.1] [location=2288564..2289745] [gbkey=CDS]	4	4	4	1	4	4	4	1	1	1	0					1	2	1	0					1	1	1	0					1	2	1	0					1	1	1	0					1	2
lcl|NC_020990.1_prot_WP_003950426.1_1893 [locus_tag=XNR_RS09545] [protein=NDP-sugar synthase] [protein_id=WP_003950426.1] [location=complement(2276960..2278051)] [gbkey=CDS]	4	4	4	1	4	4	4	1	2	2	1					1	1	1	1					1	2	2	1					1	1	1	1					1	2	2	1					1	1
lcl|NC_020990.1_prot_WP_003950519.1_1803 [locus_tag=XNR_RS09080] [protein=DEAD/DEAH box helicase] [protein_id=WP_003950519.1] [location=complement(2145594..2147375)] [gbkey=CDS]	4	4	4	1	4	4	4	1	0	1	1					3	4	4	3					1	0	1	1					3	4	4	3					1	0	1	1					3	4
lcl|NC_020990.1_prot_WP_003950593.1_1729 [locus_tag=XNR_RS08705] [protein=hypothetical protein] [protein_id=WP_003950593.1] [location=2074594..2075607] [gbkey=CDS]	4	4	4	1	4	4	4	2	3	1	1					1	1	2	1					2	3	1	1					1	1	2	1					2	3	1	1					1	1
lcl|NC_020990.1_prot_WP_003950646.1_1675 [locus_tag=XNR_RS08430] [protein=ABC transporter permease] [protein_id=WP_003950646.1] [location=complement(2009984..2010952)] [gbkey=CDS]	4	4	4	1	4	4	4	1	2	1	1					1	1	1	2					1	2	1	1					1	1	1	2					1	2	1	1					1	1
lcl|NC_020990.1_prot_WP_003950698.1_1622 [locus_tag=XNR_RS08165] [protein=magnesium and cobalt transport protein CorA] [protein_id=WP_003950698.1] [location=1954560..1955675] [gbkey=CDS]	4	4	4	1	4	4	4	0	0	0	0					0	1	0	0					0	0	0	0					0	1	0	0					0	0	0	0					0	1
lcl|NC_020990.1_prot_WP_003950737.1_1584 [locus_tag=XNR_RS07980] [protein=AIM24 family protein] [protein_id=WP_003950737.1] [location=complement(1902157..1902837)] [gbkey=CDS]	4	4	4	1	4	4	4	1	1	1	2					2	0	1	1					1	1	1	2					2	0	1	1					1	1	1	2					2	0
lcl|NC_020990.1_prot_WP_003950745.1_1576 [locus_tag=XNR_RS07940] [protein=hypothetical protein] [protein_id=WP_003950745.1] [location=1895029..1895589] [gbkey=CDS]	4	4	4	1	4	4	4	4	2	3	4					2	3	3	3					4	2	3	4					2	3	3	3					4	2	3	4					2	3
lcl|NC_020990.1_prot_WP_003950750.1_1571 [gene=hisN] [locus_tag=XNR_RS07905] [protein=histidinol-phosphatase] [protein_id=WP_003950750.1] [location=1886187..1886993] [gbkey=CDS]	4	4	4	1	4	4	4	1	2	1	1					1	1	1	1					1	2	1	1					1	1	1	1					1	2	1	1					1	1
lcl|NC_020990.1_prot_WP_003950806.1_1516 [locus_tag=XNR_RS07630] [protein=zinc-binding dehydrogenase] [protein_id=WP_003950806.1] [location=complement(1831115..1832080)] [gbkey=CDS]	4	4	4	1	4	4	4	0	2	0	1					0	0	0	1					0	2	0	1					0	0	0	1					0	2	0	1					0	0
lcl|NC_020990.1_prot_WP_003950821.1_1499 [locus_tag=XNR_RS07545] [protein=response regulator transcription factor] [protein_id=WP_003950821.1] [location=1806774..1807514] [gbkey=CDS]	4	4	4	1	4	4	4	2	2	2	1					1	1	2	2					2	2	2	1					1	1	2	2					2	2	2	1					1	1
lcl|NC_020990.1_prot_WP_003950872.1_1450 [locus_tag=XNR_RS07295] [protein=threonylcarbamoyl-AMP synthase] [protein_id=WP_003950872.1] [location=complement(1751124..1751771)] [gbkey=CDS]	4	4	4	1	4	4	4	1	2	1	1					2	2	0	0					1	2	1	1					2	2	0	0					1	2	1	1					2	2
lcl|NC_020990.1_prot_WP_003950884.1_1439 [locus_tag=XNR_RS07240] [protein=F0F1 ATP synthase subunit epsilon] [protein_id=WP_003950884.1] [location=complement(1740639..1741013)] [gbkey=CDS]	4	4	4	1	4	4	4	2	2	3	3					2	3	3	3					2	2	3	3					2	3	3	3					2	2	3	3					2	3
lcl|NC_020990.1_prot_WP_003950919.1_1405 [locus_tag=XNR_RS07070] [protein=DUF3817 domain-containing protein] [protein_id=WP_003950919.1] [location=complement(1703941..1704303)] [gbkey=CDS]	4	4	4	1	4	4	4	3	1	2	3					1	0	1	1					3	1	2	3					1	0	1	1					3	1	2	3					1	0
lcl|NC_020990.1_prot_WP_003950994.1_1332 [locus_tag=XNR_RS06700] [protein=ABC transporter permease] [protein_id=WP_003950994.1] [location=complement(1611405..1612409)] [gbkey=CDS]	4	4	4	1	4	4	4	2	1	1	3					3	3	3	3					2	1	1	3					3	3	3	3					2	1	1	3					3	3
lcl|NC_020990.1_prot_WP_003950995.1_1331 [locus_tag=XNR_RS06695] [protein=ABC transporter permease] [protein_id=WP_003950995.1] [location=complement(1610450..1611403)] [gbkey=CDS]	4	4	4	1	4	4	4	4	2	4	3					4	4	3	4					4	2	4	3					4	4	3	4					4	2	4	3					4	4
lcl|NC_020990.1_prot_WP_003951041.1_1286 [locus_tag=XNR_RS06470] [protein=3-isopropylmalate dehydrogenase] [protein_id=WP_003951041.1] [location=complement(1554711..1555751)] [gbkey=CDS]	4	4	4	1	4	4	4	0	1	0	1					2	0	1	1					0	1	0	1					2	0	1	1					0	1	0	1					2	0
lcl|NC_020990.1_prot_WP_003951077.1_1248 [locus_tag=XNR_RS06290] [protein=hypothetical protein] [protein_id=WP_003951077.1] [location=complement(1513802..1514104)] [gbkey=CDS]	4	4	4	1	4	4	4	3	2	2	3					2	2	3	2					3	2	2	3					2	2	3	2					3	2	2	3					2	2
lcl|NC_020990.1_prot_WP_003951095.1_1228 [gene=rpmB] [locus_tag=XNR_RS06165] [protein=50S ribosomal protein L28] [protein_id=WP_003951095.1] [location=1495687..1495872] [gbkey=CDS]	4	4	4	1	4	4	4	3	1	1	1					3	2	4	3					3	1	1	1					3	2	4	3					3	1	1	1					3	2
lcl|NC_020990.1_prot_WP_003951207.1_1116 [locus_tag=XNR_RS05600] [protein=insulinase family protein] [protein_id=WP_003951207.1] [location=complement(1354153..1355529)] [gbkey=CDS]	4	4	4	1	4	4	4	2	0	1	3					2	2	3	2					2	0	1	3					2	2	3	2					2	0	1	3					2	2
lcl|NC_020990.1_prot_WP_003951227.1_1103 [locus_tag=XNR_RS05515] [protein=helix-turn-helix domain-containing protein] [protein_id=WP_003951227.1] [location=complement(1327696..1328607)] [gbkey=CDS]	4	4	4	1	4	4	4	1	1	1	2					2	3	1	2					1	1	1	2					2	3	1	2					1	1	1	2					2	3
lcl|NC_020990.1_prot_WP_003951275.1_1058 [locus_tag=XNR_RS05285] [protein=hypothetical protein] [protein_id=WP_003951275.1] [location=1279887..1281104] [gbkey=CDS]	4	4	4	1	4	4	4	0	1	3	0					3	2	2	0					0	1	3	0					3	2	2	0					0	1	3	0					3	2
lcl|NC_020990.1_prot_WP_003951281.1_1053 [locus_tag=XNR_RS05260] [protein=ATP-dependent DNA helicase] [protein_id=WP_003951281.1] [location=complement(1271089..1273077)] [gbkey=CDS]	4	4	4	1	4	4	4	1	0	2	0					2	1	0	0					1	0	2	0					2	1	0	0					1	0	2	0					2	1
lcl|NC_020990.1_prot_WP_003951282.1_1052 [gene=lexA] [locus_tag=XNR_RS05255] [protein=transcriptional repressor LexA] [protein_id=WP_003951282.1] [location=1270208..1270993] [gbkey=CDS]	4	4	4	1	4	4	4	3	2	3	2					4	3	3	3					3	2	3	2					4	3	3	3					3	2	3	2					4	3
lcl|NC_020990.1_prot_WP_003951293.1_1042 [locus_tag=XNR_RS05205] [protein=hypothetical protein] [protein_id=WP_003951293.1] [location=complement(1258132..1258749)] [gbkey=CDS]	4	4	4	1	4	4	4	2	1	2	3					2	3	2	2					2	1	2	3					2	3	2	2					2	1	2	3					2	3
lcl|NC_020990.1_prot_WP_003951341.1_997 [locus_tag=XNR_RS04975] [protein=dUTP diphosphatase] [protein_id=WP_003951341.1] [location=complement(1199500..1200015)] [gbkey=CDS]	4	4	4	1	4	4	4	1	1	2	1					2	3	3	3					1	1	2	1					2	3	3	3					1	1	2	1					2	3
lcl|NC_020990.1_prot_WP_003951344.1_994 [locus_tag=XNR_RS04960] [protein=SDR family oxidoreductase] [protein_id=WP_003951344.1] [location=complement(1197096..1197887)] [gbkey=CDS]	4	4	4	1	4	4	4	1	1	3	1					1	1	1	0					1	1	3	1					1	1	1	0					1	1	3	1					1	1
lcl|NC_020990.1_prot_WP_003951467.1_872 [locus_tag=XNR_RS04350] [protein=hypothetical protein] [protein_id=WP_003951467.1] [location=complement(1034632..1035183)] [gbkey=CDS]	4	4	4	1	4	4	4	1	2	0	0					1	0	1	1					1	2	0	0					1	0	1	1					1	2	0	0					1	0
lcl|NC_020990.1_prot_WP_003951630.1_706 [gene=cysC] [locus_tag=XNR_RS03515] [protein=adenylyl-sulfate kinase] [protein_id=WP_003951630.1] [location=836348..837013] [gbkey=CDS]	4	4	4	1	4	4	4	0	1	2	3					3	1	0	1					0	1	2	3					3	1	0	1					0	1	2	3					3	1
lcl|NC_020990.1_prot_WP_003951631.1_705 [locus_tag=XNR_RS03510] [protein=phosphoadenylyl-sulfate reductase] [protein_id=WP_003951631.1] [location=835619..836344] [gbkey=CDS]	4	4	4	1	4	4	4	0	0	1	1					1	0	0	0					0	0	1	1					1	0	0	0					0	0	1	1					1	0
lcl|NC_020990.1_prot_WP_003951658.1_680 [locus_tag=XNR_RS03385] [protein=deoxyribodipyrimidine photo-lyase] [protein_id=WP_003951658.1] [location=complement(801419..802792)] [gbkey=CDS]	4	4	4	1	4	4	4	0	0	0	0					0	0	0	0					0	0	0	0					0	0	0	0					0	0	0	0					0	0
lcl|NC_020990.1_prot_WP_003951721.1_619 [locus_tag=XNR_RS03080] [protein=carbohydrate kinase] [protein_id=WP_003951721.1] [location=736469..737392] [gbkey=CDS]	4	4	4	1	4	4	4	1	1	2	1					2	1	1	1					1	1	2	1					2	1	1	1					1	1	2	1					2	1
lcl|NC_020990.1_prot_WP_003951778.1_565 [locus_tag=XNR_RS02815] [protein=malate synthase A] [protein_id=WP_003951778.1] [location=672783..674423] [gbkey=CDS]	4	4	4	1	4	4	4	0	3	1	0					2	0	2	0					0	3	1	0					2	0	2	0					0	3	1	0					2	0
lcl|NC_020990.1_prot_WP_003951782.1_559 [locus_tag=XNR_RS02785] [protein=IclR family transcriptional regulator] [protein_id=WP_003951782.1] [location=666651..667457] [gbkey=CDS]	4	4	4	1	4	4	4	2	1	3	2					3	1	2	2					2	1	3	2					3	1	2	2					2	1	3	2					3	1
lcl|NC_020990.1_prot_WP_003952153.1_192 [gene=xylA] [locus_tag=XNR_RS00950] [protein=xylose isomerase] [protein_id=WP_003952153.1] [location=complement(232953..234119)] [gbkey=CDS]	4	4	4	1	4	4	4	0	4	0	0					0	0	0	0					0	4	0	0					0	0	0	0					0	4	0	0					0	0
lcl|NC_020990.1_prot_WP_008403490.1_4509 [locus_tag=XNR_RS22780] [protein=lamin tail domain-containing protein] [protein_id=WP_008403490.1] [location=complement(5223192..5223656)] [gbkey=CDS]	4	4	4	1	4	4	4	1	3	1	2					2	2	4	2					1	3	1	2					2	2	4	2					1	3	1	2					2	2
lcl|NC_020990.1_prot_WP_008404180.1_1076 [locus_tag=XNR_RS05375] [protein=amino acid ABC transporter permease] [protein_id=WP_008404180.1] [location=1300172..1301065] [gbkey=CDS]	4	4	4	1	4	4	4	1	0	1	1					2	2	2	3					1	0	1	1					2	2	2	3					1	0	1	1					2	2
lcl|NC_020990.1_prot_WP_008404371.1_295 [locus_tag=XNR_RS01470] [protein=acetyl-CoA C-acetyltransferase] [protein_id=WP_008404371.1] [location=complement(358302..359516)] [gbkey=CDS]	4	4	4	1	4	4	4	2	2	1	1					2	1	1	2					2	2	1	1					2	1	1	2					2	2	1	1					2	1
lcl|NC_020990.1_prot_WP_008405638.1_4346 [locus_tag=XNR_RS21950] [protein=hypothetical protein] [protein_id=WP_008405638.1] [location=5044031..5045371] [gbkey=CDS]	4	4	4	1	4	4	4	0	3	0	0					0	0	0	0					0	3	0	0					0	0	0	0					0	3	0	0					0	0
lcl|NC_020990.1_prot_WP_008405868.1_5769 [locus_tag=XNR_RS29130] [protein=ABC transporter substrate-binding protein] [protein_id=WP_008405868.1] [location=complement(6725668..6726867)] [gbkey=CDS]	4	4	4	1	4	4	4	3	1	2	2					0	0	0	1					3	1	2	2					0	0	0	1					3	1	2	2					0	0
lcl|NC_020990.1_prot_WP_008406294.1_1224 [gene=coaD] [locus_tag=XNR_RS06145] [protein=pantetheine-phosphate adenylyltransferase] [protein_id=WP_008406294.1] [location=complement(1490274..1490783)] [gbkey=CDS]	4	4	4	1	4	4	4	1	1	3	1					2	1	2	2					1	1	3	1					2	1	2	2					1	1	3	1					2	1
lcl|NC_020990.1_prot_WP_008406356.1_5299 [locus_tag=XNR_RS26790] [protein=SDR family oxidoreductase] [protein_id=WP_008406356.1] [location=complement(6111579..6112316)] [gbkey=CDS]	4	4	4	1	4	4	4	0	3	0	0					0	0	0	0					0	3	0	0					0	0	0	0					0	3	0	0					0	0
lcl|NC_020990.1_prot_WP_008408053.1_87 [locus_tag=XNR_RS00425] [protein=1-acyl-sn-glycerol-3-phosphate acyltransferase] [protein_id=WP_008408053.1] [location=107931..108662] [gbkey=CDS]	4	4	4	1	4	4	4	2	2	2	1					3	1	2	2					2	2	2	1					3	1	2	2					2	2	2	1					3	1
lcl|NC_020990.1_prot_WP_008408824.1_5095 [locus_tag=XNR_RS25730] [protein=WYL domain-containing protein] [protein_id=WP_008408824.1] [location=5894209..5895171] [gbkey=CDS]	5	5	4	1	5	5	4	4	3	2	3					3	2	3	3					4	3	2	3					3	2	3	3					4	3	2	3					3	2
lcl|NC_020990.1_prot_WP_008408825.1_5094 [locus_tag=XNR_RS25725] [protein=WYL domain-containing protein] [protein_id=WP_008408825.1] [location=5893245..5894198] [gbkey=CDS]	4	4	4	1	4	4	4	2	2	1	1					1	1	1	2					2	2	1	1					1	1	1	2					2	2	1	1					1	1
lcl|NC_020990.1_prot_WP_008409338.1_1423 [locus_tag=XNR_RS07160] [protein=ABC transporter ATP-binding protein] [protein_id=WP_008409338.1] [location=1722707..1723789] [gbkey=CDS]	4	4	4	1	4	4	4	0	0	1	0					2	2	1	3					0	0	1	0					2	2	1	3					0	0	1	0					2	2
lcl|NC_020990.1_prot_WP_008409397.1_1204 [locus_tag=XNR_RS06045] [protein=hypothetical protein] [protein_id=WP_008409397.1] [location=complement(1462205..1462846)] [gbkey=CDS]	4	4	4	1	4	4	4	1	1	2	1					1	1	2	1					1	1	2	1					1	1	2	1					1	1	2	1					1	1
lcl|NC_020990.1_prot_WP_008409913.1_1594 [gene=nudC] [locus_tag=XNR_RS08030] [protein=NAD(+) diphosphatase] [protein_id=WP_008409913.1] [location=complement(1913853..1914797)] [gbkey=CDS]	4	4	4	1	4	4	4	3	1	2	3					3	2	2	3					3	1	2	3					3	2	2	3					3	1	2	3					3	2
lcl|NC_020990.1_prot_WP_008409915.1_1593 [locus_tag=XNR_RS08025] [protein=mycoredoxin] [protein_id=WP_008409915.1] [location=1913523..1913780] [gbkey=CDS]	4	4	4	1	4	4	4	2	1	1	2					1	1	2	1					2	1	1	2					1	1	2	1					2	1	1	2					1	1
lcl|NC_020990.1_prot_WP_008410339.1_2532 [locus_tag=XNR_RS12750] [protein=hypothetical protein] [protein_id=WP_008410339.1] [location=2945678..2946418] [gbkey=CDS]	4	4	4	1	4	4	4	3	0	2	2					3	4	3	2					3	0	2	2					3	4	3	2					3	0	2	2					3	4
lcl|NC_020990.1_prot_WP_008410488.1_5124 [locus_tag=XNR_RS25875] [protein=aldehyde dehydrogenase] [protein_id=WP_008410488.1] [location=5927441..5928838] [gbkey=CDS]	4	4	4	1	4	4	4	0	1	0	0					0	0	0	0					0	1	0	0					0	0	0	0					0	1	0	0					0	0
lcl|NC_020990.1_prot_WP_008410614.1_3797 [locus_tag=XNR_RS19170] [protein=phosphoribosylglycinamide formyltransferase] [protein_id=WP_008410614.1] [location=4401392..4402048] [gbkey=CDS]	4	4	4	1	4	4	4	2	3	3	2					2	3	3	3					2	3	3	2					2	3	3	3					2	3	3	2					2	3
lcl|NC_020990.1_prot_WP_008410671.1_1318 [locus_tag=XNR_RS06630] [protein=methionine synthase] [protein_id=WP_008410671.1] [location=complement(1598582..1599595)] [gbkey=CDS]	4	4	4	1	4	4	4	0	0	0	1					1	1	0	1					0	0	0	1					1	1	0	1					0	0	0	1					1	1
lcl|NC_020990.1_prot_WP_008413902.1_2719 [gene=recR] [locus_tag=XNR_RS13690] [protein=recombination protein RecR] [protein_id=WP_008413902.1] [location=complement(3141352..3141951)] [gbkey=CDS]	4	4	4	1	4	4	4	2	1	1	2					3	3	2	2					2	1	1	2					3	3	2	2					2	1	1	2					3	3
lcl|NC_020990.1_prot_WP_008415787.1_3502 [locus_tag=XNR_RS17685] [protein=Lrp/AsnC family transcriptional regulator] [protein_id=WP_008415787.1] [location=4087697..4088152] [gbkey=CDS]	4	4	4	1	4	4	4	2	1	0	1					2	1	2	2					2	1	0	1					2	1	2	2					2	1	0	1					2	1
lcl|NC_020990.1_prot_WP_008415823.1_3523 [locus_tag=XNR_RS17790] [protein=hypothetical protein] [protein_id=WP_008415823.1] [location=4112989..4113885] [gbkey=CDS]	4	4	4	1	4	4	4	2	2	1	2					2	2	1	2					2	2	1	2					2	2	1	2					2	2	1	2					2	2
lcl|NC_020990.1_prot_WP_008417606.1_1900 [locus_tag=XNR_RS09580] [protein=acyl-CoA thioesterase] [protein_id=WP_008417606.1] [location=complement(2287806..2288360)] [gbkey=CDS]	4	4	4	1	4	4	4	1	0	0	1					2	3	2	2					1	0	0	1					2	3	2	2					1	0	0	1					2	3
lcl|NC_020990.1_prot_WP_010638413.1_3934 [locus_tag=XNR_RS19860] [protein=PH domain-containing protein] [protein_id=WP_010638413.1] [location=4552390..4553001] [gbkey=CDS]	4	4	4	1	4	4	4	1	1	0	1					3	2	0	2					1	1	0	1					3	2	0	2					1	1	0	1					3	2
lcl|NC_020990.1_prot_WP_010638764.1_3716 [gene=tsaB] [locus_tag=XNR_RS18775] [protein=tRNA (adenosine(37)-N6)-threonylcarbamoyltransferase complex dimerization subunit type 1 TsaB] [protein_id=WP_010638764.1] [location=4308396..4309058] [gbkey=CDS]	4	4	4	1	4	4	4	0	1	1	2					1	1	0	0					0	1	1	2					1	1	0	0					0	1	1	2					1	1
lcl|NC_020990.1_prot_WP_010640369.1_91 [locus_tag=XNR_RS00445] [protein=glycerophosphoryl diester phosphodiesterase] [protein_id=WP_010640369.1] [location=112473..113174] [gbkey=CDS]	4	4	4	1	4	4	4	3	2	3	1					3	3	2	3					3	2	3	1					3	3	2	3					3	2	3	1					3	3
lcl|NC_020990.1_prot_WP_010642676.1_1747 [locus_tag=XNR_RS08795] [protein=DUF3618 domain-containing protein] [protein_id=WP_010642676.1] [location=complement(2095417..2095770)] [gbkey=CDS]	4	4	4	1	4	4	4	1	2	1	1					1	1	1	2					1	2	1	1					1	1	1	2					1	2	1	1					1	1
lcl|NC_020990.1_prot_WP_010644751.1_3114 [locus_tag=XNR_RS15750] [protein=regulatory protein] [protein_id=WP_010644751.1] [location=complement(3624078..3624947)] [gbkey=CDS]	4	4	4	1	4	4	4	1	1	1	1					0	1	1	1					1	1	1	1					0	1	1	1					1	1	1	1					0	1
lcl|NC_020990.1_prot_WP_015506722.1_183 [locus_tag=XNR_RS00905] [protein=DUF2236 domain-containing protein] [protein_id=WP_015506722.1] [location=complement(222119..223042)] [gbkey=CDS]	4	4	4	1	4	4	4	0	3	0	0					0	0	0	0					0	3	0	0					0	0	0	0					0	3	0	0					0	0
lcl|NC_020990.1_prot_WP_015506935.1_875 [gene=metE] [locus_tag=XNR_RS04365] [protein=5-methyltetrahydropteroyltriglutamate--homocysteine S-methyltransferase] [protein_id=WP_015506935.1] [location=complement(1037655..1039973)] [gbkey=CDS]	4	4	4	1	4	4	4	0	3	0	0					0	0	0	0					0	3	0	0					0	0	0	0					0	3	0	0					0	0
lcl|NC_020990.1_prot_WP_015506970.1_985 [locus_tag=XNR_RS04915] [protein=class I SAM-dependent RNA methyltransferase] [protein_id=WP_015506970.1] [location=complement(1186316..1187653)] [gbkey=CDS]	4	4	4	1	4	4	4	3	1	2	2					2	1	2	3					3	1	2	2					2	1	2	3					3	1	2	2					2	1
lcl|NC_020990.1_prot_WP_015507032.1_1201 [gene=rimM] [locus_tag=XNR_RS06030] [protein=ribosome maturation factor RimM] [protein_id=WP_015507032.1] [location=complement(1460517..1461131)] [gbkey=CDS]	4	4	4	1	4	4	4	2	2	2	2					2	2	2	2					2	2	2	2					2	2	2	2					2	2	2	2					2	2
lcl|NC_020990.1_prot_WP_015507169.1_1762 [locus_tag=XNR_RS08875] [protein=DUF2017 domain-containing protein] [protein_id=WP_015507169.1] [location=complement(2109294..2109896)] [gbkey=CDS]	4	4	4	1	4	4	4	2	1	2	2					3	2	2	2					2	1	2	2					3	2	2	2					2	1	2	2					3	2
lcl|NC_020990.1_prot_WP_015507281.1_2080 [locus_tag=XNR_RS10490] [protein=GNAT family N-acetyltransferase] [protein_id=WP_015507281.1] [location=2489437..2489970] [gbkey=CDS]	4	4	4	1	4	4	4	2	0	2	1					2	1	2	2					2	0	2	1					2	1	2	2					2	0	2	1					2	1
lcl|NC_020990.1_prot_WP_015507353.1_2305 [locus_tag=XNR_RS11605] [protein=HAD family hydrolase] [protein_id=WP_015507353.1] [location=2730201..2730887] [gbkey=CDS]	4	4	4	1	4	4	4	2	0	1	1					1	1	2	3					2	0	1	1					1	1	2	3					2	0	1	1					1	1
lcl|NC_020990.1_prot_WP_015507396.1_2456 [gene=thiI] [locus_tag=XNR_RS12355] [protein=tRNA 4-thiouridine(8) synthase ThiI] [protein_id=WP_015507396.1] [location=2869790..2871058] [gbkey=CDS]	4	4	4	1	4	4	4	2	0	1	1					2	2	1	2					2	0	1	1					2	2	1	2					2	0	1	1					2	2
lcl|NC_020990.1_prot_WP_015507496.1_2791 [locus_tag=XNR_RS14095] [protein=maleylpyruvate isomerase family mycothiol-dependent enzyme] [protein_id=WP_015507496.1] [location=complement(3235789..3236583)] [gbkey=CDS]	4	4	4	1	4	4	4	1	3	2	1					1	1	1	2					1	3	2	1					1	1	1	2					1	3	2	1					1	1
lcl|NC_020990.1_prot_WP_015507656.1_3366 [locus_tag=XNR_RS17000] [protein=zinc-dependent metalloprotease] [protein_id=WP_015507656.1] [location=3877586..3878806] [gbkey=CDS]	4	4	4	1	4	4	4	1	2	1	2					1	1	1	1					1	2	1	2					1	1	1	1					1	2	1	2					1	1
lcl|NC_020990.1_prot_WP_015507666.1_3399 [locus_tag=XNR_RS17165] [protein=TOMM precursor leader peptide-binding protein] [protein_id=WP_015507666.1] [location=3973467..3975758] [gbkey=CDS]	4	4	4	1	4	4	4	0	0	0	0					0	0	0	0					0	0	0	0					0	0	0	0					0	0	0	0					0	0
lcl|NC_020990.1_prot_WP_015507669.1_3410 [locus_tag=XNR_RS17220] [protein=DUF2520 domain-containing protein] [protein_id=WP_015507669.1] [location=3986809..3987807] [gbkey=CDS]	4	4	4	1	4	4	4	2	2	1	2					3	1	2	2					2	2	1	2					3	1	2	2					2	2	1	2					3	1
lcl|NC_020990.1_prot_WP_015507682.1_3478 [locus_tag=XNR_RS17565] [protein=DUF3558 domain-containing protein] [protein_id=WP_015507682.1] [location=complement(4063733..4064569)] [gbkey=CDS]	4	4	4	1	4	4	4	2	0	2	1					0	1	1	1					2	0	2	1					0	1	1	1					2	0	2	1					0	1
lcl|NC_020990.1_prot_WP_015507753.1_3796 [locus_tag=XNR_RS19165] [protein=hypothetical protein] [protein_id=WP_015507753.1] [location=complement(4400202..4401080)] [gbkey=CDS]	4	4	4	1	4	4	4	2	1	1	1					1	2	1	1					2	1	1	1					1	2	1	1					2	1	1	1					1	2
lcl|NC_020990.1_prot_WP_015507917.1_4335 [gene=dusB] [locus_tag=XNR_RS21895] [protein=tRNA dihydrouridine synthase DusB] [protein_id=WP_015507917.1] [location=5036876..5038045] [gbkey=CDS]	4	4	4	1	4	4	4	1	0	1	1					2	1	3	2					1	0	1	1					2	1	3	2					1	0	1	1					2	1
lcl|NC_020990.1_prot_WP_015507972.1_4510 [locus_tag=XNR_RS22785] [protein=SDR family oxidoreductase] [protein_id=WP_015507972.1] [location=complement(5223791..5224570)] [gbkey=CDS]	4	4	4	1	4	4	4	0	1	0	1					0	0	0	0					0	1	0	1					0	0	0	0					0	1	0	1					0	0
lcl|NC_020990.1_prot_WP_015508017.1_4657 [locus_tag=XNR_RS23515] [protein=glycosyltransferase family 4 protein] [protein_id=WP_015508017.1] [location=5399506..5400648] [gbkey=CDS]	4	4	4	1	4	4	4	2	1	1	0					0	1	0	0					2	1	1	0					0	1	0	0					2	1	1	0					0	1
lcl|NC_020990.1_prot_WP_015508040.1_4765 [locus_tag=XNR_RS24055] [protein=DEAD/DEAH box helicase] [protein_id=WP_015508040.1] [location=5523485..5525203] [gbkey=CDS]	4	4	4	1	4	4	4	3	0	1	3					3	4	3	4					3	0	1	3					3	4	3	4					3	0	1	3					3	4
lcl|NC_020990.1_prot_WP_015508123.1_5060 [locus_tag=XNR_RS25555] [protein=AAA family ATPase] [protein_id=WP_015508123.1] [location=complement(5851412..5853610)] [gbkey=CDS]	4	4	4	1	4	4	4	2	1	2	2					2	2	2	2					2	1	2	2					2	2	2	2					2	1	2	2					2	2
lcl|NC_020990.1_prot_WP_015508159.1_5209 [locus_tag=XNR_RS26330] [protein=DsbA family protein] [protein_id=WP_015508159.1] [location=complement(6016219..6016731)] [gbkey=CDS]	4	4	4	1	4	4	4	2	2	2	2					2	2	3	1					2	2	2	2					2	2	3	1					2	2	2	2					2	2
lcl|NC_020990.1_prot_WP_015508195.1_5352 [locus_tag=XNR_RS27070] [protein=DUF881 domain-containing protein] [protein_id=WP_015508195.1] [location=6176125..6176991] [gbkey=CDS]	4	4	4	1	4	4	4	2	2	2	1					2	3	3	2					2	2	2	1					2	3	3	2					2	2	2	1					2	3
lcl|NC_020990.1_prot_WP_015508239.1_5476 [locus_tag=XNR_RS27690] [protein=alpha-D-glucose phosphate-specific phosphoglucomutase] [protein_id=WP_015508239.1] [location=complement(6301070..6302710)] [gbkey=CDS]	4	4	4	1	4	4	4	1	1	0	0					0	0	0	0					1	1	0	0					0	0	0	0					1	1	0	0					0	0
lcl|NC_020990.1_prot_WP_078485241.1_342 [locus_tag=XNR_RS01695] [protein=hypothetical protein] [protein_id=WP_078485241.1] [location=416395..417264] [gbkey=CDS]	4	4	4	1	4	4	4	3	1	2	2					4	2	1	3					3	1	2	2					4	2	1	3					3	1	2	2					4	2
lcl|NC_020990.1_prot_WP_003946714.1_5569 [gene=trxA] [locus_tag=XNR_RS28145] [protein=thioredoxin] [protein_id=WP_003946714.1] [location=complement(6402495..6402893)] [gbkey=CDS]	3	3	3	1	3	3	3	2	2	3	3					2	2	2	2					2	2	3	3					2	2	2	2					2	2	3	3					2	2
lcl|NC_020990.1_prot_WP_003946725.1_5557 [gene=sdhA] [locus_tag=XNR_RS28085] [protein=fumarate reductase/succinate dehydrogenase flavoprotein subunit] [protein_id=WP_003946725.1] [location=6390012..6391967] [gbkey=CDS]	3	3	3	1	3	3	3	0	0	0	0					0	2	2	2					0	0	0	0					0	2	2	2					0	0	0	0					0	2
lcl|NC_020990.1_prot_WP_003946785.1_5494 [locus_tag=XNR_RS27785] [protein=MBL fold metallo-hydrolase] [protein_id=WP_003946785.1] [location=6324078..6324707] [gbkey=CDS]	3	3	3	1	3	3	3	0	2	1	1					1	0	1	0					0	2	1	1					1	0	1	0					0	2	1	1					1	0
lcl|NC_020990.1_prot_WP_003946891.1_5388 [locus_tag=XNR_RS27250] [protein=uracil-DNA glycosylase] [protein_id=WP_003946891.1] [location=6215509..6216198] [gbkey=CDS]	3	3	3	1	3	3	3	1	2	2	1					2	1	1	2					1	2	2	1					2	1	1	2					1	2	2	1					2	1
lcl|NC_020990.1_prot_WP_003946949.1_5336 [locus_tag=XNR_RS26975] [protein=roadblock/LC7 domain-containing protein] [protein_id=WP_003946949.1] [location=6153737..6154168] [gbkey=CDS]	3	3	3	1	3	3	3	2	3	3	2					2	2	1	2					2	3	3	2					2	2	1	2					2	3	3	2					2	2
lcl|NC_020990.1_prot_WP_003946970.1_5317 [locus_tag=XNR_RS26880] [protein=FxsA family protein] [protein_id=WP_003946970.1] [location=6131053..6131625] [gbkey=CDS]	3	3	3	1	3	3	3	0	2	0	1					0	0	1	0					0	2	0	1					0	0	1	0					0	2	0	1					0	0
lcl|NC_020990.1_prot_WP_003946971.1_5316 [locus_tag=XNR_RS26875] [protein=polyprenol monophosphomannose synthase] [protein_id=WP_003946971.1] [location=6130201..6130989] [gbkey=CDS]	3	3	3	1	3	3	3	0	1	0	0					2	0	0	0					0	1	0	0					2	0	0	0					0	1	0	0					2	0
lcl|NC_020990.1_prot_WP_003947006.1_5282 [locus_tag=XNR_RS26705] [protein=transcriptional regulator] [protein_id=WP_003947006.1] [location=6093925..6094977] [gbkey=CDS]	3	3	3	1	3	3	3	1	0	0	1					0	0	0	0					1	0	0	1					0	0	0	0					1	0	0	1					0	0
lcl|NC_020990.1_prot_WP_003947021.1_5268 [locus_tag=XNR_RS26635] [protein=DNA-directed RNA polymerase subunit omega] [protein_id=WP_003947021.1] [location=6077155..6077427] [gbkey=CDS]	3	3	3	1	3	3	3	1	2	1	1					2	3	2	2					1	2	1	1					2	3	2	2					1	2	1	1					2	3
lcl|NC_020990.1_prot_WP_003947038.1_5251 [locus_tag=XNR_RS26550] [protein=shikimate kinase] [protein_id=WP_003947038.1] [location=6059653..6060171] [gbkey=CDS]	3	3	3	1	3	3	3	2	2	3	2					3	1	1	1					2	2	3	2					3	1	1	1					2	2	3	2					3	1
lcl|NC_020990.1_prot_WP_003947095.1_5194 [locus_tag=XNR_RS26230] [protein=MetQ/NlpA family ABC transporter substrate-binding protein] [protein_id=WP_003947095.1] [location=5996874..5997707] [gbkey=CDS]	3	3	3	1	3	3	3	1	0	2	2					0	1	2	1					1	0	2	2					0	1	2	1					1	0	2	2					0	1
lcl|NC_020990.1_prot_WP_003947097.1_5192 [gene=metI] [locus_tag=XNR_RS26220] [protein=ABC transporter permease] [protein_id=WP_003947097.1] [location=5995168..5995926] [gbkey=CDS]	3	3	3	1	3	3	3	1	0	1	1					1	0	0	1					1	0	1	1					1	0	0	1					1	0	1	1					1	0
lcl|NC_020990.1_prot_WP_003947102.1_5187 [locus_tag=XNR_RS26195] [protein=GNAT family N-acetyltransferase] [protein_id=WP_003947102.1] [location=5991551..5992054] [gbkey=CDS]	3	3	3	1	3	3	3	1	3	1	1					1	0	0	0					1	3	1	1					1	0	0	0					1	3	1	1					1	0
lcl|NC_020990.1_prot_WP_003947122.1_5169 [gene=argJ] [locus_tag=XNR_RS26100] [protein=bifunctional glutamate N-acetyltransferase/amino-acid acetyltransferase ArgJ] [protein_id=WP_003947122.1] [location=5972922..5974073] [gbkey=CDS]	3	3	3	1	3	3	3	0	1	1	0					0	0	0	0					0	1	1	0					0	0	0	0					0	1	1	0					0	0
lcl|NC_020990.1_prot_WP_003947123.1_5168 [locus_tag=XNR_RS26095] [protein=N-acetyl-gamma-glutamyl-phosphate reductase] [protein_id=WP_003947123.1] [location=5971776..5972804] [gbkey=CDS]	3	3	3	1	3	3	3	0	0	0	0					0	0	0	0					0	0	0	0					0	0	0	0					0	0	0	0					0	0
lcl|NC_020990.1_prot_WP_003947136.1_5156 [locus_tag=XNR_RS26035] [protein=hypothetical protein] [protein_id=WP_003947136.1] [location=complement(5960932..5961336)] [gbkey=CDS]	3	3	3	1	3	3	3	3	1	3	2					2	3	1	1					3	1	3	2					2	3	1	1					3	1	3	2					2	3
lcl|NC_020990.1_prot_WP_003947160.1_5130 [locus_tag=XNR_RS25905] [protein=SseB family protein] [protein_id=WP_003947160.1] [location=5934511..5935248] [gbkey=CDS]	3	3	3	1	3	3	3	0	1	1	0					1	0	2	0					0	1	1	0					1	0	2	0					0	1	1	0					1	0
lcl|NC_020990.1_prot_WP_003947167.1_5123 [locus_tag=XNR_RS25870] [protein=glutamine synthetase] [protein_id=WP_003947167.1] [location=5926068..5927432] [gbkey=CDS]	3	3	3	1	3	3	3	0	2	0	0					0	0	0	0					0	2	0	0					0	0	0	0					0	2	0	0					0	0
lcl|NC_020990.1_prot_WP_003947225.1_5065 [locus_tag=XNR_RS25580] [protein=MSMEG_4193 family putative phosphomutase] [protein_id=WP_003947225.1] [location=5857991..5858683] [gbkey=CDS]	3	3	3	1	3	3	3	1	1	2	2					0	1	1	2					1	1	2	2					0	1	1	2					1	1	2	2					0	1
lcl|NC_020990.1_prot_WP_003947228.1_5062 [locus_tag=XNR_RS25565] [protein=LLM class F420-dependent oxidoreductase] [protein_id=WP_003947228.1] [location=5854779..5855828] [gbkey=CDS]	3	3	3	1	3	3	3	1	1	0	1					2	0	0	1					1	1	0	1					2	0	0	1					1	1	0	1					2	0
lcl|NC_020990.1_prot_WP_003947253.1_5037 [locus_tag=XNR_RS25435] [protein=TetR/AcrR family transcriptional regulator] [protein_id=WP_003947253.1] [location=5831082..5831696] [gbkey=CDS]	3	3	3	1	3	3	3	3	2	3	2					3	3	3	2					3	2	3	2					3	3	3	2					3	2	3	2					3	3
lcl|NC_020990.1_prot_WP_003947265.1_5026 [locus_tag=XNR_RS25375] [protein=MaoC family dehydratase] [protein_id=WP_003947265.1] [location=complement(5817638..5818099)] [gbkey=CDS]	3	3	3	1	3	3	3	0	2	0	0					0	0	0	0					0	2	0	0					0	0	0	0					0	2	0	0					0	0
lcl|NC_020990.1_prot_WP_003947315.1_4977 [locus_tag=XNR_RS25135] [protein=MFS transporter] [protein_id=WP_003947315.1] [location=5761413..5763134] [gbkey=CDS]	3	3	3	1	3	3	3	1	2	2	1					1	2	2	1					1	2	2	1					1	2	2	1					1	2	2	1					1	2
lcl|NC_020990.1_prot_WP_003947325.1_4964 [locus_tag=XNR_RS25070] [protein=prephenate dehydrogenase] [protein_id=WP_003947325.1] [location=5748385..5749470] [gbkey=CDS]	3	3	3	1	3	3	3	0	0	1	1					1	1	2	1					0	0	1	1					1	1	2	1					0	0	1	1					1	1
lcl|NC_020990.1_prot_WP_003947370.1_4919 [locus_tag=XNR_RS24830] [protein=histidine phosphatase family protein] [protein_id=WP_003947370.1] [location=5694304..5694858] [gbkey=CDS]	3	3	3	1	3	3	3	1	3	3	1					2	1	1	0					1	3	3	1					2	1	1	0					1	3	3	1					2	1
lcl|NC_020990.1_prot_WP_003947401.1_4888 [locus_tag=XNR_RS24675] [protein=enoyl-CoA hydratase/isomerase family protein] [protein_id=WP_003947401.1] [location=5665569..5666369] [gbkey=CDS]	3	3	3	1	3	3	3	0	1	2	1					1	1	0	1					0	1	2	1					1	1	0	1					0	1	2	1					1	1
lcl|NC_020990.1_prot_WP_003947418.1_4870 [locus_tag=XNR_RS24585] [protein=amidohydrolase family protein] [protein_id=WP_003947418.1] [location=5644361..5645452] [gbkey=CDS]	3	3	3	1	3	3	3	0	3	1	0					0	0	1	0					0	3	1	0					0	0	1	0					0	3	1	0					0	0
lcl|NC_020990.1_prot_WP_003947475.1_4812 [gene=uvrB] [locus_tag=XNR_RS24295] [protein=excinuclease ABC subunit UvrB] [protein_id=WP_003947475.1] [location=5577174..5579321] [gbkey=CDS]	4	4	3	1	4	4	3	1	1	2	0					2	2	3	1					1	1	2	0					2	2	3	1					1	1	2	0					2	2
lcl|NC_020990.1_prot_WP_003947590.1_4695 [locus_tag=XNR_RS23700] [protein=MoxR family ATPase] [protein_id=WP_003947590.1] [location=complement(5441393..5442412)] [gbkey=CDS]	3	3	3	1	3	3	3	2	2	2	2					2	2	2	2					2	2	2	2					2	2	2	2					2	2	2	2					2	2
lcl|NC_020990.1_prot_WP_003947600.1_4685 [gene=metF] [locus_tag=XNR_RS23650] [protein=methylenetetrahydrofolate reductase [NAD(P)H]] [protein_id=WP_003947600.1] [location=5428205..5429125] [gbkey=CDS]	3	3	3	1	3	3	3	1	0	0	1					1	1	1	1					1	0	0	1					1	1	1	1					1	0	0	1					1	1
lcl|NC_020990.1_prot_WP_003947618.1_4666 [locus_tag=XNR_RS23560] [protein=alpha/beta fold hydrolase] [protein_id=WP_003947618.1] [location=complement(5408760..5409548)] [gbkey=CDS]	3	3	3	1	3	3	3	1	1	2	2					0	1	1	1					1	1	2	2					0	1	1	1					1	1	2	2					0	1
lcl|NC_020990.1_prot_WP_003947624.1_4660 [locus_tag=XNR_RS23530] [protein=SRPBCC family protein] [protein_id=WP_003947624.1] [location=5403733..5404179] [gbkey=CDS]	3	3	3	1	3	3	3	3	1	3	3					3	2	2	3					3	1	3	3					3	2	2	3					3	1	3	3					3	2
lcl|NC_020990.1_prot_WP_003947634.1_4651 [locus_tag=XNR_RS23485] [protein=hypothetical protein] [protein_id=WP_003947634.1] [location=5392573..5392812] [gbkey=CDS]	3	3	3	1	3	3	3	1	2	2	1					0	2	2	1					1	2	2	1					0	2	2	1					1	2	2	1					0	2
lcl|NC_020990.1_prot_WP_003947645.1_4641 [locus_tag=XNR_RS23435] [protein=cytochrome bc complex cytochrome b subunit] [protein_id=WP_003947645.1] [location=5381300..5382940] [gbkey=CDS]	3	3	3	1	3	3	3	2	3	2	2					3	3	2	3					2	3	2	2					3	3	2	3					2	3	2	2					3	3
lcl|NC_020990.1_prot_WP_003947649.1_4637 [locus_tag=XNR_RS23415] [protein=hypothetical protein] [protein_id=WP_003947649.1] [location=complement(5378049..5378450)] [gbkey=CDS]	3	3	3	1	3	3	3	0	2	0	0					0	0	0	0					0	2	0	0					0	0	0	0					0	2	0	0					0	0
lcl|NC_020990.1_prot_WP_003947759.1_4527 [locus_tag=XNR_RS22870] [protein=biliverdin-producing heme oxygenase] [protein_id=WP_003947759.1] [location=complement(5243784..5244446)] [gbkey=CDS]	3	3	3	1	3	3	3	1	0	2	2					1	2	1	2					1	0	2	2					1	2	1	2					1	0	2	2					1	2
lcl|NC_020990.1_prot_WP_003947772.1_4513 [locus_tag=XNR_RS22800] [protein=Gfo/Idh/MocA family oxidoreductase] [protein_id=WP_003947772.1] [location=complement(5228074..5229087)] [gbkey=CDS]	3	3	3	1	3	3	3	0	3	1	2					0	0	2	1					0	3	1	2					0	0	2	1					0	3	1	2					0	0
lcl|NC_020990.1_prot_WP_003947810.1_4478 [locus_tag=XNR_RS22630] [protein=hypothetical protein] [protein_id=WP_003947810.1] [location=complement(5190597..5191469)] [gbkey=CDS]	3	3	3	1	3	3	3	1	1	2	1					0	1	1	1					1	1	2	1					0	1	1	1					1	1	2	1					0	1
lcl|NC_020990.1_prot_WP_003947822.1_4466 [locus_tag=XNR_RS22570] [protein=antibiotic biosynthesis monooxygenase] [protein_id=WP_003947822.1] [location=complement(5175985..5176341)] [gbkey=CDS]	3	3	3	1	3	3	3	1	1	1	2					1	1	0	0					1	1	1	2					1	1	0	0					1	1	1	2					1	1
lcl|NC_020990.1_prot_WP_003947847.1_4443 [locus_tag=XNR_RS22450] [protein=TerD family protein] [protein_id=WP_003947847.1] [location=5151315..5151890] [gbkey=CDS]	3	3	3	1	3	3	3	0	2	1	1					0	1	0	1					0	2	1	1					0	1	0	1					0	2	1	1					0	1
lcl|NC_020990.1_prot_WP_003947897.1_4392 [locus_tag=XNR_RS22195] [protein=citrate:proton symporter] [protein_id=WP_003947897.1] [location=complement(5097267..5098775)] [gbkey=CDS]	3	3	3	1	3	3	3	2	0	3	2					2	2	2	2					2	0	3	2					2	2	2	2					2	0	3	2					2	2
lcl|NC_020990.1_prot_WP_003947930.1_4357 [locus_tag=XNR_RS22005] [protein=ATP-grasp domain-containing protein] [protein_id=WP_003947930.1] [location=5055276..5056511] [gbkey=CDS]	3	3	3	1	3	3	3	0	2	0	0					0	0	0	0					0	2	0	0					0	0	0	0					0	2	0	0					0	0
lcl|NC_020990.1_prot_WP_003947955.1_4332 [locus_tag=XNR_RS21880] [protein=zinc ABC transporter substrate-binding protein] [protein_id=WP_003947955.1] [location=complement(5033487..5034512)] [gbkey=CDS]	3	3	3	1	3	3	3	2	1	2	2					0	0	2	1					2	1	2	2					0	0	2	1					2	1	2	2					0	0
lcl|NC_020990.1_prot_WP_003948063.1_4229 [locus_tag=XNR_RS21335] [protein=DSBA oxidoreductase] [protein_id=WP_003948063.1] [location=4905849..4906493] [gbkey=CDS]	3	3	3	1	3	3	3	0	0	0	1					2	2	2	1					0	0	0	1					2	2	2	1					0	0	0	1					2	2
lcl|NC_020990.1_prot_WP_003948109.1_4187 [locus_tag=XNR_RS21130] [protein=acyl-CoA thioesterase] [protein_id=WP_003948109.1] [location=4846717..4847187] [gbkey=CDS]	3	3	3	1	3	3	3	1	1	1	1					2	1	2	1					1	1	1	1					2	1	2	1					1	1	1	1					2	1
lcl|NC_020990.1_prot_WP_003948122.1_4174 [locus_tag=XNR_RS21060] [protein=hypothetical protein] [protein_id=WP_003948122.1] [location=complement(4826839..4827198)] [gbkey=CDS]	3	3	3	1	3	3	3	1	2	2	1					3	2	2	2					1	2	2	1					3	2	2	2					1	2	2	1					3	2
lcl|NC_020990.1_prot_WP_003948136.1_4160 [gene=mmsA] [locus_tag=XNR_RS20990] [protein=CoA-acylating methylmalonate-semialdehyde dehydrogenase] [protein_id=WP_003948136.1] [location=4808419..4809918] [gbkey=CDS]	3	3	3	1	3	3	3	0	2	0	0					0	0	0	0					0	2	0	0					0	0	0	0					0	2	0	0					0	0
lcl|NC_020990.1_prot_WP_003948168.1_4129 [locus_tag=XNR_RS20835] [protein=hydroxymethylglutaryl-CoA lyase] [protein_id=WP_003948168.1] [location=complement(4765948..4766925)] [gbkey=CDS]	3	3	3	1	3	3	3	0	2	0	0					0	0	0	0					0	2	0	0					0	0	0	0					0	2	0	0					0	0
lcl|NC_020990.1_prot_WP_003948234.1_4064 [locus_tag=XNR_RS20505] [protein=exodeoxyribonuclease VII small subunit] [protein_id=WP_003948234.1] [location=complement(4699477..4699725)] [gbkey=CDS]	3	3	3	1	3	3	3	2	3	2	2					2	2	2	2					2	3	2	2					2	2	2	2					2	3	2	2					2	2
lcl|NC_020990.1_prot_WP_003948236.1_4062 [locus_tag=XNR_RS20495] [protein=DUF4245 domain-containing protein] [protein_id=WP_003948236.1] [location=4698052..4698603] [gbkey=CDS]	3	3	3	1	3	3	3	2	0	2	1					1	1	0	1					2	0	2	1					1	1	0	1					2	0	2	1					1	1
lcl|NC_020990.1_prot_WP_003948307.1_3986 [locus_tag=XNR_RS20115] [protein=pyridoxal phosphate-dependent aminotransferase] [protein_id=WP_003948307.1] [location=complement(4607489..4608700)] [gbkey=CDS]	3	3	3	1	3	3	3	1	2	1	1					1	1	1	1					1	2	1	1					1	1	1	1					1	2	1	1					1	1
lcl|NC_020990.1_prot_WP_003948339.1_3956 [locus_tag=XNR_RS19965] [protein=ABC transporter ATP-binding protein] [protein_id=WP_003948339.1] [location=4578065..4578754] [gbkey=CDS]	3	3	3	1	3	3	3	0	2	0	0					0	0	0	0					0	2	0	0					0	0	0	0					0	2	0	0					0	0
lcl|NC_020990.1_prot_WP_003948436.1_3861 [gene=sdhC] [locus_tag=XNR_RS19495] [protein=succinate dehydrogenase, cytochrome b556 subunit] [protein_id=WP_003948436.1] [location=complement(4474238..4474618)] [gbkey=CDS]	3	3	3	1	3	3	3	0	0	1	0					1	1	2	1					0	0	1	0					1	1	2	1					0	0	1	0					1	1
lcl|NC_020990.1_prot_WP_003948488.1_3810 [locus_tag=XNR_RS19235] [protein=oxidoreductase] [protein_id=WP_003948488.1] [location=4415005..4416522] [gbkey=CDS]	3	3	3	1	3	3	3	2	0	2	3					0	1	0	1					2	0	2	3					0	1	0	1					2	0	2	3					0	1
lcl|NC_020990.1_prot_WP_003948545.1_3751 [locus_tag=XNR_RS18940] [protein=SDR family oxidoreductase] [protein_id=WP_003948545.1] [location=4352171..4352923] [gbkey=CDS]	3	3	3	1	3	3	3	0	2	3	3					2	2	3	2					0	2	3	3					2	2	3	2					0	2	3	3					2	2
lcl|NC_020990.1_prot_WP_003948625.1_3673 [gene=rpmD] [locus_tag=XNR_RS18565] [protein=50S ribosomal protein L30] [protein_id=WP_003948625.1] [location=4272569..4272751] [gbkey=CDS]	3	3	3	1	3	3	3	2	2	2	2					2	2	2	2					2	2	2	2					2	2	2	2					2	2	2	2					2	2
lcl|NC_020990.1_prot_WP_003948683.1_3612 [gene=nuoK] [locus_tag=XNR_RS18240] [protein=NADH-quinone oxidoreductase subunit NuoK] [protein_id=WP_003948683.1] [location=4214435..4214866] [gbkey=CDS]	3	3	3	1	3	3	3	2	1	2	1					1	2	2	0					2	1	2	1					1	2	2	0					2	1	2	1					1	2
lcl|NC_020990.1_prot_WP_003948692.1_3603 [locus_tag=XNR_RS18195] [protein=response regulator transcription factor] [protein_id=WP_003948692.1] [location=complement(4205786..4206457)] [gbkey=CDS]	3	3	3	1	3	3	3	1	3	2	0					1	1	1	1					1	3	2	0					1	1	1	1					1	3	2	0					1	1
lcl|NC_020990.1_prot_WP_003948725.1_3573 [locus_tag=XNR_RS18040] [protein=NADH-quinone oxidoreductase subunit M] [protein_id=WP_003948725.1] [location=4166580..4168181] [gbkey=CDS]	3	3	3	1	3	3	3	0	1	0	0					0	0	0	0					0	1	0	0					0	0	0	0					0	1	0	0					0	0
lcl|NC_020990.1_prot_WP_003948726.1_3572 [gene=nuoL] [locus_tag=XNR_RS18035] [protein=NADH-quinone oxidoreductase subunit L] [protein_id=WP_003948726.1] [location=4164679..4166574] [gbkey=CDS]	3	3	3	1	3	3	3	0	3	0	0					0	0	0	0					0	3	0	0					0	0	0	0					0	3	0	0					0	0
lcl|NC_020990.1_prot_WP_003948728.1_3570 [locus_tag=XNR_RS18025] [protein=NADH-quinone oxidoreductase subunit J] [protein_id=WP_003948728.1] [location=4163553..4164368] [gbkey=CDS]	3	3	3	1	3	3	3	0	3	0	0					0	0	0	0					0	3	0	0					0	0	0	0					0	3	0	0					0	0
lcl|NC_020990.1_prot_WP_003948755.1_3542 [locus_tag=XNR_RS17885] [protein=hypothetical protein] [protein_id=WP_003948755.1] [location=4133674..4134501] [gbkey=CDS]	3	3	3	1	3	3	3	1	2	2	2					1	1	2	2					1	2	2	2					1	1	2	2					1	2	2	2					1	1
lcl|NC_020990.1_prot_WP_003948800.1_3500 [locus_tag=XNR_RS17675] [protein=4-hydroxybenzoate octaprenyltransferase] [protein_id=WP_003948800.1] [location=4085621..4086544] [gbkey=CDS]	3	3	3	1	3	3	3	1	1	2	1					1	0	0	0					1	1	2	1					1	0	0	0					1	1	2	1					1	0
lcl|NC_020990.1_prot_WP_003948804.1_3496 [gene=ccsB] [locus_tag=XNR_RS17655] [protein=c-type cytochrome biogenesis protein CcsB] [protein_id=WP_003948804.1] [location=4081934..4083019] [gbkey=CDS]	3	3	3	1	3	3	3	2	1	2	2					1	3	3	3					2	1	2	2					1	3	3	3					2	1	2	2					1	3
lcl|NC_020990.1_prot_WP_003948818.1_3483 [locus_tag=XNR_RS17590] [protein=SDR family oxidoreductase] [protein_id=WP_003948818.1] [location=complement(4069091..4069864)] [gbkey=CDS]	3	3	3	1	3	3	3	2	2	2	2					2	1	1	2					2	2	2	2					2	1	1	2					2	2	2	2					2	1
lcl|NC_020990.1_prot_WP_003948857.1_3451 [gene=trpS] [locus_tag=XNR_RS17420] [protein=tryptophan--tRNA ligase] [protein_id=WP_003948857.1] [location=complement(4026790..4027785)] [gbkey=CDS]	3	3	3	1	3	3	3	0	1	0	0					0	0	0	0					0	1	0	0					0	0	0	0					0	1	0	0					0	0
lcl|NC_020990.1_prot_WP_003948900.1_3409 [locus_tag=XNR_RS17215] [protein=threonine aldolase] [protein_id=WP_003948900.1] [location=complement(3985313..3986548)] [gbkey=CDS]	3	3	3	1	3	3	3	1	2	1	1					0	0	0	0					1	2	1	1					0	0	0	0					1	2	1	1					0	0
lcl|NC_020990.1_prot_WP_003948914.1_3396 [locus_tag=XNR_RS17150] [protein=alpha/beta hydrolase] [protein_id=WP_003948914.1] [location=complement(3968942..3969751)] [gbkey=CDS]	3	3	3	1	3	3	3	0	0	0	0					0	0	0	0					0	0	0	0					0	0	0	0					0	0	0	0					0	0
lcl|NC_020990.1_prot_WP_003948931.1_3381 [locus_tag=XNR_RS17075] [protein=MFS transporter] [protein_id=WP_003948931.1] [location=3893050..3894624] [gbkey=CDS]	3	3	3	1	3	3	3	0	0	0	0					0	0	0	0					0	0	0	0					0	0	0	0					0	0	0	0					0	0
lcl|NC_020990.1_prot_WP_003949063.1_3249 [locus_tag=XNR_RS16420] [protein=5-nucleotidase] [protein_id=WP_003949063.1] [location=3750460..3752289] [gbkey=CDS]	3	3	3	1	3	3	3	0	0	0	0					0	0	0	0					0	0	0	0					0	0	0	0					0	0	0	0					0	0
lcl|NC_020990.1_prot_WP_003949184.1_3129 [locus_tag=XNR_RS15825] [protein=pyridoxal phosphate-dependent aminotransferase] [protein_id=WP_003949184.1] [location=complement(3638116..3639312)] [gbkey=CDS]	3	3	3	1	3	3	3	2	0	1	3					1	2	2	1					2	0	1	3					1	2	2	1					2	0	1	3					1	2
lcl|NC_020990.1_prot_WP_003949226.1_3086 [locus_tag=XNR_RS15610] [protein=PH domain-containing protein] [protein_id=WP_003949226.1] [location=3585870..3586235] [gbkey=CDS]	3	3	3	1	3	3	3	0	2	0	0					0	0	0	0					0	2	0	0					0	0	0	0					0	2	0	0					0	0
lcl|NC_020990.1_prot_WP_003949313.1_3004 [locus_tag=XNR_RS15200] [protein=serine/threonine protein kinase] [protein_id=WP_003949313.1] [location=3482036..3483607] [gbkey=CDS]	3	3	3	1	3	3	3	0	2	1	1					2	0	1	3					0	2	1	1					2	0	1	3					0	2	1	1					2	0
lcl|NC_020990.1_prot_WP_003949318.1_2999 [locus_tag=XNR_RS15175] [protein=NAD(P)H-quinone oxidoreductase] [protein_id=WP_003949318.1] [location=3476732..3477715] [gbkey=CDS]	3	3	3	1	3	3	3	2	1	1	1					1	1	1	2					2	1	1	1					1	1	1	2					2	1	1	1					1	1
lcl|NC_020990.1_prot_WP_003949380.1_2940 [locus_tag=XNR_RS14880] [protein=ParA family protein] [protein_id=WP_003949380.1] [location=complement(3411558..3412634)] [gbkey=CDS]	3	3	3	1	3	3	3	1	2	0	0					2	1	2	1					1	2	0	0					2	1	2	1					1	2	0	0					2	1
lcl|NC_020990.1_prot_WP_003949391.1_2929 [locus_tag=XNR_RS14825] [protein=hypothetical protein] [protein_id=WP_003949391.1] [location=3397453..3397980] [gbkey=CDS]	3	3	3	1	3	3	3	2	2	2	2					1	3	2	2					2	2	2	2					1	3	2	2					2	2	2	2					1	3
lcl|NC_020990.1_prot_WP_003949491.1_2832 [locus_tag=XNR_RS14330] [protein=MFS transporter] [protein_id=WP_003949491.1] [location=3283338..3285845] [gbkey=CDS]	3	3	3	1	3	3	3	1	0	1	1					1	2	2	1					1	0	1	1					1	2	2	1					1	0	1	1					1	2
lcl|NC_020990.1_prot_WP_003949502.1_2821 [locus_tag=XNR_RS14270] [protein=type II toxin-antitoxin system VapB family antitoxin] [protein_id=WP_003949502.1] [location=3274226..3274522] [gbkey=CDS]	3	3	3	1	3	3	3	2	1	2	2					1	1	1	2					2	1	2	2					1	1	1	2					2	1	2	2					1	1
lcl|NC_020990.1_prot_WP_003949561.1_2765 [locus_tag=XNR_RS13935] [protein=hypothetical protein] [protein_id=WP_003949561.1] [location=3198045..3199466] [gbkey=CDS]	3	3	3	1	3	3	3	0	2	0	0					0	0	0	0					0	2	0	0					0	0	0	0					0	2	0	0					0	0
lcl|NC_020990.1_prot_WP_003949604.1_2725 [locus_tag=XNR_RS13720] [protein=DUF4034 domain-containing protein] [protein_id=WP_003949604.1] [location=complement(3146928..3148001)] [gbkey=CDS]	3	3	3	1	3	3	3	0	2	0	2					1	0	3	2					0	2	0	2					1	0	3	2					0	2	0	2					1	0
lcl|NC_020990.1_prot_WP_003949660.1_2665 [locus_tag=XNR_RS13410] [protein=STAS domain-containing protein] [protein_id=WP_003949660.1] [location=complement(3078620..3078961)] [gbkey=CDS]	3	3	3	1	3	3	3	2	3	3	2					3	2	2	3					2	3	3	2					3	2	2	3					2	3	3	2					3	2
lcl|NC_020990.1_prot_WP_003949661.1_2664 [locus_tag=XNR_RS13405] [protein=ATP-binding protein] [protein_id=WP_003949661.1] [location=complement(3077904..3078332)] [gbkey=CDS]	3	3	3	1	3	3	3	1	1	1	1					1	1	1	1					1	1	1	1					1	1	1	1					1	1	1	1					1	1
lcl|NC_020990.1_prot_WP_003949692.1_2633 [locus_tag=XNR_RS13255] [protein=HIT family protein] [protein_id=WP_003949692.1] [location=3036168..3036605] [gbkey=CDS]	3	3	3	1	3	3	3	2	1	2	2					2	2	2	2					2	1	2	2					2	2	2	2					2	1	2	2					2	2
lcl|NC_020990.1_prot_WP_003949694.1_2631 [locus_tag=XNR_RS13245] [protein=S9 family peptidase] [protein_id=WP_003949694.1] [location=complement(3031664..3033553)] [gbkey=CDS]	3	3	3	1	3	3	3	0	0	0	0					1	0	0	0					0	0	0	0					1	0	0	0					0	0	0	0					1	0
lcl|NC_020990.1_prot_WP_003949791.1_2535 [gene=phoU] [locus_tag=XNR_RS12765] [protein=phosphate signaling complex protein PhoU] [protein_id=WP_003949791.1] [location=2948674..2949354] [gbkey=CDS]	3	3	3	1	3	3	3	1	3	1	1					1	1	1	1					1	3	1	1					1	1	1	1					1	3	1	1					1	1
lcl|NC_020990.1_prot_WP_003949803.1_2520 [gene=rlmB] [locus_tag=XNR_RS12695] [protein=23S rRNA (guanosine(2251)-2-O)-methyltransferase RlmB] [protein_id=WP_003949803.1] [location=complement(2933779..2934717)] [gbkey=CDS]	3	3	3	1	3	3	3	0	0	2	2					2	3	2	1					0	0	2	2					2	3	2	1					0	0	2	2					2	3
lcl|NC_020990.1_prot_WP_003949806.1_2517 [locus_tag=XNR_RS12680] [protein=HlyC/CorC family transporter] [protein_id=WP_003949806.1] [location=2929539..2930879] [gbkey=CDS]	3	3	3	1	3	3	3	3	0	1	3					3	3	1	2					3	0	1	3					3	3	1	2					3	0	1	3					3	3
lcl|NC_020990.1_prot_WP_003949873.1_2444 [locus_tag=XNR_RS12295] [protein=histidine phosphatase family protein] [protein_id=WP_003949873.1] [location=complement(2857979..2858596)] [gbkey=CDS]	3	3	3	1	3	3	3	0	1	0	0					0	0	0	0					0	1	0	0					0	0	0	0					0	1	0	0					0	0
lcl|NC_020990.1_prot_WP_003949885.1_2431 [locus_tag=XNR_RS12230] [protein=STAS domain-containing protein] [protein_id=WP_003949885.1] [location=2845661..2846041] [gbkey=CDS]	3	3	3	1	3	3	3	1	1	0	1					1	2	1	2					1	1	0	1					1	2	1	2					1	1	0	1					1	2
lcl|NC_020990.1_prot_WP_003949917.1_2400 [locus_tag=XNR_RS12070] [protein=FAD-dependent oxidoreductase] [protein_id=WP_003949917.1] [location=2823703..2825100] [gbkey=CDS]	3	3	3	1	3	3	3	1	1	1	1					1	0	1	1					1	1	1	1					1	0	1	1					1	1	1	1					1	0
lcl|NC_020990.1_prot_WP_003949937.1_2382 [locus_tag=XNR_RS11980] [protein=diguanylate cyclase] [protein_id=WP_003949937.1] [location=complement(2805936..2807666)] [gbkey=CDS]	3	3	3	1	3	3	3	0	1	0	0					0	1	0	0					0	1	0	0					0	1	0	0					0	1	0	0					0	1
lcl|NC_020990.1_prot_WP_003949952.1_2367 [locus_tag=XNR_RS11905] [protein=trehalose-6-phosphate synthase] [protein_id=WP_003949952.1] [location=2791117..2792568] [gbkey=CDS]	3	3	3	1	3	3	3	0	1	0	0					0	0	0	0					0	1	0	0					0	0	0	0					0	1	0	0					0	0
lcl|NC_020990.1_prot_WP_003950005.1_2310 [locus_tag=XNR_RS11630] [protein=DUF742 domain-containing protein] [protein_id=WP_003950005.1] [location=complement(2737411..2737785)] [gbkey=CDS]	3	3	3	1	3	3	3	3	3	3	3					3	3	3	3					3	3	3	3					3	3	3	3					3	3	3	3					3	3
lcl|NC_020990.1_prot_WP_003950034.1_2281 [locus_tag=XNR_RS11485] [protein=MarR family transcriptional regulator] [protein_id=WP_003950034.1] [location=complement(2697983..2698420)] [gbkey=CDS]	3	3	3	1	3	3	3	0	0	1	0					1	3	2	2					0	0	1	0					1	3	2	2					0	0	1	0					1	3
lcl|NC_020990.1_prot_WP_003950090.1_2228 [locus_tag=XNR_RS11220] [protein=ABC transporter ATP-binding protein] [protein_id=WP_003950090.1] [location=2641507..2642271] [gbkey=CDS]	3	3	3	1	3	3	3	0	1	1	0					0	1	1	1					0	1	1	0					0	1	1	1					0	1	1	0					0	1
lcl|NC_020990.1_prot_WP_003950097.1_2221 [gene=purU] [locus_tag=XNR_RS11185] [protein=formyltetrahydrofolate deformylase] [protein_id=WP_003950097.1] [location=complement(2632510..2633409)] [gbkey=CDS]	3	3	3	1	3	3	3	1	0	1	1					1	1	2	1					1	0	1	1					1	1	2	1					1	0	1	1					1	1
lcl|NC_020990.1_prot_WP_003950105.1_2212 [locus_tag=XNR_RS11135] [protein=NAD(P)/FAD-dependent oxidoreductase] [protein_id=WP_003950105.1] [location=2622866..2624053] [gbkey=CDS]	3	3	3	1	3	3	3	0	0	1	0					2	1	0	3					0	0	1	0					2	1	0	3					0	0	1	0					2	1
lcl|NC_020990.1_prot_WP_003950194.1_2128 [locus_tag=XNR_RS10735] [protein=1,2-phenylacetyl-CoA epoxidase subunit B] [protein_id=WP_003950194.1] [location=2536974..2537291] [gbkey=CDS]	3	3	3	1	3	3	3	0	3	0	0					0	0	0	0					0	3	0	0					0	0	0	0					0	3	0	0					0	0
lcl|NC_020990.1_prot_WP_003950228.1_2093 [gene=moaC] [locus_tag=XNR_RS10560] [protein=cyclic pyranopterin monophosphate synthase MoaC] [protein_id=WP_003950228.1] [location=complement(2500386..2500916)] [gbkey=CDS]	3	3	3	1	3	3	3	1	1	1	0					1	1	1	1					1	1	1	0					1	1	1	1					1	1	1	0					1	1
lcl|NC_020990.1_prot_WP_003950263.1_2057 [gene=rsmI] [locus_tag=XNR_RS10375] [protein=16S rRNA (cytidine(1402)-2-O)-methyltransferase] [protein_id=WP_003950263.1] [location=complement(2461551..2462417)] [gbkey=CDS]	3	3	3	1	3	3	3	0	0	0	1					2	1	0	0					0	0	0	1					2	1	0	0					0	0	0	1					2	1
lcl|NC_020990.1_prot_WP_003950267.1_2053 [gene=rsmA] [locus_tag=XNR_RS10355] [protein=16S rRNA (adenine(1518)-N(6)/adenine(1519)-N(6))-dimethyltransferase RsmA] [protein_id=WP_003950267.1] [location=complement(2456712..2457575)] [gbkey=CDS]	3	3	3	1	3	3	3	0	0	0	0					1	0	2	1					0	0	0	0					1	0	2	1					0	0	0	0					1	0
lcl|NC_020990.1_prot_WP_003950345.1_1975 [locus_tag=XNR_RS09965] [protein=nucleoside triphosphate pyrophosphohydrolase] [protein_id=WP_003950345.1] [location=complement(2367108..2368097)] [gbkey=CDS]	3	3	3	1	3	3	3	1	2	0	0					1	0	1	1					1	2	0	0					1	0	1	1					1	2	0	0					1	0
lcl|NC_020990.1_prot_WP_003950460.1_1860 [locus_tag=XNR_RS09365] [protein=response regulator transcription factor] [protein_id=WP_003950460.1] [location=complement(2229553..2230356)] [gbkey=CDS]	3	3	3	1	3	3	3	1	2	1	1					1	1	1	1					1	2	1	1					1	1	1	1					1	2	1	1					1	1
lcl|NC_020990.1_prot_WP_003950498.1_1823 [locus_tag=XNR_RS09185] [protein=glycosyltransferase] [protein_id=WP_003950498.1] [location=complement(2173041..2175206)] [gbkey=CDS]	3	3	3	1	3	3	3	1	1	1	1					1	1	1	0					1	1	1	1					1	1	1	0					1	1	1	1					1	1
lcl|NC_020990.1_prot_WP_003950555.1_1765 [locus_tag=XNR_RS08890] [protein=nicotinamidase] [protein_id=WP_003950555.1] [location=2111885..2112475] [gbkey=CDS]	3	3	3	1	3	3	3	3	3	2	3					3	2	2	3					3	3	2	3					3	2	2	3					3	3	2	3					3	2
lcl|NC_020990.1_prot_WP_003950569.1_1752 [locus_tag=XNR_RS08825] [protein=ribonuclease PH] [protein_id=WP_003950569.1] [location=complement(2099917..2100642)] [gbkey=CDS]	3	3	3	1	3	3	3	2	2	1	1					3	2	3	2					2	2	1	1					3	2	3	2					2	2	1	1					3	2
lcl|NC_020990.1_prot_WP_003950591.1_1731 [locus_tag=XNR_RS08715] [protein=DEAD/DEAH box helicase] [protein_id=WP_003950591.1] [location=complement(2077137..2078963)] [gbkey=CDS]	3	3	3	1	3	3	3	1	1	1	1					2	0	2	2					1	1	1	1					2	0	2	2					1	1	1	1					2	0
lcl|NC_020990.1_prot_WP_003950604.1_1718 [locus_tag=XNR_RS08650] [protein=glycosyltransferase] [protein_id=WP_003950604.1] [location=2062121..2064052] [gbkey=CDS]	3	3	3	1	3	3	3	1	1	1	1					2	1	1	1					1	1	1	1					2	1	1	1					1	1	1	1					2	1
lcl|NC_020990.1_prot_WP_003950645.1_1676 [locus_tag=XNR_RS08435] [protein=ABC transporter permease] [protein_id=WP_003950645.1] [location=complement(2010945..2011874)] [gbkey=CDS]	3	3	3	1	3	3	3	2	2	2	2					2	1	3	2					2	2	2	2					2	1	3	2					2	2	2	2					2	1
lcl|NC_020990.1_prot_WP_003950691.1_1629 [locus_tag=XNR_RS08200] [protein=hypothetical protein] [protein_id=WP_003950691.1] [location=complement(1961421..1962164)] [gbkey=CDS]	3	3	3	1	3	3	3	0	0	0	0					1	0	0	0					0	0	0	0					1	0	0	0					0	0	0	0					1	0
lcl|NC_020990.1_prot_WP_003950705.1_1616 [locus_tag=XNR_RS08135] [protein=alpha/beta hydrolase] [protein_id=WP_003950705.1] [location=1947875..1948741] [gbkey=CDS]	3	3	3	1	3	3	3	1	2	3	1					2	2	1	2					1	2	3	1					2	2	1	2					1	2	3	1					2	2
lcl|NC_020990.1_prot_WP_003950710.1_1610 [locus_tag=XNR_RS08110] [protein=TetR/AcrR family transcriptional regulator] [protein_id=WP_003950710.1] [location=1943025..1943666] [gbkey=CDS]	3	3	3	1	3	3	3	0	0	0	0					2	0	0	1					0	0	0	0					2	0	0	1					0	0	0	0					2	0
lcl|NC_020990.1_prot_WP_003950733.1_1588 [locus_tag=XNR_RS08000] [protein=AarF/ABC1/UbiB kinase family protein] [protein_id=WP_003950733.1] [location=1906776..1908548] [gbkey=CDS]	3	3	3	1	3	3	3	1	2	0	0					0	0	0	0					1	2	0	0					0	0	0	0					1	2	0	0					0	0
lcl|NC_020990.1_prot_WP_003950744.1_1577 [locus_tag=XNR_RS07945] [protein=PDZ domain-containing protein] [protein_id=WP_003950744.1] [location=complement(1895684..1896784)] [gbkey=CDS]	3	3	3	1	3	3	3	0	0	1	1					0	1	0	0					0	0	1	1					0	1	0	0					0	0	1	1					0	1
lcl|NC_020990.1_prot_WP_003950779.1_1544 [locus_tag=XNR_RS07770] [protein=diacylglycerol kinase] [protein_id=WP_003950779.1] [location=1855568..1856536] [gbkey=CDS]	3	3	3	1	3	3	3	3	2	2	2					3	2	2	2					3	2	2	2					3	2	2	2					3	2	2	2					3	2
lcl|NC_020990.1_prot_WP_003950969.1_1356 [locus_tag=XNR_RS06820] [protein=NAD(P)-binding domain-containing protein] [protein_id=WP_003950969.1] [location=complement(1638928..1639587)] [gbkey=CDS]	3	3	3	1	3	3	3	2	2	2	2					2	2	2	2					2	2	2	2					2	2	2	2					2	2	2	2					2	2
lcl|NC_020990.1_prot_WP_003950990.1_1335 [locus_tag=XNR_RS06715] [protein=enhanced serine sensitivity protein SseB] [protein_id=WP_003950990.1] [location=complement(1615838..1616608)] [gbkey=CDS]	3	3	3	1	3	3	3	1	1	1	0					1	1	0	1					1	1	1	0					1	1	0	1					1	1	1	0					1	1
lcl|NC_020990.1_prot_WP_003951028.1_1300 [gene=ilvN] [locus_tag=XNR_RS06540] [protein=acetolactate synthase small subunit] [protein_id=WP_003951028.1] [location=complement(1570952..1571476)] [gbkey=CDS]	3	3	3	1	3	3	3	0	1	1	1					2	0	2	1					0	1	1	1					2	0	2	1					0	1	1	1					2	0
lcl|NC_020990.1_prot_WP_003951085.1_1240 [gene=leuD] [locus_tag=XNR_RS06225] [protein=3-isopropylmalate dehydratase small subunit] [protein_id=WP_003951085.1] [location=complement(1505576..1506169)] [gbkey=CDS]	3	3	3	1	3	3	3	1	0	1	1					1	1	0	1					1	0	1	1					1	1	0	1					1	0	1	1					1	1
lcl|NC_020990.1_prot_WP_003951087.1_1238 [locus_tag=XNR_RS06215] [protein=HU family DNA-binding protein] [protein_id=WP_003951087.1] [location=complement(1504014..1504667)] [gbkey=CDS]	3	3	3	1	3	3	3	1	0	2	1					2	2	2	2					1	0	2	1					2	2	2	2					1	0	2	1					2	2
lcl|NC_020990.1_prot_WP_003951123.1_1202 [locus_tag=XNR_RS06035] [protein=RNA-binding protein] [protein_id=WP_003951123.1] [location=complement(1461295..1461531)] [gbkey=CDS]	3	3	3	1	3	3	3	2	2	2	1					2	1	2	2					2	2	2	1					2	1	2	2					2	2	2	1					2	1
lcl|NC_020990.1_prot_WP_003951192.1_1129 [gene=truB] [locus_tag=XNR_RS05670] [protein=tRNA pseudouridine(55) synthase TruB] [protein_id=WP_003951192.1] [location=complement(1377456..1378361)] [gbkey=CDS]	3	3	3	1	3	3	3	1	1	2	1					3	1	1	2					1	1	2	1					3	1	1	2					1	1	2	1					3	1
lcl|NC_020990.1_prot_WP_003951258.1_1075 [locus_tag=XNR_RS05370] [protein=amino acid ABC transporter permease] [protein_id=WP_003951258.1] [location=1299510..1300175] [gbkey=CDS]	3	3	3	1	3	3	3	2	1	1	2					1	1	1	2					2	1	1	2					1	1	1	2					2	1	1	2					1	1
lcl|NC_020990.1_prot_WP_003951287.1_1048 [locus_tag=XNR_RS05235] [protein=TerD family protein] [protein_id=WP_003951287.1] [location=1264467..1265000] [gbkey=CDS]	3	3	3	1	3	3	3	0	2	1	1					1	0	1	1					0	2	1	1					1	0	1	1					0	2	1	1					1	0
lcl|NC_020990.1_prot_WP_003951532.1_801 [locus_tag=XNR_RS04000] [protein=DUF742 domain-containing protein] [protein_id=WP_003951532.1] [location=complement(954295..954657)] [gbkey=CDS]	3	3	3	1	3	3	3	0	1	0	0					0	0	0	0					0	1	0	0					0	0	0	0					0	1	0	0					0	0
lcl|NC_020990.1_prot_WP_003951600.1_735 [locus_tag=XNR_RS03675] [protein=pyrimidine reductase family protein] [protein_id=WP_003951600.1] [location=complement(875644..876426)] [gbkey=CDS]	3	3	3	1	3	3	3	3	0	0	2					1	2	2	2					3	0	0	2					1	2	2	2					3	0	0	2					1	2
lcl|NC_020990.1_prot_WP_003951686.1_653 [locus_tag=XNR_RS03250] [protein=PucR family transcriptional regulator] [protein_id=WP_003951686.1] [location=772872..774545] [gbkey=CDS]	3	3	3	1	3	3	3	1	0	2	1					0	2	3	1					1	0	2	1					0	2	3	1					1	0	2	1					0	2
lcl|NC_020990.1_prot_WP_003951742.1_600 [gene=fusA] [locus_tag=XNR_RS02985] [protein=elongation factor G] [protein_id=WP_003951742.1] [location=complement(713452..715581)] [gbkey=CDS]	26	3	3	1	26	3	3	14	14	15	13					19	18	18	17					0	0	0	1					0	0	0	0					0	0	0	1					0	0
lcl|NC_020990.1_prot_WP_003951888.1_460 [locus_tag=XNR_RS02285] [protein=ABC-F family ATP-binding cassette domain-containing protein] [protein_id=WP_003951888.1] [location=complement(552735..554354)] [gbkey=CDS]	3	3	3	1	3	3	3	1	0	1	1					1	1	1	2					1	0	1	1					1	1	1	2					1	0	1	1					1	1
lcl|NC_020990.1_prot_WP_003951918.1_430 [locus_tag=XNR_RS02135] [protein=hypothetical protein] [protein_id=WP_003951918.1] [location=515919..516275] [gbkey=CDS]	3	3	3	1	3	3	3	2	3	1	1					1	1	1	1					2	3	1	1					1	1	1	1					2	3	1	1					1	1
lcl|NC_020990.1_prot_WP_003951951.1_398 [locus_tag=XNR_RS01980] [protein=alanine:cation symporter family protein] [protein_id=WP_003951951.1] [location=complement(481993..483543)] [gbkey=CDS]	3	3	3	1	3	3	3	3	1	1	2					2	2	2	2					3	1	1	2					2	2	2	2					3	1	1	2					2	2
lcl|NC_020990.1_prot_WP_003952058.1_291 [locus_tag=XNR_RS01450] [protein=FAD-binding oxidoreductase] [protein_id=WP_003952058.1] [location=352057..353004] [gbkey=CDS]	3	3	3	1	3	3	3	1	2	1	1					1	1	0	1					1	2	1	1					1	1	0	1					1	2	1	1					1	1
lcl|NC_020990.1_prot_WP_003952082.1_268 [locus_tag=XNR_RS01340] [protein=ABC transporter permease] [protein_id=WP_003952082.1] [location=complement(326387..327328)] [gbkey=CDS]	3	3	3	1	3	3	3	2	0	2	1					0	0	2	2					2	0	2	1					0	0	2	2					2	0	2	1					0	0
lcl|NC_020990.1_prot_WP_003952166.1_179 [locus_tag=XNR_RS00885] [protein=roadblock/LC7 domain-containing protein] [protein_id=WP_003952166.1] [location=complement(219778..220197)] [gbkey=CDS]	3	3	3	1	3	3	3	0	3	0	0					0	0	0	0					0	3	0	0					0	0	0	0					0	3	0	0					0	0
lcl|NC_020990.1_prot_WP_003952265.1_82 [locus_tag=XNR_RS00400] [protein=aldolase] [protein_id=WP_003952265.1] [location=complement(103107..104408)] [gbkey=CDS]	3	3	3	1	3	3	3	0	1	1	0					1	1	2	0					0	1	1	0					1	1	2	0					0	1	1	0					1	1
lcl|NC_020990.1_prot_WP_003952283.1_64 [locus_tag=XNR_RS00310] [protein=AAA family ATPase] [protein_id=WP_003952283.1] [location=80532..82961] [gbkey=CDS]	3	3	3	1	3	3	3	0	1	0	1					0	0	0	0					0	1	0	1					0	0	0	0					0	1	0	1					0	0
lcl|NC_020990.1_prot_WP_003952322.1_30 [locus_tag=XNR_RS00145] [protein=HPr family phosphocarrier protein] [protein_id=WP_003952322.1] [location=46259..46537] [gbkey=CDS]	3	3	3	1	3	3	3	3	0	3	1					2	2	2	2					3	0	3	1					2	2	2	2					3	0	3	1					2	2
lcl|NC_020990.1_prot_WP_008404713.1_1146 [locus_tag=XNR_RS05755] [protein=DUF1684 domain-containing protein] [protein_id=WP_008404713.1] [location=complement(1395112..1395846)] [gbkey=CDS]	3	3	3	1	3	3	3	1	1	1	1					1	2	1	1					1	1	1	1					1	2	1	1					1	1	1	1					1	2
lcl|NC_020990.1_prot_WP_008404973.1_3429 [locus_tag=XNR_RS17310] [protein=phosphatase PAP2 family protein] [protein_id=WP_008404973.1] [location=complement(4006011..4006760)] [gbkey=CDS]	3	3	3	1	3	3	3	2	1	1	1					1	1	0	1					2	1	1	1					1	1	0	1					2	1	1	1					1	1
lcl|NC_020990.1_prot_WP_008405731.1_1685 [locus_tag=XNR_RS30590] [protein=hypothetical protein] [protein_id=WP_008405731.1] [location=complement(2024826..2024993)] [gbkey=CDS]	3	3	3	1	3	3	3	1	2	2	2					1	2	2	1					1	2	2	2					1	2	2	1					1	2	2	2					1	2
lcl|NC_020990.1_prot_WP_008406653.1_1009 [locus_tag=XNR_RS05035] [protein=DUF3071 domain-containing protein] [protein_id=WP_008406653.1] [location=1211935..1212969] [gbkey=CDS]	3	3	3	1	3	3	3	0	0	0	0					1	0	0	0					0	0	0	0					1	0	0	0					0	0	0	0					1	0
lcl|NC_020990.1_prot_WP_008407712.1_4121 [locus_tag=XNR_RS20795] [protein=hypothetical protein] [protein_id=WP_008407712.1] [location=4759006..4760187] [gbkey=CDS]	3	3	3	1	3	3	3	0	3	0	0					0	0	0	0					0	3	0	0					0	0	0	0					0	3	0	0					0	0
lcl|NC_020990.1_prot_WP_008408873.1_3088 [locus_tag=XNR_RS15620] [protein=hypothetical protein] [protein_id=WP_008408873.1] [location=complement(3587620..3588309)] [gbkey=CDS]	3	3	3	1	3	3	3	2	1	1	1					2	3	1	2					2	1	1	1					2	3	1	2					2	1	1	1					2	3
lcl|NC_020990.1_prot_WP_008409649.1_827 [locus_tag=XNR_RS04125] [protein=L-lactate permease] [protein_id=WP_008409649.1] [location=980488..982161] [gbkey=CDS]	3	3	3	1	3	3	3	1	0	0	0					2	3	2	2					1	0	0	0					2	3	2	2					1	0	0	0					2	3
lcl|NC_020990.1_prot_WP_008409819.1_2484 [locus_tag=XNR_RS12505] [protein=NAD(P)/FAD-dependent oxidoreductase] [protein_id=WP_008409819.1] [location=complement(2899995..2901251)] [gbkey=CDS]	3	3	3	1	3	3	3	0	2	0	0					0	0	0	0					0	2	0	0					0	0	0	0					0	2	0	0					0	0
lcl|NC_020990.1_prot_WP_008411150.1_2762 [locus_tag=XNR_RS13920] [protein=TetR/AcrR family transcriptional regulator] [protein_id=WP_008411150.1] [location=3192103..3192753] [gbkey=CDS]	3	3	3	1	3	3	3	0	1	0	0					0	0	0	0					0	1	0	0					0	0	0	0					0	1	0	0					0	0
lcl|NC_020990.1_prot_WP_008414280.1_4770 [locus_tag=XNR_RS24080] [protein=hypothetical protein] [protein_id=WP_008414280.1] [location=5528499..5529242] [gbkey=CDS]	3	3	3	1	3	3	3	0	1	0	1					2	1	1	0					0	1	0	1					2	1	1	0					0	1	0	1					2	1
lcl|NC_020990.1_prot_WP_008414667.1_1507 [locus_tag=XNR_RS07585] [protein=AAA domain-containing protein] [protein_id=WP_008414667.1] [location=complement(1822384..1823406)] [gbkey=CDS]	3	3	3	1	3	3	3	0	2	0	0					0	0	0	0					0	2	0	0					0	0	0	0					0	2	0	0					0	0
lcl|NC_020990.1_prot_WP_008415028.1_4518 [locus_tag=XNR_RS22825] [protein=TetR/AcrR family transcriptional regulator] [protein_id=WP_008415028.1] [location=5233916..5234542] [gbkey=CDS]	3	3	3	1	3	3	3	2	2	1	1					1	2	2	1					2	2	1	1					1	2	2	1					2	2	1	1					1	2
lcl|NC_020990.1_prot_WP_008415359.1_4952 [locus_tag=XNR_RS25010] [protein=NUDIX hydrolase] [protein_id=WP_008415359.1] [location=5735507..5736190] [gbkey=CDS]	3	3	3	1	3	3	3	1	3	1	0					1	1	0	1					1	3	1	0					1	1	0	1					1	3	1	0					1	1
lcl|NC_020990.1_prot_WP_008415538.1_1519 [locus_tag=XNR_RS07645] [protein=amino acid ABC transporter permease] [protein_id=WP_008415538.1] [location=1835123..1836070] [gbkey=CDS]	3	3	3	1	3	3	3	1	1	1	1					1	1	1	1					1	1	1	1					1	1	1	1					1	1	1	1					1	1
lcl|NC_020990.1_prot_WP_008415563.1_2291 [locus_tag=XNR_RS11535] [protein=hypothetical protein] [protein_id=WP_008415563.1] [location=2714363..2714887] [gbkey=CDS]	3	3	3	1	3	3	3	2	2	2	2					2	3	3	2					2	2	2	2					2	3	3	2					2	2	2	2					2	3
lcl|NC_020990.1_prot_WP_008415768.1_3492 [locus_tag=XNR_RS17635] [protein=hypothetical protein] [protein_id=WP_008415768.1] [location=4077224..4078552] [gbkey=CDS]	3	3	3	1	3	3	3	1	0	2	0					1	1	2	1					1	0	2	0					1	1	2	1					1	0	2	0					1	1
lcl|NC_020990.1_prot_WP_010637173.1_4767 [locus_tag=XNR_RS24065] [protein=chorismate mutase] [protein_id=WP_010637173.1] [location=5526953..5527333] [gbkey=CDS]	3	3	3	1	3	3	3	2	2	3	2					3	2	3	2					2	2	3	2					3	2	3	2					2	2	3	2					3	2
lcl|NC_020990.1_prot_WP_010643325.1_2286 [locus_tag=XNR_RS11510] [protein=hypothetical protein] [protein_id=WP_010643325.1] [location=complement(2703738..2704598)] [gbkey=CDS]	3	3	3	1	3	3	3	2	1	2	2					2	2	3	2					2	1	2	2					2	2	3	2					2	1	2	2					2	2
lcl|NC_020990.1_prot_WP_010644813.1_3159 [locus_tag=XNR_RS15975] [protein=cytochrome P450] [protein_id=WP_010644813.1] [location=3669006..3670331] [gbkey=CDS]	3	3	3	1	3	3	3	1	2	1	0					0	1	1	1					1	2	1	0					0	1	1	1					1	2	1	0					0	1
lcl|NC_020990.1_prot_WP_015506756.1_266 [gene=hpnC] [locus_tag=XNR_RS01330] [protein=squalene synthase HpnC] [protein_id=WP_015506756.1] [location=complement(324279..325190)] [gbkey=CDS]	3	3	3	1	3	3	3	2	1	2	3					3	2	2	1					2	1	2	3					3	2	2	1					2	1	2	3					3	2
lcl|NC_020990.1_prot_WP_015507031.1_1200 [gene=trmD] [locus_tag=XNR_RS06025] [protein=tRNA (guanosine(37)-N1)-methyltransferase TrmD] [protein_id=WP_015507031.1] [location=complement(1459696..1460517)] [gbkey=CDS]	3	3	3	1	3	3	3	1	0	1	1					2	1	0	2					1	0	1	1					2	1	0	2					1	0	1	1					2	1
lcl|NC_020990.1_prot_WP_015507076.1_1365 [locus_tag=XNR_RS06865] [protein=ABC transporter ATP-binding protein] [protein_id=WP_015507076.1] [location=complement(1649119..1650021)] [gbkey=CDS]	3	3	3	1	3	3	3	0	3	0	0					0	0	0	1					0	3	0	0					0	0	0	1					0	3	0	0					0	0
lcl|NC_020990.1_prot_WP_015507215.1_1881 [locus_tag=XNR_RS09485] [protein=phosphomannomutase/phosphoglucomutase] [protein_id=WP_015507215.1] [location=complement(2260290..2261672)] [gbkey=CDS]	3	3	3	1	3	3	3	3	3	2	3					1	2	2	2					3	3	2	3					1	2	2	2					3	3	2	3					1	2
lcl|NC_020990.1_prot_WP_015507222.1_1895 [locus_tag=XNR_RS09555] [protein=TIGR03089 family protein] [protein_id=WP_015507222.1] [location=2279738..2280490] [gbkey=CDS]	3	3	3	1	3	3	3	1	1	0	1					1	1	1	1					1	1	0	1					1	1	1	1					1	1	0	1					1	1
lcl|NC_020990.1_prot_WP_015507347.1_2289 [locus_tag=XNR_RS11525] [protein=DUF3027 domain-containing protein] [protein_id=WP_015507347.1] [location=complement(2711583..2712443)] [gbkey=CDS]	3	3	3	1	3	3	3	2	0	0	2					1	3	1	3					2	0	0	2					1	3	1	3					2	0	0	2					1	3
lcl|NC_020990.1_prot_WP_015507369.1_2354 [locus_tag=XNR_RS11845] [protein=oxidoreductase] [protein_id=WP_015507369.1] [location=2780610..2781509] [gbkey=CDS]	3	3	3	1	3	3	3	0	1	0	0					1	1	0	1					0	1	0	0					1	1	0	1					0	1	0	0					1	1
lcl|NC_020990.1_prot_WP_015507403.1_2492 [locus_tag=XNR_RS12545] [protein=GntR family transcriptional regulator] [protein_id=WP_015507403.1] [location=2909554..2910291] [gbkey=CDS]	3	3	3	1	3	3	3	1	1	1	0					1	1	2	2					1	1	1	0					1	1	2	2					1	1	1	0					1	1
lcl|NC_020990.1_prot_WP_015507419.1_2545 [locus_tag=XNR_RS12815] [protein=helix-turn-helix domain-containing protein] [protein_id=WP_015507419.1] [location=complement(2954665..2955495)] [gbkey=CDS]	3	3	3	1	3	3	3	0	1	0	0					0	0	0	0					0	1	0	0					0	0	0	0					0	1	0	0					0	0
lcl|NC_020990.1_prot_WP_015507442.1_2614 [locus_tag=XNR_RS13160] [protein=D-2-hydroxyacid dehydrogenase family protein] [protein_id=WP_015507442.1] [location=3015735..3016694] [gbkey=CDS]	3	3	3	1	3	3	3	0	1	0	0					0	0	0	0					0	1	0	0					0	0	0	0					0	1	0	0					0	0
lcl|NC_020990.1_prot_WP_015507474.1_2718 [locus_tag=XNR_RS13685] [protein=DUF5063 domain-containing protein] [protein_id=WP_015507474.1] [location=complement(3140700..3141359)] [gbkey=CDS]	3	3	3	1	3	3	3	1	3	1	1					1	1	1	1					1	3	1	1					1	1	1	1					1	3	1	1					1	1
lcl|NC_020990.1_prot_WP_015507489.1_2767 [gene=trmB] [locus_tag=XNR_RS13945] [protein=tRNA (guanosine(46)-N7)-methyltransferase TrmB] [protein_id=WP_015507489.1] [location=3201010..3201900] [gbkey=CDS]	3	3	3	1	3	3	3	1	0	0	0					2	1	1	2					1	0	0	0					2	1	1	2					1	0	0	0					2	1
lcl|NC_020990.1_prot_WP_015507529.1_2894 [locus_tag=XNR_RS14655] [protein=serine hydrolase] [protein_id=WP_015507529.1] [location=complement(3359359..3360762)] [gbkey=CDS]	3	3	3	1	3	3	3	0	2	0	0					0	0	0	0					0	2	0	0					0	0	0	0					0	2	0	0					0	0
lcl|NC_020990.1_prot_WP_015507543.1_2947 [gene=dnaA] [locus_tag=XNR_RS14900] [protein=chromosomal replication initiator protein DnaA] [protein_id=WP_015507543.1] [location=3417017..3419110] [gbkey=CDS]	3	3	3	1	3	3	3	1	0	1	1					1	2	1	1					1	0	1	1					1	2	1	1					1	0	1	1					1	2
lcl|NC_020990.1_prot_WP_015507551.1_2986 [locus_tag=XNR_RS15110] [protein=J domain-containing protein] [protein_id=WP_015507551.1] [location=3462934..3463866] [gbkey=CDS]	3	3	3	1	3	3	3	1	1	3	2					2	1	2	0					1	1	3	2					2	1	2	0					1	1	3	2					2	1
lcl|NC_020990.1_prot_WP_015507640.1_3315 [locus_tag=XNR_RS16745] [protein=hypothetical protein] [protein_id=WP_015507640.1] [location=3820012..3820671] [gbkey=CDS]	3	3	3	1	3	3	3	1	1	1	0					0	0	0	0					1	1	1	0					0	0	0	0					1	1	1	0					0	0
lcl|NC_020990.1_prot_WP_015507654.1_3362 [locus_tag=XNR_RS16980] [protein=hypothetical protein] [protein_id=WP_015507654.1] [location=3871245..3871946] [gbkey=CDS]	3	3	3	1	3	3	3	1	1	2	1					2	2	1	1					1	1	2	1					2	2	1	1					1	1	2	1					2	2
lcl|NC_020990.1_prot_WP_015507733.1_3741 [locus_tag=XNR_RS18890] [protein=protein kinase] [protein_id=WP_015507733.1] [location=4335194..4337803] [gbkey=CDS]	3	3	3	1	3	3	3	0	2	0	0					0	0	0	0					0	2	0	0					0	0	0	0					0	2	0	0					0	0
lcl|NC_020990.1_prot_WP_015507740.1_3762 [locus_tag=XNR_RS18995] [protein=DUF4333 domain-containing protein] [protein_id=WP_015507740.1] [location=4361526..4362116] [gbkey=CDS]	3	3	3	1	3	3	3	1	2	2	1					2	0	2	2					1	2	2	1					2	0	2	2					1	2	2	1					2	0
lcl|NC_020990.1_prot_WP_015507867.1_4175 [locus_tag=XNR_RS21065] [protein=RNA methyltransferase] [protein_id=WP_015507867.1] [location=complement(4827210..4828043)] [gbkey=CDS]	3	3	3	1	3	3	3	1	0	1	1					1	1	2	1					1	0	1	1					1	1	2	1					1	0	1	1					1	1
lcl|NC_020990.1_prot_WP_015507879.1_4197 [locus_tag=XNR_RS21180] [protein=magnesium or manganese-dependent protein phosphatase] [protein_id=WP_015507879.1] [location=complement(4860806..4862413)] [gbkey=CDS]	3	3	3	1	3	3	3	2	2	2	2					0	1	1	1					2	2	2	2					0	1	1	1					2	2	2	2					0	1
lcl|NC_020990.1_prot_WP_015507914.1_4320 [locus_tag=XNR_RS21820] [protein=hypothetical protein] [protein_id=WP_015507914.1] [location=5022631..5022984] [gbkey=CDS]	3	3	3	1	3	3	3	1	1	1	1					2	2	1	2					1	1	1	1					2	2	1	2					1	1	1	1					2	2
lcl|NC_020990.1_prot_WP_015507919.1_4359 [locus_tag=XNR_RS22015] [protein=amylo-alpha-1,6-glucosidase] [protein_id=WP_015507919.1] [location=complement(5057758..5059704)] [gbkey=CDS]	3	3	3	1	3	3	3	0	1	0	0					0	0	0	0					0	1	0	0					0	0	0	0					0	1	0	0					0	0
lcl|NC_020990.1_prot_WP_015507971.1_4508 [locus_tag=XNR_RS22775] [protein=PhzF family phenazine biosynthesis isomerase] [protein_id=WP_015507971.1] [location=complement(5222190..5223104)] [gbkey=CDS]	3	3	3	1	3	3	3	0	0	1	2					0	0	1	1					0	0	1	2					0	0	1	1					0	0	1	2					0	0
lcl|NC_020990.1_prot_WP_015507991.1_4561 [locus_tag=XNR_RS23040] [protein=TetR/AcrR family transcriptional regulator] [protein_id=WP_015507991.1] [location=complement(5284504..5285259)] [gbkey=CDS]	4	4	3	1	4	4	3	1	2	2	1					2	1	2	2					1	2	2	1					2	1	2	2					1	2	2	1					2	1
lcl|NC_020990.1_prot_WP_015508065.1_4860 [locus_tag=XNR_RS24535] [protein=aldehyde dehydrogenase family protein] [protein_id=WP_015508065.1] [location=5633915..5635450] [gbkey=CDS]	3	3	3	1	3	3	3	1	1	2	1					0	1	0	1					1	1	2	1					0	1	0	1					1	1	2	1					0	1
lcl|NC_020990.1_prot_WP_015508128.1_5088 [gene=prcA] [locus_tag=XNR_RS25695] [protein=proteasome subunit alpha] [protein_id=WP_015508128.1] [location=5886791..5887603] [gbkey=CDS]	3	3	3	1	3	3	3	2	1	2	1					1	1	1	2					2	1	2	1					1	1	1	2					2	1	2	1					1	1
lcl|NC_020990.1_prot_WP_015508234.1_5453 [locus_tag=XNR_RS27575] [protein=adenosylmethionine--8-amino-7-oxononanoate transaminase] [protein_id=WP_015508234.1] [location=complement(6279959..6281299)] [gbkey=CDS]	3	3	3	1	3	3	3	1	1	1	1					2	1	1	1					1	1	1	1					2	1	1	1					1	1	1	1					2	1
lcl|NC_020990.1_prot_WP_026047963.1_4846 [locus_tag=XNR_RS24465] [protein=non-heme iron oxygenase ferredoxin subunit] [protein_id=WP_026047963.1] [location=5619440..5619757] [gbkey=CDS]	3	3	3	1	3	3	3	2	1	3	3					3	2	2	3					2	1	3	3					3	2	2	3					2	1	3	3					3	2
lcl|NC_020990.1_prot_WP_026048008.1_4329 [locus_tag=XNR_RS21865] [protein=transcriptional repressor] [protein_id=WP_026048008.1] [location=complement(5031160..5031588)] [gbkey=CDS]	3	3	3	1	3	3	3	2	1	1	1					2	1	1	1					2	1	1	1					2	1	1	1					2	1	1	1					2	1
lcl|NC_020990.1_prot_WP_030772685.1_3565 [gene=nuoE] [locus_tag=XNR_RS18000] [protein=NADH-quinone oxidoreductase subunit NuoE] [protein_id=WP_030772685.1] [location=4156696..4157532] [gbkey=CDS]	3	3	3	1	3	3	3	0	3	0	0					0	0	0	0					0	3	0	0					0	0	0	0					0	3	0	0					0	0
lcl|NC_020990.1_prot_WP_031177651.1_754 [locus_tag=XNR_RS03770] [protein=ribonuclease D] [protein_id=WP_031177651.1] [location=895980..897278] [gbkey=CDS]	3	3	3	1	3	3	3	1	1	1	1					2	1	1	1					1	1	1	1					2	1	1	1					1	1	1	1					2	1
lcl|NC_020990.1_prot_WP_037629638.1_3586 [locus_tag=XNR_RS30620] [protein=hypothetical protein] [protein_id=WP_037629638.1] [location=complement(4184614..4185006)] [gbkey=CDS]	3	3	3	1	3	3	3	3	2	3	3					3	2	1	2					3	2	3	3					3	2	1	2					3	2	3	3					3	2
lcl|NC_020990.1_prot_WP_037630235.1_459 [locus_tag=XNR_RS02280] [protein=glycerate kinase] [protein_id=WP_037630235.1] [location=complement(551444..552565)] [gbkey=CDS]	3	3	3	1	3	3	3	1	2	1	1					1	1	1	1					1	2	1	1					1	1	1	1					1	2	1	1					1	1
lcl|NC_020990.1_prot_WP_041826597.1_2224 [locus_tag=XNR_RS11200] [protein=hypothetical protein] [protein_id=WP_041826597.1] [location=complement(2636408..2637922)] [gbkey=CDS]	3	3	3	1	3	3	3	3	2	3	3					3	3	3	3					3	2	3	3					3	3	3	3					3	2	3	3					3	3
lcl|NC_020990.1_prot_WP_041826601.1_2638 [locus_tag=XNR_RS13280] [protein=hypothetical protein] [protein_id=WP_041826601.1] [location=complement(3042865..3043365)] [gbkey=CDS]	3	3	3	1	3	3	3	1	0	2	3					1	1	1	1					1	0	2	3					1	1	1	1					1	0	2	3					1	1
lcl|NC_020990.1_prot_WP_041826603.1_2804 [locus_tag=XNR_RS14175] [protein=DNA polymerase III subunit gamma and tau] [protein_id=WP_041826603.1] [location=complement(3253163..3255259)] [gbkey=CDS]	3	3	3	1	3	3	3	3	0	2	0					1	1	3	0					3	0	2	0					1	1	3	0					3	0	2	0					1	1
lcl|NC_020990.1_prot_WP_041826613.1_4875 [locus_tag=XNR_RS24610] [protein=cobyrinate a,c-diamide synthase] [protein_id=WP_041826613.1] [location=complement(5648994..5650388)] [gbkey=CDS]	3	3	3	1	3	3	3	1	0	2	1					1	1	1	1					1	0	2	1					1	1	1	1					1	0	2	1					1	1
lcl|NC_020990.1_prot_WP_044474806.1_1926 [gene=purE] [locus_tag=XNR_RS09715] [protein=5-(carboxyamino)imidazole ribonucleotide mutase] [protein_id=WP_044474806.1] [location=complement(2312576..2313076)] [gbkey=CDS]	3	3	3	1	3	3	3	2	2	3	2					3	2	3	3					2	2	3	2					3	2	3	3					2	2	3	2					3	2
lcl|NC_020990.1_prot_WP_050777412.1_2893 [locus_tag=XNR_RS14650] [protein=GNAT family N-acetyltransferase] [protein_id=WP_050777412.1] [location=3358699..3359202] [gbkey=CDS]	3	3	3	1	3	3	3	2	0	1	1					3	2	2	2					2	0	1	1					3	2	2	2					2	0	1	1					3	2
lcl|NC_020990.1_prot_WP_051085208.1_5646 [locus_tag=XNR_RS28525] [protein=TIGR03618 family F420-dependent PPOX class oxidoreductase] [protein_id=WP_051085208.1] [location=complement(6485161..6485556)] [gbkey=CDS]	3	3	3	1	3	3	3	2	0	2	1					1	1	0	0					2	0	2	1					1	1	0	0					2	0	2	1					1	1
lcl|NC_020990.1_prot_WP_078485242.1_451 [locus_tag=XNR_RS02240] [protein=TetR family transcriptional regulator] [protein_id=WP_078485242.1] [location=542193..543149] [gbkey=CDS]	3	3	3	1	3	3	3	1	2	0	0					0	1	0	1					1	2	0	0					0	1	0	1					1	2	0	0					0	1
lcl|NC_020990.1_prot_WP_078485250.1_1580 [locus_tag=XNR_RS07960] [protein=SDR family oxidoreductase] [protein_id=WP_078485250.1] [location=complement(1897845..1899026)] [gbkey=CDS]	3	3	3	1	3	3	3	1	1	2	0					1	1	0	0					1	1	2	0					1	1	0	0					1	1	2	0					1	1
lcl|NC_020990.1_prot_WP_078485262.1_2693 [locus_tag=XNR_RS13555] [protein=hypothetical protein] [protein_id=WP_078485262.1] [location=complement(3112102..3112527)] [gbkey=CDS]	3	3	3	1	3	3	3	0	2	0	0					0	0	0	0					0	2	0	0					0	0	0	0					0	2	0	0					0	0
lcl|NC_020990.1_prot_WP_086014561.1_4884 [locus_tag=XNR_RS24655] [protein=hypothetical protein] [protein_id=WP_086014561.1] [location=5661081..5662454] [gbkey=CDS]	3	3	3	1	3	3	3	0	0	1	0					1	3	2	2					0	0	1	0					1	3	2	2					0	0	1	0					1	3
lcl|NC_020990.1_prot_WP_086014567.1_3717 [gene=rimI] [locus_tag=XNR_RS18780] [protein=ribosomal protein S18-alanine N-acetyltransferase] [protein_id=WP_086014567.1] [location=4309103..4309624] [gbkey=CDS]	3	3	3	1	3	3	3	0	0	0	0					0	0	2	1					0	0	0	0					0	0	2	1					0	0	0	0					0	0
lcl|NC_020990.1_prot_WP_116166013.1_1196 [gene=lepB] [locus_tag=XNR_RS06005] [protein=signal peptidase I] [protein_id=WP_116166013.1] [location=complement(1456534..1457247)] [gbkey=CDS]	3	3	3	1	3	3	3	2	3	3	3					3	3	2	2					2	3	3	3					3	3	2	2					2	3	3	3					3	3
lcl|NC_020990.1_prot_WP_003946448.1_5824 [locus_tag=XNR_RS29395] [protein=3-keto-5-aminohexanoate cleavage protein] [protein_id=WP_003946448.1] [location=6831029..6831922] [gbkey=CDS];lcl|NC_020990.1_prot_WP_003946448.1_10 [locus_tag=XNR_RS00045] [protein=	2;2	2;2	2;2	2	2	2	2	1	1	1	0					1	0	1	0					1	1	1	0					1	0	1	0					1	1	1	0					1	0
lcl|NC_020990.1_prot_WP_003946643.1_5643 [locus_tag=XNR_RS28510] [protein=tripartite tricarboxylate transporter substrate binding protein] [protein_id=WP_003946643.1] [location=complement(6482284..6483279)] [gbkey=CDS]	2	2	2	1	2	2	2	1	0	1	0					2	0	0	0					1	0	1	0					2	0	0	0					1	0	1	0					2	0
lcl|NC_020990.1_prot_WP_003946887.1_5393 [locus_tag=XNR_RS27275] [protein=Gfo/Idh/MocA family oxidoreductase] [protein_id=WP_003946887.1] [location=6219618..6220523] [gbkey=CDS]	2	2	2	1	2	2	2	0	0	1	0					1	0	1	0					0	0	1	0					1	0	1	0					0	0	1	0					1	0
lcl|NC_020990.1_prot_WP_003946896.1_5383 [locus_tag=XNR_RS27225] [protein=hypothetical protein] [protein_id=WP_003946896.1] [location=6210749..6211585] [gbkey=CDS]	2	2	2	1	2	2	2	1	2	0	1					0	0	0	0					1	2	0	1					0	0	0	0					1	2	0	1					0	0
lcl|NC_020990.1_prot_WP_003946972.1_5315 [locus_tag=XNR_RS26870] [protein=amidohydrolase] [protein_id=WP_003946972.1] [location=6128020..6129672] [gbkey=CDS]	2	2	2	1	2	2	2	2	1	2	1					2	1	2	2					2	1	2	1					2	1	2	2					2	1	2	1					2	1
lcl|NC_020990.1_prot_WP_003946987.1_5301 [locus_tag=XNR_RS26800] [protein=riboflavin synthase] [protein_id=WP_003946987.1] [location=6113845..6114468] [gbkey=CDS]	2	2	2	1	2	2	2	0	0	0	0					0	0	0	0					0	0	0	0					0	0	0	0					0	0	0	0					0	0
lcl|NC_020990.1_prot_WP_003946998.1_5290 [locus_tag=XNR_RS26745] [protein=carbon-nitrogen hydrolase family protein] [protein_id=WP_003946998.1] [location=6101188..6101973] [gbkey=CDS]	2	2	2	1	2	2	2	1	1	1	1					1	2	1	1					1	1	1	1					1	2	1	1					1	1	1	1					1	2
lcl|NC_020990.1_prot_WP_003947007.1_5281 [gene=rpe] [locus_tag=XNR_RS26700] [protein=ribulose-phosphate 3-epimerase] [protein_id=WP_003947007.1] [location=6093130..6093816] [gbkey=CDS]	2	2	2	1	2	2	2	1	1	1	0					1	2	2	2					1	1	1	0					1	2	2	2					1	1	1	0					1	2
lcl|NC_020990.1_prot_WP_003947042.1_5247 [gene=ruvX] [locus_tag=XNR_RS26530] [protein=Holliday junction resolvase RuvX] [protein_id=WP_003947042.1] [location=6055044..6055520] [gbkey=CDS]	2	2	2	1	2	2	2	0	0	0	0					1	1	1	1					0	0	0	0					1	1	1	1					0	0	0	0					1	1
lcl|NC_020990.1_prot_WP_003947047.1_5242 [locus_tag=XNR_RS26505] [protein=replication-associated recombination protein A] [protein_id=WP_003947047.1] [location=6048957..6050321] [gbkey=CDS]	2	2	2	1	2	2	2	0	0	0	0					1	0	1	1					0	0	0	0					1	0	1	1					0	0	0	0					1	0
lcl|NC_020990.1_prot_WP_003947060.1_5229 [gene=ruvA] [locus_tag=XNR_RS26440] [protein=Holliday junction branch migration protein RuvA] [protein_id=WP_003947060.1] [location=6034223..6034849] [gbkey=CDS]	2	2	2	1	2	2	2	1	1	1	1					1	1	2	1					1	1	1	1					1	1	2	1					1	1	1	1					1	1
lcl|NC_020990.1_prot_WP_003947181.1_5109 [locus_tag=XNR_RS25800] [protein=fasciclin domain-containing protein] [protein_id=WP_003947181.1] [location=complement(5908798..5909454)] [gbkey=CDS]	2	2	2	1	2	2	2	0	1	0	0					1	1	2	1					0	1	0	0					1	1	2	1					0	1	0	0					1	1
lcl|NC_020990.1_prot_WP_003947216.1_5074 [locus_tag=XNR_RS25625] [protein=IclR family transcriptional regulator] [protein_id=WP_003947216.1] [location=complement(5868507..5869271)] [gbkey=CDS]	2	2	2	1	2	2	2	2	0	1	2					1	1	2	2					2	0	1	2					1	1	2	2					2	0	1	2					1	1
lcl|NC_020990.1_prot_WP_003947238.1_5052 [locus_tag=XNR_RS25510] [protein=FadR family transcriptional regulator] [protein_id=WP_003947238.1] [location=5845491..5846216] [gbkey=CDS]	2	2	2	1	2	2	2	0	1	0	1					0	0	0	0					0	1	0	1					0	0	0	0					0	1	0	1					0	0
lcl|NC_020990.1_prot_WP_003947239.1_5051 [locus_tag=XNR_RS25505] [protein=gluconokinase] [protein_id=WP_003947239.1] [location=complement(5844810..5845337)] [gbkey=CDS]	2	2	2	1	2	2	2	0	0	0	0					0	1	2	1					0	0	0	0					0	1	2	1					0	0	0	0					0	1
lcl|NC_020990.1_prot_WP_003947244.1_5046 [locus_tag=XNR_RS25480] [protein=FAD-binding dehydrogenase] [protein_id=WP_003947244.1] [location=5838059..5839714] [gbkey=CDS]	2	2	2	1	2	2	2	0	1	0	0					0	0	0	0					0	1	0	0					0	0	0	0					0	1	0	0					0	0
lcl|NC_020990.1_prot_WP_003947246.1_5044 [locus_tag=XNR_RS25470] [protein=glucose 1-dehydrogenase] [protein_id=WP_003947246.1] [location=complement(5836492..5837256)] [gbkey=CDS]	2	2	2	1	2	2	2	1	0	1	0					1	1	1	1					1	0	1	0					1	1	1	1					1	0	1	0					1	1
lcl|NC_020990.1_prot_WP_003947346.1_4943 [locus_tag=XNR_RS24965] [protein=NAD kinase] [protein_id=WP_003947346.1] [location=5723152..5724117] [gbkey=CDS]	2	2	2	1	2	2	2	0	1	0	0					0	0	0	0					0	1	0	0					0	0	0	0					0	1	0	0					0	0
lcl|NC_020990.1_prot_WP_003947347.1_4942 [locus_tag=XNR_RS24960] [protein=TlyA family RNA methyltransferase] [protein_id=WP_003947347.1] [location=5722340..5723155] [gbkey=CDS]	2	2	2	1	2	2	2	1	0	1	1					0	1	1	0					1	0	1	1					0	1	1	0					1	0	1	1					0	1
lcl|NC_020990.1_prot_WP_003947385.1_4904 [locus_tag=XNR_RS24755] [protein=cation acetate symporter] [protein_id=WP_003947385.1] [location=5679373..5681013] [gbkey=CDS]	2	2	2	1	2	2	2	0	1	0	0					0	0	0	0					0	1	0	0					0	0	0	0					0	1	0	0					0	0
lcl|NC_020990.1_prot_WP_003947421.1_4867 [gene=ectB] [locus_tag=XNR_RS24570] [protein=diaminobutyrate--2-oxoglutarate transaminase] [protein_id=WP_003947421.1] [location=complement(5640779..5642050)] [gbkey=CDS]	2	2	2	1	2	2	2	2	0	1	2					2	2	1	0					2	0	1	2					2	2	1	0					2	0	1	2					2	2
lcl|NC_020990.1_prot_WP_003947422.1_4866 [gene=ectC] [locus_tag=XNR_RS24565] [protein=ectoine synthase] [protein_id=WP_003947422.1] [location=complement(5640346..5640744)] [gbkey=CDS]	2	2	2	1	2	2	2	1	0	0	1					0	0	0	0					1	0	0	1					0	0	0	0					1	0	0	1					0	0
lcl|NC_020990.1_prot_WP_003947427.1_4861 [locus_tag=XNR_RS24540] [protein=DsbA family oxidoreductase] [protein_id=WP_003947427.1] [location=5635616..5636341] [gbkey=CDS]	2	2	2	1	2	2	2	1	0	0	0					1	1	1	1					1	0	0	0					1	1	1	1					1	0	0	0					1	1
lcl|NC_020990.1_prot_WP_003947486.1_4802 [locus_tag=XNR_RS24245] [protein=helix-turn-helix domain-containing protein] [protein_id=WP_003947486.1] [location=5568980..5569840] [gbkey=CDS]	2	2	2	1	2	2	2	1	1	1	1					1	1	0	0					1	1	1	1					1	1	0	0					1	1	1	1					1	1
lcl|NC_020990.1_prot_WP_003947506.1_4781 [locus_tag=XNR_RS24140] [protein=branched-chain amino acid ABC transporter permease] [protein_id=WP_003947506.1] [location=complement(5543865..5544797)] [gbkey=CDS]	2	2	2	1	2	2	2	0	1	0	0					0	0	0	0					0	1	0	0					0	0	0	0					0	1	0	0					0	0
lcl|NC_020990.1_prot_WP_003947554.1_4730 [locus_tag=XNR_RS23875] [protein=LON peptidase substrate-binding domain-containing protein] [protein_id=WP_003947554.1] [location=complement(5485626..5486381)] [gbkey=CDS]	2	2	2	1	2	2	2	0	0	2	0					1	1	0	0					0	0	2	0					1	1	0	0					0	0	2	0					1	1
lcl|NC_020990.1_prot_WP_003947601.1_4684 [locus_tag=XNR_RS23645] [protein=thiamine phosphate synthase] [protein_id=WP_003947601.1] [location=5427442..5428089] [gbkey=CDS]	2	2	2	1	2	2	2	0	1	0	0					0	0	0	0					0	1	0	0					0	0	0	0					0	1	0	0					0	0
lcl|NC_020990.1_prot_WP_003947606.1_4679 [locus_tag=XNR_RS23620] [protein=thiazole synthase] [protein_id=WP_003947606.1] [location=complement(5422264..5423058)] [gbkey=CDS]	2	2	2	1	2	2	2	0	0	0	1					1	0	0	0					0	0	0	1					1	0	0	0					0	0	0	1					1	0
lcl|NC_020990.1_prot_WP_003947622.1_4662 [locus_tag=XNR_RS23540] [protein=DUF5304 domain-containing protein] [protein_id=WP_003947622.1] [location=5405494..5405982] [gbkey=CDS]	2	2	2	1	2	2	2	0	1	0	0					1	0	2	0					0	1	0	0					1	0	2	0					0	1	0	0					1	0
lcl|NC_020990.1_prot_WP_003947632.1_4652 [locus_tag=XNR_RS23490] [protein=RNA-binding protein] [protein_id=WP_003947632.1] [location=5392847..5394226] [gbkey=CDS]	2	2	2	1	2	2	2	0	0	0	1					0	1	1	1					0	0	0	1					0	1	1	1					0	0	0	1					0	1
lcl|NC_020990.1_prot_WP_003947657.1_4629 [locus_tag=XNR_RS23375] [protein=hypothetical protein] [protein_id=WP_003947657.1] [location=complement(5368590..5370035)] [gbkey=CDS]	2	2	2	1	2	2	2	0	2	1	1					0	0	0	0					0	2	1	1					0	0	0	0					0	2	1	1					0	0
lcl|NC_020990.1_prot_WP_003947664.1_4622 [locus_tag=XNR_RS23340] [protein=hypothetical protein] [protein_id=WP_003947664.1] [location=5358833..5359111] [gbkey=CDS]	2	2	2	1	2	2	2	1	1	1	1					2	2	2	2					1	1	1	1					2	2	2	2					1	1	1	1					2	2
lcl|NC_020990.1_prot_WP_003947687.1_4599 [locus_tag=XNR_RS23225] [protein=hypothetical protein] [protein_id=WP_003947687.1] [location=5331712..5333190] [gbkey=CDS]	2	2	2	1	2	2	2	1	1	0	0					1	0	1	1					1	1	0	0					1	0	1	1					1	1	0	0					1	0
lcl|NC_020990.1_prot_WP_003947692.1_4594 [locus_tag=XNR_RS23200] [protein=RDD family protein] [protein_id=WP_003947692.1] [location=5327613..5328080] [gbkey=CDS]	2	2	2	1	2	2	2	1	0	1	0					1	1	1	1					1	0	1	0					1	1	1	1					1	0	1	0					1	1
lcl|NC_020990.1_prot_WP_003947746.1_4540 [locus_tag=XNR_RS22935] [protein=DUF3105 domain-containing protein] [protein_id=WP_003947746.1] [location=complement(5255910..5256578)] [gbkey=CDS]	2	2	2	1	2	2	2	0	1	0	0					0	0	0	0					0	1	0	0					0	0	0	0					0	1	0	0					0	0
lcl|NC_020990.1_prot_WP_003947752.1_4534 [locus_tag=XNR_RS22905] [protein=membrane protein] [protein_id=WP_003947752.1] [location=5249186..5250211] [gbkey=CDS]	2	2	2	1	2	2	2	0	0	1	0					1	0	0	0					0	0	1	0					1	0	0	0					0	0	1	0					1	0
lcl|NC_020990.1_prot_WP_003947766.1_4519 [locus_tag=XNR_RS22830] [protein=bifunctional DNA primase/polymerase] [protein_id=WP_003947766.1] [location=5234706..5235434] [gbkey=CDS]	2	2	2	1	2	2	2	0	1	0	0					1	0	0	0					0	1	0	0					1	0	0	0					0	1	0	0					1	0
lcl|NC_020990.1_prot_WP_003947790.1_4496 [gene=yaaA] [locus_tag=XNR_RS22715] [protein=peroxide stress protein YaaA] [protein_id=WP_003947790.1] [location=complement(5210776..5211582)] [gbkey=CDS]	2	2	2	1	2	2	2	1	1	1	2					1	1	0	1					1	1	1	2					1	1	0	1					1	1	1	2					1	1
lcl|NC_020990.1_prot_WP_003947838.1_4452 [locus_tag=XNR_RS30120] [protein=zinc ribbon domain-containing protein] [protein_id=WP_003947838.1] [location=complement(5161713..5161943)] [gbkey=CDS]	2	2	2	1	2	2	2	1	1	1	1					1	1	1	1					1	1	1	1					1	1	1	1					1	1	1	1					1	1
lcl|NC_020990.1_prot_WP_003947844.1_4446 [locus_tag=XNR_RS22465] [protein=TerD family protein] [protein_id=WP_003947844.1] [location=complement(5154034..5155014)] [gbkey=CDS]	2	2	2	1	2	2	2	1	1	0	1					0	0	0	1					1	1	0	1					0	0	0	1					1	1	0	1					0	0
lcl|NC_020990.1_prot_WP_003947865.1_4425 [locus_tag=XNR_RS22360] [protein=PucR family transcriptional regulator] [protein_id=WP_003947865.1] [location=complement(5130953..5132188)] [gbkey=CDS]	2	2	2	1	2	2	2	0	0	0	0					2	1	0	1					0	0	0	0					2	1	0	1					0	0	0	0					2	1
lcl|NC_020990.1_prot_WP_003947876.1_4414 [locus_tag=XNR_RS22305] [protein=NADP-dependent oxidoreductase] [protein_id=WP_003947876.1] [location=5119429..5120448] [gbkey=CDS]	2	2	2	1	2	2	2	0	0	0	1					1	2	2	1					0	0	0	1					1	2	2	1					0	0	0	1					1	2
lcl|NC_020990.1_prot_WP_003947901.1_4388 [locus_tag=XNR_RS22175] [protein=DNA primase] [protein_id=WP_003947901.1] [location=complement(5091079..5092983)] [gbkey=CDS]	2	2	2	1	2	2	2	1	0	1	0					1	1	0	1					1	0	1	0					1	1	0	1					1	0	1	0					1	1
lcl|NC_020990.1_prot_WP_003947931.1_4356 [locus_tag=XNR_RS22000] [protein=NAD(P)H-dependent oxidoreductase] [protein_id=WP_003947931.1] [location=5054660..5055232] [gbkey=CDS]	2	2	2	1	2	2	2	1	2	1	1					1	0	1	1					1	2	1	1					1	0	1	1					1	2	1	1					1	0
lcl|NC_020990.1_prot_WP_003947938.1_4349 [locus_tag=XNR_RS21965] [protein=aminotransferase class V-fold PLP-dependent enzyme] [protein_id=WP_003947938.1] [location=5047559..5048704] [gbkey=CDS]	2	2	2	1	2	2	2	0	1	0	1					1	0	1	0					0	1	0	1					1	0	1	0					0	1	0	1					1	0
lcl|NC_020990.1_prot_WP_003947975.1_4312 [locus_tag=XNR_RS21780] [protein=6-phospho-beta-glucosidase] [protein_id=WP_003947975.1] [location=complement(5013745..5015079)] [gbkey=CDS]	2	2	2	1	2	2	2	0	1	0	0					0	0	0	0					0	1	0	0					0	0	0	0					0	1	0	0					0	0
lcl|NC_020990.1_prot_WP_003947988.1_4299 [locus_tag=XNR_RS21715] [protein=16S rRNA (uracil(1498)-N(3))-methyltransferase] [protein_id=WP_003947988.1] [location=4998080..4998811] [gbkey=CDS]	2	2	2	1	2	2	2	2	1	1	1					1	1	2	1					2	1	1	1					1	1	2	1					2	1	1	1					1	1
lcl|NC_020990.1_prot_WP_003947998.1_4289 [gene=rpsT] [locus_tag=XNR_RS21665] [protein=30S ribosomal protein S20] [protein_id=WP_003947998.1] [location=complement(4986353..4986619)] [gbkey=CDS]	2	2	2	1	2	2	2	2	2	2	2					2	2	2	2					2	2	2	2					2	2	2	2					2	2	2	2					2	2
lcl|NC_020990.1_prot_WP_003948005.1_4283 [locus_tag=XNR_RS21630] [protein=DegV family protein] [protein_id=WP_003948005.1] [location=4977378..4978226] [gbkey=CDS]	2	2	2	1	2	2	2	0	2	0	0					0	1	1	0					0	2	0	0					0	1	1	0					0	2	0	0					0	1
lcl|NC_020990.1_prot_WP_003948015.1_4275 [locus_tag=XNR_RS21580] [protein=nicotinate-nucleotide adenylyltransferase] [protein_id=WP_003948015.1] [location=4967186..4967827] [gbkey=CDS]	2	2	2	1	2	2	2	0	1	0	0					1	1	1	2					0	1	0	0					1	1	1	2					0	1	0	0					1	1
lcl|NC_020990.1_prot_WP_003948037.1_4255 [gene=mrdA] [locus_tag=XNR_RS21480] [protein=penicillin-binding protein 2] [protein_id=WP_003948037.1] [location=4938118..4940298] [gbkey=CDS]	2	2	2	1	2	2	2	0	0	1	0					1	1	2	1					0	0	1	0					1	1	2	1					0	0	1	0					1	1
lcl|NC_020990.1_prot_WP_003948087.1_4208 [locus_tag=XNR_RS21235] [protein=mechanosensitive ion channel family protein] [protein_id=WP_003948087.1] [location=complement(4873829..4874893)] [gbkey=CDS]	2	2	2	1	2	2	2	1	0	1	0					1	0	0	0					1	0	1	0					1	0	0	0					1	0	1	0					1	0
lcl|NC_020990.1_prot_WP_003948173.1_4123 [locus_tag=XNR_RS20805] [protein=hypothetical protein] [protein_id=WP_003948173.1] [location=4760854..4761678] [gbkey=CDS]	2	2	2	1	2	2	2	1	2	2	1					2	1	1	2					1	2	2	1					2	1	1	2					1	2	2	1					2	1
lcl|NC_020990.1_prot_WP_003948196.1_4099 [locus_tag=XNR_RS20685] [protein=oligoribonuclease] [protein_id=WP_003948196.1] [location=complement(4738269..4738871)] [gbkey=CDS]	2	2	2	1	2	2	2	2	2	2	2					2	2	1	2					2	2	2	2					2	2	1	2					2	2	2	2					2	2
lcl|NC_020990.1_prot_WP_003948233.1_4065 [locus_tag=XNR_RS20510] [protein=exodeoxyribonuclease VII large subunit] [protein_id=WP_003948233.1] [location=complement(4699840..4701084)] [gbkey=CDS]	2	2	2	1	2	2	2	2	1	1	1					2	1	1	0					2	1	1	1					2	1	1	0					2	1	1	1					2	1
lcl|NC_020990.1_prot_WP_003948260.1_4038 [locus_tag=XNR_RS20375] [protein=PhoH family protein] [protein_id=WP_003948260.1] [location=4668025..4669347] [gbkey=CDS]	2	2	2	1	2	2	2	0	2	0	0					0	0	0	0					0	2	0	0					0	0	0	0					0	2	0	0					0	0
lcl|NC_020990.1_prot_WP_003948271.1_4027 [locus_tag=XNR_RS20315] [protein=OmpA family protein] [protein_id=WP_003948271.1] [location=4656162..4656824] [gbkey=CDS]	2	2	2	1	2	2	2	0	0	0	0					0	0	0	0					0	0	0	0					0	0	0	0					0	0	0	0					0	0
lcl|NC_020990.1_prot_WP_003948286.1_4010 [locus_tag=XNR_RS20240] [protein=AAA family ATPase] [protein_id=WP_003948286.1] [location=4638720..4640282] [gbkey=CDS]	2	2	2	1	2	2	2	0	0	1	1					0	0	1	1					0	0	1	1					0	0	1	1					0	0	1	1					0	0
lcl|NC_020990.1_prot_WP_003948331.1_3964 [locus_tag=XNR_RS20005] [protein=threonine ammonia-lyase] [protein_id=WP_003948331.1] [location=4584566..4585795] [gbkey=CDS]	2	2	2	1	2	2	2	1	1	0	1					0	1	1	1					1	1	0	1					0	1	1	1					1	1	0	1					0	1
lcl|NC_020990.1_prot_WP_003948352.1_3945 [locus_tag=XNR_RS19910] [protein=septum formation inhibitor Maf] [protein_id=WP_003948352.1] [location=complement(4564616..4565215)] [gbkey=CDS]	2	2	2	1	2	2	2	2	0	1	1					1	1	1	1					2	0	1	1					1	1	1	1					2	0	1	1					1	1
lcl|NC_020990.1_prot_WP_003948359.1_3937 [locus_tag=XNR_RS19875] [protein=gamma-glutamylcyclotransferase] [protein_id=WP_003948359.1] [location=complement(4555715..4556152)] [gbkey=CDS]	2	2	2	1	2	2	2	0	1	1	2					2	1	1	2					0	1	1	2					2	1	1	2					0	1	1	2					2	1
lcl|NC_020990.1_prot_WP_003948395.1_3901 [locus_tag=XNR_RS19695] [protein=ABC transporter permease] [protein_id=WP_003948395.1] [location=4523439..4524707] [gbkey=CDS]	2	2	2	1	2	2	2	1	1	1	1					1	1	0	1					1	1	1	1					1	1	0	1					1	1	1	1					1	1
lcl|NC_020990.1_prot_WP_003948425.1_3872 [locus_tag=XNR_RS19550] [protein=aspartyl/asparaginyl beta-hydroxylase domain-containing protein] [protein_id=WP_003948425.1] [location=complement(4485280..4485981)] [gbkey=CDS]	2	2	2	1	2	2	2	0	2	0	0					0	0	0	0					0	2	0	0					0	0	0	0					0	2	0	0					0	0
lcl|NC_020990.1_prot_WP_003948473.1_3825 [locus_tag=XNR_RS19310] [protein=carboxymuconolactone decarboxylase family protein] [protein_id=WP_003948473.1] [location=complement(4432807..4433364)] [gbkey=CDS]	2	2	2	1	2	2	2	1	1	0	1					1	1	1	1					1	1	0	1					1	1	1	1					1	1	0	1					1	1
lcl|NC_020990.1_prot_WP_003948551.1_3745 [locus_tag=XNR_RS18910] [protein=succinate-semialdehyde dehydrogenase (NADP(+))] [protein_id=WP_003948551.1] [location=4342218..4343834] [gbkey=CDS]	2	2	2	1	2	2	2	0	0	0	0					0	0	0	0					0	0	0	0					0	0	0	0					0	0	0	0					0	0
lcl|NC_020990.1_prot_WP_003948570.1_3729 [locus_tag=XNR_RS18840] [protein=LysR family transcriptional regulator] [protein_id=WP_003948570.1] [location=4320475..4321371] [gbkey=CDS]	2	2	2	1	2	2	2	0	0	0	0					1	0	2	2					0	0	0	0					1	0	2	2					0	0	0	0					1	0
lcl|NC_020990.1_prot_WP_003948599.1_3699 [locus_tag=XNR_RS18695] [protein=bifunctional ADP-dependent NAD(P)H-hydrate dehydratase/NAD(P)H-hydrate epimerase] [protein_id=WP_003948599.1] [location=4296069..4297547] [gbkey=CDS]	2	2	2	1	2	2	2	0	0	0	0					0	1	0	0					0	0	0	0					0	1	0	0					0	0	0	0					0	1
lcl|NC_020990.1_prot_WP_003948601.1_3697 [gene=gap] [locus_tag=XNR_RS18685] [protein=type I glyceraldehyde-3-phosphate dehydrogenase] [protein_id=WP_003948601.1] [location=4294441..4295442] [gbkey=CDS]	2	2	2	1	2	2	2	2	1	1	1					1	1	1	1					2	1	1	1					1	1	1	1					2	1	1	1					1	1
lcl|NC_020990.1_prot_WP_003948623.1_3675 [gene=secY] [locus_tag=XNR_RS18575] [protein=preprotein translocase subunit SecY] [protein_id=WP_003948623.1] [location=4273443..4274756] [gbkey=CDS]	2	2	2	1	2	2	2	0	2	0	1					2	1	1	1					0	2	0	1					2	1	1	1					0	2	0	1					2	1
lcl|NC_020990.1_prot_WP_003948671.1_3623 [gene=rpmG] [locus_tag=XNR_RS18310] [protein=50S ribosomal protein L33] [protein_id=WP_003948671.1] [location=4225845..4226009] [gbkey=CDS]	2	2	2	1	2	2	2	2	1	2	2					2	2	2	2					2	1	2	2					2	2	2	2					2	1	2	2					2	2
lcl|NC_020990.1_prot_WP_003948674.1_3621 [locus_tag=XNR_RS18290] [protein=SDR family oxidoreductase] [protein_id=WP_003948674.1] [location=complement(4223247..4223903)] [gbkey=CDS]	2	2	2	1	2	2	2	1	2	1	1					1	1	1	1					1	2	1	1					1	1	1	1					1	2	1	1					1	1
lcl|NC_020990.1_prot_WP_003948724.1_3574 [gene=nuoN] [locus_tag=XNR_RS18045] [protein=NADH-quinone oxidoreductase subunit NuoN] [protein_id=WP_003948724.1] [location=4168178..4169827] [gbkey=CDS]	2	2	2	1	2	2	2	0	1	0	0					0	0	0	0					0	1	0	0					0	0	0	0					0	1	0	0					0	0
lcl|NC_020990.1_prot_WP_003948727.1_3571 [gene=nuoK] [locus_tag=XNR_RS18030] [protein=NADH-quinone oxidoreductase subunit NuoK] [protein_id=WP_003948727.1] [location=4164365..4164664] [gbkey=CDS]	2	2	2	1	2	2	2	0	2	0	0					0	0	0	0					0	2	0	0					0	0	0	0					0	2	0	0					0	0
lcl|NC_020990.1_prot_WP_003948730.1_3568 [gene=nuoH] [locus_tag=XNR_RS18015] [protein=NADH-quinone oxidoreductase subunit NuoH] [protein_id=WP_003948730.1] [location=4161489..4162865] [gbkey=CDS]	2	2	2	1	2	2	2	0	2	0	0					0	0	0	0					0	2	0	0					0	0	0	0					0	2	0	0					0	0
lcl|NC_020990.1_prot_WP_003948736.1_3562 [locus_tag=XNR_RS17985] [protein=NADH-quinone oxidoreductase subunit B] [protein_id=WP_003948736.1] [location=4153975..4154529] [gbkey=CDS]	2	2	2	1	2	2	2	0	1	0	0					0	0	0	0					0	1	0	0					0	0	0	0					0	1	0	0					0	0
lcl|NC_020990.1_prot_WP_003948807.1_3493 [locus_tag=XNR_RS17640] [protein=TlpA family protein disulfide reductase] [protein_id=WP_003948807.1] [location=4078697..4079323] [gbkey=CDS]	2	2	2	1	2	2	2	0	1	2	1					2	0	1	0					0	1	2	1					2	0	1	0					0	1	2	1					2	0
lcl|NC_020990.1_prot_WP_003948817.1_3484 [locus_tag=XNR_RS17595] [protein=GNAT family N-acetyltransferase] [protein_id=WP_003948817.1] [location=complement(4069975..4070406)] [gbkey=CDS]	2	2	2	1	2	2	2	2	2	2	2					2	2	2	2					2	2	2	2					2	2	2	2					2	2	2	2					2	2
lcl|NC_020990.1_prot_WP_003948825.1_3476 [locus_tag=XNR_RS17555] [protein=DUF2637 domain-containing protein] [protein_id=WP_003948825.1] [location=complement(4060990..4062420)] [gbkey=CDS]	2	2	2	1	2	2	2	1	0	0	0					1	1	1	0					1	0	0	0					1	1	1	0					1	0	0	0					1	1
lcl|NC_020990.1_prot_WP_003948867.1_3440 [locus_tag=XNR_RS17365] [protein=sugar phosphate isomerase/epimerase] [protein_id=WP_003948867.1] [location=4017865..4018701] [gbkey=CDS]	2	2	2	1	2	2	2	1	1	1	1					2	1	1	1					1	1	1	1					2	1	1	1					1	1	1	1					2	1
lcl|NC_020990.1_prot_WP_003948893.1_3416 [locus_tag=XNR_RS17250] [protein=hypothetical protein] [protein_id=WP_003948893.1] [location=3993329..3993511] [gbkey=CDS]	2	2	2	1	2	2	2	0	0	0	0					0	1	0	0					0	0	0	0					0	1	0	0					0	0	0	0					0	1
lcl|NC_020990.1_prot_WP_003948896.1_3413 [locus_tag=XNR_RS17235] [protein=carboxylating nicotinate-nucleotide diphosphorylase] [protein_id=WP_003948896.1] [location=3990651..3991670] [gbkey=CDS]	2	2	2	1	2	2	2	1	1	1	1					2	2	2	2					1	1	1	1					2	2	2	2					1	1	1	1					2	2
lcl|NC_020990.1_prot_WP_003948921.1_3389 [locus_tag=XNR_RS17115] [protein=serine hydrolase] [protein_id=WP_003948921.1] [location=complement(3962919..3964274)] [gbkey=CDS]	2	2	2	1	2	2	2	0	0	0	0					0	0	0	0					0	0	0	0					0	0	0	0					0	0	0	0					0	0
lcl|NC_020990.1_prot_WP_003949025.1_3286 [locus_tag=XNR_RS16600] [protein=helix-turn-helix domain-containing protein] [protein_id=WP_003949025.1] [location=3787541..3788380] [gbkey=CDS]	2	2	2	1	2	2	2	0	1	0	0					0	0	0	0					0	1	0	0					0	0	0	0					0	1	0	0					0	0
lcl|NC_020990.1_prot_WP_003949052.1_3259 [locus_tag=XNR_RS16470] [protein=response regulator transcription factor] [protein_id=WP_003949052.1] [location=complement(3765221..3765961)] [gbkey=CDS]	2	2	2	1	2	2	2	0	0	1	0					0	1	1	0					0	0	1	0					0	1	1	0					0	0	1	0					0	1
lcl|NC_020990.1_prot_WP_003949124.1_3189 [gene=pstS] [locus_tag=XNR_RS16125] [protein=phosphate ABC transporter substrate-binding protein PstS] [protein_id=WP_003949124.1] [location=complement(3698644..3699771)] [gbkey=CDS]	2	2	2	1	2	2	2	2	2	2	2					2	2	2	2					2	2	2	2					2	2	2	2					2	2	2	2					2	2
lcl|NC_020990.1_prot_WP_003949178.1_3135 [locus_tag=XNR_RS15855] [protein=orotate phosphoribosyltransferase] [protein_id=WP_003949178.1] [location=3644774..3645322] [gbkey=CDS]	2	2	2	1	2	2	2	2	1	2	2					2	2	1	2					2	1	2	2					2	2	1	2					2	1	2	2					2	2
lcl|NC_020990.1_prot_WP_003949179.1_3134 [locus_tag=XNR_RS15850] [protein=aldose 1-epimerase] [protein_id=WP_003949179.1] [location=3643921..3644721] [gbkey=CDS]	2	2	2	1	2	2	2	0	0	1	1					2	1	1	1					0	0	1	1					2	1	1	1					0	0	1	1					2	1
lcl|NC_020990.1_prot_WP_003949204.1_3108 [locus_tag=XNR_RS15720] [protein=LLM class F420-dependent oxidoreductase] [protein_id=WP_003949204.1] [location=3616980..3617906] [gbkey=CDS]	2	2	2	1	2	2	2	0	0	1	1					0	0	0	0					0	0	1	1					0	0	0	0					0	0	1	1					0	0
lcl|NC_020990.1_prot_WP_003949293.1_3024 [locus_tag=XNR_RS15295] [protein=hypothetical protein] [protein_id=WP_003949293.1] [location=3504732..3505226] [gbkey=CDS]	2	2	2	1	2	2	2	0	0	1	1					0	0	0	2					0	0	1	1					0	0	0	2					0	0	1	1					0	0
lcl|NC_020990.1_prot_WP_003949326.1_2991 [locus_tag=XNR_RS15135] [protein=TetR/AcrR family transcriptional regulator] [protein_id=WP_003949326.1] [location=3467505..3468206] [gbkey=CDS]	2	2	2	1	2	2	2	0	1	0	0					0	0	1	0					0	1	0	0					0	0	1	0					0	1	0	0					0	0
lcl|NC_020990.1_prot_WP_003949332.1_2985 [locus_tag=XNR_RS15105] [protein=DUF2252 domain-containing protein] [protein_id=WP_003949332.1] [location=3461247..3462728] [gbkey=CDS]	2	2	2	1	2	2	2	0	1	0	0					0	0	0	0					0	1	0	0					0	0	0	0					0	1	0	0					0	0
lcl|NC_020990.1_prot_WP_003949337.1_2981 [locus_tag=XNR_RS15080] [protein=FHA domain-containing protein] [protein_id=WP_003949337.1] [location=complement(3457310..3457825)] [gbkey=CDS]	2	2	2	1	2	2	2	1	1	2	0					1	1	2	1					1	1	2	0					1	1	2	1					1	1	2	0					1	1
lcl|NC_020990.1_prot_WP_003949342.1_2976 [locus_tag=XNR_RS15055] [protein=class E sortase] [protein_id=WP_003949342.1] [location=3449714..3450487] [gbkey=CDS]	2	2	2	1	2	2	2	1	0	1	1					1	1	2	1					1	0	1	1					1	1	2	1					1	0	1	1					1	1
lcl|NC_020990.1_prot_WP_003949344.1_2974 [locus_tag=XNR_RS15045] [protein=aminodeoxychorismate/anthranilate synthase component II] [protein_id=WP_003949344.1] [location=3447797..3448435] [gbkey=CDS]	2	2	2	1	2	2	2	0	1	0	0					1	1	1	1					0	1	0	0					1	1	1	1					0	1	0	0					1	1
lcl|NC_020990.1_prot_WP_003949489.1_2834 [locus_tag=XNR_RS14340] [protein=PPOX class F420-dependent oxidoreductase] [protein_id=WP_003949489.1] [location=3287331..3287792] [gbkey=CDS]	2	2	2	1	2	2	2	0	1	0	0					0	1	1	0					0	1	0	0					0	1	1	0					0	1	0	0					0	1
lcl|NC_020990.1_prot_WP_003949541.1_2785 [gene=bldC] [locus_tag=XNR_RS14065] [protein=developmental transcriptional regulator BldC] [protein_id=WP_003949541.1] [location=complement(3228951..3229157)] [gbkey=CDS]	2	2	2	1	2	2	2	2	2	2	2					2	2	2	2					2	2	2	2					2	2	2	2					2	2	2	2					2	2
lcl|NC_020990.1_prot_WP_003949572.1_2756 [locus_tag=XNR_RS13875] [protein=ATP/GTP-binding protein] [protein_id=WP_003949572.1] [location=3177147..3178601] [gbkey=CDS]	2	2	2	1	2	2	2	0	0	0	0					0	0	0	0					0	0	0	0					0	0	0	0					0	0	0	0					0	0
lcl|NC_020990.1_prot_WP_003949627.1_2696 [locus_tag=XNR_RS13570] [protein=metallophosphoesterase] [protein_id=WP_003949627.1] [location=3116001..3116936] [gbkey=CDS]	2	2	2	1	2	2	2	2	2	2	2					2	2	2	2					2	2	2	2					2	2	2	2					2	2	2	2					2	2
lcl|NC_020990.1_prot_WP_003949643.1_2681 [locus_tag=XNR_RS13490] [protein=phage holin family protein] [protein_id=WP_003949643.1] [location=3100598..3101140] [gbkey=CDS]	2	2	2	1	2	2	2	1	1	1	0					1	1	2	2					1	1	1	0					1	1	2	2					1	1	1	0					1	1
lcl|NC_020990.1_prot_WP_003949758.1_2568 [locus_tag=XNR_RS12930] [protein=hypothetical protein] [protein_id=WP_003949758.1] [location=2973866..2974324] [gbkey=CDS]	2	2	2	1	2	2	2	1	1	1	1					1	1	1	1					1	1	1	1					1	1	1	1					1	1	1	1					1	1
lcl|NC_020990.1_prot_WP_003949828.1_2491 [locus_tag=XNR_RS12540] [protein=MFS transporter] [protein_id=WP_003949828.1] [location=2907819..2909111] [gbkey=CDS]	2	2	2	1	2	2	2	0	2	0	0					0	0	0	0					0	2	0	0					0	0	0	0					0	2	0	0					0	0
lcl|NC_020990.1_prot_WP_003949840.1_2476 [locus_tag=XNR_RS12465] [protein=pyridoxal phosphate-dependent aminotransferase] [protein_id=WP_003949840.1] [location=complement(2890574..2891785)] [gbkey=CDS]	2	2	2	1	2	2	2	0	2	0	0					0	0	1	0					0	2	0	0					0	0	1	0					0	2	0	0					0	0
lcl|NC_020990.1_prot_WP_003949872.1_2445 [locus_tag=XNR_RS12300] [protein=hypothetical protein] [protein_id=WP_003949872.1] [location=2859034..2860125] [gbkey=CDS]	2	2	2	1	2	2	2	1	2	0	0					0	1	0	0					1	2	0	0					0	1	0	0					1	2	0	0					0	1
lcl|NC_020990.1_prot_WP_003949920.1_2398 [locus_tag=XNR_RS12060] [protein=GNAT family N-acetyltransferase] [protein_id=WP_003949920.1] [location=complement(2821712..2822188)] [gbkey=CDS]	2	2	2	1	2	2	2	0	1	0	1					0	0	0	0					0	1	0	1					0	0	0	0					0	1	0	1					0	0
lcl|NC_020990.1_prot_WP_003949955.1_2363 [locus_tag=XNR_RS11890] [protein=MoaD/ThiS family protein] [protein_id=WP_003949955.1] [location=complement(2787742..2788020)] [gbkey=CDS]	2	2	2	1	2	2	2	0	1	0	1					0	1	1	1					0	1	0	1					0	1	1	1					0	1	0	1					0	1
lcl|NC_020990.1_prot_WP_003950022.1_2293 [locus_tag=XNR_RS11545] [protein=1,4-dihydroxy-6-naphthoate synthase] [protein_id=WP_003950022.1] [location=2715701..2716594] [gbkey=CDS]	2	2	2	1	2	2	2	2	0	0	1					0	0	1	1					2	0	0	1					0	0	1	1					2	0	0	1					0	0
lcl|NC_020990.1_prot_WP_003950055.1_2260 [locus_tag=XNR_RS11380] [protein=pyridoxal-phosphate dependent enzyme] [protein_id=WP_003950055.1] [location=complement(2679576..2680544)] [gbkey=CDS]	2	2	2	1	2	2	2	0	1	0	0					0	0	0	0					0	1	0	0					0	0	0	0					0	1	0	0					0	0
lcl|NC_020990.1_prot_WP_003950060.1_2255 [locus_tag=XNR_RS11355] [protein=DUF742 domain-containing protein] [protein_id=WP_003950060.1] [location=2674513..2674866] [gbkey=CDS]	2	2	2	1	2	2	2	0	1	1	1					1	1	1	1					0	1	1	1					1	1	1	1					0	1	1	1					1	1
lcl|NC_020990.1_prot_WP_003950079.1_2239 [locus_tag=XNR_RS11275] [protein=TetR/AcrR family transcriptional regulator] [protein_id=WP_003950079.1] [location=complement(2655028..2655606)] [gbkey=CDS]	2	2	2	1	2	2	2	0	1	1	0					0	0	0	0					0	1	1	0					0	0	0	0					0	1	1	0					0	0
lcl|NC_020990.1_prot_WP_003950096.1_2222 [locus_tag=XNR_RS11190] [protein=hypothetical protein] [protein_id=WP_003950096.1] [location=complement(2634493..2634993)] [gbkey=CDS]	2	2	2	1	2	2	2	1	1	1	1					1	1	1	2					1	1	1	1					1	1	1	2					1	1	1	1					1	1
lcl|NC_020990.1_prot_WP_003950132.1_2186 [locus_tag=XNR_RS11005] [protein=hypothetical protein] [protein_id=WP_003950132.1] [location=2591031..2591777] [gbkey=CDS]	2	2	2	1	2	2	2	0	0	1	0					1	0	0	0					0	0	1	0					1	0	0	0					0	0	1	0					1	0
lcl|NC_020990.1_prot_WP_003950163.1_2158 [locus_tag=XNR_RS10870] [protein=GntR family transcriptional regulator] [protein_id=WP_003950163.1] [location=complement(2561591..2562322)] [gbkey=CDS]	2	2	2	1	2	2	2	0	0	0	0					1	1	2	1					0	0	0	0					1	1	2	1					0	0	0	0					1	1
lcl|NC_020990.1_prot_WP_003950280.1_2040 [locus_tag=XNR_RS10290] [protein=MarR family transcriptional regulator] [protein_id=WP_003950280.1] [location=2440016..2440513] [gbkey=CDS]	2	2	2	1	2	2	2	1	0	1	2					0	2	1	1					1	0	1	2					0	2	1	1					1	0	1	2					0	2
lcl|NC_020990.1_prot_WP_003950284.1_2036 [locus_tag=XNR_RS10270] [protein=stearoyl-CoA 9-desaturase] [protein_id=WP_003950284.1] [location=2436954..2437943] [gbkey=CDS]	2	2	2	1	2	2	2	1	0	1	1					1	1	1	0					1	0	1	1					1	1	1	0					1	0	1	1					1	1
lcl|NC_020990.1_prot_WP_003950391.1_1929 [locus_tag=XNR_RS09730] [protein=HAMP domain-containing histidine kinase] [protein_id=WP_003950391.1] [location=complement(2315016..2316254)] [gbkey=CDS]	2	2	2	1	2	2	2	1	0	0	0					1	0	1	0					1	0	0	0					1	0	1	0					1	0	0	0					1	0
lcl|NC_020990.1_prot_WP_003950409.1_1911 [locus_tag=XNR_RS09635] [protein=hypothetical protein] [protein_id=WP_003950409.1] [location=2297879..2298631] [gbkey=CDS]	2	2	2	1	2	2	2	0	2	0	0					0	0	0	0					0	2	0	0					0	0	0	0					0	2	0	0					0	0
lcl|NC_020990.1_prot_WP_003950422.1_1897 [locus_tag=XNR_RS09565] [protein=LCP family protein] [protein_id=WP_003950422.1] [location=2282280..2284001] [gbkey=CDS]	2	2	2	1	2	2	2	0	0	0	0					0	0	0	0					0	0	0	0					0	0	0	0					0	0	0	0					0	0
lcl|NC_020990.1_prot_WP_003950468.1_1851 [locus_tag=XNR_RS09325] [protein=hypothetical protein] [protein_id=WP_003950468.1] [location=complement(2218462..2218971)] [gbkey=CDS]	2	2	2	1	2	2	2	2	2	2	1					1	2	2	2					2	2	2	1					1	2	2	2					2	2	2	1					1	2
lcl|NC_020990.1_prot_WP_003950494.1_1827 [gene=smpB] [locus_tag=XNR_RS09205] [protein=SsrA-binding protein SmpB] [protein_id=WP_003950494.1] [location=complement(2179228..2179707)] [gbkey=CDS]	2	2	2	1	2	2	2	1	0	1	1					1	0	0	2					1	0	1	1					1	0	0	2					1	0	1	1					1	0
lcl|NC_020990.1_prot_WP_003950599.1_1723 [locus_tag=XNR_RS08675] [protein=HAD family hydrolase] [protein_id=WP_003950599.1] [location=2068801..2069580] [gbkey=CDS]	2	2	2	1	2	2	2	1	1	1	1					1	1	2	2					1	1	1	1					1	1	2	2					1	1	1	1					1	1
lcl|NC_020990.1_prot_WP_003950602.1_1720 [locus_tag=XNR_RS08660] [protein=glycoside hydrolase family 6 protein] [protein_id=WP_003950602.1] [location=complement(2066069..2067097)] [gbkey=CDS]	2	2	2	1	2	2	2	0	0	0	0					0	0	1	0					0	0	0	0					0	0	1	0					0	0	0	0					0	0
lcl|NC_020990.1_prot_WP_003950639.1_1682 [locus_tag=XNR_RS08465] [protein=SpoIIE family protein phosphatase] [protein_id=WP_003950639.1] [location=complement(2020683..2023376)] [gbkey=CDS]	2	2	2	1	2	2	2	0	0	0	0					0	0	0	0					0	0	0	0					0	0	0	0					0	0	0	0					0	0
lcl|NC_020990.1_prot_WP_003950657.1_1663 [gene=mshB] [locus_tag=XNR_RS08370] [protein=N-acetyl-1-D-myo-inositol-2-amino-2-deoxy-alpha-D-glucopyranoside deacetylase] [protein_id=WP_003950657.1] [location=complement(1995981..1996898)] [gbkey=CDS]	2	2	2	1	2	2	2	0	0	0	1					0	0	0	1					0	0	0	1					0	0	0	1					0	0	0	1					0	0
lcl|NC_020990.1_prot_WP_003950677.1_1642 [locus_tag=XNR_RS08260] [protein=DUF2000 domain-containing protein] [protein_id=WP_003950677.1] [location=complement(1972646..1973086)] [gbkey=CDS]	2	2	2	1	2	2	2	1	0	1	1					2	1	1	0					1	0	1	1					2	1	1	0					1	0	1	1					2	1
lcl|NC_020990.1_prot_WP_003950681.1_1638 [locus_tag=XNR_RS08240] [protein=DNA-3-methyladenine glycosylase I] [protein_id=WP_003950681.1] [location=complement(1969690..1970304)] [gbkey=CDS]	2	2	2	1	2	2	2	1	0	1	1					0	1	1	0					1	0	1	1					0	1	1	0					1	0	1	1					0	1
lcl|NC_020990.1_prot_WP_003950689.1_1630 [locus_tag=XNR_RS08205] [protein=Sec-independent protein translocase subunit TatB] [protein_id=WP_003950689.1] [location=complement(1962321..1962764)] [gbkey=CDS]	2	2	2	1	2	2	2	1	2	1	0					0	1	0	1					1	2	1	0					0	1	0	1					1	2	1	0					0	1
lcl|NC_020990.1_prot_WP_003950742.1_1579 [locus_tag=XNR_RS07955] [protein=molybdenum cofactor biosynthesis protein MoaE] [protein_id=WP_003950742.1] [location=complement(1897255..1897737)] [gbkey=CDS]	2	2	2	1	2	2	2	0	0	0	0					0	0	1	0					0	0	0	0					0	0	1	0					0	0	0	0					0	0
lcl|NC_020990.1_prot_WP_003950763.1_1558 [locus_tag=XNR_RS07840] [protein=cytochrome P450] [protein_id=WP_003950763.1] [location=complement(1873877..1875244)] [gbkey=CDS]	2	2	2	1	2	2	2	0	1	1	0					0	1	0	0					0	1	1	0					0	1	0	0					0	1	1	0					0	1
lcl|NC_020990.1_prot_WP_003950777.1_1545 [locus_tag=XNR_RS07775] [protein=WhiB family transcriptional regulator] [protein_id=WP_003950777.1] [location=1856855..1857112] [gbkey=CDS]	2	2	2	1	2	2	2	1	0	1	1					1	2	1	1					1	0	1	1					1	2	1	1					1	0	1	1					1	2
lcl|NC_020990.1_prot_WP_003950781.1_1541 [locus_tag=XNR_RS07755] [protein=hypothetical protein] [protein_id=WP_003950781.1] [location=1853525..1853938] [gbkey=CDS]	2	2	2	1	2	2	2	2	2	2	2					2	2	2	2					2	2	2	2					2	2	2	2					2	2	2	2					2	2
lcl|NC_020990.1_prot_WP_003950808.1_1513 [locus_tag=XNR_RS07615] [protein=PadR family transcriptional regulator] [protein_id=WP_003950808.1] [location=1828785..1829840] [gbkey=CDS]	2	2	2	1	2	2	2	0	1	0	1					0	0	0	0					0	1	0	1					0	0	0	0					0	1	0	1					0	0
lcl|NC_020990.1_prot_WP_003950838.1_1481 [locus_tag=XNR_RS07455] [protein=ATP/GTP-binding protein] [protein_id=WP_003950838.1] [location=complement(1786410..1787036)] [gbkey=CDS]	2	2	2	1	2	2	2	2	1	2	2					2	2	2	2					2	1	2	2					2	2	2	2					2	1	2	2					2	2
lcl|NC_020990.1_prot_WP_003950875.1_1447 [locus_tag=XNR_RS07280] [protein=hypothetical protein] [protein_id=WP_003950875.1] [location=complement(1748080..1748508)] [gbkey=CDS]	2	2	2	1	2	2	2	1	0	2	2					1	2	2	2					1	0	2	2					1	2	2	2					1	0	2	2					1	2
lcl|NC_020990.1_prot_WP_003950908.1_1416 [gene=meaB] [locus_tag=XNR_RS07125] [protein=methylmalonyl Co-A mutase-associated GTPase MeaB] [protein_id=WP_003950908.1] [location=complement(1712361..1713350)] [gbkey=CDS]	2	2	2	1	2	2	2	0	1	0	0					0	0	0	0					0	1	0	0					0	0	0	0					0	1	0	0					0	0
lcl|NC_020990.1_prot_WP_003950915.1_1409 [locus_tag=XNR_RS07090] [protein=MarR family transcriptional regulator] [protein_id=WP_003950915.1] [location=1706635..1707111] [gbkey=CDS]	2	2	2	1	2	2	2	0	0	0	0					0	0	0	0					0	0	0	0					0	0	0	0					0	0	0	0					0	0
lcl|NC_020990.1_prot_WP_003950920.1_1404 [locus_tag=XNR_RS07065] [protein=MTH1187 family thiamine-binding protein] [protein_id=WP_003950920.1] [location=complement(1703651..1703944)] [gbkey=CDS]	2	2	2	1	2	2	2	1	0	1	1					1	1	0	1					1	0	1	1					1	1	0	1					1	0	1	1					1	1
lcl|NC_020990.1_prot_WP_003950953.1_1372 [locus_tag=XNR_RS06900] [protein=S8 family peptidase] [protein_id=WP_003950953.1] [location=1660147..1661361] [gbkey=CDS]	2	2	2	1	2	2	2	1	1	1	1					1	1	0	0					1	1	1	1					1	1	0	0					1	1	1	1					1	1
lcl|NC_020990.1_prot_WP_003950974.1_1351 [locus_tag=XNR_RS06795] [protein=carbon-nitrogen hydrolase family protein] [protein_id=WP_003950974.1] [location=1635309..1636256] [gbkey=CDS]	2	2	2	1	2	2	2	0	0	0	0					0	1	1	1					0	0	0	0					0	1	1	1					0	0	0	0					0	1
lcl|NC_020990.1_prot_WP_003950991.1_1334 [locus_tag=XNR_RS06710] [protein=enhanced serine sensitivity protein SseB] [protein_id=WP_003950991.1] [location=complement(1614935..1615717)] [gbkey=CDS]	2	2	2	1	2	2	2	1	1	1	1					1	2	2	2					1	1	1	1					1	2	2	2					1	1	1	1					1	2
lcl|NC_020990.1_prot_WP_003951005.1_1320 [locus_tag=XNR_RS06640] [protein=TIGR00730 family Rossman fold protein] [protein_id=WP_003951005.1] [location=complement(1600401..1600949)] [gbkey=CDS]	2	2	2	1	2	2	2	1	0	0	1					0	0	0	1					1	0	0	1					0	0	0	1					1	0	0	1					0	0
lcl|NC_020990.1_prot_WP_003951046.1_1280 [locus_tag=XNR_RS06440] [protein=citramalate synthase] [protein_id=WP_003951046.1] [location=complement(1545624..1547222)] [gbkey=CDS]	2	2	2	1	2	2	2	0	0	2	0					0	0	0	0					0	0	2	0					0	0	0	0					0	0	2	0					0	0
lcl|NC_020990.1_prot_WP_003951074.1_1250 [locus_tag=XNR_RS06300] [protein=roadblock/LC7 domain-containing protein] [protein_id=WP_003951074.1] [location=1518466..1518879] [gbkey=CDS]	4	4	2	1	4	4	2	3	2	3	3					3	3	2	3					3	2	3	3					3	3	2	3					1	1	1	2					1	1
lcl|NC_020990.1_prot_WP_003951078.1_1247 [locus_tag=XNR_RS06285] [protein=fumarylacetoacetate hydrolase family protein] [protein_id=WP_003951078.1] [location=complement(1512895..1513671)] [gbkey=CDS]	2	2	2	1	2	2	2	0	0	1	0					1	2	0	0					0	0	1	0					1	2	0	0					0	0	1	0					1	2
lcl|NC_020990.1_prot_WP_003951210.1_1113 [locus_tag=XNR_RS05585] [protein=hypothetical protein] [protein_id=WP_003951210.1] [location=1352282..1352845] [gbkey=CDS]	2	2	2	1	2	2	2	1	0	1	1					1	1	1	1					1	0	1	1					1	1	1	1					1	0	1	1					1	1
lcl|NC_020990.1_prot_WP_003951237.1_1095 [locus_tag=XNR_RS05475] [protein=lipase] [protein_id=WP_003951237.1] [location=1321083..1322276] [gbkey=CDS]	2	2	2	1	2	2	2	1	0	1	2					1	0	1	1					1	0	1	2					1	0	1	1					1	0	1	2					1	0
lcl|NC_020990.1_prot_WP_003951292.1_1043 [locus_tag=XNR_RS05210] [protein=ribonuclease HII] [protein_id=WP_003951292.1] [location=complement(1258816..1259517)] [gbkey=CDS]	2	2	2	1	2	2	2	1	0	0	0					0	2	1	2					1	0	0	0					0	2	1	2					1	0	0	0					0	2
lcl|NC_020990.1_prot_WP_003951309.1_1026 [locus_tag=XNR_RS05125] [protein=LacI family transcriptional regulator] [protein_id=WP_003951309.1] [location=complement(1235735..1236760)] [gbkey=CDS]	2	2	2	1	2	2	2	2	1	1	1					1	2	2	1					2	1	1	1					1	2	2	1					2	1	1	1					1	2
lcl|NC_020990.1_prot_WP_003951326.1_1012 [locus_tag=XNR_RS05050] [protein=alkaline phosphatase family protein] [protein_id=WP_003951326.1] [location=complement(1214958..1216139)] [gbkey=CDS]	2	2	2	1	2	2	2	0	1	1	0					1	0	0	1					0	1	1	0					1	0	0	1					0	1	1	0					1	0
lcl|NC_020990.1_prot_WP_003951331.1_1007 [locus_tag=XNR_RS05025] [protein=FAD-binding protein] [protein_id=WP_003951331.1] [location=1208904..1210253] [gbkey=CDS]	2	2	2	1	2	2	2	1	2	1	1					1	1	1	1					1	2	1	1					1	1	1	1					1	2	1	1					1	1
lcl|NC_020990.1_prot_WP_003951376.1_961 [locus_tag=XNR_RS04795] [protein=DeoR/GlpR transcriptional regulator] [protein_id=WP_003951376.1] [location=1139018..1139779] [gbkey=CDS]	2	2	2	1	2	2	2	0	0	0	0					0	1	1	0					0	0	0	0					0	1	1	0					0	0	0	0					0	1
lcl|NC_020990.1_prot_WP_003951601.1_734 [locus_tag=XNR_RS03670] [protein=hypothetical protein] [protein_id=WP_003951601.1] [location=complement(874966..875523)] [gbkey=CDS]	2	2	2	1	2	2	2	2	2	2	2					2	2	2	1					2	2	2	2					2	2	2	1					2	2	2	2					2	2
lcl|NC_020990.1_prot_WP_003951632.1_704 [locus_tag=XNR_RS03505] [protein=hypothetical protein] [protein_id=WP_003951632.1] [location=835440..835622] [gbkey=CDS]	2	2	2	1	2	2	2	0	0	1	1					1	1	0	0					0	0	1	1					1	1	0	0					0	0	1	1					1	1
lcl|NC_020990.1_prot_WP_003951870.1_477 [locus_tag=XNR_RS02375] [protein=inositol monophosphatase] [protein_id=WP_003951870.1] [location=complement(570487..571326)] [gbkey=CDS]	2	2	2	1	2	2	2	0	1	2	1					1	2	1	1					0	1	2	1					1	2	1	1					0	1	2	1					1	2
lcl|NC_020990.1_prot_WP_003951961.1_389 [locus_tag=XNR_RS01935] [protein=substrate-binding domain-containing protein] [protein_id=WP_003951961.1] [location=complement(470620..471663)] [gbkey=CDS]	2	2	2	1	2	2	2	0	2	0	0					0	0	0	0					0	2	0	0					0	0	0	0					0	2	0	0					0	0
lcl|NC_020990.1_prot_WP_003951963.1_387 [locus_tag=XNR_RS01925] [protein=sugar phosphate isomerase/epimerase] [protein_id=WP_003951963.1] [location=complement(468274..469278)] [gbkey=CDS]	2	2	2	1	2	2	2	0	1	0	0					0	0	0	0					0	1	0	0					0	0	0	0					0	1	0	0					0	0
lcl|NC_020990.1_prot_WP_003951980.1_369 [locus_tag=XNR_RS01830] [protein=ribokinase] [protein_id=WP_003951980.1] [location=complement(446456..447373)] [gbkey=CDS]	2	2	2	1	2	2	2	1	1	0	0					0	0	0	0					1	1	0	0					0	0	0	0					1	1	0	0					0	0
lcl|NC_020990.1_prot_WP_003952091.1_258 [locus_tag=XNR_RS01290] [protein=helix-turn-helix domain-containing protein] [protein_id=WP_003952091.1] [location=complement(314747..315364)] [gbkey=CDS]	2	2	2	1	2	2	2	2	1	1	1					0	0	1	0					2	1	1	1					0	0	1	0					2	1	1	1					0	0
lcl|NC_020990.1_prot_WP_003952268.1_79 [locus_tag=XNR_RS00385] [protein=NUDIX hydrolase] [protein_id=WP_003952268.1] [location=complement(99588..100610)] [gbkey=CDS]	2	2	2	1	2	2	2	0	0	0	0					0	0	0	0					0	0	0	0					0	0	0	0					0	0	0	0					0	0
lcl|NC_020990.1_prot_WP_003952292.1_55 [locus_tag=XNR_RS00265] [protein=NUDIX domain-containing protein] [protein_id=WP_003952292.1] [location=complement(71388..71927)] [gbkey=CDS]	2	2	2	1	2	2	2	0	0	0	0					0	0	1	0					0	0	0	0					0	0	1	0					0	0	0	0					0	0
lcl|NC_020990.1_prot_WP_008405652.1_4334 [locus_tag=XNR_RS21890] [protein=hypothetical protein] [protein_id=WP_008405652.1] [location=5036501..5036743] [gbkey=CDS]	2	2	2	1	2	2	2	1	1	0	1					2	1	2	0					1	1	0	1					2	1	2	0					1	1	0	1					2	1
lcl|NC_020990.1_prot_WP_008406083.1_4838 [locus_tag=XNR_RS24425] [protein=hypothetical protein] [protein_id=WP_008406083.1] [location=5611391..5611756] [gbkey=CDS]	2	2	2	1	2	2	2	0	0	0	1					2	2	2	2					0	0	0	1					2	2	2	2					0	0	0	1					2	2
lcl|NC_020990.1_prot_WP_008406880.1_1976 [locus_tag=XNR_RS09970] [protein=hypothetical protein] [protein_id=WP_008406880.1] [location=complement(2368159..2368944)] [gbkey=CDS]	2	2	2	1	2	2	2	0	0	0	0					0	0	0	0					0	0	0	0					0	0	0	0					0	0	0	0					0	0
lcl|NC_020990.1_prot_WP_008407293.1_3713 [gene=tsaE] [locus_tag=XNR_RS18760] [protein=tRNA (adenosine(37)-N6)-threonylcarbamoyltransferase complex ATPase subunit type 1 TsaE] [protein_id=WP_008407293.1] [location=4306632..4307228] [gbkey=CDS]	2	2	2	1	2	2	2	1	1	1	1					0	0	0	2					1	1	1	1					0	0	0	2					1	1	1	1					0	0
lcl|NC_020990.1_prot_WP_008409004.1_3191 [locus_tag=XNR_RS16135] [protein=hypothetical protein] [protein_id=WP_008409004.1] [location=3700597..3701724] [gbkey=CDS]	2	2	2	1	2	2	2	0	1	0	0					0	0	0	0					0	1	0	0					0	0	0	0					0	1	0	0					0	0
lcl|NC_020990.1_prot_WP_008409111.1_2830 [locus_tag=XNR_RS29860] [protein=hypothetical protein] [protein_id=WP_008409111.1] [location=complement(3282225..3282434)] [gbkey=CDS]	2	2	2	1	2	2	2	1	1	1	1					1	2	2	1					1	1	1	1					1	2	2	1					1	1	1	1					1	2
lcl|NC_020990.1_prot_WP_008409326.1_1448 [locus_tag=XNR_RS07285] [protein=undecaprenyl/decaprenyl-phosphate alpha-N-acetylglucosaminyl 1-phosphate transferase] [protein_id=WP_008409326.1] [location=complement(1748821..1750173)] [gbkey=CDS]	2	2	2	1	2	2	2	0	0	0	0					1	0	0	0					0	0	0	0					1	0	0	0					0	0	0	0					1	0
lcl|NC_020990.1_prot_WP_008410337.1_2533 [locus_tag=XNR_RS12755] [protein=response regulator transcription factor] [protein_id=WP_008410337.1] [location=complement(2946506..2947186)] [gbkey=CDS]	2	2	2	1	2	2	2	1	1	0	1					2	1	2	2					1	1	0	1					2	1	2	2					1	1	0	1					2	1
lcl|NC_020990.1_prot_WP_008410668.1_1319 [locus_tag=XNR_RS06635] [protein=SDR family oxidoreductase] [protein_id=WP_008410668.1] [location=complement(1599677..1600375)] [gbkey=CDS]	2	2	2	1	2	2	2	2	2	2	2					1	2	1	1					2	2	2	2					1	2	1	1					2	2	2	2					1	2
lcl|NC_020990.1_prot_WP_008413108.1_2103 [gene=mscL] [locus_tag=XNR_RS10610] [protein=large conductance mechanosensitive channel protein MscL] [protein_id=WP_008413108.1] [location=2513185..2513715] [gbkey=CDS]	2	2	2	1	2	2	2	1	1	1	2					1	1	2	1					1	1	1	2					1	1	2	1					1	1	1	2					1	1
lcl|NC_020990.1_prot_WP_008413778.1_2749 [locus_tag=XNR_RS13840] [protein=hypothetical protein] [protein_id=WP_008413778.1] [location=complement(3167825..3168379)] [gbkey=CDS]	2	2	2	1	2	2	2	1	1	1	0					1	2	1	1					1	1	1	0					1	2	1	1					1	1	1	0					1	2
lcl|NC_020990.1_prot_WP_008414302.1_4784 [locus_tag=XNR_RS24155] [protein=hotdog fold thioesterase] [protein_id=WP_008414302.1] [location=complement(5547606..5548079)] [gbkey=CDS]	2	2	2	1	2	2	2	0	1	0	0					0	0	0	0					0	1	0	0					0	0	0	0					0	1	0	0					0	0
lcl|NC_020990.1_prot_WP_008414815.1_3715 [locus_tag=XNR_RS18770] [protein=L,D-transpeptidase] [protein_id=WP_008414815.1] [location=complement(4307711..4308268)] [gbkey=CDS]	2	2	2	1	2	2	2	2	0	2	2					0	2	1	2					2	0	2	2					0	2	1	2					2	0	2	2					0	2
lcl|NC_020990.1_prot_WP_008414870.1_5707 [locus_tag=XNR_RS28830] [protein=NADPH:quinone oxidoreductase family protein] [protein_id=WP_008414870.1] [location=6549667..6550635] [gbkey=CDS]	2	2	2	1	2	2	2	0	1	0	0					0	0	0	0					0	1	0	0					0	0	0	0					0	1	0	0					0	0
lcl|NC_020990.1_prot_WP_008415470.1_3284 [locus_tag=XNR_RS29955] [protein=hypothetical protein] [protein_id=WP_008415470.1] [location=complement(3786975..3787196)] [gbkey=CDS]	2	2	2	1	2	2	2	0	1	0	0					0	0	0	0					0	1	0	0					0	0	0	0					0	1	0	0					0	0
lcl|NC_020990.1_prot_WP_008415733.1_1546 [locus_tag=XNR_RS07780] [protein=PAS domain-containing protein] [protein_id=WP_008415733.1] [location=complement(1857333..1858799)] [gbkey=CDS]	2	2	2	1	2	2	2	1	2	0	1					1	0	1	0					1	2	0	1					1	0	1	0					1	2	0	1					1	0
lcl|NC_020990.1_prot_WP_008416200.1_57 [locus_tag=XNR_RS00275] [protein=DEAD/DEAH box helicase] [protein_id=WP_008416200.1] [location=complement(73684..75120)] [gbkey=CDS]	2	2	2	1	2	2	2	0	0	1	1					1	0	1	2					0	0	1	1					1	0	1	2					0	0	1	1					1	0
lcl|NC_020990.1_prot_WP_010636644.1_5121 [gene=eat] [locus_tag=XNR_RS25860] [protein=ethanolamine permease] [protein_id=WP_010636644.1] [location=complement(5923624..5925099)] [gbkey=CDS]	2	2	2	1	2	2	2	0	1	0	0					0	0	0	0					0	1	0	0					0	0	0	0					0	1	0	0					0	0
lcl|NC_020990.1_prot_WP_010636670.1_5083 [locus_tag=XNR_RS25670] [protein=ferredoxin] [protein_id=WP_010636670.1] [location=complement(5881185..5881493)] [gbkey=CDS]	2	2	2	1	2	2	2	2	2	1	1					2	2	2	1					2	2	1	1					2	2	2	1					2	2	1	1					2	2
lcl|NC_020990.1_prot_WP_010638720.1_3750 [locus_tag=XNR_RS18935] [protein=hypothetical protein] [protein_id=WP_010638720.1] [location=4350680..4352092] [gbkey=CDS]	2	2	2	1	2	2	2	0	0	1	0					0	0	1	1					0	0	1	0					0	0	1	1					0	0	1	0					0	0
lcl|NC_020990.1_prot_WP_010640646.1_270 [locus_tag=XNR_RS01350] [protein=CDP-alcohol phosphatidyltransferase family protein] [protein_id=WP_010640646.1] [location=complement(328339..329082)] [gbkey=CDS]	2	2	2	1	2	2	2	0	0	1	1					1	0	2	1					0	0	1	1					1	0	2	1					0	0	1	1					1	0
lcl|NC_020990.1_prot_WP_010641374.1_819 [gene=sepF] [locus_tag=XNR_RS04085] [protein=cell division protein SepF] [protein_id=WP_010641374.1] [location=complement(972307..972693)] [gbkey=CDS]	2	2	2	1	2	2	2	0	1	0	1					1	1	0	0					0	1	0	1					1	1	0	0					0	1	0	1					1	1
lcl|NC_020990.1_prot_WP_010641402.1_842 [locus_tag=XNR_RS04200] [protein=ABC transporter ATP-binding protein] [protein_id=WP_010641402.1] [location=complement(997854..998741)] [gbkey=CDS]	2	2	2	1	2	2	2	1	0	2	1					1	2	2	2					1	0	2	1					1	2	2	2					1	0	2	1					1	2
lcl|NC_020990.1_prot_WP_010644601.1_3009 [locus_tag=XNR_RS15225] [protein=D-alanyl-D-alanine carboxypeptidase] [protein_id=WP_010644601.1] [location=complement(3488652..3489593)] [gbkey=CDS]	2	2	2	1	2	2	2	0	0	0	0					0	0	0	0					0	0	0	0					0	0	0	0					0	0	0	0					0	0
lcl|NC_020990.1_prot_WP_010644928.1_3234 [locus_tag=XNR_RS16345] [protein=RNA degradosome polyphosphate kinase] [protein_id=WP_010644928.1] [location=complement(3736269..3738479)] [gbkey=CDS]	2	2	2	1	2	2	2	1	0	0	2					1	2	1	1					1	0	0	2					1	2	1	1					1	0	0	2					1	2
lcl|NC_020990.1_prot_WP_010645123.1_3356 [locus_tag=XNR_RS16950] [protein=helix-turn-helix domain-containing protein] [protein_id=WP_010645123.1] [location=3865271..3866134] [gbkey=CDS]	2	2	2	1	2	2	2	1	1	1	2					0	1	1	2					1	1	1	2					0	1	1	2					1	1	1	2					0	1
lcl|NC_020990.1_prot_WP_015506697.1_110 [locus_tag=XNR_RS00540] [protein=ATPase BadF/BadG/BcrA/BcrD type] [protein_id=WP_015506697.1] [location=130210..131250] [gbkey=CDS]	2	2	2	1	2	2	2	1	2	1	1					1	0	1	1					1	2	1	1					1	0	1	1					1	2	1	1					1	0
lcl|NC_020990.1_prot_WP_015506980.1_1027 [locus_tag=XNR_RS05130] [protein=sucrase ferredoxin] [protein_id=WP_015506980.1] [location=1236868..1237776] [gbkey=CDS]	2	2	2	1	2	2	2	1	0	0	1					1	1	0	2					1	0	0	1					1	1	0	2					1	0	0	1					1	1
lcl|NC_020990.1_prot_WP_015507014.1_1149 [locus_tag=XNR_RS05770] [protein=site-2 protease family protein] [protein_id=WP_015507014.1] [location=complement(1399015..1400316)] [gbkey=CDS]	2	2	2	1	2	2	2	2	0	0	1					1	1	1	1					2	0	0	1					1	1	1	1					2	0	0	1					1	1
lcl|NC_020990.1_prot_WP_015507039.1_1229 [gene=thiD] [locus_tag=XNR_RS06170] [protein=bifunctional hydroxymethylpyrimidine kinase/phosphomethylpyrimidine kinase] [protein_id=WP_015507039.1] [location=complement(1496205..1497029)] [gbkey=CDS]	2	2	2	1	2	2	2	0	2	1	0					1	1	1	0					0	2	1	0					1	1	1	0					0	2	1	0					1	1
lcl|NC_020990.1_prot_WP_015507043.1_1258 [locus_tag=XNR_RS06335] [protein=acyl-CoA carboxylase subunit epsilon] [protein_id=WP_015507043.1] [location=complement(1525326..1525544)] [gbkey=CDS]	3	3	2	1	3	3	2	1	0	2	1					2	2	2	2					1	0	2	1					2	2	2	2					1	0	2	1					2	2
lcl|NC_020990.1_prot_WP_015507096.1_1465 [locus_tag=XNR_RS29640] [protein=hypothetical protein] [protein_id=WP_015507096.1] [location=complement(1769955..1770440)] [gbkey=CDS]	2	2	2	1	2	2	2	1	0	2	2					2	2	2	2					1	0	2	2					2	2	2	2					1	0	2	2					2	2
lcl|NC_020990.1_prot_WP_015507177.1_1784 [locus_tag=XNR_RS08985] [protein=SdrC] [protein_id=WP_015507177.1] [location=complement(2131753..2132550)] [gbkey=CDS]	2	2	2	1	2	2	2	0	0	1	1					0	0	0	0					0	0	1	1					0	0	0	0					0	0	1	1					0	0
[truncated: 399 more rows]
[truncated: 94 more columns]

## Sheet: Log2_all_LFQ
Fasta headers	P_100_Percent_1	P_100_Percent_2	P_100_Percent_3	P_100_Percent_4	Kolumna1	Kolumna2	Kolumna3	Kolumna4	WT_100_Percent_1	WT_100_Percent_2	WT_100_Percent_3	WT_100_Percent_4	Kolumna5	Kolumna6	Kolumna7	Kolumna8	Peptides	Razor + unique peptides	Unique peptides	Sequence coverage [%]	Unique + razor sequence coverage [%]	Unique sequence coverage [%]	Mol. weight [kDa]	Q-value	Score	Intensity	MS/MS count	Protein IDs	Majority protein IDs	id
[truncated: 1,877 more rows]

[truncated: 1 more sheets: P100_v_WT100_p-value_sig]
