# Supplementary material for: Roles of PknB and CslA in Cell Wall Morphogenesis of Streptomyces
Source: Mol Microbiol. 2026 Jun 9;126(2):161–72. doi: 10.1111/mmi.70086 (PMC13432765; doi:10.1111/mmi.70086)
Supplement: Supplementary file 5 — File S4: Mass spectrometry analysis (CslA analysis). [file MMI-126-161-s003.xlsx]

## Sheet: Perseus_output
WT_1	WT_2	WT_3	pMD8_1	pMD8_2	pMD8_3	C: Student's T-test Significant pMD8_WT	C: Student's T-test significant	N: Unique_pept_count	N: Mean_pept_score	N: -Log Student's T-test p-value pMD8_WT	N: Student's T-test q-value pMD8_WT	N: Student's T-test Difference pMD8_WT	N: Student's T-test Test statistic pMD8_WT	T: Accession	T: Description
11.5915	11.11	10.9945	14.2438	14.3757	14.5831	+	pMD8_WT	7	8.77116	3.96744	0	3.16887	10.296	WP_086014577.1	hypothetical protein
12.1912	12.2409	13.0553	14.8229	14.974	14.8856	+	pMD8_WT	15	7.80408	2.97065	0.032	2.39837	6.25373	WP_003950163.1	GntR family transcriptional regulator
12.7836	12.8282	12.8806	12.1208	12.0954	12.039	+	pMD8_WT	5	7.47422	4.44538	0.0588571	-0.745728	-5.44236	WP_003949499.1	hypothetical protein
12.6704	12.4285	12.822	14.0524	13.9602	13.8499	+	pMD8_WT	21	7.07143	3.28519	0.0632	1.31388	5.74527	WP_003947043.1	gene=alaS alanine--tRNA ligase
12.5684	12.3757	12.4683	11.3063	11.4591	11.5085	+	pMD8_WT	4	6.4665	3.65269	0.0526667	-1.04616	-5.73311	WP_003949747.1	urocanate hydratase
5.95176	5.30379	4.73048	9.58952	8.73824	8.46622	+	pMD8_WT	4	6.39148	2.74334	0.024	3.60265	6.11871	WP_015507914.1	hypothetical protein
7.54898	7.86478	7.65359	8.75738	9.07749	9.07436	+	pMD8_WT	4	6.0553	3.0881	0.0457778	1.28063	5.31219	WP_015507972.1	SDR family oxidoreductase
9.17302	9.13535	8.9235	7.76209	7.48764	7.75154	+	pMD8_WT	4	5.6213	3.54135	0.048	-1.4102	-6.44798	WP_003949389.1	hypothetical protein
16.9188	17.4172	17.5221	15.8083	15.4124	15.5318	+	pMD8_WT	13	3.74262	2.8231	0.0515	-1.70189	-5.31911	WP_008411999.1	hypothetical protein
15.2783	15.0343	15.2244	15.5262	15.3448	15.3049			2	9.9793	0.993218	0.556745	0.212953	1.06187	WP_003950884.1	F0F1 ATP synthase subunit epsilon
16.056	16.2425	16.2281	16.1184	16.0313	16.2178			3	9.5073	0.262359	0.934133	-0.0529887	-0.293489	WP_003950563.1	MoaD/ThiS family protein
12.2124	12.2846	12.3333	13.0128	12.7753	12.105			3	9.16603	0.575474	0.615443	0.354258	0.94701	WP_003951070.1	roadblock/LC7 domain-containing protein
6.4496	7.98222	15.2977	7.76093	9.41538	9.08651			1	9.1032	0.155758	0.900943	-1.15558	-0.401735	WP_003949026.1	hypothetical protein
15.5916	15.3336	16.4885	15.5641	15.7018	15.8951			14	9.03039	0.0820077	0.969679	-0.0841945	-0.181879	WP_003948651.1	gene=rpsG 30S ribosomal protein S7
10.7091	11.5983	14.2662	12.1545	11.2463	11.3842			5	8.97748	0.20882	0.85221	-0.596241	-0.4946	WP_003966491.1	DUF3117 domain-containing protein
9.8509	9.89229	9.58985	9.3877	9.35635	10.1213			2	8.9546	0.228424	0.887929	-0.155895	-0.424487	WP_003950061.1	roadblock/LC7 domain-containing protein
14.0284	14.4504	14.4669	14.4976	14.6029	13.6179			8	8.84831	0.0776439	0.971469	-0.0757748	-0.170791	WP_015508163.1	gene=yajC preprotein translocase subunit YajC
14.1667	15.2977	15.6645	15.2555	15.7249	14.2238			6	8.84793	0.0131251	0.996155	0.0251045	0.0342834	WP_015507518.1	YcnI family protein
14.4798	14.9052	14.7266	14.8412	14.5172	13.7868			5	8.83052	0.407679	0.733049	-0.322128	-0.739974	WP_003951937.1	OsmC family peroxiredoxin
16.999	17.2629	16.8681	16.5325	16.4145	16.167			11	8.79364	1.8785	0.218653	-0.671981	-2.60094	WP_003950896.1	hypothetical protein
12.4427	12.8672	12.7679	12.7097	12.5833	12.4263			2	8.78555	0.322269	0.861847	-0.119507	-0.473928	WP_003947033.1	gene=nusB transcription antitermination factor NusB
14.2878	13.3802	14.4369	14.3723	14.1316	14.2318			10	8.76048	0.24641	0.858771	0.210279	0.480645	WP_010637815.1	histidine triad nucleotide-binding protein
16.4385	16.558	16.9276	17.0887	17.1451	16.9824			39	8.75299	1.30402	0.362128	0.430687	1.69065	WP_003951171.1	aldehyde dehydrogenase family protein
14.6272	15.1301	14.8862	14.8877	14.8949	14.8763			5	8.71796	0.0116326	0.996387	0.00512091	0.0208778	WP_003948168.1	hydroxymethylglutaryl-CoA lyase
14.2142	14.5522	13.8441	13.8638	14.3244	14.3777			10	8.71389	0.0188724	0.994249	-0.014842	-0.0410465	WP_003948227.1	gene=ychF redox-regulated ATPase YchF
14.3875	14.5463	16.517	14.012	14.101	14.1466			7	8.6518	0.707834	0.440776	-1.06374	-1.35325	WP_004571827.1	gene=rplV 50S ribosomal protein L22
13.0538	12.4595	13.559	12.9939	12.9102	13.4948			11	8.60426	0.107242	0.957404	0.108862	0.233391	WP_003950907.1	acetyl-CoA C-acetyltransferase
15.7258	15.7429	15.9467	16.1694	16.041	16.0323			23	8.58532	1.52252	0.39969	0.27578	1.50165	WP_003949522.1	gene=purD phosphoribosylamine--glycine ligase
10.9582	11.4422	10.6196	10.1523	10.8232	10.5852			2	8.5836	0.719697	0.48971	-0.486424	-1.189	WP_003947063.1	gene=pdxT pyridoxal 5'-phosphate synthase glutaminase subunit PdxT
17.8151	17.9991	18.0204	17.5307	17.5513	17.4904			29	8.57016	2.46999	0.239037	-0.420787	-2.51092	WP_003950199.1	gene=paaN phenylacetic acid degradation protein PaaN
15.1916	15.7969	14.7681	15.1214	15.2292	15.501			12	8.51579	0.0334781	0.98769	0.0316388	0.0754761	WP_003951066.1	acyl-CoA carboxylase subunit beta
14.1308	14.1823	14.202	14.1216	14.0115	13.9983			5	8.51208	1.34503	0.653759	-0.127939	-0.885507	WP_008409915.1	mycoredoxin
13.6295	13.91	15.4578	14.439	14.2407	15.4943			11	8.51137	0.22215	0.853581	0.39219	0.497154	WP_003949934.1	TerD family protein
14.6339	14.6187	14.7189	14.1107	13.6053	13.8442			9	8.51131	2.24015	0.18176	-0.803744	-3.22429	WP_003948422.1	SDR family oxidoreductase
13.2406	14.0848	13.7162	13.5348	14.1867	13.2362			3	8.5009	0.0251633	0.989315	-0.027963	-0.0592297	WP_003949403.1	gene=rpsR 30S ribosomal protein S18
15.8514	14.1978	15.8219	16.0781	15.9452	16.0635			15	8.49167	0.603805	0.509529	0.738538	1.13979	WP_003952236.1	hypothetical protein
10.1803	11.5033	10.5715	11.2975	10.9966	10.782			8	8.4785	0.259512	0.837721	0.273651	0.526333	WP_003950196.1	3-hydroxyacyl-CoA dehydrogenase family protein
15.2072	14.0932	15.4084	15.6758	15.7645	15.4238			16	8.47645	0.786319	0.435968	0.718407	1.3774	WP_018471168.1	cytochrome P450
11.5934	11.1756	13.3276	12.2333	11.3351	11.2689			4	8.4685	0.225232	0.850334	-0.419785	-0.506661	WP_003951123.1	RNA-binding protein
10.1328	10.3064	10.3544	10.5631	10.4424	9.77803			2	8.46155	0.0043167	0.997221	-0.00333881	-0.00945362	WP_003946500.1	acyl carrier protein
8.26212	10.24	8.28273	9.87864	9.04984	8.2589			3	8.4573	0.0576025	0.975709	0.13418	0.14818	WP_003948143.1	heavy-metal-associated domain-containing protein
12.2237	12.2715	12.3502	12.4521	12.1881	12.3918			4	8.4532	0.285065	0.924345	0.0621866	0.330796	WP_008410339.1	hypothetical protein
13.763	13.5694	13.133	13.9893	14.1185	13.6881			14	8.44082	0.917328	0.443856	0.443477	1.36129	WP_003947673.1	leucyl aminopeptidase
16.1492	16.708	16.8031	16.2426	16.3598	16.1281			13	8.43611	0.653041	0.597667	-0.309916	-0.984903	WP_003951140.1	ribosome recycling factor
13.0978	13.7243	13.3451	12.9872	13.2709	13.1556			6	8.42763	0.556917	0.681584	-0.251194	-0.837447	WP_003949728.1	peptidylprolyl isomerase
14.404	14.1425	14.355	14.8889	14.5489	14.2531			1	8.4257	0.585669	0.657544	0.263088	0.875622	WP_003950646.1	ABC transporter permease
14.9177	15.0807	15.2201	15.1598	15.0352	15.1008			13	8.42162	0.0975583	0.979947	0.0257387	0.132338	WP_003950863.1	threonine synthase
15.3768	14.0517	16.3513	15.3995	14.9074	15.1412			32	8.40939	0.0560368	0.976968	-0.110583	-0.141518	WP_015508048.1	branched-chain amino acid ABC transporter substrate-binding protein
14.3828	14.7454	14.1554	14.8262	14.6804	14.734			6	8.39997	0.836079	0.506142	0.318982	1.1516	WP_003950709.1	DUF3107 domain-containing protein
13.9204	13.7452	14.0526	14.3492	14.1339	14.2785			3	8.39643	1.47574	0.366491	0.347788	1.66196	WP_003947520.1	cold-shock protein
15.4357	15.8276	15.757	15.5613	15.8675	15.3896			4	8.38177	0.134461	0.957654	-0.0673459	-0.236621	WP_003949401.1	gene=ssb single-stranded DNA-binding protein
14.7946	14.7376	15.1007	14.6372	14.5806	14.5889			7	8.37436	1.13468	0.456418	-0.275376	-1.286	WP_003948346.1	enoyl-CoA hydratase
17.3963	17.4541	17.6575	17.8025	17.7739	17.6623			31	8.36643	1.26955	0.457926	0.243623	1.28202	WP_003948354.1	ATP-grasp domain-containing protein
11.159	10.9289	10.6217	10.5194	10.8259	11.7617			9	8.35324	0.11921	0.948153	0.132424	0.26234	WP_015508056.1	glucose-6-phosphate isomerase
13.022	12.9836	12.8713	13.4665	13.3628	13.0075			5	8.33828	1.0279	0.453957	0.319969	1.29984	WP_003947594.1	methyltransferase domain-containing protein
16.9085	16.5116	17.0499	16.8223	16.8279	16.3753			27	8.32926	0.269461	0.86695	-0.148169	-0.462901	WP_003948309.1	phosphoenolpyruvate carboxykinase (GTP)
10.9001	10.6125	11.2255	11.3489	11.2117	10.4633			6	8.32767	0.104891	0.960129	0.0952679	0.222981	WP_003948669.1	MaoC family dehydratase
15.939	16.024	15.9079	15.5975	15.4706	15.8987			17	8.32733	1.07641	0.45396	-0.30134	-1.30115	WP_003947460.1	gene=pgk phosphoglycerate kinase
15.1161	15.2715	15.7706	15.7186	15.5137	14.8678			12	8.32591	0.0199301	0.993342	-0.0193656	-0.0457197	WP_003948048.1	ATP-dependent Clp protease proteolytic subunit
14.4066	14.5951	14.5977	14.4532	14.6795	14.7898			11	8.31904	0.385656	0.852243	0.107675	0.494958	WP_003947377.1	gene=fabG 3-oxoacyl-acyl-carrier-protein reductase
11.7091	12.3476	11.7512	12.0367	11.1082	11.4173			9	8.31392	0.535268	0.615123	-0.415243	-0.939295	WP_008404067.1	cytochrome P450
12.0493	12.0688	12.0315	11.8254	11.8751	11.7223			3	8.30513	2.1964	0.364422	-0.242224	-1.656	WP_010636670.1	ferredoxin
14.0046	13.9851	14.4288	14.671	14.581	13.8147			8	8.2849	0.28285	0.837471	0.216096	0.529872	WP_003951891.1	phosphatidylserine decarboxylase
12.5576	13.1599	12.9832	13.3307	13.4771	13.4461			9	8.28468	1.31619	0.338866	0.51774	1.82171	WP_003946894.1	SDR family oxidoreductase
14.0458	14.4889	14.4709	14.5445	14.5961	14.2834			9	8.28468	0.329666	0.851322	0.139475	0.508732	WP_003948164.1	acyl-CoA dehydrogenase
14.618	14.5296	14.8767	14.9257	14.903	14.9802			17	8.28222	1.15321	0.4646	0.261495	1.2655	WP_003950719.1	gene=moeZ adenylyltransferase/sulfurtransferase MoeZ
14.1515	13.8279	15.3672	14.7239	14.744	14.3129			23	8.28063	0.106748	0.953008	0.14471	0.245619	WP_003947453.1	gene=tal transaldolase
8.48254	7.96694	6.56139	8.07513	7.66479	7.7672			2	8.27975	0.101203	0.955146	0.16542	0.240724	WP_003950645.1	ABC transporter permease
15.7537	16.0611	16.0784	15.6648	15.7754	15.3505			19	8.27907	1.04446	0.434459	-0.367482	-1.38527	WP_003947954.1	glycine--tRNA ligase
14.2123	14.3955	14.468	14.1545	14.3913	13.8416			11	8.27722	0.579587	0.688559	-0.229466	-0.830088	WP_003948988.1	phosphoglyceromutase
15.9511	15.4867	16.1521	16.2257	16.2474	16.3732			13	8.26857	0.969509	0.433824	0.418749	1.38508	WP_003948169.1	acyl-CoA dehydrogenase
10.7582	11.0425	11.2751	11.6727	11.7775	12.2385			6	8.25952	1.7186	0.220333	0.870932	2.64529	WP_003951073.1	DUF742 domain-containing protein
14.3699	14.7484	15.5236	14.898	14.8421	14.2645			19	8.25399	0.207989	0.888106	-0.212476	-0.428955	WP_003948565.1	GuaB3 family IMP dehydrogenase-related protein
15.1459	15.3061	15.6777	15.1903	15.5464	16.0961			18	8.24282	0.311833	0.816193	0.234351	0.575879	WP_003948643.1	gene=rplC 50S ribosomal protein L3
13.0702	12.6327	12.642	13.4514	13.6973	14.4296			5	8.23412	1.52093	0.236299	1.07778	2.52224	WP_010637639.1	DUF3052 domain-containing protein
7.40234	9.73547	13.2874	10.1843	11.896	13.2414			5	8.22994	0.352124	0.700546	1.63217	0.805565	WP_003948890.1	Lsr2 family protein
12.3316	12.6404	11.9149	12.1142	12.0939	12.7634			8	8.22672	0.0313128	0.987521	0.028264	0.0699281	WP_003950683.1	enoyl-CoA hydratase
16.8587	17.0919	17.1378	16.4062	16.443	16.5837			19	8.22185	2.24844	0.203545	-0.551814	-2.73251	WP_003949324.1	gene=pdhA pyruvate dehydrogenase (acetyl-transferring) E1 component subunit alpha
14.352	14.0473	14.4669	14.5337	14.4176	14.4994			8	8.21655	0.681916	0.675208	0.194768	0.847374	WP_003950599.1	HAD family hydrolase
13.2287	13.6441	13.0281	12.9546	12.8098	13.0229			6	8.21387	0.902199	0.461979	-0.371207	-1.27147	WP_003948670.1	MaoC family dehydratase
14.4929	14.1448	15.1434	14.996	14.6904	14.2716			26	8.20763	0.0565632	0.982525	0.0589676	0.128148	WP_003948566.1	gene=guaB IMP dehydrogenase
6.66013	6.42623	7.37362	8.5194	8.09168	7.93487			2	8.20195	1.81938	0.199769	1.36199	3.13671	WP_003947590.1	MoxR family ATPase
12.9142	12.1752	13.3656	13.6354	13.2748	12.4954			9	8.19899	0.261369	0.832557	0.316872	0.543285	WP_003948498.1	bifunctional methylenetetrahydrofolate dehydrogenase/methenyltetrahydrofolate cyclohydrolase
15.4994	15.3977	15.7904	15.7703	15.6141	15.2618			7	8.19437	0.0241148	0.993696	-0.0137669	-0.0473164	WP_003947868.1	acyl carrier protein
12.547	11.9514	13.4337	12.7533	13.0267	12.7908			8	8.19409	0.185026	0.902942	0.212912	0.394965	WP_003946982.1	ATP phosphoribosyltransferase
11.1666	10.8794	10.6276	10.6997	10.5951	11.66			3	8.18887	0.0894293	0.964919	0.0937535	0.198235	WP_003951527.1	gene=argF ornithine carbamoyltransferase
5.78842	4.19637	6.35459	3.6748	6.60025	6.14141			2	8.18195	0.0075724	0.996795	0.0256929	0.0211516	WP_008409760.1	gene=purS phosphoribosylformylglycinamidine synthase subunit PurS
14.1723	13.753	14.8264	14.3858	13.9229	13.8788			13	8.18188	0.206631	0.892767	-0.188044	-0.416128	WP_003950749.1	catalase
9.98967	10.1632	11.3299	10.6142	10.7327	9.43582			7	8.18147	0.147027	0.924911	-0.233335	-0.33802	WP_003947655.1	carbohydrate kinase family protein
8.71568	9.90739	14.383	10.5505	11.3264	12.2615			3	8.1809	0.0738154	0.966114	0.377457	0.199224	WP_003950786.1	hypothetical protein
12.7163	12.3888	12.6189	11.9722	12.4845	13.264			9	8.17813	0.0009484	0.998584	-0.0011282	-0.00231238	WP_003948676.1	YajQ family cyclic di-GMP-binding protein
11.7229	12.2302	11.763	12.2274	11.5935	12.1693			5	8.17756	0.129216	0.949383	0.0913986	0.254092	WP_003947693.1	gene=glnA type I glutamate--ammonia ligase
13.6442	13.7756	13.9548	14.05	14.0225	14.2812			7	8.17594	1.25769	0.407133	0.32637	1.47149	WP_003947574.1	DivIVA domain-containing protein
12.4074	12.5411	13.2871	12.9543	13.112	12.1265			5	8.17026	0.0114475	0.997242	-0.0142339	-0.0278953	WP_015507600.1	gene=kynU kynureninase
13.1842	13.8438	12.023	12.5844	12.841	13.3051			5	8.16978	0.0649525	0.973789	-0.106801	-0.158815	WP_003947436.1	metal-sulfur cluster assembly factor
13.8638	12.7299	13.9175	13.9856	13.9025	13.8734			9	8.16768	0.463496	0.671731	0.416778	0.852893	WP_003948895.1	type III pantothenate kinase
12.3966	14.1191	14.499	12.3268	12.7896	13.6898			7	8.14069	0.411268	0.671869	-0.736197	-0.855421	WP_008408729.1	stress protein
13.8637	14.1533	14.1623	14.199	14.1545	13.878			6	8.13245	0.0422588	0.988209	0.0174081	0.0724244	WP_003947510.1	response regulator
15.6026	16.3876	14.8035	16.4196	16.742	16.6555			29	8.12567	1.01196	0.351596	1.0078	1.77631	WP_003948049.1	trigger factor
11.0962	11.3588	11.7747	12.3329	11.9479	11.6329			8	8.12209	0.927637	0.404632	0.56133	1.46641	WP_003948741.1	demethylmenaquinone methyltransferase
14.9437	14.6093	14.9813	15.4131	15.3302	15.5485			14	8.12106	1.91983	0.232577	0.585827	2.50086	WP_008415540.1	ABC transporter substrate-binding protein
12.3377	11.9014	12.4273	12.8681	12.9213	12.7443			7	8.1203	1.66082	0.285672	0.622406	2.29942	WP_003950879.1	F0F1 ATP synthase subunit B
11.3363	11.6576	13.4519	11.1945	11.5531	12.1555			16	8.11561	0.290723	0.791368	-0.514274	-0.630664	WP_003950402.1	acyl-CoA dehydrogenase
15.0236	14.1874	14.7725	14.4835	14.6341	14.6445			21	8.11071	0.105067	0.964769	-0.0738023	-0.208998	WP_003951079.1	glutamate--tRNA ligase
13.4336	13.5592	13.6058	13.7376	13.4976	13.2429			5	8.11014	0.0944906	0.974532	-0.040151	-0.159454	WP_003949315.1	bacterial proteasome activator family protein
17.0003	16.9977	17.1535	17.2339	17.04	16.8599			8	8.10892	0.0163035	0.996131	-0.00588036	-0.0267727	WP_003950507.1	DNA-binding protein HU 1
14.073	13.8436	14.2433	13.6352	13.9866	14.0926			5	8.10648	0.340596	0.836275	-0.1485	-0.52976	WP_003952322.1	HPr family phosphocarrier protein
17.4671	18.0714	18.0131	17.5087	17.6429	17.8554			38	8.09609	0.346352	0.819057	-0.181553	-0.57217	WP_003949203.1	gene=dnaK molecular chaperone DnaK
11.0698	10.2831	10.1827	10.2711	9.18259	10.8979			7	8.09346	0.275982	0.812415	-0.394682	-0.585346	WP_003948327.1	gene=greA transcription elongation factor GreA
11.3809	11.7468	10.9226	10.9407	10.6227	11.7187			4	8.0916	0.251694	0.850755	-0.256086	-0.508593	WP_003946767.1	response regulator
13.9417	13.3223	13.8201	13.8269	13.9633	14.0716			7	8.08637	0.569753	0.670497	0.259206	0.857475	WP_008409138.1	gene=raiA ribosome-associated translation inhibitor RaiA
11.0785	11.8448	11.0119	10.4592	10.6378	11.1826			3	8.08583	0.733892	0.474533	-0.551818	-1.24119	WP_003949758.1	hypothetical protein
13.252	12.5861	13.6201	12.7164	12.596	12.4139			11	8.08496	0.851103	0.434128	-0.577336	-1.39072	WP_003949442.1	gene=hisC histidinol-phosphate transaminase
11.4899	12.4222	11.3449	12.0501	12.1958	12.8126			4	8.08318	0.662698	0.492806	0.600437	1.17606	WP_003952263.1	electron transfer flavoprotein subunit beta/FixA family protein
10.4598	9.17731	10.0756	9.08103	9.79833	10.1373			4	8.07515	0.179565	0.902315	-0.232017	-0.392388	WP_003951186.1	gene=rimP ribosome maturation factor RimP
11.9837	12.2062	12.2312	12.4011	12.1967	11.5493			9	8.07286	0.124406	0.951968	-0.0913134	-0.247781	WP_003949753.1	ABC transporter substrate-binding protein
15.7493	15.6575	16.2729	15.7529	15.8039	15.5995			22	8.07259	0.361578	0.814598	-0.174464	-0.579106	WP_003948888.1	ATP-dependent Clp protease ATP-binding subunit
13.9365	13.25	13.4787	14.1322	14.2156	14.5223			16	8.06892	1.4578	0.281031	0.734993	2.20006	WP_003950928.1	methylmalonyl-CoA mutase
11.3215	12.1321	14.1944	10.8018	10.9258	11.5585			6	8.0675	0.753513	0.406243	-1.45399	-1.47359	WP_003951531.1	roadblock/LC7 domain-containing protein
13.361	12.0133	14.0301	13.2076	13.478	13.2946			10	8.06729	0.116652	0.94403	0.191955	0.274837	WP_003952017.1	enoyl-CoA hydratase/isomerase family protein
16.2606	16.6825	14.4783	15.6683	15.7745	16.1662			7	8.06643	0.030427	0.989653	0.0625572	0.0789635	WP_003970367.1	integration host factor
14.6502	15.2172	15.736	15.2507	15.1456	14.1041			29	8.0602	0.311562	0.791641	-0.367649	-0.631814	WP_037629519.1	gene=ettA energy-dependent translational throttle protein EttA
12.3586	12.3475	11.8324	11.0392	11.188	11.5389			3	8.05383	1.81018	0.203282	-0.924135	-2.8157	WP_003946506.1	SDR family oxidoreductase
12.2912	12.5195	11.9778	11.3692	11.4677	12.1648			11	8.05128	0.942643	0.398849	-0.595591	-1.50574	WP_010640365.1	SDR family oxidoreductase
11.9203	12.736	14.9729	11.653	11.6699	12.3244			9	8.04236	0.637618	0.460168	-1.32726	-1.2776	WP_003949043.1	DUF1416 domain-containing protein
11.1843	11.1508	11.7787	11.0265	11.7915	10.8626			5	8.04156	0.153526	0.925766	-0.144404	-0.319865	WP_003947197.1	peptidyl-prolyl cis-trans isomerase
10.9483	11.2143	11.1181	11.271	11.49	10.9865			3	8.03603	0.398368	0.812631	0.155588	0.586688	WP_003950828.1	TetR/AcrR family transcriptional regulator
11.4932	10.8179	11.5759	11.9674	11.7351	11.9378			6	8.03583	1.09501	0.368173	0.584404	1.66526	WP_075987617.1	FHA domain-containing protein
14.5425	14.354	14.1959	14.1746	14.3326	14.973			9	8.0309	0.187139	0.915809	0.129233	0.355185	WP_015506974.1	inositol monophosphatase
14.2825	12.8084	14.4752	14.6539	14.3461	14.8149			20	8.02778	0.619157	0.498429	0.749599	1.16381	WP_003950892.1	3-hydroxyacyl-CoA dehydrogenase family protein
14.6307	14.6607	14.5724	14.0418	14.285	14.5728			8	8.02575	0.967335	0.472062	-0.321431	-1.25736	WP_003949533.1	gene=purQ phosphoribosylformylglycinamidine synthase subunit PurQ
14.0333	13.7108	14.47	14.4813	14.3041	13.5748			8	8.02108	0.047092	0.980413	0.0486987	0.107258	WP_003949177.1	gene=fbaA class II fructose-bisphosphate aldolase
11.6957	12.0962	12.1624	12.5673	12.3455	11.663			9	8.01876	0.268436	0.850564	0.207152	0.506837	WP_003948622.1	adenylate kinase
14.0263	13.7373	14.1926	14.3595	14.4345	14.8922			7	8.00454	1.2697	0.331772	0.576705	1.84196	WP_003948512.1	cobalamin B12-binding domain-containing protein
12.9251	13.0601	13.0797	13.1707	12.8794	12.7914			4	8.0031	0.235072	0.924812	-0.0744553	-0.331661	WP_003951225.1	response regulator
11.1456	12.4133	12.4794	11.1602	12.7591	13.0831			5	8.00202	0.164387	0.904668	0.321383	0.384449	WP_003947394.1	SDR family oxidoreductase
10.7984	11.1673	11.0094	10.8802	10.9808	10.7828			2	7.99705	0.383432	0.853552	-0.110452	-0.499389	WP_026048008.1	transcriptional repressor
15.2973	14.8997	15.3632	16.0202	15.6999	15.4503			35	7.99572	1.15011	0.364978	0.536734	1.68011	WP_003947137.1	NADP-dependent isocitrate dehydrogenase
15.4995	15.3124	15.0984	15.825	15.5476	15.9786			20	7.99572	1.3134	0.350288	0.480293	1.77055	WP_003950986.1	serine hydroxymethyltransferase
14.1315	13.3779	14.2623	14.5966	14.5771	14.1202			20	7.99454	0.734681	0.485779	0.507371	1.2181	WP_003947745.1	gene=glnA type I glutamate--ammonia ligase
8.35062	9.70792	9.0848	9.59922	8.94466	13.1987			7	7.98383	0.483199	0.567591	1.53309	1.03626	WP_003947062.1	YebC/PmpR family DNA-binding transcriptional regulator
8.40967	8.34574	9.91566	11.5075	10.7728	9.63812			6	7.98253	1.10023	0.31133	1.74914	2.06378	WP_003948029.1	gene=rplU 50S ribosomal protein L21
14.3644	14.3109	13.9938	14.0264	13.7208	14.4114			8	7.97804	0.299301	0.846862	-0.170149	-0.514269	WP_003950056.1	gene=serC phosphoserine transaminase
14.5722	14.3773	14.9323	14.7091	14.7646	14.2879			12	7.97659	0.0628075	0.979891	-0.0400419	-0.124535	WP_003951029.1	gene=ilvC ketol-acid reductoisomerase
11.9598	12.4717	12.0726	11.6012	11.8893	11.5575			4	7.97375	1.21985	0.361685	-0.48535	-1.69151	WP_003950781.1	hypothetical protein
12.9096	13.3774	12.981	13.0775	12.9344	12.9197			6	7.9732	0.295075	0.881398	-0.112108	-0.441405	WP_003950936.1	gene=pyk pyruvate kinase
16.5872	16.8116	16.8424	16.7415	16.8283	17.0444			26	7.97015	0.442159	0.823398	0.124324	0.563264	WP_003948167.1	acetyl-CoA carboxylase biotin carboxylase subunit
14.1352	14.2304	14.4155	14.6177	14.7338	14.3275			13	7.96663	0.958491	0.486339	0.299292	1.2157	WP_003950670.1	gene=dapC succinyldiaminopimelate transaminase
16.7612	16.5276	16.9625	16.882	16.793	16.4748			50	7.96556	0.0668923	0.981191	-0.0338033	-0.122364	WP_003948656.1	DNA-directed RNA polymerase subunit beta'
14.141	14.3385	14.289	13.8615	14.3257	14.0485			8	7.9629	0.531006	0.742182	-0.177598	-0.718087	WP_008407955.1	hypothetical protein
12.0032	12.1326	11.598	12.4911	12.464	12.5464			9	7.95719	1.65014	0.273616	0.589265	2.24198	WP_050777421.1	phosphoglycerate dehydrogenase
13.7388	14.0295	13.2382	14.1523	13.9171	13.6387			7	7.95677	0.354155	0.795731	0.233892	0.624281	WP_015506712.1	enoyl-CoA hydratase
8.56852	8.78199	8.57722	8.2861	8.13813	7.66973			6	7.95412	1.43276	0.307719	-0.611258	-2.04821	WP_003951918.1	hypothetical protein
11.7406	12.6895	12.1699	12.0111	13.4704	13.2767			8	7.94189	0.604102	0.513954	0.719406	1.13554	WP_008417513.1	ATP-binding protein
11.3566	10.7924	11.0415	11.695	11.0432	11.3163			3	7.9388	0.504364	0.691028	0.287972	0.823422	WP_003947021.1	DNA-directed RNA polymerase subunit omega
14.6488	16.8216	14.1204	16.5357	16.7466	17.5605			8	7.93829	0.925801	0.351639	1.75069	1.77983	WP_008407256.1	gene=rpsI 30S ribosomal protein S9
7.37303	7.2852	9.61043	8.09069	8.26979	8.45224			8	7.93524	0.0835878	0.964186	0.181354	0.208937	WP_003948940.1	gene=folK 2-amino-4-hydroxy-6-hydroxymethyldihydropteridine diphosphokinase
12.5723	12.449	12.3246	13.2503	13.0228	12.6981			7	7.93241	1.4359	0.320394	0.541757	1.96681	WP_003949618.1	hypothetical protein
14.7964	15.1005	13.8858	14.7749	14.5334	14.5508			18	7.92774	0.0228301	0.99219	0.0255009	0.0539008	WP_003949366.1	gene=gyrA DNA gyrase subunit A
10.1641	10.4024	10.2548	10.5696	10.6689	9.77822			3	7.92127	0.0790895	0.972541	0.0650994	0.166826	WP_003949064.1	gene=mshD mycothiol synthase
10.5162	9.23452	10.9804	10.8888	10.5041	9.82444			3	7.9208	0.0953364	0.957226	0.162077	0.228995	WP_003946983.1	phosphoribosyl-ATP diphosphatase
14.9373	14.9142	14.4092	14.876	14.8998	15.6058			15	7.91844	0.562285	0.615276	0.373622	0.946018	WP_003947869.1	beta-ketoacyl-acyl-carrier-protein synthase family protein
14.6119	14.4095	15.2243	15.1847	15.2113	14.8887			18	7.91121	0.580638	0.615064	0.346315	0.946574	WP_003948547.1	gene=guaA glutamine-hydrolyzing GMP synthase
9.33544	9.60395	6.87465	10.5528	10.1338	8.62615			4	7.90945	0.484393	0.57903	1.16625	1.01665	WP_003948045.1	hypothetical protein
14.7689	15.0411	14.9905	14.6264	14.5824	14.3293			8	7.90758	1.55343	0.327966	-0.420806	-1.87232	WP_003948068.1	aspartate-semialdehyde dehydrogenase
10.6528	9.4282	10.1873	11.3915	11.1333	10.0325			2	7.90425	0.625852	0.49322	0.763	1.17634	WP_008415823.1	hypothetical protein
10.0562	9.53075	9.69354	8.58024	8.18408	8.9259			2	7.9038	1.97294	0.166167	-1.19674	-3.28184	WP_003948122.1	hypothetical protein
9.52536	7.03388	9.41297	10.284	10.0595	9.48924			3	7.90367	0.692617	0.443928	1.28684	1.36008	WP_003947470.1	MBL fold metallo-hydrolase
12.8157	13.2326	13.0314	12.9599	12.8739	12.2984			8	7.90158	0.587423	0.623858	-0.315804	-0.928837	WP_003946984.1	6_7-dimethyl-8-ribityllumazine synthase
12.3048	11.6742	13.2899	12.9706	13.0821	12.0097			11	7.888	0.172439	0.903344	0.264468	0.388666	WP_008404291.1	cold shock domain-containing protein
12.2455	13.271	12.6052	12.4391	12.4353	11.4491			4	7.87595	0.602144	0.537575	-0.599389	-1.09821	WP_003948620.1	gene=infA translation initiation factor IF-1
11.7112	10.5534	11.3978	11.9584	11.6108	12.2163			8	7.87438	0.847765	0.408231	0.707701	1.45111	WP_003946793.1	glutamine amidotransferase
13.9177	14.2676	13.3769	14.1097	13.726	14.0125			11	7.87312	0.122821	0.951935	0.0952972	0.248485	WP_003951520.1	LLM class F420-dependent oxidoreductase
12.805	13.7362	4.98366	13.7817	13.1537	13.9991			7	7.86879	0.490311	0.543057	3.1365	1.08645	WP_003947192.1	gene=tatA twin-arginine translocase TatA/TatE family subunit
13.9773	14.2055	12.605	14.1673	14.2469	14.1781			13	7.86765	0.529188	0.584402	0.601517	1.00178	WP_003949526.1	phosphoribosylaminoimidazolesuccinocarboxamide synthase
14.2386	14.1828	15.1881	14.3477	14.8417	14.4922			15	7.86601	0.0224268	0.991946	0.0240224	0.0524914	WP_003950643.1	gene=typA translational GTPase TypA
16.0043	15.6538	15.9431	16.4967	16.3797	16.3279			34	7.8599	1.96179	0.24465	0.534358	2.43938	WP_003946920.1	gene=gcvP aminomethyl-transferring glycine dehydrogenase
13.13	13.099	14.0589	13.4617	13.2834	13.1341			10	7.8586	0.154967	0.926212	-0.136248	-0.317707	WP_003948722.1	gene=fahA fumarylacetoacetase
12.1793	13.2562	12.6301	11.7968	12.1519	12.6473			12	7.8572	0.544069	0.59853	-0.48986	-0.983858	WP_003947849.1	peroxiredoxin
13.7042	13.7291	13.5072	13.612	13.2622	13.988			6	7.85338	0.0401829	0.988882	-0.0261173	-0.0813603	WP_003950994.1	ABC transporter permease
13.7294	12.5272	14.3275	14.2095	14.2805	14.1167			12	7.84868	0.563189	0.554368	0.67421	1.06765	WP_003950880.1	F0F1 ATP synthase subunit delta
14.6888	13.6526	14.2238	14.5364	14.2942	14.3933			8	7.84744	0.288186	0.835219	0.21956	0.53845	WP_030772685.1	gene=nuoE NADH-quinone oxidoreductase subunit NuoE
16.0772	15.814	16.7987	16.4924	16.4937	16.6347			52	7.84684	0.447689	0.717914	0.310311	0.779434	WP_010638872.1	gene=rpoB DNA-directed RNA polymerase subunit beta
12.714	12.2606	11.501	12.241	12.0043	12.8306			11	7.84669	0.176202	0.905455	0.200067	0.376926	WP_003947585.1	gene=murF UDP-N-acetylmuramoyl-tripeptide--D-alanyl-D-alanine ligase
13.5578	13.0111	12.6639	13.6387	13.4739	13.4943			11	7.84527	0.797665	0.471171	0.458042	1.25385	WP_003950931.1	tetratricopeptide repeat protein
13.6219	13.2989	14.1102	14.4706	14.4542	14.3741			24	7.84493	1.47468	0.270364	0.755979	2.23864	WP_003948069.1	gene=pepN aminopeptidase N
13.7282	13.8638	13.8608	14.1847	14.2201	14.4175			9	7.84054	2.23445	0.240737	0.456525	2.46637	WP_008408275.1	gene=trxA thioredoxin
13.6258	13.6513	13.88	13.8644	13.827	13.0776			7	7.83777	0.183499	0.91726	-0.129347	-0.350822	WP_003947484.1	SAM-dependent methyltransferase
14.9906	14.8069	15.2383	15.3022	15.2839	15.3179			14	7.82524	1.08499	0.456587	0.289388	1.28393	WP_003948663.1	gene=nusG transcription termination/antitermination protein NusG
13.9567	13.4937	11.8445	13.8799	13.9282	13.8061			5	7.82202	0.530353	0.563193	0.773108	1.04194	WP_003949855.1	cold-shock protein
10.4097	10.448	10.1207	9.68299	9.68915	10.7006			6	7.82113	0.355126	0.769302	-0.30184	-0.665404	WP_010636563.1	adenine phosphoribosyltransferase
14.5735	13.846	15.1582	14.7488	15.0129	14.4866			19	7.81739	0.212109	0.881593	0.223534	0.439313	WP_003952257.1	hypothetical protein
15.1522	15.2873	15.8675	15.6419	15.721	15.2885			22	7.81592	0.168976	0.925177	0.114809	0.321994	WP_086014546.1	gene=acs acetate--CoA ligase
9.98631	9.7624	10.3203	9.87661	10.1814	10.7643			4	7.8151	0.338244	0.799736	0.251117	0.617397	WP_003950933.1	hypothetical protein
13.2041	12.4983	13.9993	13.3872	13.3581	12.4005			23	7.8096	0.125316	0.936775	-0.18531	-0.288936	WP_003948242.1	fumarate hydratase
12.2334	12.1325	11.7301	12.3643	12.5471	11.9205			8	7.8095	0.435476	0.743109	0.245311	0.718689	WP_003948883.1	response regulator transcription factor
14.6987	14.5976	15.0806	14.8494	14.7884	14.4213			22	7.80515	0.205955	0.916226	-0.105906	-0.354492	WP_003951184.1	proline--tRNA ligase
13.5351	13.7704	14.2014	14.0556	14.0196	13.3763			8	7.80084	0.02086	0.993551	-0.0184329	-0.0467187	WP_003947376.1	gene=fabI enoyl-ACP reductase FabI
11.3447	10.5597	11.0744	11.5202	11.4676	11.8107			11	7.80036	1.12423	0.357311	0.606588	1.71477	WP_003951626.1	ABC transporter substrate-binding protein
14.7188	15.0216	14.5761	14.4605	14.3629	14.4305			16	7.79749	1.23729	0.395873	-0.354226	-1.51088	WP_003949534.1	gene=purL phosphoribosylformylglycinamidine synthase subunit PurL
13.6923	14.0053	13.4781	14.0799	14.1331	14.3667			8	7.79612	1.24434	0.362852	0.468018	1.69204	WP_003951139.1	UMP kinase
10.4481	10.1161	9.71357	9.90737	9.98727	10.4283			4	7.79298	0.0187327	0.993719	0.0150433	0.0409814	WP_003949634.1	RidA family protein
8.0775	8.50488	7.13131	9.72283	9.35192	7.87607			3	7.79167	0.709065	0.441649	1.07904	1.35753	WP_008415470.1	hypothetical protein
13.7164	13.7938	13.6918	14.286	14.1757	13.7595			13	7.78651	0.97518	0.458251	0.339726	1.29057	WP_003950839.1	alanine-phosphoribitol ligase
12.3128	12.3732	12.847	12.3569	12.4315	12.5494			8	7.78628	0.134722	0.957309	-0.065032	-0.233962	WP_003948021.1	glutamate-5-semialdehyde dehydrogenase
10.3289	10.7561	10.5889	10.5117	10.7081	10.7332			3	7.7862	0.259753	0.904744	0.0930459	0.383434	WP_003950221.1	FmdB family transcriptional regulator
15.5559	12.4197	16.133	15.5157	15.8179	15.2021			7	7.78131	0.278699	0.789308	0.809054	0.638416	WP_003948438.1	succinate dehydrogenase flavoprotein subunit
14.1975	13.8199	14.1552	13.7378	13.376	13.6681			9	7.7768	1.33121	0.35367	-0.463548	-1.76288	WP_003948461.1	gene=trpS tryptophan--tRNA ligase
13.1989	13.5148	13.5594	13.7049	13.685	13.5659			4	7.776	0.871744	0.569801	0.227545	1.02737	WP_086014575.1	long-chain fatty acid--CoA ligase
16.0867	16.2716	15.1397	16.3202	16.2635	16.3562			13	7.77422	0.613672	0.555731	0.480649	1.06432	WP_003951570.1	sugar ABC transporter ATP-binding protein
13.2087	12.9527	13.8554	12.7698	12.4652	13.3873			6	7.76848	0.537192	0.610368	-0.464816	-0.964885	WP_003950564.1	cysteine synthase
12.6162	12.2173	12.146	12.9267	13.0729	13.0021			6	7.76715	1.94127	0.219312	0.674059	2.6721	WP_015506713.1	gene=mmsB 3-hydroxyisobutyrate dehydrogenase
12.8369	11.8552	12.8916	13.2045	13.2675	12.9907			13	7.76195	0.837468	0.430017	0.626314	1.40119	WP_003951090.1	D-alanine--D-alanine ligase
11.1646	10.9805	13.036	10.7065	11.5053	12.2848			13	7.75814	0.10268	0.94947	-0.228171	-0.253743	WP_015507094.1	transcription termination factor Rho
13.8298	13.9802	14.4638	14.451	14.4313	14.1257			7	7.75186	0.488008	0.723697	0.244716	0.768765	WP_003949178.1	orotate phosphoribosyltransferase
14.6774	15.0762	14.7237	14.4096	14.4798	14.7257			15	7.74667	0.842965	0.531042	-0.287354	-1.11272	WP_003947579.1	gene=ftsZ cell division protein FtsZ
14.8955	14.9565	14.276	14.738	14.8286	14.9927			22	7.74591	0.247578	0.884287	0.143762	0.43592	WP_003947675.1	gene=lpdA dihydrolipoyl dehydrogenase
9.1017	9.04821	9.20962	8.4216	8.69297	9.01654			2	7.7437	1.079	0.405754	-0.409476	-1.47084	WP_003948111.1	Cys-Gln thioester bond-forming surface protein
13.4495	13.5808	13.2115	13.2851	12.9613	13.6549			7	7.74197	0.190957	0.918093	-0.113518	-0.346436	WP_003950455.1	response regulator transcription factor
15.9375	16.1883	17.2908	15.9606	16.0611	16.1855			29	7.73927	0.40649	0.722672	-0.403124	-0.774214	WP_003950993.1	ABC transporter substrate-binding protein
8.4532	8.60288	8.41512	9.70534	8.97605	8.65501			6	7.73767	0.919014	0.401788	0.621731	1.4946	WP_003947664.1	hypothetical protein
15.3372	15.131	15.4454	15.5505	15.4063	15.4075			11	7.73662	0.654339	0.733259	0.150231	0.736871	WP_003951391.1	hypothetical protein
12.9041	13.528	12.9651	12.5788	12.8483	12.6585			6	7.73568	0.956081	0.433834	-0.437187	-1.39207	WP_015507474.1	DUF5063 domain-containing protein
14.1839	14.1258	13.6538	14.8962	14.6424	14.8457			18	7.72943	1.91981	0.203211	0.806915	2.8321	WP_018471169.1	sensor histidine kinase
11.9897	8.7186	12.2573	12.6696	12.6072	11.3293			6	7.72472	0.42519	0.627738	1.21352	0.920352	WP_003947822.1	antibiotic biosynthesis monooxygenase
12.3757	12.169	12.6104	13.1775	13.4091	12.67			11	7.714	1.29875	0.317226	0.700499	1.98572	WP_003947157.1	translation initiation factor IF-3
13.3161	13.5745	12.9194	12.9562	13.0058	13.6358			3	7.7127	0.086498	0.969709	-0.0707041	-0.181264	WP_003947355.1	sporulation protein
14.322	13.8365	14.1082	14.1946	13.883	13.6282			7	7.7069	0.361431	0.81039	-0.186973	-0.592119	WP_003947653.1	gene=coxB cytochrome c oxidase subunit II
13.5865	14.0832	13.7763	13.5638	13.529	13.3038			4	7.70415	0.987382	0.45095	-0.349796	-1.31457	WP_086014570.1	dicarboxylate/amino acid:cation symporter
13.6476	12.1158	13.5856	13.865	13.8928	13.4689			12	7.70028	0.531309	0.584071	0.625919	1.01125	WP_003948735.1	NADH-quinone oxidoreductase subunit C
12.9105	14.223	14.4482	13.6714	14.2065	14.3296			7	7.69664	0.149398	0.926163	0.208621	0.336338	WP_003949637.1	Crp/Fnr family transcriptional regulator
13.9636	14.2097	14.4303	13.3157	13.393	13.3401			8	7.69636	2.47084	0.135784	-0.851571	-3.59772	WP_003951150.1	aspartate aminotransferase family protein
14.9958	14.8187	14.049	15.0002	14.8707	15.4952			15	7.69499	0.652076	0.525946	0.500851	1.11954	WP_003951012.1	gene=gatA Asp-tRNA(Asn)/Glu-tRNA(Gln) amidotransferase subunit GatA
14.1288	14.5006	12.3991	14.6044	14.4609	14.2164			9	7.69389	0.499011	0.592829	0.751056	0.991729	WP_003948255.1	alkyl hydroperoxide reductase
11.9	12.3579	12.3718	11.4634	11.762	11.385			5	7.68756	1.59974	0.281471	-0.673128	-2.29815	WP_003948636.1	gene=rplP 50S ribosomal protein L16
10.872	11.3941	10.3437	11.5047	10.7082	10.0255			5	7.67536	0.0836566	0.965174	-0.12385	-0.198455	WP_023417316.1	co-chaperone GroES
11.3526	10.6897	11.5324	11.8383	11.823	11.0955			8	7.66822	0.483165	0.663576	0.394059	0.866848	WP_003951894.1	CoA ester lyase
12.7031	11.8049	12.842	13.3165	13.0554	12.4132			9	7.66091	0.495089	0.629753	0.478374	0.917262	WP_003948732.1	gene=nuoF NADH-quinone oxidoreductase subunit NuoF
11.7642	11.8582	14.4895	12.6994	12.9961	13.8894			8	7.65981	0.196063	0.867058	0.490977	0.462265	WP_008413904.1	YbaB/EbfC family nucleoid-associated protein
11.3583	12.3392	11.7778	11.5879	11.1139	11.6062			8	7.65438	0.523683	0.631505	-0.389109	-0.911972	WP_003950369.1	cystathionine beta-synthase
10.2252	10.7766	10.8909	10.9022	11.1082	10.6473			4	7.65215	0.447808	0.73389	0.25503	0.739308	WP_003948394.1	cytidine deaminase
12.9621	13.1062	13.5635	13.3689	13.254	12.9125			14	7.65114	0.0484648	0.983456	-0.0321264	-0.0981738	WP_003947612.1	3-deoxy-7-phosphoheptulonate synthase class II
13.2	13.3241	13.1656	13.0627	12.8483	13.1996			6	7.64493	0.788306	0.636373	-0.193028	-0.906186	WP_003949337.1	FHA domain-containing protein
15.4497	16.1671	16.1379	15.1598	15.264	15.6967			18	7.64394	0.886642	0.429151	-0.544755	-1.4102	WP_078485245.1	gene=infB translation initiation factor IF-2
12.5945	13.5462	12.7253	12.1779	12.3239	12.2014			5	7.64278	1.12549	0.35337	-0.720933	-1.79676	WP_003949590.1	DUF4352 domain-containing protein
6.80485	5.96705	7.28069	7.54274	7.84574	7.05784			2	7.63715	0.826723	0.407811	0.797907	1.45785	WP_003948976.1	GntR family transcriptional regulator
13.1767	13.5677	13.1521	12.6342	12.6099	12.6345			6	7.63702	2.12148	0.208548	-0.672625	-2.86373	WP_003947378.1	tyrosine--tRNA ligase
13.298	13.5313	13.3548	13.5474	13.3639	12.963			4	7.63402	0.215401	0.91382	-0.103244	-0.360616	WP_015507389.1	STAS domain-containing protein
5.24431	1.49838	4.43945	5.12306	4.82233	4.67994			1	7.6334	0.428029	0.627946	1.14773	0.921188	WP_003950777.1	WhiB family transcriptional regulator
14.85	12.3495	14.618	14.2528	14.3038	14.4492			8	7.62788	0.189486	0.881938	0.396083	0.44018	WP_031177354.1	hypothetical protein
13.5609	12.8794	13.9583	14.2238	14.1961	13.832			29	7.61479	0.845111	0.43048	0.617721	1.40589	WP_008405484.1	gene=aceE pyruvate dehydrogenase (acetyl-transferring)_ homodimeric type
7.90944	7.98735	7.30951	7.47984	8.50262	7.79216			3	7.6135	0.196361	0.901417	0.189438	0.402441	WP_003947042.1	gene=ruvX Holliday junction resolvase RuvX
13.492	13.6496	13.9638	13.9069	13.8351	13.4035			8	7.61301	0.021234	0.994343	0.0133495	0.0431122	WP_015506979.1	insulinase family protein
16.1442	16.4333	16.2129	16.0813	15.9833	15.7431			14	7.61246	1.15783	0.428863	-0.327588	-1.40566	WP_003949323.1	alpha-ketoacid dehydrogenase subunit beta
8.98324	9.5559	9.75169	9.2414	8.19332	9.48387			9	7.60882	0.426353	0.691553	-0.457414	-0.819397	WP_003950754.1	gene=aroA 3-phosphoshikimate 1-carboxyvinyltransferase
16.2494	15.5027	15.2345	15.8402	15.8801	16.4666			25	7.60816	0.47559	0.667979	0.400125	0.860539	WP_003949310.1	alpha-ketoacid dehydrogenase subunit beta
15.8418	15.7138	14.2899	15.8542	15.7324	16.0627			16	7.60686	0.521501	0.592876	0.60126	0.991202	WP_003948813.1	sporulation protein
13.255	13.201	14.1467	13.8287	13.9736	13.9987			10	7.60421	0.571013	0.604752	0.399477	0.971579	WP_003948349.1	acyl-CoA carboxylase subunit beta
15.2313	15.3169	15.3353	16.2672	15.9715	16.0302			27	7.60416	2.93735	0.094	0.795181	4.05903	WP_008406826.1	gene=ngcE carbohydrate ABC transporter_ N-acetylglucosamine/diacetylchitobiose-binding protein
12.4126	12.1543	12.1631	12.531	12.5558	12.0863			8	7.6001	0.351676	0.835076	0.147686	0.53807	WP_015507807.1	NAD(P)-dependent alcohol dehydrogenase
8.83501	7.61113	11.2434	10.5773	10.0462	10.0353			5	7.5998	0.38506	0.68088	0.989731	0.837424	WP_003950761.1	gene=def peptide deformylase
15.3276	15.2765	15.9562	15.2103	15.2213	14.9847			18	7.59925	0.756502	0.506919	-0.381361	-1.14957	WP_003950882.1	F0F1 ATP synthase subunit gamma
14.7786	14.4798	15.2264	14.9719	14.9579	14.5243			12	7.59789	0.0128594	0.997457	-0.0101957	-0.0281641	WP_003950692.1	Mrp/NBP35 family ATP-binding protein
13.6755	13.9003	14.5102	14.0515	13.6869	12.6751			13	7.59698	0.506965	0.6122	-0.557527	-0.959033	WP_003948041.1	nucleoside-diphosphate kinase
14.7096	14.0019	15.4635	14.8903	15.3059	14.9715			21	7.59542	0.305822	0.801684	0.330926	0.611978	WP_003948166.1	acetyl-CoA carboxylase subunit beta
13.8375	14.6277	14.8221	13.8195	14.2845	14.5797			7	7.59156	0.208426	0.888945	-0.201191	-0.424768	WP_003949202.1	gene=grpE nucleotide exchange factor GrpE
12.1813	10.7254	12.5524	12.5245	12.4427	12.242			3	7.59123	0.444583	0.655644	0.583383	0.878819	WP_003950906.1	gene=mce methylmalonyl-CoA epimerase
10.2154	10.2762	7.85665	11.3154	10.9688	10.4087			4	7.59118	0.797241	0.389912	1.44819	1.54189	WP_008417688.1	hypothetical protein
14.4387	14.2643	14.1215	15.0157	14.8545	14.5743			19	7.58877	1.56893	0.305966	0.539966	2.09077	WP_003948393.1	thymidine phosphorylase
13.2181	12.2744	13.1187	13.1418	13.1046	13.1061			3	7.5884	0.34114	0.800449	0.247102	0.618322	WP_008413589.1	STAS domain-containing protein
15.4598	16.1759	16.4296	15.9743	16.2994	16.7755			31	7.58663	0.368755	0.75708	0.328012	0.694819	WP_003948572.1	gene=groL chaperonin GroEL
9.9985	8.86274	10.1917	9.71266	9.93909	10.0416			3	7.58517	0.192149	0.89884	0.213468	0.40599	WP_003950750.1	gene=hisN histidinol-phosphatase
8.42103	9.50346	9.51207	8.76673	9.22932	8.31836			5	7.57536	0.346415	0.763686	-0.374053	-0.68302	WP_015508032.1	histidinol-phosphate transaminase
14.2654	14.4038	14.5304	15.3235	15.4487	15.5665			18	7.57298	3.26337	0.0604	1.04632	5.13356	WP_003948398.1	BMP family ABC transporter substrate-binding protein
13.2644	12.4659	13.4999	13.5488	13.509	13.2544			9	7.57263	0.480294	0.675553	0.360658	0.846218	WP_003947209.1	tRNA (adenine-N1)-methyltransferase
12.3204	12.4728	14.6668	12.3566	12.5771	12.6576			15	7.56543	0.336964	0.74131	-0.622911	-0.721502	WP_015506679.1	phosphoenolpyruvate--protein phosphotransferase
5.30096	0.654806	-1.04593	1.35227	-2.19561	2.39254			1	7.5651	0.181391	0.869512	-1.12021	-0.457056	WP_003950971.1	CbtB-domain containing protein
11.1577	10.957	11.0781	11.613	11.1006	10.5248			10	7.5614	0.0157309	0.995564	0.0151704	0.0361469	WP_003950764.1	ribonucleotide-diphosphate reductase subunit beta
13.7896	13.7912	13.9732	13.7071	13.6099	13.5949			4	7.56128	1.41689	0.472027	-0.214054	-1.2566	WP_003946785.1	MBL fold metallo-hydrolase
13.5733	13.2899	16.6605	13.9544	14.1142	14.8691			23	7.55559	0.0607235	0.97445	-0.195342	-0.160688	WP_003950904.1	cellulose-binding protein
8.08137	8.82099	8.31633	8.005	7.3427	7.9083			3	7.55357	1.02224	0.375412	-0.654229	-1.63374	WP_010644320.1	LLM class flavin-dependent oxidoreductase
11.6627	11.6581	11.4469	11.4589	11.4613	11.7256			3	7.55277	0.131496	0.967474	-0.04061	-0.190136	WP_015508162.1	HIT domain-containing protein
12.3005	11.3227	13.1848	12.444	12.7524	12.2666			12	7.55199	0.145916	0.923591	0.218369	0.332776	WP_003949605.1	aspartate aminotransferase family protein
12.4701	12.9633	11.5868	11.8572	11.6414	12.2708			8	7.551	0.398038	0.722846	-0.416909	-0.767827	WP_003950891.1	cob(I)yrinic acid a_c-diamide adenosyltransferase
13.1239	13.271	14.7799	14.3259	14.2195	13.6389			17	7.54677	0.231285	0.851936	0.336491	0.501751	WP_026048484.1	flotillin family protein
17.0403	17.2813	16.7092	17.128	17.0691	17.4645			26	7.5467	0.436168	0.761164	0.210267	0.685859	WP_003947676.1	gene=sucB 2-oxoglutarate dehydrogenase_ E2 component_ dihydrolipoamide succinyltransferase
13.79	13.9474	12.4919	13.6689	13.9613	13.8871			13	7.54665	0.384936	0.730198	0.429346	0.753968	WP_008409802.1	gene=ugpC sn-glycerol-3-phosphate ABC transporter ATP-binding protein UgpC
12.3345	12.4576	13.5678	12.5509	12.4078	12.0152			10	7.54663	0.472644	0.654257	-0.461985	-0.882238	WP_003949500.1	uracil phosphoribosyltransferase
12.2739	11.2524	12.3225	12.5332	12.4462	11.5931			3	7.5388	0.202175	0.889115	0.241205	0.430658	WP_003948942.1	gene=folE GTP cyclohydrolase I FolE
14.8341	14.6014	15.1612	15.1531	15.2217	15.2267			34	7.53445	0.955446	0.463654	0.334924	1.26822	WP_003947027.1	gene=carB carbamoyl-phosphate synthase large subunit
9.65011	10.467	12.0595	9.68636	10.3997	10.0449			2	7.53095	0.390312	0.696227	-0.681917	-0.814902	WP_003947624.1	SRPBCC family protein
13.2291	13.4955	12.9905	12.7315	12.654	13.2858			6	7.52783	0.636004	0.58581	-0.347973	-1.00368	WP_008410177.1	gene=dapA 4-hydroxy-tetrahydrodipicolinate synthase
12.6526	12.0978	13.0703	12.3281	12.7439	12.9647			11	7.52724	0.0748393	0.973212	0.0719817	0.164393	WP_003950508.1	gene=murA UDP-N-acetylglucosamine 1-carboxyvinyltransferase
12.6196	12.8799	12.001	12.0433	11.8803	11.9665			5	7.52694	0.948308	0.406474	-0.536798	-1.47121	WP_003948933.1	ABC transporter substrate-binding protein
11.4896	11.4536	10.1864	10.3614	9.79455	9.78547			5	7.52582	1.06501	0.327	-1.06271	-1.86781	WP_003949801.1	PPOX class F420-dependent oxidoreductase
12.9625	12.4237	14.3573	13.2931	13.257	13.2669			17	7.52024	0.0141005	0.995936	0.0245536	0.0363098	WP_003947064.1	gene=pdxS pyridoxal 5'-phosphate synthase lyase subunit PdxS
13.2361	13.7271	14.9125	13.1478	12.9719	12.8963			7	7.5198	0.882567	0.391409	-0.95324	-1.58049	WP_003948777.1	WXG100 family type VII secretion target
11.6712	9.55228	11.4819	12.5663	12.0641	11.2704			14	7.51567	0.617465	0.485172	1.06516	1.21734	WP_003947452.1	transketolase
13.4784	13.4318	12.6339	13.8719	13.9705	14.1296			17	7.51518	1.33264	0.303579	0.809309	2.10665	WP_003950802.1	amino acid ABC transporter ATP-binding protein
14.2647	14.508	13.4943	15.1206	15.4777	15.6465			22	7.51181	1.74496	0.214903	1.32596	2.99579	WP_003950506.1	NAD-dependent malic enzyme
11.8601	11.848	11.065	11.5197	11.6962	11.5871			1	7.5107	0.012337	0.996171	0.0100114	0.0272038	WP_003947636.1	Lrp/AsnC family transcriptional regulator
9.44698	9.55974	9.82187	8.90129	9.10647	9.69801			1	7.5107	0.64137	0.570358	-0.374277	-1.02995	WP_003950387.1	STAS domain-containing protein
14.7899	14.5858	15.3509	15.183	14.9618	14.338			11	7.5087	0.0844147	0.969954	-0.0812813	-0.18428	WP_008408177.1	gene=nuoI NADH-quinone oxidoreductase subunit NuoI
7.49543	5.35484	7.04499	5.80225	4.30051	7.06568			1	7.5064	0.368713	0.700456	-0.90894	-0.803545	WP_003949857.1	hypothetical protein
3.52915	6.65104	6.17663	7.3863	6.94515	7.70875			1	7.5043	0.886143	0.350851	1.89446	1.72827	WP_015508164.1	gene=secD protein translocase subunit SecD
8.3312	9.14615	7.69127	8.09917	7.52531	7.69747			1	7.5023	0.607887	0.529932	-0.615559	-1.11105	WP_008414302.1	hotdog fold thioesterase
16.4117	16.4791	14.4901	16.5902	16.4482	16.3222			22	7.49502	0.429717	0.658865	0.65989	0.872139	WP_003947461.1	gene=gap type I glyceraldehyde-3-phosphate dehydrogenase
14.9264	15.0455	15.0517	15.0932	14.9347	14.6414			7	7.49306	0.354755	0.852523	-0.118097	-0.495208	WP_003950669.1	ferredoxin family protein
14.8732	14.6768	14.7446	15.0689	14.908	15.1351			14	7.48836	1.42933	0.407396	0.272472	1.44404	WP_003947581.1	gene=murG undecaprenyldiphospho-muramoylpentapeptide beta-N-acetylglucosaminyltransferase
13.5919	13.4897	11.9374	14.1182	14.0687	14.506			13	7.48098	1.04048	0.327831	1.22467	1.87586	WP_008414403.1	PDZ domain-containing protein
10.4121	9.17526	12.6506	12.008	12.8034	12.4226			8	7.48096	0.731749	0.407112	1.66534	1.45742	WP_003949174.1	DUF3151 domain-containing protein
11.4633	12.8605	11.4824	10.4839	10.4638	10.5679			6	7.48072	1.43451	0.234075	-1.43022	-2.5373	WP_003950055.1	pyridoxal-phosphate dependent enzyme
10.0486	10.7349	10.8035	9.70832	10.0464	9.7581			2	7.47645	1.23454	0.320871	-0.691408	-1.90453	WP_003951621.1	glutathione peroxidase
14.175	15.0743	13.1707	13.9613	14.1794	14.1369			5	7.47392	0.0288189	0.988513	-0.0474854	-0.0726241	WP_003949370.1	gene=gnd decarboxylating 6-phosphogluconate dehydrogenase
12.3948	12.501	12.7653	12.5253	12.451	12.2254			6	7.46992	0.465373	0.792014	-0.153166	-0.632032	WP_003948231.1	4-hydroxy-3-methylbut-2-enyl diphosphate reductase
15.3292	15.3658	15.5596	15.1677	15.0869	15.098			15	7.46802	1.77959	0.358724	-0.300675	-1.70996	WP_003948828.1	gene=argS arginine--tRNA ligase
15.5058	15.8112	15.8046	15.1419	15.3095	15.2619			37	7.4646	1.85541	0.279089	-0.469431	-2.21032	WP_015507894.1	valine--tRNA ligase
14.1411	14.3055	14.3428	14.2381	14.4794	14.0081			13	7.46382	0.0488104	0.987885	-0.0212828	-0.0852936	WP_003948237.1	gene=glpX class II fructose-bisphosphatase
15.733	16.1439	16.3479	16.6512	16.4703	15.4832			29	7.4633	0.113285	0.951539	0.126654	0.250542	WP_015506714.1	gene=mmsA CoA-acylating methylmalonate-semialdehyde dehydrogenase
10.8275	11.6813	10.4217	10.4372	10.4824	11.7542			8	7.4606	0.0516744	0.982155	-0.0855532	-0.127822	WP_003948612.1	gene=rplM 50S ribosomal protein L13
7.42905	8.0936	7.27313	8.04438	8.32302	7.05799			4	7.46058	0.173185	0.90577	0.209871	0.375533	WP_003952288.1	glutamate racemase
12.7302	12.7987	12.8044	12.5779	12.5013	12.1489			4	7.46055	1.2868	0.390802	-0.368412	-1.57282	WP_003947370.1	histidine phosphatase family protein
14.6838	13.8715	14.3702	14.7387	14.6483	14.7876			10	7.45857	0.801815	0.481735	0.416342	1.22446	WP_003947039.1	gene=aroC chorismate synthase
12.575	12.4199	12.7896	12.8559	12.8279	11.9775			8	7.45606	0.0456109	0.982506	-0.0410322	-0.100683	WP_003947647.1	c-type cytochrome
8.75474	9.17749	9.6516	8.34831	7.70999	7.91814			3	7.45557	1.70284	0.20573	-1.20246	-2.86273	WP_015507342.1	hypothetical protein
12.5553	12.4258	12.9383	13.3321	13.2556	12.9095			12	7.45372	1.2265	0.34986	0.525935	1.74477	WP_003947867.1	gene=fabH ketoacyl-ACP synthase III
13.0862	12.7402	13.1116	13.0475	12.7745	12.6288			10	7.45297	0.40108	0.810762	-0.162443	-0.598369	WP_003948500.1	gene=purH bifunctional phosphoribosylaminoimidazolecarboxamide formyltransferase/IMP cyclohydrolase
15.0225	15.0883	14.5614	14.6156	14.8521	14.7114			13	7.45185	0.385564	0.811492	-0.164325	-0.588087	WP_003949371.1	DNA polymerase III subunit beta
13.235	13.5212	14.1662	14.0613	14.099	13.3295			13	7.45145	0.195046	0.901138	0.189092	0.400416	WP_003952270.1	dipeptidase
12.734	14.6507	14.4511	14.758	14.8691	14.6583			9	7.44651	0.597475	0.506947	0.816535	1.14774	WP_003949384.1	gene=trxB thioredoxin-disulfide reductase
15.9688	15.4253	15.9809	16.3029	16.3487	16.2151			41	7.44491	1.24597	0.352669	0.497208	1.73026	WP_003947709.1	gene=cobN cobaltochelatase subunit CobN
13.9622	13.9513	13.0591	13.9231	13.9697	13.8765			20	7.44484	0.369917	0.770237	0.265563	0.66319	WP_003948008.1	leucine--tRNA ligase
7.6019	7.45911	9.89841	7.92411	7.41098	6.9982			1	7.444	0.451742	0.616344	-0.875376	-0.936712	WP_003948150.1	glyoxalase
13.893	14.2149	14.1611	14.2963	14.0296	13.5894			17	7.44041	0.198176	0.914361	-0.117904	-0.358506	WP_008409424.1	gamma-aminobutyraldehyde dehydrogenase
13.8472	14.374	13.9442	13.1073	13.184	13.0222			7	7.43983	2.31363	0.147795	-0.950604	-3.54082	WP_003947322.1	ribosome biogenesis GTPase Der
11.5326	11.4301	12.2886	11.7297	12.3738	11.7123			5	7.43528	0.20986	0.891972	0.188166	0.420607	WP_003947931.1	NAD(P)H-dependent oxidoreductase
8.24344	8.69377	12.7691	7.84762	8.64924	8.26061			2	7.43475	0.493394	0.553259	-1.6496	-1.05889	WP_003950878.1	gene=atpE ATP synthase F0 subunit C
13.1682	13.937	13.5313	13.2773	13.2894	12.7561			11	7.43075	0.705661	0.508877	-0.437905	-1.14275	WP_003947037.1	3-dehydroquinate synthase
13.179	13.794	13.4144	13.9191	13.947	13.7625			7	7.42953	1.0327	0.411303	0.413746	1.43589	WP_015508060.1	transport-associated protein
10.7363	10.7431	11.1459	10.4755	10.3087	10.8768			2	7.42805	0.674913	0.578297	-0.321409	-1.01633	WP_008417684.1	hypothetical protein
9.84038	8.70218	9.72811	10.1626	9.82205	9.44743			7	7.4268	0.39184	0.732213	0.387122	0.748949	WP_003947188.1	cytochrome P450
12.8267	13.3123	11.6345	14.0196	13.2511	12.3893			12	7.42446	0.386163	0.702325	0.628846	0.800353	WP_003949381.1	ParB/RepB/Spo0J family partition protein
11.3444	11.5015	12.6033	12.5075	12.5062	11.5222			13	7.41652	0.283895	0.812657	0.362254	0.589616	WP_003951260.1	amino acid ABC transporter ATP-binding protein
13.643	13.1699	14.8708	14.0892	14.1027	13.7611			21	7.41511	0.0599086	0.977306	0.0897271	0.144946	WP_008411866.1	gene=pepN aminopeptidase N
15.2088	14.8922	15.1304	15.7658	15.3515	15.0617			20	7.41426	0.631234	0.605362	0.315863	0.970642	WP_003951701.1	AMP-binding protein
13.104	12.4651	13.8336	13.125	13.2283	13.8774			13	7.41188	0.235867	0.852338	0.276023	0.492752	WP_003949298.1	M18 family aminopeptidase
14.246	14.8049	14.1014	14.2532	14.1256	14.1104			12	7.40968	0.431286	0.758073	-0.221015	-0.692319	WP_003950996.1	ABC transporter ATP-binding protein
7.69645	8.31305	9.73508	8.17652	8.18075	8.36797			5	7.40882	0.217922	0.859327	-0.339778	-0.480653	WP_003950372.1	hypothetical protein
10.974	10.0114	10.6127	11.2961	11.2593	10.6717			9	7.40426	0.717415	0.485595	0.543003	1.21739	WP_003950395.1	membrane dipeptidase
10.1064	9.96006	10.3765	9.78414	9.43463	9.66079			4	7.40185	1.51289	0.313361	-0.521118	-2.01041	WP_003951191.1	gene=rbfA 30S ribosome-binding factor RbfA
8.51145	8.20668	13.9462	10.6102	10.2351	9.2445			7	7.3931	0.0339052	0.984091	-0.191497	-0.0953471	WP_003947866.1	ACP S-malonyltransferase
16.1456	15.4837	15.4653	16.2957	16.1195	16.4779			12	7.3921	1.14375	0.351469	0.599532	1.73019	WP_003948640.1	gene=rplB 50S ribosomal protein L2
12.5905	12.9235	12.5744	12.3638	12.254	12.2218			1	7.3903	1.57304	0.329812	-0.416269	-1.87813	WP_003947990.1	gene=dnaJ molecular chaperone DnaJ
13.1922	13.5546	13.4133	12.5912	12.6634	12.9434			18	7.38977	1.91343	0.21892	-0.654022	-2.61059	WP_003949193.1	gene=clpB ATP-dependent chaperone ClpB
15.4145	16.419	16.2972	16.0211	16.4548	15.7494			9	7.3848	0.028078	0.988165	0.0315428	0.066083	WP_003949404.1	gene=rplI 50S ribosomal protein L9
13.784	12.7964	14.0978	13.4442	13.6885	13.9221			14	7.38379	0.109231	0.953534	0.125575	0.243525	WP_003951212.1	FAD-dependent thymidylate synthase
15.0047	15.0197	15.0895	14.4581	14.2886	14.6465			12	7.38325	2.23881	0.206439	-0.573571	-2.77598	WP_003947512.1	gene=pyk pyruvate kinase
16.3662	15.5136	17.4037	16.154	16.0123	16.1845			43	7.38245	0.220789	0.858709	-0.310924	-0.479033	WP_003951564.1	gene=acnA aconitate hydratase AcnA
11.9395	11.8992	12.5336	12.4089	12.7311	11.9185			10	7.38206	0.296495	0.830347	0.228719	0.554002	WP_003947586.1	UDP-N-acetylmuramoyl-L-alanyl-D-glutamate--2_6-diaminopimelate ligase
8.3448	8.53241	10.8792	9.33325	8.5003	9.48978			4	7.37785	0.0572778	0.975841	-0.144354	-0.148628	WP_003951335.1	response regulator transcription factor
12.2014	11.3208	13.8174	12.6721	12.5131	11.6851			8	7.37741	0.0689743	0.969743	-0.156424	-0.175269	WP_003949795.1	CarD family transcriptional regulator
13.7312	13.682	13.8971	13.2796	13.4724	13.4768			8	7.37506	1.76326	0.328409	-0.360505	-1.87796	WP_003950037.1	aldo/keto reductase
13.2863	13.044	13.0567	13.4368	13.5826	13.5398			21	7.37435	1.91476	0.308505	0.390728	2.05812	WP_003951214.1	ribonuclease J
12.7842	13.4407	13.4428	13.6019	13.5248	12.5779			1	7.3742	0.0102471	0.995048	0.0122995	0.0248219	WP_015506992.1	hypothetical protein
12.9282	13.1579	12.7686	12.5218	12.6209	12.9058			9	7.37389	0.766909	0.570593	-0.268711	-1.02841	WP_003950988.1	gene=gcvT glycine cleavage system aminomethyltransferase GcvT
11.366	10.9533	12.0535	11.2978	11.6212	11.2562			4	7.3737	0.0673788	0.975836	-0.0658426	-0.14931	WP_003948063.1	DSBA oxidoreductase
13.2706	13.6711	13.1942	12.8999	13.0975	13.3095			5	7.37368	0.661036	0.61357	-0.276329	-0.954968	WP_003949379.1	gene=rsmG 16S rRNA (guanine(527)-N(7))-methyltransferase RsmG
12.9988	13.0996	12.0839	12.6533	12.2776	12.2033			5	7.37022	0.423735	0.722917	-0.349337	-0.773188	WP_003947145.1	3-hydroxybutyryl-CoA dehydrogenase
9.7092	10.3104	9.05101	9.27475	9.16204	9.84371			4	7.36998	0.247936	0.849533	-0.26336	-0.506044	WP_008408073.1	PAS and helix-turn-helix domain-containing protein
12.6937	13.4849	12.9796	12.5019	13.5125	13.4931			16	7.36989	0.103188	0.957239	0.11644	0.23011	WP_003951138.1	elongation factor Ts
11.3704	11.0578	11.1632	11.9237	11.2229	11.0235			9	7.36967	0.267794	0.852553	0.192849	0.497039	WP_015506727.1	gene=xylB xylulokinase
14.6364	12.9011	14.9387	14.9649	14.9379	14.0865			6	7.36363	0.292856	0.792394	0.504364	0.632623	WP_003947750.1	NAD+ synthase
15.4412	15.2057	16.1819	15.2718	15.4908	15.4284			32	7.36134	0.284613	0.838119	-0.212612	-0.52988	WP_003950463.1	gene=secA preprotein translocase subunit SecA
11.7582	11.2377	11.986	12.2004	11.73	11.8888			2	7.35675	0.462051	0.723624	0.279154	0.773232	WP_015507878.1	FHA domain-containing protein
14.5748	14.8854	15.0928	15.0509	14.9237	15.309			16	7.35365	0.575536	0.676421	0.243556	0.844462	WP_010636544.1	methionine adenosyltransferase
14.1595	13.9535	14.1597	14.5175	14.224	14.5976			12	7.35283	1.25709	0.393028	0.355479	1.52748	WP_003948335.1	cystathionine gamma-synthase
13.9114	14.6603	12.8366	14.9877	14.8026	13.8492			7	7.35127	0.512608	0.581327	0.743733	1.0105	WP_003947691.1	DUF4191 domain-containing protein
11.5386	11.4094	13.1024	11.9013	11.3803	11.7894			7	7.35056	0.225217	0.856386	-0.326483	-0.489744	WP_003951579.1	acetyl-CoA C-acyltransferase
8.8538	9.45851	8.96022	9.13655	8.35721	8.27808			1	7.3498	0.68697	0.501483	-0.500226	-1.15976	WP_037629607.1	integral membrane protein
9.16142	7.33163	10.308	10.2038	10.0549	9.72442			8	7.34975	0.532176	0.54294	1.06071	1.08434	WP_003947424.1	alkene reductase
7.60717	6.8945	13.5221	8.67058	6.92532	6.53751			7	7.3447	0.373982	0.672684	-1.96346	-0.853462	WP_003947508.1	ABC transporter ATP-binding protein
13.6774	13.608	12.4094	14.1071	14.0835	14.1115			10	7.34386	0.989865	0.361765	0.869113	1.69854	WP_003948659.1	gene=rplJ 50S ribosomal protein L10
14.6399	14.1972	14.2951	15.1247	14.8237	14.6094			24	7.33805	1.11238	0.390622	0.475221	1.57934	WP_018469980.1	gene=hflB ATP-dependent zinc metalloprotease FtsH
11.6911	11.3695	12.5628	11.9465	12.0681	11.3776			6	7.33798	0.0646005	0.976201	-0.0770572	-0.149577	WP_010641289.1	ROK family transcriptional regulator
16.1876	16.4891	16.3342	16.4573	16.2197	16.3141			6	7.33702	0.0198725	0.997019	-0.00663249	-0.0314137	WP_003949541.1	gene=bldC developmental transcriptional regulator BldC
10.001	10.7771	10.558	11.175	10.9883	10.5105			7	7.33633	0.66451	0.535199	0.445904	1.1033	WP_037629215.1	class I SAM-dependent methyltransferase
13.5728	14.14	12.8287	13.4777	13.6682	13.4856			16	7.33196	0.0261185	0.989131	0.0299826	0.061848	WP_003951187.1	gene=nusA transcription termination/antitermination protein NusA
13.9317	14.2181	14.1357	14.1521	13.8829	13.7034			9	7.33142	0.513485	0.743826	-0.182372	-0.713153	WP_003947158.1	hypothetical protein
12.3771	12.3417	12.1908	11.6528	11.4744	10.6384			3	7.32993	1.52274	0.236844	-1.04801	-2.50816	WP_003949362.1	hypothetical protein
9.83805	10.3151	9.527	9.85027	8.38102	8.52183			1	7.3284	0.871303	0.390849	-0.97568	-1.57077	WP_003950565.1	MBL fold metallo-hydrolase
12.3199	11.9676	12.4821	12.649	12.0935	12.6677			7	7.3279	0.369355	0.796101	0.213584	0.624617	WP_003948102.1	aldo/keto reductase
10.8184	11.1754	13.4459	11.1893	10.8746	10.2184			6	7.3256	0.532367	0.542941	-1.05246	-1.08378	WP_008406066.1	triose-phosphate isomerase
11.5402	10.7617	11.8856	11.7211	11.4723	11.1122			6	7.32507	0.0353726	0.988998	0.0393508	0.082591	WP_015507204.1	gene=galE UDP-glucose 4-epimerase GalE
6.18521	3.55621	7.19773	7.6817	6.69744	5.7261			3	7.32237	0.359586	0.705274	1.05536	0.797551	WP_003950759.1	mycothiol system anti-sigma-R factor
14.869	13.7587	15.3463	14.9375	14.6369	14.5382			24	7.32118	0.0320623	0.989314	0.0461442	0.0788274	WP_003947987.1	S41 family peptidase
12.878	12.4499	13.2464	13.229	13.0471	13.419			7	7.31984	0.667076	0.555672	0.373593	1.05545	WP_008411884.1	ATP-dependent Clp protease proteolytic subunit
11.8594	11.6879	11.6695	12.4197	12.3117	12.1666			12	7.31937	2.38319	0.211549	0.56039	2.87321	WP_003951175.1	gene=ispG flavodoxin-dependent (E)-4-hydroxy-3-methylbut-2-enyl-diphosphate synthase
11.3047	11.1318	11.4136	11.3324	11.0519	10.788			3	7.31767	0.566127	0.695615	-0.225942	-0.814762	WP_003951598.1	isocitrate lyase/phosphoenolpyruvate mutase family protein
13.0047	13.4207	13.0982	12.6846	12.6763	12.4251			15	7.31743	1.72205	0.277391	-0.579194	-2.29765	WP_003952055.1	3-hydroxyacyl-CoA dehydrogenase
9.01559	8.50733	8.81855	7.93337	7.04569	7.76723			6	7.31665	1.74315	0.214149	-1.19839	-2.92264	WP_003949336.1	DUF3662 domain-containing protein
13.1674	12.6959	13.3988	13.3951	13.6915	13.3429			5	7.31434	0.766905	0.496517	0.389165	1.1666	WP_003949036.1	FABP family protein
15.3422	15.604	14.354	14.7978	15.0402	15.144			14	7.31351	0.0962776	0.964219	-0.106071	-0.214643	WP_008413895.1	aspartate kinase
15.601	15.0525	14.9296	15.88	15.7687	15.9025			21	7.31316	1.44794	0.306905	0.655997	2.11273	WP_003951259.1	glutamate ABC transporter substrate-binding protein
13.5637	14.0912	13.6824	12.8801	13.0227	13.0263			5	7.31292	2.06647	0.216852	-0.802788	-3.0081	WP_003947602.1	helix-turn-helix domain-containing protein
12.8312	13.6522	12.6084	12.823	13.2775	13.1381			7	7.3088	0.0486476	0.979875	0.0489044	0.109977	WP_003947544.1	2-dehydropantoate 2-reductase
14.5828	14.212	14.1484	15.1288	15.1659	14.9574			18	7.30737	2.16648	0.205263	0.769667	3.07998	WP_050777416.1	S9 family peptidase
14.6103	15.0795	15.1247	15.0352	14.9216	13.7525			6	7.30705	0.34565	0.762607	-0.368395	-0.680059	WP_003951584.1	gene=hemE uroporphyrinogen decarboxylase
13.2648	12.9242	13.9662	13.881	13.5888	12.724			14	7.30483	0.00914568	0.996412	0.0128781	0.0228569	WP_003950997.1	ATP-binding cassette domain-containing protein
11.7911	11.747	12.1513	12.3583	11.9219	11.9452			9	7.30352	0.395083	0.801326	0.178645	0.613842	WP_003951628.1	sulfate adenylyltransferase
12.2301	11.7492	12.2789	12.6227	12.2531	11.9333			4	7.29285	0.283291	0.849834	0.183651	0.508365	WP_003948728.1	NADH-quinone oxidoreductase subunit J
11.7973	11.8736	13.3972	11.4428	10.7973	11.1891			10	7.29272	1.02835	0.329053	-1.21295	-1.85514	WP_003950191.1	gene=paaK phenylacetate-CoA oxygenase/reductase subunit PaaK
14.9697	14.1169	15.061	15.152	15.2147	14.8074			7	7.28816	0.45175	0.700896	0.342197	0.802863	WP_003947435.1	gene=dapD 2_3_4_5-tetrahydropyridine-2_6-dicarboxylate N-succinyltransferase
9.75895	9.79427	10.3185	10.4937	10.9629	8.83883			3	7.28553	0.0740884	0.969496	0.141223	0.183612	WP_003950798.1	gene=sodN superoxide dismutase_ Ni
15.7076	15.7304	15.2339	15.8411	15.9915	16.0927			18	7.28483	1.10648	0.398102	0.417838	1.50532	WP_015508183.1	acyl-CoA dehydrogenase
7.89267	9.198	6.75667	6.39022	7.30727	7.73341			1	7.2827	0.425066	0.653538	-0.805484	-0.886104	WP_003950333.1	ATP-binding protein
12.6606	12.09	11.739	12.5744	12.5884	13.0798			4	7.2822	0.860357	0.42816	0.584331	1.40537	WP_003950740.1	zinc-dependent metalloprotease
11.3504	10.7523	10.8243	11.2167	10.9857	11.7738			2	7.2815	0.51002	0.658461	0.349773	0.87352	WP_008408825.1	WYL domain-containing protein
13.0326	12.1319	13.3573	12.9431	13.2263	13.2319			5	7.28022	0.31686	0.802183	0.293161	0.612369	WP_003947203.1	gene=prcB proteasome subunit beta
5.19211	5.71373	6.89317	4.85879	2.26458	2.63568			1	7.28	1.31614	0.234077	-2.67999	-2.54376	WP_003950987.1	gene=gcvH glycine cleavage system protein GcvH
15.6697	16.1429	15.5023	15.6751	15.4222	15.0203			30	7.28	0.669487	0.546016	-0.399083	-1.07735	WP_003948731.1	NADH-quinone oxidoreductase subunit G
10.6986	11.2949	10.4335	9.84719	10.0457	10.4177			5	7.27948	1.08848	0.350746	-0.705468	-1.74312	WP_015506972.1	TrkA family potassium uptake protein
12.6123	12.5968	12.4998	12.3316	12.1807	12.3766			4	7.27668	1.7796	0.37962	-0.273326	-1.6179	WP_003949305.1	maleylpyruvate isomerase family mycothiol-dependent enzyme
5.71942	7.19144	4.52221	5.96089	5.56336	2.7762			3	7.2766	0.341589	0.723425	-1.04421	-0.765118	WP_003952075.1	isopentenyl-diphosphate Delta-isomerase
11.6551	10.8535	11.8937	11.5269	11.3575	11.6041			5	7.27358	0.0299841	0.98813	0.0287714	0.0680293	WP_008413445.1	gene=trpC indole-3-glycerol phosphate synthase TrpC
10.3684	10.8082	11.9068	11.1798	11.2637	10.9776			6	7.2734	0.0858301	0.965535	0.112604	0.199199	WP_003951957.1	gene=fabH ketoacyl-ACP synthase III
14.7066	14.4388	15.0178	14.9797	14.7129	13.6277			15	7.27259	0.249558	0.847238	-0.280969	-0.514586	WP_003951535.1	cytochrome P450
8.71648	8.15968	8.71332	9.35174	9.2161	9.1028			2	7.26655	1.60132	0.282615	0.693719	2.32345	WP_003947050.1	MBL fold metallo-hydrolase
14.1095	14.2696	13.2166	14.2262	14.5096	14.8175			13	7.26628	0.817927	0.432123	0.652505	1.39008	WP_003946837.1	adenylosuccinate lyase
15.3266	15.3119	15.2136	15.166	15.3993	15.9065			6	7.26567	0.393856	0.786514	0.206551	0.642546	WP_003948780.1	cold-shock protein
12.92	12.5735	12.9091	13.1265	12.851	12.3969			9	7.26251	0.0129376	0.996829	-0.00944201	-0.0276733	WP_003950101.1	EF-hand domain-containing protein
9.82916	9.16076	9.9964	9.93497	9.48677	9.91921			5	7.26198	0.149572	0.933956	0.118213	0.299653	WP_003948360.1	purine-nucleoside phosphorylase
15.3336	14.6727	15.5917	16.0847	15.676	16.0983			19	7.25979	1.15555	0.329492	0.753689	1.85311	WP_003949044.1	sulfurtransferase
13.362	13.3887	13.3373	13.5391	13.985	13.2306			4	7.2582	0.43347	0.757181	0.222228	0.695572	WP_003950334.1	UTRA domain-containing protein
7.89305	7.99385	10.0556	8.64502	9.19363	7.83032			3	7.2488	0.0382873	0.982288	-0.0911897	-0.100392	WP_008410488.1	aldehyde dehydrogenase
13.6587	13.5956	14.0694	14.1296	14.2945	13.4341			20	7.24459	0.230886	0.880208	0.17817	0.442545	WP_003947572.1	isoleucine--tRNA ligase
11.9202	12.6234	12.2287	11.291	11.3778	11.4112			5	7.24304	1.91295	0.217354	-0.897439	-2.9269	WP_050777413.1	HAD family phosphatase
15.7235	15.7275	15.75	15.167	15.2955	15.3879			17	7.24029	2.65272	0.2096	-0.450222	-2.73572	WP_003947206.1	gene=arc proteasome ATPase
12.5646	13.2745	12.367	11.9713	12.1233	12.282			9	7.2391	0.986605	0.394967	-0.60984	-1.56456	WP_003949568.1	MarR family transcriptional regulator
17.8766	18.2626	18.5053	17.9432	17.9753	17.3889			86	7.23861	0.778035	0.481307	-0.445742	-1.22427	WP_003950470.1	NAD-glutamate dehydrogenase
9.48488	9.92295	8.58498	8.3933	8.65387	8.88812			4	7.23818	0.752103	0.446171	-0.685845	-1.32157	WP_031177666.1	response regulator transcription factor
9.92525	10.5409	8.92378	10.7385	10.8154	10.6991			11	7.23253	0.945015	0.366402	0.954371	1.66714	WP_086014539.1	ATP-binding cassette domain-containing protein
6.24719	5.20396	4.66094	6.61518	4.8161	3.97959			2	7.23155	0.0919523	0.957368	-0.233745	-0.2323	WP_026047963.1	non-heme iron oxygenase ferredoxin subunit
13.3532	13.2478	13.3261	13.0761	12.7652	13.3367			6	7.2293	0.674233	0.622206	-0.249732	-0.931241	WP_003947618.1	alpha/beta fold hydrolase
14.6956	14.5863	14.9998	14.9744	14.8772	14.2571			25	7.22812	0.0792226	0.974591	-0.0576197	-0.161637	WP_003949465.1	aminopeptidase P family protein
13.2713	12.9017	14.6158	13.3009	13.3991	13.2948			15	7.22649	0.19466	0.888612	-0.264662	-0.425562	WP_003951668.1	gene=lpdA dihydrolipoyl dehydrogenase
13.0383	13.1896	12.9937	12.6195	12.6242	13.2602			7	7.2239	0.468906	0.734495	-0.23923	-0.745543	WP_003947547.1	gene=priA bifunctional 1-(5-phosphoribosyl)-5-((5-phosphoribosylamino)methylideneamino)imidazole-4-carboxamide isomerase/phosphoribosylanthranilate isomerase PriA
12.6066	12.5451	12.9298	11.7352	11.8753	12.4447			13	7.22235	1.27944	0.32266	-0.675439	-1.94321	WP_015508085.1	ABC transporter ATP-binding protein
12.9189	13.959	12.4934	13.5168	14.1733	15.3968			15	7.22015	0.816742	0.392314	1.23855	1.54412	WP_003948644.1	gene=rpsJ 30S ribosomal protein S10
11.1939	11.8767	12.3341	11.7447	11.8513	11.8171			4	7.21958	0.00275982	0.998095	0.0028108	0.00649464	WP_003949334.1	FMN-dependent NADH-azoreductase
13.0311	12.2766	12.8267	12.9285	12.802	12.3743			4	7.21528	0.0115752	0.996308	-0.00985082	-0.0258663	WP_003951011.1	gene=gatC Asp-tRNA(Asn)/Glu-tRNA(Gln) amidotransferase subunit GatC
15.0683	15.352	15.0834	14.7498	14.7869	14.8742			15	7.21455	1.66994	0.336845	-0.364265	-1.82825	WP_015507836.1	gene=mgrA L-glyceraldehyde 3-phosphate reductase
14.0628	13.3143	11.3161	14.3234	13.7928	13.765			13	7.2116	0.561655	0.516254	1.06265	1.13086	WP_003947563.1	thioredoxin domain-containing protein
16.1413	16.4227	16.2143	16.7385	16.706	16.5481			29	7.21147	1.7698	0.317531	0.404748	1.99596	WP_003951167.1	gene=gabT 4-aminobutyrate--2-oxoglutarate transaminase
11.8112	10.037	11.7742	12.4929	11.9121	11.7325			12	7.20487	0.596496	0.506649	0.838406	1.15055	WP_003947711.1	gene=scpA methylmalonyl-CoA mutase
7.47173	6.10838	9.10032	9.34286	9.2905	8.73808			7	7.20353	0.816954	0.393017	1.56367	1.58555	WP_003951270.1	diaminopimelate epimerase
10.9627	9.23692	11.9161	11.8753	12.1904	12.5326			7	7.20203	0.861276	0.369934	1.49421	1.64795	WP_003947032.1	gene=bldD transcriptional regulator BldD
12.5578	13.3796	13.1224	12.6779	12.8641	13.148			15	7.20061	0.166892	0.923007	-0.123277	-0.32567	WP_003947442.1	gene=sufB Fe-S cluster assembly protein SufB
11.8198	12.2955	11.9883	12.125	12.2604	11.4919			7	7.20053	0.0984485	0.966182	-0.07547	-0.20138	WP_003950367.1	acetyl-CoA C-acetyltransferase
11.4262	9.88512	11.7935	11.0441	10.8654	10.4315			11	7.1997	0.155615	0.91538	-0.254615	-0.357477	WP_003951282.1	gene=lexA transcriptional repressor LexA
8.44599	7.57198	7.86123	9.03996	8.08828	7.7723			5	7.19938	0.301063	0.803359	0.340448	0.60839	WP_003947536.1	gene=trpB tryptophan synthase subunit beta
14.15	14.5563	13.1255	14.4106	14.6203	14.5403			6	7.19592	0.604016	0.538944	0.579818	1.09386	WP_003948858.1	gene=proC pyrroline-5-carboxylate reductase
14.1369	14.4413	12.2786	13.9575	14.3883	13.8374			8	7.19558	0.251848	0.82936	0.44212	0.555228	WP_003952058.1	FAD-binding oxidoreductase
10.6031	9.43949	10.7965	10.5502	10.5717	10.6753			2	7.1916	0.305638	0.803099	0.319352	0.607649	WP_015508250.1	SpoIIE family protein phosphatase
14.7397	14.4269	12.6108	14.8721	14.2563	14.6873			12	7.18598	0.420849	0.667475	0.679463	0.861938	WP_003950401.1	UDP-glucose/GDP-mannose dehydrogenase family protein
13.0941	13.3312	12.8297	12.5886	12.5168	13.0253			11	7.18363	0.806102	0.490334	-0.374763	-1.18971	WP_003948307.1	pyridoxal phosphate-dependent aminotransferase
12.6642	12.7395	12.7591	12.5177	12.117	12.3708			6	7.18243	1.48271	0.352427	-0.385765	-1.74903	WP_003951910.1	M20/M25/M40 family metallo-hydrolase
13.6544	13.7995	13.7717	13.9716	13.647	13.382			3	7.17977	0.15977	0.94492	-0.0750167	-0.271604	WP_003951074.1	roadblock/LC7 domain-containing protein
13.1678	12.3089	12.797	13.1083	12.8188	13.6346			9	7.1797	0.551302	0.611041	0.429346	0.965305	WP_003947136.1	hypothetical protein
10.5355	10.3326	10.79	9.77476	8.95773	9.68316			5	7.17968	1.68977	0.205238	-1.08081	-2.76891	WP_003949358.1	DNA-binding protein
12.6466	13.039	12.8797	12.2247	12.3307	12.7226			8	7.17919	1.06414	0.405806	-0.429081	-1.48215	WP_008406866.1	GTPase
13.2181	13.0368	13.1327	13.8843	13.6104	13.3895			9	7.17846	1.51315	0.318826	0.498864	1.97662	WP_003947758.1	gene=map type I methionyl aminopeptidase
13.7651	12.0851	13.5844	13.2242	13.102	13.1036			12	7.17718	0.000965598	0.998971	-0.00158119	-0.00249412	WP_003951014.1	gene=gatB Asp-tRNA(Asn)/Glu-tRNA(Gln) amidotransferase subunit GatB
13.2997	13.6619	13.3275	12.77	13.1798	12.9862			8	7.17096	1.27459	0.362325	-0.451022	-1.69566	WP_003948468.1	gene=rocD ornithine--oxo-acid transaminase
12.2861	12.1596	12.5839	12.7009	12.5316	12.0347			7	7.16964	0.12251	0.958482	0.0792071	0.235604	WP_031176722.1	VWA domain-containing protein
10.5223	11.0324	10.6675	11.0956	10.8319	10.5401			3	7.16733	0.136832	0.948847	0.0818316	0.255071	WP_015506859.1	TetR/AcrR family transcriptional regulator
10.5831	8.52325	10.703	10.8206	10.7187	10.2994			9	7.16523	0.393867	0.691443	0.676421	0.819686	WP_003947029.1	dihydroorotase
13.5057	13.5119	13.9318	13.7626	13.7034	13.1898			9	7.16279	0.159576	0.933062	-0.0978689	-0.296463	WP_015507076.1	ABC transporter ATP-binding protein
14.1992	13.9937	15.4868	14.6362	15.0931	13.2302			14	7.16264	0.119947	0.937061	-0.240068	-0.289336	P00761	Trypsin OS=Sus scrofa OX=9823 PE=1 SV=1
14.2721	14.911	14.4137	13.8185	13.8455	14.4108			20	7.16143	0.862557	0.44166	-0.507315	-1.35821	WP_015506935.1	gene=metE 5-methyltetrahydropteroyltriglutamate--homocysteine S-methyltransferase
13.873	14.0465	13.6249	13.4961	13.7048	13.7905			8	7.15849	0.541393	0.732736	-0.184338	-0.736258	WP_003947670.1	gene=cobT nicotinate-nucleotide--dimethylbenzimidazole phosphoribosyltransferase
8.49307	8.90318	8.64661	8.22045	8.5305	8.39631			2	7.15735	0.933139	0.489765	-0.298534	-1.19622	WP_003949130.1	metal-sensitive transcriptional regulator
12.7607	12.3133	13.4643	13.66	13.9355	13.9944			7	7.15407	1.35629	0.273878	1.0172	2.2579	WP_003948629.1	gene=rpsH 30S ribosomal protein S8
15.6631	15.994	16.2142	15.544	15.6941	15.2417			8	7.15375	1.04659	0.397825	-0.463841	-1.50498	WP_003949660.1	STAS domain-containing protein
11.6875	10.7706	11.709	11.8752	11.2003	11.0906			9	7.15354	0.000272619	0.999064	-0.000330289	-0.000667591	WP_003947688.1	gene=lipB lipoyl(octanoyl) transferase LipB
11.3078	11.6645	10.4473	11.4441	11.7	10.8466			7	7.15203	0.162284	0.917471	0.190374	0.35191	WP_003949948.1	SIS domain-containing protein
10.5841	10.6117	11.4723	11.2064	11.8983	11.5584			5	7.15016	0.875956	0.405275	0.664957	1.46651	WP_003948196.1	oligoribonuclease
12.5077	12.4229	12.0172	12.1578	11.8746	12.6753			6	7.14932	0.103166	0.964094	-0.0800161	-0.211088	WP_015506802.1	S9 family peptidase
10.1346	10.1805	10.3157	9.17443	10.0706	8.53545			4	7.1485	0.993293	0.352479	-0.950068	-1.73199	WP_003947267.1	zinc-binding dehydrogenase
14.9368	15.2541	12.0977	15.105	15.2074	14.7919			7	7.146	0.391639	0.676538	0.938589	0.844662	WP_003951302.1	hypothetical protein
11.3553	11.6437	10.7902	11.2585	11.0592	11.3313			4	7.146	0.0615633	0.982693	-0.0467405	-0.12858	WP_015508225.1	hypothetical protein
11.0154	11.4275	12.057	11.6178	11.8091	11.0527			4	7.14485	0.00587648	0.995919	-0.0067838	-0.0141762	WP_003949427.1	MarR family transcriptional regulator
7.50435	7.43364	10.6101	7.9473	7.8144	8.20121			2	7.14345	0.192277	0.869117	-0.528407	-0.45814	WP_003948300.1	RidA family protein
14.6262	14.567	14.8237	14.927	15.0092	14.4832			21	7.1413	0.301624	0.858946	0.134192	0.477785	WP_003948694.1	2-oxoacid:acceptor oxidoreductase subunit alpha
11.2881	12.2325	12.3935	12.5187	12.8456	12.7799			8	7.13978	0.970139	0.380012	0.743336	1.61968	WP_075987501.1	ParA family protein
14.5597	14.9782	15.8833	14.7267	14.8986	15.3244			13	7.13977	0.13503	0.934285	-0.157128	-0.296975	WP_003948618.1	gene=rpsM 30S ribosomal protein S13
11.5332	11.8107	11.5699	10.4372	11.0549	11.5431			8	7.13328	0.87947	0.407327	-0.626209	-1.4509	WP_008411895.1	rod shape-determining protein
14.7565	14.3414	15.3921	14.9772	14.8409	14.1022			26	7.13057	0.176192	0.906628	-0.189916	-0.373153	WP_003948145.1	citrate synthase
12.248	11.7396	12.304	12.5717	12.3959	11.3667			12	7.1294	0.0112526	0.996533	0.0142075	0.027507	WP_037629993.1	gene=rdgB RdgB/HAM1 family non-canonical purine NTP pyrophosphatase
11.0061	11.3496	10.8275	10.2677	10.9344	11.0538			5	7.12808	0.462823	0.705557	-0.309102	-0.795402	WP_003947123.1	N-acetyl-gamma-glutamyl-phosphate reductase
11.4125	11.7697	10.0233	11.0336	11.4609	11.8531			1	7.1277	0.260212	0.829087	0.380722	0.55754	WP_003947356.1	YbhB/YbcL family Raf kinase inhibitor-like protein
13.0186	13.4538	12.7178	12.2016	12.164	12.6222			7	7.1272	1.32548	0.305604	-0.734121	-2.04348	WP_015507399.1	class I tRNA ligase family protein
10.9145	11.3374	11.4946	10.9826	11.4732	11.2221			6	7.12592	0.0345018	0.988649	-0.0228341	-0.0705277	WP_003946521.1	glycosyltransferase family 1 protein
13.2774	12.7289	13.3515	13.122	13.2058	13.1514			4	7.1253	0.0715687	0.978696	0.0404329	0.135736	WP_015508157.1	zf-TFIIB domain-containing protein
6.79801	8.01469	8.95615	8.64518	8.06945	6.84462			4	7.12485	0.0286417	0.988874	-0.0698694	-0.0759596	WP_003947600.1	gene=metF methylenetetrahydrofolate reductase NAD(P)H
10.0734	13.145	11.9923	9.64797	9.54491	11.4405			3	7.1211	0.63257	0.455611	-1.52579	-1.28556	P13645	Keratin type I cytoskeletal 10 OS=Homo sapiens OX=9606 GN=KRT10 PE=1 SV=6
-0.102569	1.3309	2.32155	3.72902	1.19246	4.22459			2	7.12105	0.727888	0.406228	1.86539	1.46482	WP_003951472.1	PaaI family thioesterase
8.3795	7.45921	7.0532	8.09664	8.26096	10.1547			3	7.12053	0.718406	0.433014	1.20681	1.39015	WP_003947568.1	GNAT family N-acetyltransferase
11.1793	10.4791	11.2145	11.3837	10.8854	10.9233			3	7.1194	0.136498	0.943628	0.106532	0.274492	WP_030308281.1	hypothetical protein
11.8893	12.295	11.1444	11.5003	11.6926	11.372			9	7.1188	0.295157	0.821463	-0.254567	-0.566254	WP_003948325.1	gene=mca mycothiol conjugate amidase Mca
12.3042	12.9872	14.1763	13.0032	13.1986	13.4355			16	7.11859	0.0340636	0.988208	0.0565545	0.0855487	WP_003947072.1	threonine--tRNA ligase
13.4957	14.1807	13.8623	13.1804	13.2338	12.9905			5	7.11824	1.55135	0.277743	-0.711367	-2.28577	WP_015506866.1	SDR family NAD(P)-dependent oxidoreductase
14.1457	13.9645	13.8883	12.9305	12.7133	12.0571			9	7.11823	2.19764	0.134	-1.43254	-3.83616	WP_015507496.1	maleylpyruvate isomerase family mycothiol-dependent enzyme
12.0025	11.434	11.7236	12.3359	12.0259	11.9057			8	7.11364	0.821192	0.489668	0.369147	1.19765	WP_003951042.1	branched-chain amino acid aminotransferase
11.0915	10.7335	11.1572	11.5379	10.7774	11.9676			3	7.11053	0.51052	0.628414	0.433523	0.918411	WP_015507292.1	S-methyl-5'-thioadenosine phosphorylase
9.3432	9.65903	8.5795	8.46897	8.98354	9.11468			2	7.11	0.377279	0.743874	-0.338182	-0.71019	WP_003948619.1	gene=rpmJ 50S ribosomal protein L36
13.0685	12.0169	13.1164	13.5482	13.133	12.9612			15	7.10883	0.530199	0.609427	0.480176	0.962589	WP_003948877.1	gene=disA DNA integrity scanning protein DisA
14.4552	14.6615	14.8971	14.3928	14.5725	14.3944			8	7.10819	0.706191	0.637659	-0.218025	-0.905015	WP_003952325.1	gene=pfkB 1-phosphofructokinase
12.3523	11.9755	11.4797	10.856	11.979	11.3008			4	7.108	0.604722	0.542309	-0.557199	-1.08644	WP_003947401.1	enoyl-CoA hydratase/isomerase family protein
10.7428	11.926	11.9291	11.4545	12.0605	11.7626			6	7.10732	0.202335	0.888778	0.226592	0.425996	WP_078485251.1	DEAD/DEAH box helicase
10.8916	10.7677	11.1688	11.3397	10.9699	10.6132			2	7.10625	0.0447848	0.984367	0.0315901	0.092655	WP_003948173.1	hypothetical protein
15.6362	15.7362	16.054	15.8843	15.7221	15.0124			19	7.10532	0.382672	0.763278	-0.269224	-0.680098	WP_003949393.1	inositol-3-phosphate synthase
12.1118	12.5897	11.4025	11.144	11.3407	11.7576			6	7.10493	0.729896	0.463185	-0.620596	-1.26798	WP_003947577.1	YggS family pyridoxal phosphate-dependent enzyme
11.5301	9.94503	12.1643	12.1326	12.1062	11.2816			4	7.10375	0.365471	0.722267	0.626945	0.767704	WP_008405666.1	isoprenyl transferase
11.4235	11.091	11.4655	12.7496	12.526	11.9313			9	7.0995	1.77889	0.211429	1.07561	2.8959	WP_003946792.1	DUF1727 domain-containing protein
12.9345	12.942	9.23967	13.105	12.9201	12.7924			10	7.0982	0.42625	0.626624	1.23374	0.923317	WP_003947000.1	GuaB1 family IMP dehydrogenase-related protein
7.91589	8.02341	7.87127	7.86979	7.68419	8.24125			1	7.0966	0.00991169	0.995692	-0.00511169	-0.018941	WP_003951726.1	membrane protein
12.7289	12.8904	13.4029	13.3709	13.2331	13.295			7	7.09643	0.63657	0.614745	0.29226	0.951873	WP_003947621.1	ROK family glucokinase
10.6935	11.0576	10.9668	11.4119	10.7726	11.1073			7	7.09436	0.373573	0.803327	0.1913	0.608067	WP_003947160.1	SseB family protein
14.4317	13.6038	14.5195	14.5347	14.4424	14.4597			19	7.09124	0.428714	0.733649	0.293941	0.747795	WP_015506989.1	vitamin B12-dependent ribonucleotide reductase
13.2329	13.363	13.4819	12.8871	12.8675	12.8903			10	7.08594	2.56613	0.203952	-0.477615	-2.77266	WP_003951300.1	RNA polymerase sigma factor
13.2814	13.6835	14.9027	13.6599	13.3848	13.1241			15	7.08432	0.481163	0.624956	-0.566287	-0.926233	WP_003950444.1	adenosylhomocysteinase
14.924	15.1131	15.1456	14.954	14.8245	14.5872			16	7.08086	1.00046	0.48915	-0.272336	-1.19608	WP_003949469.1	SEC-C domain-containing protein
14.8474	14.8318	15.0158	14.4434	14.5672	13.9935			15	7.07689	1.42552	0.3168	-0.563602	-1.98461	WP_008411022.1	gene=pheS phenylalanine--tRNA ligase subunit alpha
11.75	11.4898	11.5099	11.6592	11.6081	12.0984			5	7.07586	0.509143	0.73391	0.205344	0.742304	WP_050777404.1	serine hydrolase
14.6369	14.5867	13.9792	14.692	14.3286	14.9185			14	7.07514	0.378336	0.773655	0.245452	0.659142	WP_003947049.1	histidine--tRNA ligase
13.6129	12.4743	13.5115	13.8304	13.7806	13.7599			10	7.07481	0.743942	0.462275	0.590729	1.27199	WP_008404305.1	helix-turn-helix domain-containing protein
13.0554	12.0796	13.0269	13.3762	13.1147	13.3935			10	7.07394	0.796377	0.447174	0.574174	1.32584	WP_008404371.1	acetyl-CoA C-acetyltransferase
13.9601	13.2606	13.8193	14.2072	13.8799	13.3601			9	7.07333	0.155601	0.926166	0.13567	0.318278	WP_015507701.1	NADH-quinone oxidoreductase subunit D
14.399	14.7434	13.9391	14.5883	14.4836	14.0816			7	7.0721	0.0288591	0.99	0.0239986	0.0632319	WP_003948665.1	pyridoxal phosphate-dependent aminotransferase
13.1749	12.8389	13.5079	13.7509	13.2762	13.1541			15	7.06761	0.342824	0.808155	0.219797	0.601524	WP_003947509.1	ABC transporter ATP-binding protein
12.5172	11.8699	13.0697	13.0857	13.3876	12.9731			6	7.06668	0.835745	0.422998	0.663225	1.41675	WP_003947412.1	gene=cobO cob(I)yrinic acid a_c-diamide adenosyltransferase
4.83956	7.01956	6.00589	2.23225	6.41265	5.85115			3	7.06263	0.316171	0.743533	-1.12299	-0.722877	WP_003947228.1	LLM class F420-dependent oxidoreductase
4.30649	3.25669	6.04231	7.0416	6.70045	5.91751			3	7.06153	1.08081	0.313079	2.01802	2.06396	WP_003950412.1	VWA domain-containing protein
13.8464	13.7452	13.3687	13.1969	13.2414	13.862			13	7.05993	0.352819	0.802762	-0.220034	-0.612528	WP_003951588.1	chlorite dismutase family protein
8.17314	10.2676	8.31959	8.42122	7.53362	7.55675			3	7.05927	0.667695	0.454489	-1.0829	-1.29605	WP_003949330.1	rhodanese-like domain-containing protein
11.5076	11.4458	11.3016	10.8582	10.6011	10.8099			3	7.05897	2.57234	0.166522	-0.661928	-3.31363	WP_030308802.1	phosphatase
13.1851	13.5277	12.9259	12.5943	12.8443	13.1844			9	7.05772	0.623651	0.597951	-0.338548	-0.983636	WP_008406585.1	gene=hpt hypoxanthine phosphoribosyltransferase
11.2619	10.3067	11.9386	12.3383	12.3269	11.7013			7	7.0567	0.855031	0.392438	0.953085	1.54213	WP_003947535.1	tryptophan synthase subunit alpha
11.3897	11.2702	10.4751	11.2638	11.0982	11.3069			5	7.05576	0.23836	0.872304	0.177978	0.451707	WP_003950699.1	suppressor of fused domain protein
10.1561	8.61124	8.74027	10.8939	10.8103	10.4786			5	7.05544	1.42014	0.234369	1.5584	2.55119	WP_003950226.1	gene=galU UTP--glucose-1-phosphate uridylyltransferase GalU
13.9552	13.2684	13.8891	13.0412	13.2904	13.9824			11	7.05376	0.30385	0.814212	-0.266206	-0.583109	WP_003947338.1	glycoside hydrolase family 15 protein
13.235	11.9804	10.6743	13.3089	13.409	13.8657			5	7.04142	0.965638	0.340206	1.5646	1.82172	WP_003947034.1	gene=efp elongation factor P
13.0248	12.9864	13.3209	13.1578	13.0979	12.3559			10	7.04007	0.359056	0.791596	-0.240161	-0.63414	WP_003947996.1	long-chain fatty acid--CoA ligase
5.70836	5.43709	4.56171	5.1022	5.73695	5.40919			2	7.03745	0.174622	0.910376	0.180389	0.366997	WP_003948545.1	SDR family oxidoreductase
14.8487	15.2519	15.357	14.1437	14.3508	14.4602			16	7.03398	2.00505	0.216254	-0.834285	-2.97324	WP_003947334.1	gene=ald alanine dehydrogenase
6.78889	6.17202	7.37359	6.94011	7.38611	8.28746			2	7.03335	0.652422	0.486844	0.759727	1.21232	WP_003948726.1	gene=nuoL NADH-quinone oxidoreductase subunit L
13.8443	13.7503	13.9499	13.2773	13.6462	13.4265			16	7.03269	1.51262	0.353395	-0.398172	-1.79622	WP_015508325.1	type I polyketide synthase
12.6044	12.2194	12.5972	13.0089	12.626	13.3432			12	7.03268	1.0015	0.397383	0.519004	1.51268	WP_003946939.1	gene=ptsP phosphoenolpyruvate--protein phosphotransferase
13.974	13.8992	13.2955	14.0355	13.7865	13.3514			12	7.03217	0.00175552	0.999129	0.00157833	0.00401167	WP_003949266.1	methionine--tRNA ligase
8.86067	7.72447	9.05137	9.2642	8.94652	9.08007			4	7.0315	0.579091	0.556738	0.551424	1.05172	WP_003949256.1	(Fe-S)-binding protein
10.209	10.2024	12.9545	10.3145	10.1693	9.62882			5	7.02852	0.504803	0.562444	-1.08444	-1.04302	WP_003951077.1	hypothetical protein
12.6778	12.6263	12.4621	12.0335	11.5856	12.6218			5	7.02678	0.761911	0.474122	-0.508469	-1.2493	WP_003952111.1	ABC transporter substrate-binding protein
15.7927	14.8719	15.7327	16.0903	15.8173	15.9363			29	7.02609	0.71616	0.491743	0.482174	1.18251	WP_003947678.1	gene=aceE pyruvate dehydrogenase (acetyl-transferring)_ homodimeric type
14.0725	14.331	12.8723	14.0617	14.1629	14.2044			22	7.0246	0.354193	0.75566	0.384416	0.697193	WP_086022176.1	signal recognition particle protein
14.969	14.9194	15.3038	15.0621	15.0695	14.2524			11	7.02159	0.381533	0.763181	-0.269397	-0.678911	WP_003949553.1	TerD family protein
12.5346	11.8617	12.5792	13.2916	13.0123	12.9174			13	7.02141	1.35694	0.30646	0.748596	2.09211	WP_003950486.1	gene=prfB peptide chain release factor 2
6.07644	6.23485	4.9748	4.20349	2.01235	4.74804			3	7.02127	1.0706	0.305674	-2.10741	-2.05559	WP_003950674.1	succinyl-diaminopimelate desuccinylase
12.9585	12.5455	14.431	13.3069	13.2819	13.5014			18	7.01791	0.0301971	0.989528	0.0517085	0.0764464	WP_050777418.1	gene=paaF phenylacetate--CoA ligase
7.23523	8.38399	7.29022	6.72615	6.24513	6.99184			2	7.0166	1.06538	0.330429	-0.982104	-1.84177	WP_008409190.1	transglycosylase SLT domain-containing protein
12.9514	12.8087	11.3439	12.595	12.6815	13.108			14	7.01648	0.326407	0.768783	0.426893	0.669507	WP_015506960.1	glyceraldehyde-3-phosphate dehydrogenase
11.9132	12.1095	11.1676	11.8723	11.9616	11.9755			8	7.01566	0.288804	0.837625	0.206362	0.530863	WP_003947351.1	tetratricopeptide repeat protein
12.9421	12.3872	12.6237	12.739	12.3236	12.8715			5	7.01408	0.00907459	0.996031	-0.00635338	-0.0192293	WP_015507656.1	zinc-dependent metalloprotease
11.7059	12.5273	14.545	12.1995	12.0562	12.2078			11	7.01245	0.38425	0.69496	-0.771577	-0.816541	WP_003947235.1	M20/M25/M40 family metallo-hydrolase
8.75231	8.9079	8.51597	8.55405	9.0932	9.19692			2	7.01115	0.412344	0.764382	0.222665	0.675686	WP_010645123.1	helix-turn-helix domain-containing protein
4.91462	1.76295	6.34033	7.83094	5.34577	6.34592			2	7.0103	0.637997	0.447458	2.16825	1.3278	WP_003951337.1	DUF4193 domain-containing protein
11.9592	12.72	12.5794	11.8279	12.3361	11.218			10	7.00975	0.716964	0.471973	-0.625552	-1.25394	WP_003950965.1	enoyl-CoA hydratase
12.4025	12.4614	12.6245	12.2891	11.8539	12.4288			8	7.00916	0.75764	0.551621	-0.30555	-1.07052	WP_003948136.1	gene=mmsA CoA-acylating methylmalonate-semialdehyde dehydrogenase
12.0677	12.2033	12.9382	12.8564	12.9663	12.7287			9	7.00847	0.735047	0.490624	0.447414	1.18052	WP_003948610.1	phosphoglucosamine mutase
9.57119	9.53166	9.46567	7.64358	7.77818	9.22395			6	7.00663	1.21243	0.293718	-1.3076	-2.15496	WP_003949796.1	2-C-methyl-D-erythritol 4-phosphate cytidylyltransferase
9.155	8.97114	10.1178	9.69508	10.3522	10.3277			5	7.00644	0.789027	0.436404	0.71036	1.37787	WP_018470269.1	Ser/Thr protein kinase
18.5359	18.4419	18.026	18.8514	18.7042	18.862			46	7.00441	1.33825	0.352151	0.471234	1.78011	WP_003951569.1	sugar ABC transporter substrate-binding protein
13.3803	13.4413	13.5391	12.5617	12.7311	13.4551			14	7.00381	0.902802	0.419274	-0.537632	-1.42293	WP_003948046.1	gene=clpX ATP-dependent Clp protease ATP-binding subunit ClpX
14.6498	14.8787	14.9296	14.339	14.6397	14.4957			15	7.00331	1.25878	0.407925	-0.327895	-1.47532	WP_003950765.1	ribonucleoside-diphosphate reductase subunit alpha
12.8519	12.4155	12.2915	13.1631	12.9446	13.0751			16	7.00317	1.39154	0.327065	0.541278	1.9234	WP_003947997.1	gene=lepA elongation factor 4
14.5401	14.8506	13.3271	14.4189	14.3396	14.7877			15	7.00107	0.222217	0.862143	0.276124	0.472106	WP_003948810.1	gene=hemL glutamate-1-semialdehyde 2_1-aminomutase
14.4979	14.643	14.4231	14.2469	14.1392	14.4292			11	7.00059	1.10237	0.48892	-0.249554	-1.20879	WP_003950294.1	gene=glmU bifunctional UDP-N-acetylglucosamine diphosphorylase/glucosamine-1-phosphate N-acetyltransferase GlmU
11.1993	11.5084	10.9389	11.1514	10.9072	11.4478			3	7.00027	0.0722542	0.976326	-0.0467968	-0.143114	WP_003947756.1	gene=npdG NADPH-dependent F420 reductase
13.4195	13.2287	11.5238	13.0334	13.2418	13.1435			12	6.998	0.275487	0.811531	0.415584	0.588961	WP_003951702.1	AMP-binding protein
10.2103	9.4867	12.0105	10.5203	9.92794	9.74824			4	6.9969	0.254624	0.820634	-0.503677	-0.568658	WP_015507891.1	ribose-5-phosphate isomerase
8.10195	6.85742	8.05105	8.29458	8.92456	10.0192			2	6.99215	1.02183	0.326655	1.40931	1.88546	WP_003948639.1	gene=rpsS 30S ribosomal protein S19
3.64797	2.43437	3.60261	1.63697	4.41103	4.81839			1	6.9891	0.135017	0.924175	0.393814	0.335004	WP_015508169.1	hypothetical protein
10.6127	10.714	10.7736	10.4306	9.90914	9.98678			3	6.98757	1.60256	0.279275	-0.591234	-2.1972	WP_003947652.1	gene=ctaD cytochrome c oxidase subunit I
10.7044	11.5924	10.4779	10.18	10.6612	10.317			2	6.9863	0.661582	0.506844	-0.538842	-1.14896	WP_003950090.1	ABC transporter ATP-binding protein
8.37467	7.3925	6.42163	9.09055	7.8716	8.22447			2	6.9812	0.677462	0.454296	0.999277	1.29763	WP_003950875.1	hypothetical protein
8.39019	9.30267	8.54192	8.77201	8.51903	7.65914			2	6.9812	0.414491	0.706307	-0.428199	-0.793756	WP_003961784.1	hypothetical protein
13.8913	14.0848	13.5859	13.4788	13.3649	13.6764			7	6.98119	0.948344	0.458306	-0.347332	-1.2799	WP_003951173.1	1-deoxy-D-xylulose-5-phosphate reductoisomerase
11.9987	12.9767	15.2469	13.6039	13.3831	12.4519			10	6.97918	0.0907362	0.95707	-0.261101	-0.232131	WP_003951342.1	DUF3710 domain-containing protein
11.8441	11.8733	12.8111	11.8149	12.1059	11.5933			7	6.97901	0.409584	0.73296	-0.33812	-0.75043	WP_008403490.1	lamin tail domain-containing protein
10.9262	9.9439	10.0464	9.95005	9.7268	10.7311			8	6.97646	0.144446	0.926622	-0.169533	-0.316439	WP_003947031.1	gene=pyrR bifunctional pyr operon transcriptional regulator/uracil phosphoribosyltransferase PyrR
11.9508	11.5549	12.1324	12.642	12.4219	12.4817			4	6.97478	1.596	0.273333	0.63587	2.24912	WP_008415538.1	amino acid ABC transporter permease
11.3703	11.7429	12.6614	11.0355	11.4998	11.8457			6	6.9744	0.443653	0.676923	-0.464513	-0.844956	WP_003950864.1	homoserine kinase
12.0213	11.4602	11.6705	11.6408	11.1322	12.1506			7	6.9741	0.0798284	0.968764	-0.0761261	-0.174418	WP_003950779.1	diacylglycerol kinase
13.0218	13.1593	12.8847	12.6289	12.7904	12.415			8	6.97195	1.42038	0.351971	-0.410505	-1.75025	WP_003948743.1	gene=mqnC dehypoxanthine futalosine cyclase
12.2306	12.1545	11.8719	12.375	11.9718	11.9242			8	6.97194	0.00848978	0.996159	0.00464376	0.0165916	WP_008405683.1	PhoH family protein
7.39154	7.43209	8.53957	8.07818	8.83112	7.7027			3	6.97177	0.34372	0.757715	0.416271	0.692037	WP_003950375.1	hypothetical protein
13.0745	12.8634	12.2619	13.4475	13.5283	13.4315			11	6.97015	1.39867	0.298723	0.735885	2.1313	WP_003949456.1	gene=serS serine--tRNA ligase
13.8798	14.0639	13.6619	13.2697	13.5514	13.9552			14	6.97005	0.5282	0.681115	-0.276447	-0.83678	WP_015508071.1	putative cobaltochelatase
6.55064	6.49779	4.92277	8.16682	5.89793	5.74048			2	6.96855	0.256235	0.813806	0.611341	0.58307	WP_008409819.1	NAD(P)/FAD-dependent oxidoreductase
9.76789	9.42075	9.60488	10.9102	10.7181	10.4617			7	6.96307	2.58693	0.0986	1.09881	4.16036	WP_015508171.1	gene=coaBC bifunctional phosphopantothenoylcysteine decarboxylase/phosphopantothenate--cysteine ligase CoaBC
12.462	12.7351	12.9488	12.6143	12.9319	12.4541			10	6.95936	0.0865547	0.974574	-0.0485083	-0.162299	WP_015508170.1	gene=carA glutamine-hydrolyzing carbamoyl-phosphate synthase small subunit
12.9262	13.1108	11.9433	12.7271	12.8216	12.5978			10	6.95846	0.0517412	0.981309	0.055384	0.118317	WP_003947199.1	gene=pafA Pup--protein ligase
8.94519	11.9604	13.8818	10.2744	11.3268	10.8413			3	6.95487	0.205692	0.854148	-0.78163	-0.49832	WP_003949557.1	aldo/keto reductase
10.6604	10.7366	10.1033	10.4529	9.86409	10.2171			3	6.9543	0.540995	0.65289	-0.322082	-0.887517	WP_010637173.1	chorismate mutase
14.4182	14.288	14.7729	14.6873	14.4698	14.201			17	6.95284	0.0698605	0.978878	-0.0403328	-0.133594	WP_003949398.1	peptidoglycan bridge formation glycyltransferase FemA/FemB family protein
15.8048	16.0137	14.1816	15.92	16.129	15.6831			24	6.95195	0.413963	0.685092	0.577354	0.832903	WP_003947924.1	pyruvate_ phosphate dikinase
13.8727	14.1209	13.7312	12.9818	13.6659	13.3525			6	6.95062	1.18449	0.353712	-0.574856	-1.75175	WP_008411083.1	MarR family transcriptional regulator
14.3204	14.3644	14.2925	13.6643	13.6699	14.1437			7	6.94763	1.44909	0.321505	-0.499803	-1.92057	WP_044474758.1	aldo/keto reductase
11.3608	11.4131	10.8464	10.678	11.3931	11.7202			2	6.947	0.055089	0.980129	0.0569948	0.124737	WP_003949938.1	hypothetical protein
9.3731	8.77147	10.3054	10.6066	9.98069	9.68501			10	6.94647	0.509262	0.602877	0.607457	0.975975	WP_003947273.1	homogentisate 1_2-dioxygenase
11.013	9.88703	11.32	12.2256	14.4386	11.3443			4	6.94038	0.882658	0.351838	1.92948	1.72537	WP_003947155.1	gene=rplT 50S ribosomal protein L20
13.0614	12.4875	13.3957	13.3914	13.4005	13.1646			9	6.93973	0.539077	0.646687	0.337305	0.89667	WP_003951578.1	3-hydroxyacyl-CoA dehydrogenase
11.0863	11.3575	14.4351	10.5098	10.6745	10.9911			9	6.93966	0.654957	0.445854	-1.56782	-1.3251	WP_003947112.1	gene=argH argininosuccinate lyase
12.4032	11.8604	12.5156	11.8136	12.4912	12.2221			5	6.93892	0.107538	0.960757	-0.0840956	-0.219938	WP_015508059.1	hypothetical protein
14.221	14.1415	14.0066	14.4986	14.2913	13.9519			6	6.93847	0.294054	0.86975	0.124253	0.458209	WP_003948662.1	gene=rplK 50S ribosomal protein L11
11.2544	10.4563	11.156	10.6325	10.6951	11.7142			9	6.93478	0.046268	0.97945	0.0583388	0.1098	WP_003952169.1	acyl-CoA thioesterase II
13.2405	12.9268	11.6081	13.7776	13.6739	13.7997			13	6.93252	1.08586	0.326986	1.15858	1.92577	WP_008406162.1	dipeptide ABC transporter ATP-binding protein
8.31023	8.64101	7.85986	6.79393	8.24819	8.86491			3	6.93233	0.174546	0.90088	-0.301355	-0.3995	WP_008410429.1	gene=bfr bacterioferritin
9.38798	8.62777	8.56581	7.21253	8.59025	9.1925			4	6.93098	0.340093	0.742933	-0.52876	-0.711789	WP_003950569.1	ribonuclease PH
12.1233	12.8933	10.2079	12.8157	12.5231	12.268			6	6.9264	0.415159	0.660476	0.794125	0.868956	WP_003950288.1	50S ribosomal protein L25/general stress protein Ctc
14.672	14.6025	11.815	13.9747	14.6684	15.0956			6	6.92347	0.371227	0.700772	0.883089	0.805722	WP_003949400.1	gene=rpsF 30S ribosomal protein S6
15.3609	15.6556	15.3357	15.2633	15.2567	14.8342			17	6.92281	0.884581	0.488293	-0.332642	-1.20873	WP_003946848.1	DUF885 domain-containing protein
11.553	10.9706	12.448	12.0388	12.7896	12.8051			14	6.9228	0.824659	0.407734	0.88729	1.48235	WP_003951315.1	DNA topoisomerase IV subunit A
13.8882	13.372	14.1476	12.9127	12.6508	12.5648			9	6.92246	1.91801	0.205481	-1.09315	-3.11601	WP_003952238.1	uracil-DNA glycosylase
11.543	10.716	12.068	12.2669	12.1818	11.8032			10	6.92027	0.698841	0.477072	0.641594	1.23732	WP_015507853.1	beta-glucosidase
10.9278	11.6343	12.0501	10.8101	11.4253	10.982			4	6.91672	0.547869	0.601709	-0.464918	-0.978016	WP_010643325.1	hypothetical protein
3.61046	1.66571	5.50247	4.19693	4.85213	4.5588			1	6.9119	0.348183	0.72312	0.943074	0.770672	WP_037629638.1	hypothetical protein
7.79541	6.85431	7.57399	7.24821	7.37615	7.72987			2	6.9055	0.0467451	0.981455	0.0435052	0.103951	WP_003950555.1	nicotinamidase
11.9775	12.1419	11.7127	11.8748	11.578	11.971			6	6.90528	0.324938	0.85223	-0.13611	-0.500257	WP_003947462.1	gene=whiA DNA-binding protein WhiA
11.9815	11.8175	13.4835	12.2591	12.0375	12.2693			6	6.90528	0.168361	0.905921	-0.238863	-0.375865	WP_003948632.1	gene=rplX 50S ribosomal protein L24
9.83017	7.20698	8.8185	9.81493	9.19439	9.14266			3	6.90167	0.4095	0.671406	0.765449	0.856427	WP_003949226.1	PH domain-containing protein
14.0582	14.5781	14.2882	14.3306	14.2565	13.0478			4	6.89695	0.41344	0.706269	-0.429906	-0.792934	WP_003948013.1	gene=rsfS ribosome silencing factor
15.2464	14.9136	17.289	15.0499	15.2434	16.2256			36	6.89646	0.13862	0.923427	-0.310061	-0.334487	WP_003951038.1	gene=pruA L-glutamate gamma-semialdehyde dehydrogenase
4.95195	0.876214	-3.71607	7.67414	5.26561	2.38562			2	6.8959	0.682664	0.407662	4.40443	1.45192	WP_003950990.1	enhanced serine sensitivity protein SseB
12.9912	13.2227	12.4879	12.3051	12.3594	13.2583			6	6.89563	0.27618	0.833492	-0.259674	-0.543708	WP_003948246.1	methyltransferase domain-containing protein
11.3102	11.4489	11.3194	11.3349	11.1002	11.0676			3	6.89417	0.941518	0.598894	-0.191937	-0.982521	WP_010644563.1	Stp1/IreP family PP2C-type Ser/Thr phosphatase
12.8729	13.2183	13.4618	12.9071	13.0551	12.8654			6	6.8933	0.600658	0.667094	-0.241847	-0.862941	WP_003950195.1	gene=paaA 1_2-phenylacetyl-CoA epoxidase subunit A
12.1045	12.2124	11.6982	12.0955	12.2084	11.8376			6	6.89122	0.0775635	0.976626	0.0421079	0.144621	WP_003948818.1	SDR family oxidoreductase
13.4142	13.3615	16.0473	13.4511	13.0702	13.351			11	6.89031	0.477596	0.592697	-0.983556	-0.989591	WP_003948635.1	50S ribosomal protein L29
9.3224	9.30058	8.24284	8.4308	7.65643	7.99691			4	6.8837	1.03462	0.353485	-0.927233	-1.78011	WP_003947935.1	gene=ilvE branched-chain-amino-acid transaminase
5.21284	0.571794	7.76815	7.85747	7.93122	5.81517			1	6.8837	0.533412	0.502119	2.68369	1.15802	WP_078485262.1	hypothetical protein
9.25243	10.8748	8.55993	8.65452	7.67961	9.07479			2	6.88165	0.612386	0.487318	-1.09273	-1.21305	WP_003950426.1	NDP-sugar synthase
4.84518	8.14319	5.01996	5.361	6.1427	5.68814			2	6.88155	0.0883297	0.957214	-0.272167	-0.227735	WP_003947038.1	shikimate kinase
12.5488	11.9393	10.9313	12.4594	12.6389	13.164			6	6.88113	0.851879	0.390892	0.947646	1.53631	WP_003948634.1	gene=rpsQ 30S ribosomal protein S17
15.4424	14.9416	15.4817	15.1321	15.0135	14.7443			21	6.87831	0.713454	0.554663	-0.325258	-1.05499	WP_015507555.1	2-oxo acid dehydrogenase subunit E2
11.162	10.99	10.0906	9.89624	10.3347	11.3426			2	6.877	0.153789	0.917864	-0.223013	-0.347402	WP_008410190.1	DUF397 domain-containing protein
11.8933	12.0572	11.8726	11.11	10.9569	10.6049			7	6.87696	2.54996	0.08272	-1.05041	-4.03202	WP_003949837.1	SidA/IucD/PvdA family monooxygenase
10.814	10.7137	10.3337	9.90979	9.99321	10.7537			3	6.87483	0.586163	0.593307	-0.401556	-0.989691	WP_003951028.1	gene=ilvN acetolactate synthase small subunit
9.67378	9.48237	11.5377	9.45809	9.90086	10.4047			4	6.87252	0.164313	0.904754	-0.310044	-0.38264	WP_015507357.1	hypothetical protein
10.1161	9.61063	10.04	11.016	10.268	10.3595			5	6.8684	1.03717	0.375953	0.625587	1.63216	WP_003946494.1	hypothetical protein
14.4267	13.5942	14.5257	13.7723	13.7856	13.5179			15	6.86768	0.729062	0.487735	-0.490283	-1.20174	WP_003948424.1	ATP-grasp domain-containing protein
13.0575	13.5	12.5726	13.0415	12.8224	13.2043			8	6.86561	0.0238194	0.992566	-0.020642	-0.0529585	WP_003947441.1	gene=sufD Fe-S cluster assembly protein SufD
9.89285	8.81181	12.3531	10.1983	9.96022	9.14982			8	6.86369	0.205868	0.857568	-0.58315	-0.488072	WP_008411150.1	TetR/AcrR family transcriptional regulator
13.0686	13.5616	14.6311	13.1053	13.9621	13.2164			12	6.86364	0.240607	0.846463	-0.325842	-0.514023	WP_003952195.1	acyl-CoA dehydrogenase
12.1897	12.7061	11.9323	11.3261	11.7438	11.9186			3	6.8636	1.00051	0.391686	-0.61318	-1.58245	WP_003949832.1	rhodanese-like domain-containing protein
12.8205	12.6468	10.0295	13.3103	12.9988	13.0912			5	6.8596	0.647953	0.458118	1.30116	1.29149	WP_003947051.1	peptidylprolyl isomerase
10.6666	11.5383	10.6291	10.2279	10.7089	10.1616			6	6.85912	0.776278	0.452774	-0.578498	-1.30456	WP_003946924.1	bifunctional nuclease family protein
12.2876	12.1796	12.0831	12.551	12.272	12.7543			6	6.85697	1.05997	0.442381	0.342329	1.3597	WP_003947418.1	amidohydrolase family protein
12.424	12.0822	12.2365	12.3607	12.4145	13.1004			8	6.85638	0.663899	0.556408	0.377652	1.05546	WP_003948428.1	glycosyltransferase family 2 protein
10.0785	7.81706	9.9462	9.91121	9.71922	9.80533			5	6.8541	0.292695	0.790245	0.531317	0.636408	WP_008411805.1	hypothetical protein
12.5927	12.7362	12.6779	13.0199	12.8108	12.7729			5	6.85372	1.07015	0.555257	0.198921	1.06166	WP_003949318.1	NAD(P)H-quinone oxidoreductase
12.9362	13.1216	13.1095	12.748	13.358	12.6449			9	6.85247	0.236972	0.891612	-0.138792	-0.420014	WP_003948202.1	extracellular solute-binding protein
7.34737	6.52681	7.7161	8.09492	6.76738	6.33167			1	6.8507	0.0728125	0.96856	-0.132104	-0.179446	WP_003947838.1	zinc ribbon domain-containing protein
14.011	14.4325	11.388	13.6677	13.4934	14.2439			6	6.85028	0.207246	0.858206	0.524536	0.486121	WP_003948537.1	response regulator transcription factor
11.4154	11.8943	13.2206	11.975	13.0812	12.9367			7	6.8492	0.309936	0.773735	0.487513	0.657127	WP_008415787.1	Lrp/AsnC family transcriptional regulator
8.60549	9.63767	9.67663	8.7194	8.98564	8.09061			2	6.84795	0.738272	0.450866	-0.708049	-1.3117	WP_003947481.1	dioxygenase
10.1012	9.30193	11.4765	10.8316	10.2239	9.55463			8	6.84776	0.0416673	0.980449	-0.0898552	-0.107693	WP_008407576.1	carbohydrate ABC transporter substrate-binding protein
10.2976	10.5501	10.9736	11.4911	11.1497	10.7567			11	6.84506	0.841863	0.44055	0.525384	1.34827	WP_003948897.1	L-aspartate oxidase
14.6304	13.9644	14.6595	14.9009	14.7358	14.9264			24	6.84438	0.864558	0.453355	0.43628	1.30343	WP_003947150.1	phenylalanine--tRNA ligase subunit beta
13.0134	12.7097	13.2511	13.224	13.211	12.5674			15	6.84032	0.0116125	0.995391	0.0094099	0.0256111	WP_003950505.1	UvrD-helicase domain-containing protein
13.0082	12.9711	12.9032	12.6433	12.4539	13.1854			4	6.84028	0.37942	0.796806	-0.199946	-0.622226	WP_015507230.1	hypothetical protein
12.4484	12.1137	12.1855	12.6843	12.4312	11.4042			6	6.83912	0.0654503	0.976144	-0.0759894	-0.150649	WP_003950060.1	DUF742 domain-containing protein
13.7437	12.6118	13.7988	13.8992	14.3367	13.5825			13	6.83789	0.552832	0.577817	0.554681	1.01897	WP_003949192.1	YbjN domain-containing protein
13.5145	14.6331	12.604	13.6209	13.7673	13.8204			4	6.83755	0.0920979	0.961221	0.152351	0.220864	WP_015507998.1	gene=cobM precorrin-4 C(11)-methyltransferase
14.6821	14.9515	15.3026	14.3727	14.5315	14.1107			19	6.83727	1.37445	0.314333	-0.640442	-2.01685	WP_003949289.1	gene=aspS aspartate--tRNA ligase
9.73339	10.2339	9.53722	10.0928	9.9211	9.21617			4	6.83652	0.0965644	0.963764	-0.0914904	-0.208377	WP_086014567.1	gene=rimI ribosomal protein S18-alanine N-acetyltransferase
12.9189	12.9636	13.0207	12.8788	12.6729	12.9471			6	6.8361	0.702958	0.743054	-0.134855	-0.71918	WP_003947419.1	alanine--glyoxylate aminotransferase family protein
10.6183	10.6707	11.0936	10.4283	11.0907	10.814			9	6.83374	0.0226787	0.993177	-0.0165695	-0.0481656	WP_018469803.1	adenosine deaminase
10.4486	10.2415	10.4186	9.81643	10.2258	10.3558			3	6.8328	0.607393	0.666763	-0.236927	-0.861927	WP_008406356.1	SDR family oxidoreductase
7.39402	7.71409	9.45136	10.002	10.0382	9.16961			6	6.82982	1.04124	0.32419	1.55012	1.9394	WP_003947022.1	guanylate kinase
13.5372	13.5917	13.4295	13.3553	13.3448	13.7828			10	6.82421	0.0572818	0.981683	-0.0251726	-0.0999236	WP_003951228.1	gene=rimO 30S ribosomal protein S12 methylthiotransferase RimO
14.4293	14.8659	13.8588	14.398	14.1622	14.2726			21	6.82141	0.131516	0.944877	-0.107076	-0.26806	WP_003952069.1	RNA-binding transcriptional accessory protein
12.5501	11.9403	11.9193	11.8135	11.7982	12.6295			13	6.81931	0.0564607	0.982119	-0.0561934	-0.126619	WP_018470423.1	lysine--tRNA ligase
11.3662	9.90123	13.1709	13.3555	13.054	11.8003			5	6.81736	0.521802	0.54334	1.25713	1.08497	WP_003948365.1	aldehyde dehydrogenase family protein
11.1027	10.6444	12.5618	12.6996	12.3489	11.6921			9	6.81712	0.55304	0.542612	0.81059	1.08201	WP_003949377.1	gene=yidC membrane protein insertase YidC
13.18	13.0338	13.5171	13.6292	13.2645	12.6459			12	6.81653	0.0695737	0.976702	-0.0638151	-0.151691	WP_010643041.1	cell wall assembly protein
13.2085	13.1924	13.0906	12.7576	12.8199	12.2054			6	6.81593	1.34036	0.320964	-0.569512	-1.90637	WP_003948061.1	superoxide dismutase
11.1405	11.8321	11.6355	10.5509	11.1433	11.3295			5	6.81526	0.780079	0.457451	-0.528118	-1.28137	WP_015507419.1	helix-turn-helix domain-containing protein
7.56991	7.92204	8.57938	6.52234	6.78316	7.73739			3	6.81147	1.00077	0.353533	-1.00948	-1.76121	WP_008407389.1	Lrp/AsnC family transcriptional regulator
10.5326	10.3864	11.5955	10.67	11.5128	10.0966			2	6.8113	0.0478971	0.98167	-0.0783755	-0.118636	WP_003946498.1	gene=ccrA crotonyl-CoA carboxylase/reductase
8.17134	2.03422	4.86743	8.7349	8.8436	5.43992			2	6.80835	0.56073	0.487537	2.64848	1.20617	WP_003947121.1	gene=argB acetylglutamate kinase
9.40996	8.66039	9.56515	10.0876	9.41637	9.16518			4	6.8058	0.367254	0.754373	0.34456	0.70001	WP_003950351.1	DUF501 domain-containing protein
13.5044	13.2259	13.1264	13.2344	12.9956	13.5402			11	6.80235	0.0510845	0.983016	-0.028835	-0.098082	WP_003950659.1	hypothetical protein
12.4729	12.5226	12.0612	11.4273	11.6435	12.5596			8	6.80154	0.56	0.588178	-0.475407	-0.997455	WP_010638413.1	PH domain-containing protein
-2.09191	4.57703	5.72029	4.58006	4.15404	-1.06691			2	6.8004	0.0196591	0.990988	-0.179409	-0.0571712	WP_003949460.1	copper chaperone PCu(A)C
12.5392	13.753	7.50694	14.2903	14.003	12.0833			2	6.79945	0.466375	0.570233	2.19247	1.02753	WP_010639083.1	gene=pssA CDP-diacylglycerol--serine O-phosphatidyltransferase
9.18715	9.68061	9.58537	8.70254	9.25029	9.38048			3	6.79837	0.657871	0.559833	-0.373271	-1.04594	WP_003948931.1	MFS transporter
8.2994	9.0856	12.296	9.23559	7.91063	8.84569			1	6.7948	0.406194	0.653073	-1.22971	-0.88846	WP_003948802.1	membrane protein
12.0092	12.6325	13.3453	11.6706	12.1848	12.3291			8	6.79029	0.62155	0.522006	-0.600852	-1.12382	WP_003947222.1	gene=mshC cysteine--1-D-myo-inosityl 2-amino-2-deoxy-alpha-D-glucopyranoside ligase
13.2667	13.5165	13.7608	13.7148	13.6844	13.748			12	6.79018	0.629578	0.690931	0.201054	0.82462	WP_003951631.1	phosphoadenylyl-sulfate reductase
13.3058	13.4269	13.2632	13.0246	13.349	13.6499			7	6.7861	0.016329	0.997731	0.00920931	0.032079	WP_003950241.1	gene=xth exodeoxyribonuclease III
11.6234	11.332	12.1006	11.6415	11.5673	10.8798			3	6.78517	0.415727	0.732929	-0.322479	-0.749748	WP_008409808.1	GNAT family N-acetyltransferase
12.5191	12.8592	12.9143	12.2929	12.4734	13.1658			11	6.7797	0.153019	0.930482	-0.120167	-0.305512	WP_003949367.1	gene=gyrB DNA topoisomerase (ATP-hydrolyzing) subunit B
-1.64729	7.36772	1.40496	2.87858	3.72697	3.58406			2	6.77935	0.142339	0.908234	1.02141	0.37005	WP_003949204.1	LLM class F420-dependent oxidoreductase
7.41442	7.35923	8.40204	8.24918	7.58754	8.22044			3	6.7789	0.296636	0.812477	0.293825	0.585615	WP_015508033.1	gene=hisI phosphoribosyl-AMP cyclohydrolase
9.64721	11.1314	9.69859	9.27943	9.50995	9.03398			3	6.7767	0.809718	0.408172	-0.884631	-1.46112	WP_003950593.1	hypothetical protein
14.5425	12.6236	14.7143	14.3828	14.5971	13.3935			9	6.77443	0.0754239	0.96718	0.164343	0.189815	WP_003946515.1	monooxygenase
14.0531	14.1818	14.6456	14.0409	14.3522	14.4157			17	6.77396	0.0379439	0.989089	-0.0239321	-0.0762199	WP_086014562.1	gene=polA DNA polymerase I
4.26337	4.09038	4.06878	5.51869	7.89478	6.072			1	6.7728	1.51073	0.208611	2.35432	2.86956	WP_008410492.1	gamma-glutamyl-gamma-aminobutyrate hydrolase family protein
14.0973	14.4279	14.7495	14.0361	14.2082	13.3952			13	6.77235	0.811242	0.447391	-0.54502	-1.32649	WP_003948948.1	inorganic diphosphatase
10.7342	10.8443	10.7019	10.097	10.5994	11.7566			7	6.77167	0.0396583	0.983323	0.0575562	0.0970211	WP_003948336.1	hypothetical protein
10.9369	10.8661	10.2283	10.369	10.0855	11.1059			6	6.77163	0.155153	0.923761	-0.15698	-0.328079	WP_015508174.1	RNA-binding Sun protein
11.5102	11.4208	11.4903	12.3336	12.179	11.4865			14	6.76998	0.939152	0.407804	0.52588	1.45322	WP_003948739.1	geranylgeranyl reductase family protein
8.9749	5.93772	10.1072	9.49383	8.74448	7.6195			4	6.76972	0.0720393	0.968036	0.279342	0.191496	WP_003946806.1	SAM-dependent methyltransferase
11.9416	12.2269	11.3957	11.342	11.0934	11.5685			4	6.7692	0.864605	0.440643	-0.520091	-1.36941	WP_003949196.1	hypothetical protein
12.7556	12.8168	12.3737	13.2278	12.7634	12.3654			10	6.76806	0.182875	0.916048	0.136867	0.355337	WP_015507270.1	PQQ-binding-like beta-propeller repeat protein
12.1283	10.8526	13.6654	12.5224	12.4167	11.7635			6	6.76745	0.00727385	0.996708	0.0187607	0.0198093	WP_008415359.1	NUDIX hydrolase
10.9159	11.3415	12.0141	11.9462	11.8465	10.6906			5	6.7672	0.0469862	0.978368	0.0706053	0.114919	WP_003947212.1	response regulator transcription factor
0.687638	5.71565	-0.290382	-0.984934	0.859335	2.23323			2	6.7658	0.254858	0.802158	-1.33509	-0.612127	WP_008414815.1	L_D-transpeptidase
13.2009	13.7716	12.9322	12.9875	13.4556	13.3719			10	6.76127	0.0353141	0.990127	-0.029892	-0.0773559	WP_008414870.1	NADPH:quinone oxidoreductase family protein
12.5458	11.7999	12.5358	13.3329	12.5708	12.1732			15	6.75924	0.40129	0.723598	0.398464	0.765637	WP_030308448.1	hypothetical protein
12.2167	12.8088	12.8069	12.0167	12.399	12.4014			7	6.7568	0.651617	0.58267	-0.338428	-1.01064	WP_003947660.1	gene=nadA quinolinate synthase NadA
12.3349	12.1981	10.3647	12.2242	11.9991	12.4168			6	6.75342	0.376971	0.719191	0.580801	0.778011	WP_015508153.1	ABC transporter substrate-binding protein
8.83942	7.63518	8.75164	9.52005	9.84035	9.31805			6	6.7531	1.29537	0.269987	1.15074	2.2285	WP_037629979.1	helix-turn-helix domain-containing protein
3.10585	2.48682	5.90074	5.94172	6.51512	5.08507			1	6.7529	0.82749	0.371608	2.01616	1.64005	WP_003951945.1	hypothetical protein
9.87746	9.40123	9.27817	8.85841	9.6582	9.86853			3	6.75033	0.0551869	0.981587	-0.0572437	-0.12502	WP_003950806.1	zinc-binding dehydrogenase
11.3707	11.9721	14.2406	11.2223	11.1006	11.822			13	6.74825	0.564426	0.508187	-1.14614	-1.14408	WP_008409757.1	amidophosphoribosyltransferase
16.5601	16.8825	17.2808	17	16.9845	16.2243			43	6.74589	0.200105	0.900849	-0.171521	-0.39876	WP_003950819.1	multifunctional oxoglutarate decarboxylase/oxoglutarate dehydrogenase thiamine pyrophosphate-binding subunit/dihydrolipoyllysine-residue succinyltransferase subunit
12.8711	13.0164	12.6286	12.4524	12.3978	12.6932			6	6.7442	1.05039	0.446769	-0.324215	-1.32323	WP_015508072.1	cobyric acid synthase
9.19083	10.4251	8.44573	8.24029	8.65287	9.57145			3	6.74383	0.311178	0.768504	-0.532342	-0.666673	WP_008415733.1	PAS domain-containing protein
11.5319	11.0328	11.5789	11.1513	10.7772	11.2424			8	6.74284	0.650435	0.588401	-0.324228	-0.996484	WP_003947218.1	gene=glpK glycerol kinase GlpK
12.4691	11.9604	13.661	12.6856	12.4544	12.1632			7	6.73854	0.191032	0.891522	-0.262423	-0.419114	WP_003950805.1	NADP-dependent malic enzyme
9.37172	9.70007	9.05426	8.62187	8.44019	9.10392			3	6.73467	1.12971	0.35213	-0.653357	-1.7564	WP_003948344.1	gene=hutH histidine ammonia-lyase
10.8749	9.60371	12.4327	10.4567	10.9999	11.0993			13	6.73254	0.0482022	0.981694	-0.118437	-0.125717	WP_015507145.1	periplasmic-binding protein
11.2623	10.3814	10.8201	11.0336	10.7244	11.8966			7	6.73243	0.38579	0.734935	0.396954	0.744463	WP_003947469.1	maleylpyruvate isomerase family mycothiol-dependent enzyme
11.2695	11.5329	10.6758	10.7497	10.3177	11.143			6	6.73232	0.535613	0.615763	-0.422599	-0.943416	WP_015508069.1	threonine-phosphate decarboxylase
11.4751	10.8631	11.0194	9.70742	9.71461	9.58808			3	6.73	2.81605	0.0549091	-1.44915	-5.0301	WP_008405627.1	cyclase family protein
12.6231	12.8914	12.4335	12.382	12.0589	12.2702			7	6.72894	1.18784	0.39345	-0.412313	-1.56667	WP_003947932.1	PPOX class F420-dependent oxidoreductase
8.84884	9.78291	9.46052	9.13084	8.19801	8.28713			5	6.72892	0.956001	0.373964	-0.825434	-1.63718	WP_003946971.1	polyprenol monophosphomannose synthase
11.8356	10.462	11.9423	12.0852	11.9379	11.9303			12	6.72861	0.523965	0.597469	0.57117	0.985983	WP_015506888.1	gene=treZ malto-oligosyltrehalose trehalohydrolase
6.0724	5.01476	6.98948	5.918	6.18486	5.73734			1	6.7283	0.0460671	0.978847	-0.0788174	-0.115036	WP_003947186.1	roadblock/LC7 domain-containing protein
10.9196	11.7809	11.3188	11.093	11.5027	11.103			2	6.72705	0.139686	0.942714	-0.106868	-0.278975	WP_015507753.1	hypothetical protein
12.1734	11.8598	12.35	11.2747	11.6394	12.4115			6	6.72513	0.410947	0.726192	-0.352539	-0.758998	WP_003946770.1	precorrin-6A synthase (deacetylating)
11.3127	10.6287	11.438	11.5377	11.2294	11.0955			6	6.72475	0.221631	0.892244	0.161093	0.420024	WP_003949831.1	amino acid adenylation domain-containing protein
8.89308	9.29576	9.85767	9.22964	9.22481	8.98241			5	6.721	0.280712	0.844147	-0.203214	-0.519228	WP_003946673.1	4'-phosphopantetheinyl transferase superfamily protein
12.7173	12.7828	12.0544	12.2464	12.5629	12.7754			6	6.72093	0.0119203	0.995778	0.0100686	0.0265774	WP_008403414.1	(d)CMP kinase
11.7099	11.8882	10.5159	10.7795	10.9907	10.7246			7	6.71786	0.544144	0.585704	-0.539735	-1.00256	WP_003950468.1	hypothetical protein
12.4339	12.1685	13.5148	13.5266	13.1486	12.4216			10	6.71739	0.246437	0.841557	0.326563	0.523273	WP_003948341.1	L_D-transpeptidase
7.13274	4.86881	8.31173	8.39445	6.9556	5.90866			2	6.7155	0.090425	0.958607	0.315145	0.235034	WP_003947808.1	class I SAM-dependent methyltransferase
10.7702	10.4431	11.1382	10.9909	11.3459	11.2725			5	6.71544	0.854434	0.46146	0.41933	1.27819	WP_003947437.1	SUF system NifU family Fe-S cluster assembly protein
13.7097	13.37	13.1998	12.8115	12.5002	13.3441			8	6.71319	0.873651	0.433854	-0.541247	-1.3936	WP_003948621.1	gene=map type I methionyl aminopeptidase
10.7092	11.1402	11.6252	11.5926	11.3491	10.8624			3	6.7122	0.117363	0.951669	0.109889	0.249352	WP_003951327.1	VOC family protein
14.1721	14.5995	15.0517	13.5045	14.059	13.9392			16	6.71148	1.19307	0.320252	-0.77352	-1.91104	WP_008415690.1	UPF0182 family protein
11.9223	12.1751	11.7355	11.0164	11.3501	11.7244			3	6.71083	1.13339	0.363576	-0.580651	-1.70312	WP_003949692.1	HIT family protein
13.2556	13.8286	13.7147	12.9843	13.0085	13.0673			5	6.70604	1.51459	0.307676	-0.579589	-2.09352	WP_003949872.1	hypothetical protein
10.3905	10.1827	10.5221	11.159	11.5653	10.4085			7	6.70446	0.89743	0.400609	0.679174	1.49947	WP_003948955.1	aldehyde dehydrogenase family protein
10.1462	10.5964	10.0454	9.43977	9.37959	10.0409			2	6.7005	1.11637	0.35299	-0.642559	-1.73348	WP_003948756.1	hypothetical protein
11.9287	12.2869	13.2526	12.9661	13.045	12.9851			13	6.70019	0.572165	0.56963	0.509384	1.02682	WP_003947337.1	CTP synthase
7.95132	7.56495	8.05714	8.52935	8.04869	9.11505			6	6.69897	0.965621	0.386864	0.706558	1.59603	WP_015508123.1	AAA family ATPase
9.77793	10.1057	9.96076	10.4536	9.70223	9.46474			5	6.68778	0.0844808	0.969566	-0.0745897	-0.180706	WP_015507222.1	TIGR03089 family protein
8.80997	7.7251	11.7759	10.2605	9.97388	8.5542			11	6.68619	0.0410229	0.979053	0.159189	0.112058	WP_015506913.1	sensor histidine kinase
12.4236	12.3094	13.2107	13.057	13.1995	12.7003			13	6.68458	0.455183	0.700477	0.3377	0.804336	WP_003951317.1	insulinase family protein
12.4018	12.618	11.8433	11.7018	11.808	12.1051			9	6.68153	0.731938	0.504565	-0.416089	-1.15435	WP_003947030.1	aspartate carbamoyltransferase catalytic subunit
14.448	14.5485	14.0088	14.0382	14.1597	14.0413			1	6.6811	0.680945	0.616102	-0.255388	-0.944208	WP_003951061.1	SRPBCC family protein
11.3723	11.9556	10.7979	10.9352	11.0015	11.6532			7	6.68086	0.166117	0.916773	-0.178598	-0.353522	WP_003949045.1	DUF2993 domain-containing protein
10.5024	10.5373	10.7905	11.3779	10.8664	10.725			4	6.68015	0.805044	0.48935	0.379732	1.1937	WP_003948015.1	nicotinate-nucleotide adenylyltransferase
11.1981	11.2769	12.2728	11.0137	11.4288	11.2689			8	6.68001	0.398976	0.734321	-0.345492	-0.74084	WP_003947644.1	gene=trpD anthranilate phosphoribosyltransferase
9.6682	9.59298	12.4147	9.20755	9.24566	9.70857			2	6.6775	0.550283	0.522755	-1.17136	-1.12399	WP_003946662.1	radical SAM protein
13.2279	13.2645	13.5372	13.0643	12.9699	13.1511			6	6.66007	1.1948	0.445958	-0.281431	-1.33558	WP_008415768.1	hypothetical protein
11.8094	11.551	12.2158	12.2729	12.0312	11.9925			9	6.65864	0.492845	0.7231	0.240154	0.768633	WP_003947847.1	TerD family protein
12.9095	13.0726	13.4252	12.6321	12.6687	13.2025			9	6.65551	0.559149	0.653025	-0.301347	-0.888814	WP_003946892.1	solute-binding transport lipoprotein
7.17383	7.95886	7.25649	7.50724	6.42405	5.39005			2	6.6535	0.707249	0.4426	-1.02261	-1.3455	WP_003948395.1	ABC transporter permease
9.97659	8.28154	10.3788	10.1607	9.91334	9.75806			6	6.64532	0.240417	0.834407	0.398389	0.528911	WP_003947119.1	arginine repressor
2.10516	6.25229	3.61426	2.89685	4.60375	2.7853			1	6.6419	0.156142	0.903253	-0.561936	-0.388298	WP_003947483.1	DUF1772 domain-containing protein
11.6842	12.138	11.8427	11.5196	11.5682	11.1754			6	6.6407	1.20922	0.366939	-0.467228	-1.65933	WP_015507457.1	class I SAM-dependent methyltransferase
6.21769	4.67714	6.23711	8.2301	7.61462	7.52681			4	6.62632	1.68112	0.199373	2.07986	3.14104	WP_003950561.1	M67 family metallopeptidase
8.81165	9.07601	9.16072	9.31765	9.24671	8.83432			5	6.62614	0.252112	0.896231	0.116769	0.41155	WP_003947246.1	glucose 1-dehydrogenase
13.4016	12.8957	13.2454	12.7082	12.8529	13.1611			6	6.6261	0.612198	0.632533	-0.273525	-0.910207	WP_003951615.1	aminoglycoside phosphotransferase family protein
10.4136	9.10387	10.3956	10.5088	9.90746	10.126			2	6.62525	0.169295	0.908434	0.209723	0.369314	WP_086014566.1	succinate dehydrogenase hydrophobic membrane anchor subunit
11.9988	11.6583	12.3756	13.2016	13.3629	13.2462			10	6.6252	2.38993	0.0795385	1.25932	4.02762	WP_003948152.1	gene=speB agmatinase
11.2092	10.9253	11.4743	11.8403	11.3509	11.6851			9	6.62408	0.920448	0.443035	0.422515	1.34379	WP_003951533.1	ATP/GTP-binding protein
12.2678	11.7202	12.6126	12.9527	12.5815	12.2607			7	6.62396	0.535424	0.622249	0.398093	0.930409	WP_008408053.1	1-acyl-sn-glycerol-3-phosphate acyltransferase
12.3927	12.3841	13.5726	13.543	13.3169	12.4639			7	6.62207	0.250675	0.835596	0.324785	0.529335	WP_003947617.1	1-acyl-sn-glycerol-3-phosphate acyltransferase
10.6658	11.2793	9.91565	10.518	11.0407	10.4415			4	6.61968	0.0359954	0.988393	0.0464513	0.0865068	WP_086015425.1	polyprenyl synthetase family protein
11.5722	11.1097	11.2642	12.2008	12.2235	11.7369			10	6.61753	1.61761	0.255808	0.738364	2.39053	WP_041826589.1	HAMP domain-containing protein
13.1335	12.6631	13.4047	13.1768	13.2826	12.3825			4	6.6166	0.122491	0.948113	-0.119781	-0.261975	WP_003948425.1	aspartyl/asparaginyl beta-hydroxylase domain-containing protein
14.5667	14.4654	14.7668	14.8914	14.9886	15.4177			18	6.61064	1.27135	0.352493	0.499577	1.75694	WP_003950647.1	ABC transporter ATP-binding protein
13.6744	12.9255	14.3677	13.9999	13.7824	13.5275			10	6.60939	0.0928626	0.964827	0.114065	0.211929	WP_003947689.1	lipoyl synthase
15.8636	15.9751	14.5817	15.9332	16.146	16.5468			23	6.60888	0.695132	0.464565	0.735219	1.26352	WP_015507559.1	gene=pdhA pyruvate dehydrogenase (acetyl-transferring) E1 component subunit alpha
5.21196	5.92989	6.58139	5.92465	5.19477	6.44793			3	6.6076	0.0326519	0.989237	-0.0519662	-0.0815698	WP_106432099.1	cold shock domain-containing protein
13.128	12.8933	13.3494	13.7524	13.796	14.0581			14	6.60513	1.9927	0.20592	0.745236	2.83737	WP_008405672.1	gene=leuA 2-isopropylmalate synthase
9.975	10.9056	10.9325	9.66816	10.3317	9.63214			1	6.6048	0.871286	0.406302	-0.72705	-1.48878	WP_003951851.1	glutamate ABC transporter substrate-binding protein
8.85058	8.6827	9.16207	10.2685	9.53679	7.61285			5	6.60446	0.108212	0.945781	0.240919	0.266415	WP_003949246.1	dCTP deaminase
13.5678	13.9368	14.0746	13.2881	13.5645	13.4394			14	6.60359	1.17893	0.392787	-0.429078	-1.58264	WP_015507791.1	ABC transporter ATP-binding protein
11.6629	10.2004	11.5465	11.3775	11.6587	11.0729			6	6.60217	0.177402	0.903801	0.233081	0.389204	WP_078485250.1	SDR family oxidoreductase
10.1467	9.99895	9.53526	10.5166	10.089	9.48891			10	6.6003	0.14627	0.930756	0.137862	0.306098	WP_008413408.1	iron-siderophore ABC transporter substrate-binding protein
9.97532	10.1791	8.18106	9.67041	9.89648	9.12333			4	6.60008	0.0607618	0.97677	0.118256	0.152589	WP_003947606.1	thiazole synthase
8.98817	9.07387	8.50136	8.82554	9.07363	9.8539			5	6.5994	0.482184	0.664287	0.396556	0.866867	WP_003947981.1	1-aminocyclopropane-1-carboxylate deaminase
10.974	10.7817	11.0383	10.6662	10.309	9.67208			4	6.5993	1.11872	0.354774	-0.715532	-1.78532	WP_008414605.1	thioesterase
9.80658	10.7569	13.9831	9.80602	9.00629	9.94136			4	6.59778	0.676085	0.432276	-1.93097	-1.38205	WP_003947810.1	hypothetical protein
11.2471	11.9143	10.3972	10.2506	10.1749	10.874			7	6.59469	0.698109	0.462474	-0.753067	-1.2727	WP_003950257.1	DUF1330 domain-containing protein
12.6513	12.9957	12.7069	12.3788	12.5293	12.4367			8	6.5938	1.36181	0.394346	-0.336376	-1.5616	WP_003951100.1	hypothetical protein
10.9865	10.9178	9.66203	12.5343	12.7672	12.8269			6	6.58982	2.11792	0.089913	2.1874	4.05343	WP_003947753.1	gene=panB 3-methyl-2-oxobutanoate hydroxymethyltransferase
12.1279	11.9806	12.1497	11.2537	11.4755	11.7534			5	6.5898	1.7351	0.280281	-0.591907	-2.33035	WP_003949829.1	hypothetical protein
9.56287	9.41302	9.85247	9.97523	10.1378	10.9393			7	6.58974	1.07313	0.350751	0.741306	1.74548	WP_003947167.1	glutamine synthetase
4.09944	2.06545	4.85027	7.48672	8.47428	4.56862			3	6.5879	1.03609	0.308575	3.17148	2.06261	WP_003948220.1	gene=selD selenide_ water dikinase SelD
12.3111	12.3016	12.3281	12.0198	12.4825	11.6945			3	6.5872	0.469366	0.731254	-0.24798	-0.754274	WP_015508065.1	aldehyde dehydrogenase family protein
11.8857	12.3388	11.0515	10.451	10.3799	10.4517			5	6.58552	1.61325	0.2061	-1.33115	-2.78629	WP_003947940.1	biotin carboxylase
12.3132	12.482	14.4508	13.4949	14.3213	14.0706			6	6.58462	0.532466	0.556639	0.880244	1.06252	WP_003951907.1	SRPBCC family protein
5.71857	7.49915	2.65902	6.16791	6.32605	7.36938			3	6.57997	0.381927	0.673105	1.32887	0.850322	WP_008412057.1	flavin reductase
14.7283	13.5476	14.779	15.1399	15.384	14.34			7	6.57709	0.517912	0.596456	0.60302	0.98675	WP_003950861.1	gene=lysA diaminopimelate decarboxylase
12.1848	10.2908	12.3476	11.0931	10.8083	11.4496			10	6.57505	0.289274	0.796694	-0.490765	-0.62463	WP_015507401.1	AMP-binding protein
8.65571	8.01908	9.48748	8.64093	8.98023	8.8174			1	6.5724	0.0741085	0.970841	0.0921005	0.17174	WP_003950341.1	hypothetical protein
13.9238	14.277	14.0927	13.3905	13.4364	13.3771			4	6.57168	2.59433	0.161659	-0.696525	-3.42179	WP_003949129.1	DUF47 domain-containing protein
13.3794	14.1261	13.5091	13.0746	13.4172	13.1016			10	6.568	0.863187	0.446241	-0.47375	-1.33357	WP_003952078.1	phosphocholine cytidylyltransferase family protein
13.5674	12.4414	13.9217	13.813	13.9213	14.1066			16	6.56738	0.631246	0.506239	0.636782	1.14853	WP_008415881.1	membrane protein
11.9924	12.0131	12.1346	12.6221	12.3737	12.7187			5	6.5668	2.02761	0.24125	0.524812	2.47644	WP_015507442.1	D-2-hydroxyacid dehydrogenase family protein
13.0358	14.3122	17.7267	13.9456	14.3753	14.8138			26	6.56672	0.172002	0.888313	-0.646665	-0.424742	WP_003948506.1	gene=sucC ADP-forming succinate--CoA ligase subunit beta
12.3258	9.59048	12.2637	11.6917	11.161	11.4858			7	6.56586	0.0192272	0.991731	0.0528552	0.0520878	WP_003947011.1	methionyl-tRNA formyltransferase
13.5841	12.4644	14.4943	13.6731	13.8585	13.904			20	6.56529	0.193003	0.888479	0.297581	0.430491	WP_031178891.1	phosphopyruvate hydratase
10.1448	8.25824	9.4664	11.067	11.009	11.8546			6	6.56375	1.51682	0.201818	2.02036	2.82392	WP_003948190.1	DUF4429 domain-containing protein
9.19783	10.1295	10.6592	8.87258	9.2121	10.0553			3	6.56297	0.483793	0.614623	-0.615503	-0.942241	WP_078485241.1	hypothetical protein
14.3207	13.4496	14.6111	14.2795	14.3555	14.0513			16	6.56178	0.101185	0.960826	0.101611	0.22054	WP_003951573.1	gene=dxs 1-deoxy-D-xylulose-5-phosphate synthase
12.2973	12.1938	12.7495	12.6133	12.5887	11.9643			6	6.56168	0.0305889	0.988374	-0.0247434	-0.0664438	WP_003948012.1	histidine phosphatase family protein
12.2803	12.9074	12.3579	11.8106	12.0342	12.1205			4	6.5616	1.13702	0.365576	-0.526814	-1.65719	WP_003948235.1	malonic semialdehyde reductase
12.2262	12.9716	11.9289	13.1084	12.97	12.7723			9	6.55882	0.818538	0.440947	0.574681	1.3518	WP_075986466.1	5-(carboxyamino)imidazole ribonucleotide synthase
13.325	14.0718	15.4407	13.8718	14.2263	14.3483			10	6.55869	0.0718279	0.968969	-0.130345	-0.177159	WP_003948627.1	gene=rplR 50S ribosomal protein L18
13.4206	12.2455	14.2025	13.9599	13.8669	12.2747			16	6.55481	0.0332079	0.988292	0.0775989	0.0872866	WP_003951303.1	type IIA DNA topoisomerase subunit B
10.1387	11.0121	10.9124	10.7787	10.6436	10.4418			2	6.5514	0.0799605	0.970976	-0.0663643	-0.168925	WP_003950697.1	class I SAM-dependent methyltransferase
3.92908	1.98609	8.20614	7.69215	7.14471	6.46792			4	6.54912	0.568938	0.487077	2.39449	1.21484	WP_003946574.1	acyl-CoA dehydrogenase
12.2474	11.9607	10.6088	13.1785	12.2733	13.2758			6	6.54878	1.02409	0.327849	1.30358	1.86863	WP_003950062.1	ATP-binding protein
10.2328	10.7423	9.89155	9.2971	9.6676	9.89117			2	6.54715	1.04307	0.367402	-0.670273	-1.66796	WP_015507068.1	EAL domain-containing protein
10.6211	10.9276	10.9502	10.6473	10.9424	10.3905			7	6.54659	0.379216	0.811282	-0.172932	-0.5932	WP_003950726.1	dipeptidase
10.0175	8.91567	9.07746	8.74654	8.43506	8.8711			4	6.5405	0.823567	0.43323	-0.652652	-1.39703	WP_015508328.1	AMP-binding protein
9.93377	10.3969	9.51402	9.048	9.29173	9.86527			3	6.53917	0.709665	0.48916	-0.546557	-1.21002	WP_008415737.1	RNA polymerase sigma factor SigF
9.79242	8.71468	10.1045	11.1188	10.9159	10.2788			12	6.53812	1.1811	0.306237	1.23397	2.08726	WP_008409794.1	cysteine--tRNA ligase
5.86944	6.54964	5.50476	8.99413	4.91642	1.50768			2	6.53445	0.141588	0.911827	-0.835201	-0.365422	WP_003950032.1	NCS2 family permease
8.76549	9.35338	9.16684	9.45166	9.62317	9.31318			2	6.53115	0.876175	0.47596	0.367429	1.24449	WP_003947060.1	gene=ruvA Holliday junction branch migration protein RuvA
11.8408	12.1443	12.174	11.8614	12.0379	12.1608			2	6.5309	0.0851155	0.978628	-0.0330022	-0.138999	WP_003947402.1	hypothetical protein
13.4327	14.1091	14.0129	13.2165	13.4689	13.2515			7	6.53071	1.12441	0.365233	-0.539278	-1.65651	WP_003947665.1	PspA/IM30 family protein
11.4206	11.1672	12.0928	12.2511	12.2576	11.3864			5	6.52762	0.433316	0.698676	0.404838	0.809721	WP_003949247.1	phosphoribosyltransferase
11.7917	11.1941	13.3104	12.1978	11.8222	12.8074			5	6.52416	0.0911284	0.960156	0.177071	0.223511	WP_003950489.1	gene=ftsE cell division ATP-binding protein FtsE
11.21	9.66104	11.5841	11.4486	11.0697	11.5651			7	6.52264	0.374656	0.722234	0.542743	0.767289	WP_010637874.1	TIGR03960 family B12-binding radical SAM protein
11.957	11.9487	12.143	12.343	12.1249	12.0174			7	6.51973	0.562122	0.763442	0.145502	0.6771	WP_003950429.1	2-phospho-L-lactate transferase
13.8952	14.1568	14.3407	14.4008	14.5596	14.0038			11	6.51732	0.381602	0.801258	0.190484	0.614797	WP_003947543.1	TIGR03085 family protein
15.3266	14.7242	15.3734	15.241	15.0988	14.6239			15	6.51723	0.212638	0.900557	-0.153531	-0.403832	WP_003946930.1	NTP transferase domain-containing protein
12.347	12.9288	12.2723	12.3086	11.7983	11.9945			6	6.51683	0.879907	0.439914	-0.482242	-1.35749	WP_003948026.1	CDP-alcohol phosphatidyltransferase family protein
8.63519	8.02594	8.50681	9.0222	8.13089	9.34739			4	6.51405	0.471496	0.659175	0.444183	0.87407	WP_015507265.1	hypothetical protein
7.59508	10.2273	7.6022	8.1579	2.05988	5.68152			1	6.5126	0.736839	0.39297	-3.17511	-1.52972	WP_015506973.1	ABC transporter ATP-binding protein
13.5515	13.0337	11.3194	12.9216	12.9556	14.4368			8	6.51218	0.405814	0.671396	0.803134	0.855014	WP_008413836.1	iron-containing alcohol dehydrogenase family protein
11.063	10.7107	11.3866	11.798	12.0529	11.4513			11	6.51099	1.27949	0.318871	0.713981	1.97392	WP_015508082.1	FHA domain-containing protein
13.2814	13.7232	9.41997	13.0686	13.1649	12.7012			3	6.51017	0.239983	0.820787	0.836685	0.567614	WP_003946789.1	acyl-CoA dehydrogenase
9.90493	9.32015	9.98874	10.0162	10.1806	9.88303			5	6.51012	0.564202	0.653545	0.288684	0.882236	WP_003950484.1	serine/threonine protein kinase
12.8909	12.9666	13.3362	13.5726	13.2206	12.4946			16	6.50523	0.0305046	0.988298	0.0313361	0.0702765	WP_003947213.1	peptide-binding protein
12.8083	12.6613	12.9645	11.926	11.8117	11.6963			10	6.50387	3.09329	0.0707692	-1.00002	-4.76609	WP_008405638.1	hypothetical protein
10.2524	11.0682	11.3465	11.3779	11.5971	11.7645			5	6.49762	0.930991	0.392451	0.690817	1.54598	WP_010640369.1	glycerophosphoryl diester phosphodiesterase
5.9125	6.12848	6.2624	6.11665	7.16967	6.53083			2	6.49655	0.714339	0.48859	0.50459	1.19346	WP_003949639.1	CoA pyrophosphatase
12.7394	12.9466	12.074	13.2313	13.1667	12.9318			11	6.49559	0.874624	0.432894	0.523288	1.38244	WP_003951201.1	ABC transporter substrate-binding protein
7.84334	7.95695	10.5502	7.35549	8.4678	8.20496			2	6.49545	0.338239	0.733368	-0.77407	-0.740363	WP_003951794.1	sugar ABC transporter ATP-binding protein
12.1683	12.5898	11.6285	12.4403	12.4077	12.6722			2	6.4953	0.579886	0.608433	0.377826	0.967842	WP_003947970.1	gene=ybeY rRNA maturation RNase YbeY
9.32342	9.26038	10.0656	9.87681	10.2327	9.89523			5	6.49386	0.730688	0.491234	0.451795	1.1789	WP_003950167.1	DUF4263 domain-containing protein
12.6766	12.9101	13.3495	12.807	13.2129	12.2961			18	6.49237	0.247474	0.858126	-0.206713	-0.480134	WP_003948493.1	malate dehydrogenase
10.7894	11.8452	10.7583	11.257	11.117	11.1235			6	6.49017	0.0326628	0.988392	0.0348568	0.0757539	WP_003950712.1	alpha/beta hydrolase
10.9789	10.2403	12.2709	12.5684	13.1434	12.0405			12	6.49012	0.98917	0.329984	1.42078	1.83694	WP_003950022.1	1_4-dihydroxy-6-naphthoate synthase
11.7715	11.8925	12.3642	12.0281	11.8125	11.7273			10	6.48682	0.310434	0.850204	-0.153441	-0.508503	WP_044474806.1	gene=purE 5-(carboxyamino)imidazole ribonucleotide mutase
1.50258	5.49604	2.80088	6.39825	5.33943	0.299575			2	6.4866	0.122844	0.924339	0.745917	0.321688	WP_015506976.1	hypothetical protein
15.1481	15.1679	14.0478	14.8442	14.8807	14.8912			24	6.48457	0.0801567	0.968899	0.0841246	0.178839	WP_003952040.1	acyl-ACP desaturase
11.4776	10.7572	11.6883	12.3716	12.5151	12.0638			10	6.48429	1.49804	0.244243	1.00911	2.45079	WP_003949662.1	hypothetical protein
11.7495	12.9378	14.4875	12.8973	13.4327	13.1688			11	6.48145	0.0457292	0.98196	0.108019	0.119015	WP_003947980.1	adenosine deaminase
10.5489	10.1059	10.5788	10.4669	9.83579	9.77863			4	6.4807	0.646728	0.562175	-0.38409	-1.04279	WP_003950801.1	class I SAM-dependent methyltransferase
11.5389	10.8449	13.0405	11.9104	12.0349	11.8959			5	6.47966	0.0751682	0.969653	0.138929	0.185378	WP_003950985.1	L-serine ammonia-lyase
7.59196	8.55206	8.35935	8.83238	8.89143	8.36178			3	6.47777	0.71349	0.487589	0.5274	1.20481	WP_003950253.1	YbaK/EbsC family protein
11.025	11.0699	10.3447	10.5135	10.0028	11.2727			3	6.47573	0.189814	0.900067	-0.216848	-0.403649	WP_003950442.1	gene=manA mannose-6-phosphate isomerase_ class I
9.44609	8.91958	8.59296	9.20331	8.94879	9.49245			6	6.47485	0.318602	0.814915	0.228635	0.580314	WP_003946972.1	amidohydrolase
6.3611	6.72464	6.24783	6.7273	6.42692	7.33322			1	6.4747	0.563917	0.612959	0.384625	0.954724	WP_003947254.1	AMP-binding protein
4.89499	4.52856	5.0968	3.7146	5.72674	6.08904			2	6.4747	0.167798	0.902251	0.336676	0.392837	WP_003949179.1	aldose 1-epimerase
10.6334	10.6571	10.0674	9.7339	9.9976	10.7014			7	6.46996	0.371985	0.758121	-0.308342	-0.689545	WP_003946523.1	cytochrome P450
9.72819	8.94783	9.96367	9.8348	9.53908	10.1174			5	6.46598	0.335183	0.791405	0.283868	0.631584	WP_015507489.1	gene=trmB tRNA (guanosine(46)-N7)-methyltransferase TrmB
14.6224	14.7597	15.0664	14.4177	14.4767	14.0297			11	6.46594	1.24246	0.352153	-0.50816	-1.74	WP_003947358.1	SPFH/Band 7/PHB domain protein
6.30009	6.0716	6.49045	6.97139	7.18005	7.1071			1	6.4659	2.38127	0.164667	0.798798	3.38996	WP_003946981.1	PH domain-containing protein
13.5933	14.0309	13.4699	13.0149	12.9427	13.3582			8	6.46412	1.30351	0.325362	-0.59276	-1.89339	WP_003949378.1	single-stranded DNA-binding protein
11.4116	9.95789	11.3021	11.6397	11.8983	11.4641			4	6.46212	0.735524	0.449582	0.776791	1.32987	WP_003950821.1	response regulator transcription factor
10.5496	11.0132	11.18	11.0961	11.4192	10.6865			6	6.46207	0.208788	0.900223	0.153021	0.398745	WP_003949635.1	hypothetical protein
12.0106	10.495	12.9073	12.3046	12.3366	11.3374			9	6.46181	0.0861554	0.964336	0.1886	0.215156	WP_003949304.1	carbon-nitrogen family hydrolase
12.7647	13.0445	12.4729	12.1601	12.1611	12.6652			7	6.46074	0.851635	0.457066	-0.431929	-1.28692	WP_078485248.1	homoserine dehydrogenase
11.6642	11.7033	12.2452	12.8324	12.6026	12.8801			21	6.45861	1.92191	0.219062	0.900761	2.94239	WP_003952324.1	PTS transporter subunit EIIA
14.6254	15.0833	14.9237	14.2997	14.5277	14.4749			9	6.45504	1.37247	0.352603	-0.443351	-1.76752	WP_003948256.1	peroxiredoxin
9.59843	9.62828	6.46352	9.98574	9.93158	8.86383			3	6.45487	0.390942	0.672499	1.0303	0.850293	WP_003947253.1	TetR/AcrR family transcriptional regulator
14.445	14.9783	14.5014	14.0016	14.1987	14.6768			10	6.45449	0.59524	0.60951	-0.349157	-0.963705	WP_003948623.1	gene=secY preprotein translocase subunit SecY
10.3421	9.08917	10.79	10.6019	10.6753	10.3866			4	6.4504	0.393211	0.717329	0.480876	0.780259	WP_003949293.1	hypothetical protein
6.50139	7.85907	6.03924	6.15437	5.63457	4.61397			1	6.4477	0.874499	0.369485	-1.33226	-1.64639	WP_015507328.1	hypothetical protein
13.3261	11.6019	13.6386	13.1257	13.188	13.5099			6	6.44755	0.258868	0.823296	0.419022	0.562916	WP_003948714.1	polyprenyl synthetase family protein
9.84359	9.86564	9.65799	10.8362	10.5767	8.91852			2	6.44685	0.205528	0.86903	0.321395	0.456357	WP_003948109.1	acyl-CoA thioesterase
10.1529	10.084	9.70857	10.136	9.43488	10.016			6	6.44498	0.176651	0.923564	-0.119519	-0.335003	WP_015507414.1	ABC transporter substrate-binding protein
13.6379	13.8404	14.3018	14.3523	14.4896	14.3855			20	6.44484	1.13003	0.385863	0.482406	1.60394	WP_003951633.1	nitrite/sulfite reductase
12.9625	13.1939	13.5867	13.1483	13.0188	12.9144			9	6.44423	0.495067	0.732951	-0.22054	-0.749274	WP_003946786.1	S-(hydroxymethyl)mycothiol dehydrogenase
14.7331	14.3359	14.4623	14.588	14.7268	14.9846			13	6.44144	0.708506	0.609729	0.256068	0.966249	WP_003952264.1	electron transfer flavoprotein subunit alpha/FixB family protein
8.44132	8.91593	8.91623	9.31144	9.5068	8.70166			2	6.4403	0.648528	0.554313	0.415473	1.06656	WP_003950388.1	ATP-binding protein
11.4632	11.3599	10.554	9.66651	9.94417	11.1722			7	6.43924	0.72692	0.443192	-0.864739	-1.34146	WP_008411127.1	NAD(P)H-quinone dehydrogenase
4.29272	7.32833	6.97679	8.43745	7.5449	6.55637			1	6.4379	0.524197	0.539279	1.31363	1.09297	WP_003948881.1	SigE family RNA polymerase sigma factor
10.5109	10.2125	12.0123	11.6168	11.659	11.3986			10	6.43788	0.50196	0.602531	0.64626	0.975133	WP_003947091.1	gene=cobA uroporphyrinogen-III C-methyltransferase
9.2586	10.1247	10.5116	10.1824	10.1669	8.81141			2	6.43745	0.15627	0.914929	-0.24473	-0.356602	WP_003947007.1	gene=rpe ribulose-phosphate 3-epimerase
11.7039	11.1889	11.7349	12.3283	12.2537	12.2347			10	6.43675	1.81703	0.221131	0.729687	2.61216	WP_003946988.1	gene=ribD bifunctional diaminohydroxyphosphoribosylaminopyrimidine deaminase/5-amino-6-(5-phosphoribosylamino)uracil reductase RibD
12.3993	12.5284	12.7198	12.8869	12.7164	11.4902			5	6.43628	0.15345	0.925767	-0.184676	-0.335977	WP_015507026.1	thiamine ABC transporter substrate-binding protein
9.55419	8.93298	10.2692	10.1381	10.7002	10.0572			4	6.43602	0.751705	0.449067	0.713066	1.33085	WP_003951158.1	gamma-aminobutyraldehyde dehydrogenase
12.3869	10.4814	12.0638	12.7063	12.7108	12.4304			9	6.43401	0.748823	0.431842	0.971818	1.39631	WP_003949751.1	SAM-dependent methyltransferase
13.8664	14.0404	13.5954	13.4505	13.4212	13.6584			9	6.43231	1.01771	0.453823	-0.324027	-1.29899	WP_003950556.1	nicotinate phosphoribosyltransferase
12.1496	11.8078	13.2109	12.7769	12.2876	12.8439			10	6.42972	0.208848	0.880595	0.246712	0.442629	WP_003948796.1	gene=mqnE aminofutalosine synthase MqnE
4.30792	3.24056	3.69649	4.18556	3.59084	6.29237			1	6.4248	0.46461	0.609116	0.941265	0.964447	WP_003947814.1	terpene cyclase/mutase family protein
16.4662	15.8346	16.4838	16.8729	16.7673	16.7076			23	6.42453	1.11946	0.376519	0.521111	1.63403	WP_003948637.1	gene=rpsC 30S ribosomal protein S3
13.2281	13.0248	13.7711	14.2584	14.0707	13.3057			19	6.42431	0.663511	0.506172	0.536975	1.15043	WP_015507290.1	penicillin acylase family protein
14.2767	14.6609	14.2108	13.9228	13.8694	13.9566			8	6.42421	1.5121	0.325544	-0.466505	-1.92287	WP_003949842.1	ATP-grasp domain-containing protein
10.4154	11.3455	10.6365	10.2821	10.5785	10.1525			3	6.42377	0.682091	0.515076	-0.461447	-1.13219	WP_003948359.1	gamma-glutamylcyclotransferase
1.98412	4.14466	4.15331	3.39144	3.83015	3.65978			1	6.4201	0.0976348	0.95508	0.199759	0.239854	WP_003950885.1	DUF2550 domain-containing protein
9.88865	9.41656	10.4056	10.0208	10.5005	10.0316			7	6.41903	0.358179	0.772217	0.280715	0.658234	WP_015507358.1	helix-turn-helix domain-containing protein
13.8814	14.0905	12.575	12.966	13.6435	14.3755			16	6.41713	0.0826196	0.965601	0.145976	0.201377	WP_003947626.1	long-chain fatty acid--CoA ligase
12.8623	12.4597	13.2159	12.6066	12.7607	12.9362			10	6.41638	0.119453	0.957029	-0.0781031	-0.230872	WP_003950293.1	ribose-phosphate diphosphokinase
12.6095	13.0053	12.5818	12.3098	12.2817	12.0997			8	6.41496	1.52602	0.317178	-0.501793	-1.99273	WP_008417138.1	gene=rsmH 16S rRNA (cytosine(1402)-N(4))-methyltransferase RsmH
12.7118	12.3363	12.8813	13.3092	13.2068	12.4074			11	6.41481	0.433235	0.722122	0.331345	0.775231	WP_015507041.1	HAMP domain-containing protein
10.8962	9.77012	11.655	12.5414	11.8077	11.3904			3	6.41143	0.821249	0.39099	1.13938	1.53421	WP_041826601.1	hypothetical protein
10.5348	10.6104	10.6922	10.0199	10.2511	9.9712			3	6.41093	2.25903	0.216176	-0.531713	-2.69129	WP_003946448.1	3-keto-5-aminohexanoate cleavage protein
11.0666	9.09997	11.3145	10.9352	11.2725	11.5935			14	6.41088	0.460055	0.61578	0.773379	0.936478	WP_015507004.1	AAA family ATPase
3.92134	7.75439	6.1695	6.67416	5.14323	4.96166			5	6.41068	0.103339	0.945001	-0.355389	-0.265701	WP_015507991.1	TetR/AcrR family transcriptional regulator
12.5586	12.3935	14.234	12.2623	12.2033	12.4605			10	6.41007	0.564063	0.543508	-0.753297	-1.08695	WP_015508128.1	gene=prcA proteasome subunit alpha
13.1723	12.2426	12.7331	12.2397	12.3092	12.6236			7	6.40714	0.481708	0.689975	-0.325138	-0.826627	WP_015508154.1	gene=cobT nicotinate-nucleotide--dimethylbenzimidazole phosphoribosyltransferase
11.4872	12.8045	10.9502	10.6953	10.8025	11.2952			6	6.40645	0.633146	0.489796	-0.816313	-1.19866	WP_008403410.1	1-acyl-sn-glycerol-3-phosphate acyltransferase
11.6323	12.3958	10.5914	10.973	11.2553	11.978			2	6.40625	0.0807402	0.96557	-0.137769	-0.196111	WP_003950653.1	dipeptide ABC transporter ATP-binding protein
14.961	15.1557	15.3994	15.0086	15.1401	13.8458			31	6.40486	0.517228	0.613569	-0.507187	-0.956271	WP_015508322.1	SDR family NAD(P)-dependent oxidoreductase
7.43552	7.06029	7.80351	8.43475	7.02351	9.15958			2	6.4017	0.510869	0.581757	0.772841	1.01311	WP_003946868.1	hypothetical protein
10.3267	10.6755	9.10182	10.8976	10.9881	11.0318			1	6.4002	0.914549	0.380837	0.937822	1.62025	WP_003946998.1	carbon-nitrogen hydrolase family protein
13.5908	13.5579	13.4961	14.4044	14.2136	14.4224			19	6.39989	3.41742	0.06525	0.798518	4.63402	WP_003951075.1	sensor histidine kinase
4.7946	5.53439	5.47435	5.07237	5.06566	5.64683			2	6.39975	0.00661687	0.997038	-0.00616105	-0.015191	WP_003951102.1	gene=rpmF 50S ribosomal protein L32
9.855	9.89581	10.2029	10.0352	10.1452	10.3011			4	6.39662	0.584949	0.733331	0.175926	0.751212	WP_003950460.1	response regulator transcription factor
10.4028	9.87767	10.8836	11.1105	11.3394	10.299			5	6.393	0.544217	0.587757	0.52824	0.99862	WP_015508239.1	alpha-D-glucose phosphate-specific phosphoglucomutase
13.9644	13.3973	12.9199	14.2432	13.3404	13.5623			15	6.3917	0.286356	0.820576	0.28812	0.569307	WP_003948067.1	S8 family serine peptidase
8.90832	6.77483	7.14349	7.21071	7.70391	9.12913			5	6.38914	0.176048	0.893612	0.405701	0.41643	WP_003947991.1	gene=hrcA heat-inducible transcriptional repressor HrcA
14.4835	14.0574	14.7552	13.7771	14.1495	14.1935			14	6.38659	0.742391	0.508082	-0.391965	-1.14525	WP_003947454.1	glucose-6-phosphate dehydrogenase
15.3014	15.7758	15.3328	15.4083	15.4116	15.004			8	6.38371	0.405191	0.786727	-0.195316	-0.641673	WP_003948217.1	ATP-grasp domain-containing protein
8.46391	8.8376	7.96705	8.42435	9.02523	9.20826			5	6.37814	0.599223	0.565294	0.463093	1.03859	WP_003947533.1	prolipoprotein diacylglyceryl transferase
14.6391	14.7697	14.558	14.4097	14.3555	14.3769			10	6.37368	1.90473	0.364215	-0.274883	-1.67982	WP_003948195.1	helix-turn-helix domain-containing protein
13.4798	14.679	13.4611	13.4963	13.4142	12.9503			4	6.3735	0.600282	0.540399	-0.586381	-1.09136	WP_003950710.1	TetR/AcrR family transcriptional regulator
12.5021	11.3421	12.8426	12.6169	13.1361	14.1789			4	6.37275	0.771315	0.405744	1.08171	1.45016	WP_003951961.1	substrate-binding domain-containing protein
11.3343	10.7848	10.904	10.2222	10.4108	11.0384			7	6.37267	0.688436	0.515509	-0.450542	-1.13245	WP_003947576.1	gene=sepF cell division protein SepF
11.2185	11.565	10.5659	9.91735	8.9561	10.4789			4	6.37248	1.17661	0.305365	-1.33235	-2.10681	WP_003950390.1	response regulator transcription factor
9.61611	9.52647	10.9062	11.3128	10.3302	10.3841			3	6.37167	0.529806	0.578673	0.659427	1.01751	WP_003946525.1	gene=pabB aminodeoxychorismate synthase component I
11.4102	9.87673	10.8532	11.7581	11.5857	11.9421			12	6.36988	1.07186	0.328422	1.04857	1.87304	WP_015508335.1	non-ribosomal peptide synthetase
8.85296	8.34565	9.124	9.94724	9.63651	9.18804			9	6.36988	1.2096	0.322431	0.816392	1.957	WP_003949300.1	redoxin domain-containing protein
14.8985	15.1928	13.1295	14.8356	15.1749	14.8347			6	6.36753	0.342557	0.741914	0.541454	0.717889	WP_003947474.1	TerD family protein
8.44027	9.26215	9.69126	8.3869	9.3143	8.53493			3	6.3667	0.342477	0.764141	-0.385851	-0.681339	WP_003951341.1	dUTP diphosphatase
9.86259	9.45549	9.45045	10.6852	10.4368	10.508			2	6.36445	2.44876	0.138061	0.953823	3.73697	WP_003947238.1	FadR family transcriptional regulator
13.6629	14.2229	14.3466	13.6229	13.577	13.7434			20	6.36438	0.929199	0.441695	-0.429665	-1.35919	WP_050777441.1	phosphoenolpyruvate carboxylase
10.4876	10.4075	12.2778	10.6214	10.8042	11.0386			10	6.36404	0.14053	0.92399	-0.236225	-0.327027	WP_008411828.1	ParB/RepB/Spo0J family partition protein
19.6659	19.3423	19.7624	19.7217	19.7008	19.9227			38	6.36112	0.588029	0.717913	0.191524	0.780391	WP_003950644.1	ABC transporter substrate-binding protein
12.1954	12.3883	11.0775	12.6515	12.9885	12.5508			4	6.35982	0.916887	0.387343	0.843216	1.59253	WP_003948725.1	NADH-quinone oxidoreductase subunit M
11.7749	12.77	11.5553	12.8817	13.1676	12.3319			1	6.3589	0.784822	0.433909	0.7604	1.39017	WP_003949020.1	daunorubicin resistance protein DrrA family ABC transporter ATP-binding protein
9.96819	9.52379	9.71731	11.1045	11.5251	10.9796			9	6.35833	2.66137	0.0657143	1.46665	4.74286	WP_030769295.1	alpha/beta fold hydrolase
10.8913	11.3021	9.91814	9.41273	9.1424	10.2232			7	6.35773	0.995739	0.353171	-1.11107	-1.78251	WP_003947423.1	gene=thpD ectoine hydroxylase
10.2795	10.7666	10.0248	10.1217	9.52276	9.83134			5	6.35674	0.89176	0.430213	-0.531708	-1.40683	WP_003951083.1	gene=ndgR IclR family transcriptional regulator NdgR
4.82309	3.85942	4.39138	5.74061	4.36282	6.99532			4	6.35605	0.762285	0.40697	1.34162	1.47482	WP_050777412.1	GNAT family N-acetyltransferase
12.4383	12.1942	12.1338	12.0248	12.1085	12.7288			6	6.35578	0.0453089	0.984603	0.0319192	0.0936704	WP_003951721.1	carbohydrate kinase
14.7222	15.1799	14.5722	14.5557	14.8828	14.1854			18	6.35558	0.448324	0.724646	-0.283462	-0.761999	WP_003948439.1	gene=sdhB succinate dehydrogenase iron-sulfur subunit
14.257	14.4763	14.2542	14.1991	14.1575	13.9784			14	6.35445	1.0213	0.543292	-0.217535	-1.08773	WP_003951037.1	proline dehydrogenase
13.8507	14.2715	13.7335	13.2509	13.1818	13.4643			12	6.35443	1.62149	0.275396	-0.652858	-2.29747	WP_003950193.1	gene=paaC phenylacetate-CoA oxygenase subunit PaaC
11.6897	12.2206	11.5158	11.4837	11.4277	11.7886			2	6.3531	0.431803	0.744528	-0.242016	-0.712179	WP_008405862.1	alpha/beta fold hydrolase
13.7323	13.9434	11.8788	14.0164	14.0641	14.1928			14	6.35256	0.619011	0.48858	0.906293	1.1957	WP_003950142.1	D-alanyl-D-alanine carboxypeptidase
17.0842	17.083	16.3274	17.5178	17.2823	16.5127			29	6.35192	0.277847	0.829849	0.272727	0.551494	WP_003947498.1	gene=rpsA 30S ribosomal protein S1
11.0117	10.4421	11.3689	11.5954	11.7401	11.367			5	6.35162	1.01074	0.386405	0.626573	1.60288	WP_003951629.1	gene=cysD sulfate adenylyltransferase subunit CysD
7.56139	7.34342	7.88653	7.79539	6.90717	7.14305			2	6.3512	0.437382	0.723825	-0.315243	-0.770821	WP_003950742.1	molybdenum cofactor biosynthesis protein MoaE
8.8771	7.28734	7.41104	9.23145	7.6077	7.54314			1	6.3503	0.131504	0.926069	0.268932	0.315592	WP_030309702.1	lipoprotein
12.8031	13.1098	11.5013	12.7811	12.7094	13.358			3	6.35013	0.375415	0.730896	0.478092	0.753995	WP_003951287.1	TerD family protein
15.0288	15.5366	15.1985	15.1606	15.0401	14.5165			21	6.34806	0.634946	0.585002	-0.348873	-1.00338	WP_003952196.1	enoyl-CoA hydratase/isomerase family protein
11.3197	11.5944	11.5586	10.7417	10.7915	10.6928			7	6.34744	2.92842	0.118222	-0.748899	-3.92484	WP_003948857.1	gene=trpS tryptophan--tRNA ligase
11.7127	11.5458	11.8956	11.8803	11.682	11.3552			6	6.3443	0.161594	0.942514	-0.0788806	-0.278327	WP_003949461.1	SCO family protein
8.32923	8.75867	8.88272	7.77495	8.9477	8.74603			1	6.3424	0.157088	0.924725	-0.167317	-0.335327	WP_003950225.1	5-formyltetrahydrofolate cyclo-ligase
14.5539	15.0862	13.7267	15.0102	15.2274	14.9838			10	6.34195	0.699468	0.481954	0.61823	1.22916	WP_003948641.1	gene=rplW 50S ribosomal protein L23
11.1222	11.825	11.4661	11.1631	11.5541	11.1083			6	6.34157	0.326429	0.821467	-0.195924	-0.565062	WP_015508330.1	LuxR family transcriptional regulator
12.2793	11.7946	13.4113	13.6374	13.3827	12.9753			9	6.34007	0.743619	0.44078	0.836739	1.35752	WP_030307902.1	HNH endonuclease
11.2947	10.3675	11.8976	11.4619	11.5599	10.7843			2	6.33895	0.0558439	0.978039	0.0820805	0.135128	WP_003951509.1	FadR family transcriptional regulator
10.3692	10.2889	10.9017	11.1467	10.9925	10.2214			3	6.33813	0.316898	0.808704	0.266911	0.600089	WP_003951792.1	sugar ABC transporter substrate-binding protein
12.9698	13.2398	11.0046	12.5935	12.3438	13.1928			8	6.33518	0.15236	0.913843	0.305283	0.359968	WP_003948740.1	GNAT family N-acetyltransferase
14.5673	14.3642	14.3331	14.1582	14.0763	13.7265			6	6.3342	1.34263	0.351729	-0.434534	-1.7287	WP_003950322.1	ABC transporter ATP-binding protein
12.3266	12.6905	11.886	11.923	11.8382	12.2206			5	6.32832	0.518878	0.672076	-0.307122	-0.853361	WP_003950280.1	MarR family transcriptional regulator
11.7123	11.9997	11.5216	11.367	11.0802	11.3689			4	6.32668	1.31089	0.353775	-0.472488	-1.7576	WP_015506756.1	gene=hpnC squalene synthase HpnC
13.651	13.6018	13.3871	13.2892	12.967	13.8493			7	6.32544	0.263013	0.859362	-0.178152	-0.4812	WP_003949840.1	pyridoxal phosphate-dependent aminotransferase
4.19555	5.02	6.62692	7.54019	7.53088	4.8185			3	6.32403	0.512824	0.545103	1.34903	1.07646	WP_003948279.1	CpaF family protein
10.876	10.8361	10.606	10.5691	10.2111	10.6279			5	6.3226	0.913252	0.4903	-0.30332	-1.18917	WP_010638764.1	gene=tsaB tRNA (adenosine(37)-N6)-threonylcarbamoyltransferase complex dimerization subunit type 1 TsaB
8.52688	8.45696	8.48328	9.34659	9.49855	7.5313			4	6.32185	0.182639	0.894524	0.303109	0.413927	WP_003948674.1	SDR family oxidoreductase
11.2828	12.0856	12.1928	12.4017	12.2792	12.0933			6	6.32158	0.601896	0.581419	0.404322	1.00874	WP_003949215.1	iron-siderophore ABC transporter substrate-binding protein
11.4962	10.6259	10.5547	9.82437	10.5725	11.9799			4	6.3172	0.0489481	0.981171	-0.0999931	-0.124894	WP_003951210.1	hypothetical protein
10.0697	10.5287	9.04629	9.53493	9.30929	10.1305			3	6.31377	0.167838	0.907608	-0.223291	-0.370929	WP_003951325.1	hypothetical protein
17.1424	17.3388	16.2434	16.7614	16.6252	16.6338			29	6.30832	0.277367	0.837551	-0.234723	-0.533395	WP_003950547.1	gene=hppD 4-hydroxyphenylpyruvate dioxygenase
12.9389	12.961	12.3765	12.466	12.3931	13.0606			4	6.308	0.156075	0.929848	-0.118869	-0.308683	WP_003947715.1	arsenate reductase family protein
9.83588	9.66242	10.607	10.1962	10.2684	9.89424			8	6.30395	0.0969089	0.964287	0.0844943	0.205028	WP_015507164.1	Gfo/Idh/MocA family oxidoreductase
10.1503	10.6209	11.114	10.9207	10.8739	10.6262			7	6.30376	0.240329	0.870412	0.178549	0.454492	WP_015507126.1	stress protein
6.7093	6.60534	7.04186	7.10967	6.19944	6.47067			1	6.2985	0.254298	0.85868	-0.192236	-0.480328	WP_003946955.1	MOSC domain-containing protein
10.5952	9.64611	10.9149	10.103	9.55029	10.2607			8	6.2979	0.400485	0.722208	-0.414081	-0.770147	WP_003947403.1	ABC-F family ATP-binding cassette domain-containing protein
12.188	11.5866	12.8204	12.3224	12.1742	12.4022			8	6.29654	0.100337	0.961063	0.1013	0.219065	WP_003947939.1	tryptophan 2_3-dioxygenase
10.7286	11.7456	10.8782	10.093	10.6197	10.3691			6	6.29597	1.01007	0.365912	-0.756893	-1.67589	WP_008409913.1	gene=nudC NAD(+) diphosphatase
13.2196	12.6179	13.5731	13.1658	13.2412	13.1745			8	6.29355	0.0713124	0.976234	0.0569906	0.150035	WP_003951456.1	sugar phosphotransferase
13.5394	13.8629	13.5175	13.3392	12.9484	12.791			10	6.29191	1.44395	0.310289	-0.613732	-2.06271	WP_008404190.1	gene=recA recombinase RecA
6.31843	6.64168	6.41328	6.26796	6.58722	4.80246			1	6.2916	0.439885	0.660468	-0.57192	-0.869437	WP_003951632.1	hypothetical protein
6.07439	5.33239	8.46793	6.43753	6.86752	0.676458			2	6.2912	0.372573	0.672871	-1.9644	-0.850846	WP_037629829.1	alpha/beta hydrolase fold domain-containing protein
5.81306	6.10541	5.17444	5.4177	5.77036	6.23947			1	6.2899	0.111073	0.954758	0.111539	0.240591	WP_003946527.1	daunorubicin resistance protein DrrA family ABC transporter ATP-binding protein
13.0797	13.2338	13.8913	12.9634	13.145	12.8755			9	6.28456	0.711717	0.520679	-0.406956	-1.1267	WP_015507337.1	cytochrome P450
13.3012	13.0741	13.4895	12.9884	13.1526	13.4641			5	6.2843	0.178663	0.930722	-0.0865498	-0.30466	WP_003949489.1	PPOX class F420-dependent oxidoreductase
12.5497	13.1259	12.5611	12.4505	12.732	12.7456			5	6.2836	0.184015	0.924092	-0.102849	-0.328463	WP_116166013.1	gene=lepB signal peptidase I
11.9186	11.8346	11.6548	11.3477	11.0718	11.2856			4	6.28228	2.1167	0.220042	-0.567608	-2.65022	WP_015507219.1	coenzyme F420-0:L-glutamate ligase
10.3469	9.80061	10.4119	10.5156	10.5297	10.7019			3	6.2821	0.911049	0.451788	0.395935	1.30725	WP_003949839.1	gene=ectB diaminobutyrate--2-oxoglutarate transaminase
10.7145	11.3318	9.95869	9.28211	8.14791	9.74659			8	6.27915	1.22167	0.272131	-1.60947	-2.23867	WP_003948408.1	amidohydrolase
12.7663	12.5582	13.0479	13.0507	12.9257	12.4928			8	6.27738	0.0502603	0.983053	0.0323029	0.100724	WP_003952259.1	low specificity L-threonine aldolase
6.02006	5.96249	6.69162	5.96458	7.5362	5.00047			2	6.2755	0.0248918	0.987755	-0.0576377	-0.0658607	WP_003948917.1	ATP-binding cassette domain-containing protein
11.9942	11.7703	10.1375	13.174	12.9476	13.5027			9	6.26948	1.45896	0.216311	1.90743	2.69817	WP_015507403.1	GntR family transcriptional regulator
14.5422	13.6799	16.2168	15.3391	15.0917	14.4809			31	6.26733	0.0700371	0.969125	0.157627	0.177666	WP_003951137.1	gene=rpsB 30S ribosomal protein S2
13.7951	12.9178	14.1052	13.483	12.9949	13.0531			21	6.26707	0.48112	0.655417	-0.429008	-0.880113	WP_003949667.1	gene=topA type I DNA topoisomerase
6.92385	6.83323	7.93771	8.61901	8.61184	6.12161			2	6.2663	0.24118	0.828686	0.552557	0.550619	WP_003951195.1	bifunctional riboflavin kinase/FAD synthetase
12.6527	12.7096	12.9359	13.0124	12.7307	12.3339			6	6.26583	0.125556	0.957898	-0.0737136	-0.234034	WP_015507999.1	bifunctional cobalt-precorrin-7 (C(5))-methyltransferase/cobalt-precorrin-6B (C(15))-methyltransferase
13.2991	13.6073	13.5153	13.0845	13.3421	12.9843			9	6.26359	1.12873	0.430459	-0.336894	-1.40159	WP_044474755.1	glycosyltransferase
8.32568	8.04516	8.89455	9.20868	8.73024	8.69885			2	6.2631	0.696246	0.508687	0.45746	1.14535	WP_003946714.1	gene=trxA thioredoxin
7.7286	8.87189	9.01442	7.39959	8.05208	7.93366			4	6.26128	0.752583	0.443414	-0.743196	-1.34215	WP_008406848.1	hypothetical protein
11.8617	12.0718	12.1295	11.2419	11.4127	11.4214			3	6.2582	2.56635	0.165021	-0.662376	-3.30861	WP_003950570.1	hypothetical protein
11.2126	12.1879	11.5239	11.143	11.5803	10.3807			7	6.25513	0.598942	0.538061	-0.606808	-1.09649	WP_003949031.1	asparaginase
12.8699	13.4938	12.1226	12.7864	12.5368	13.0682			12	6.25468	0.0248859	0.988963	-0.0315984	-0.0601816	WP_003951027.1	acetolactate synthase large subunit
11.7024	11.7385	11.3317	11.7205	11.6323	12.2705			13	6.25405	0.523229	0.682656	0.283601	0.838389	WP_003948192.1	gene=glmS glutamine--fructose-6-phosphate transaminase (isomerizing)
12.747	12.7955	12.6529	12.4918	12.232	12.3171			5	6.25314	1.93663	0.307344	-0.384834	-2.05575	WP_003951782.1	IclR family transcriptional regulator
10.7736	10.9589	10.3897	10.0704	9.54888	10.3845			6	6.24998	1.12272	0.35342	-0.70613	-1.78415	WP_003950737.1	AIM24 family protein
15.0196	15.6525	16.509	15.9405	16.0331	15.7361			20	6.2495	0.149065	0.923785	0.176236	0.32613	WP_003948628.1	gene=rplF 50S ribosomal protein L6
13.3463	13.2891	11.9021	12.7847	13.0953	13.6362			13	6.24921	0.24103	0.847467	0.326215	0.514777	WP_003947219.1	glycerol-3-phosphate dehydrogenase/oxidase
6.37766	5.237	6.83649	7.48262	7.31149	7.16438			2	6.24815	1.13523	0.315774	1.16912	2.0008	WP_008409115.1	Rieske (2Fe-2S) protein
9.47759	8.91868	8.74476	8.69678	8.01085	8.62553			2	6.24435	0.906309	0.406361	-0.602625	-1.46876	WP_008407028.1	hypothetical protein
13.8539	13.5078	14.0706	14.267	14.2074	14.4669			17	6.24428	1.29738	0.356138	0.503033	1.78561	WP_015507494.1	FG-GAP repeat domain-containing protein
6.81554	7.2933	4.75104	6.61211	5.72737	7.54683			1	6.2442	0.134057	0.924975	0.342145	0.328839	WP_093560236.1	gene=aac(6') aminoglycoside 6'-N-acetyltransferase
9.73393	10.1156	10.2943	10.6362	10.662	9.95129			4	6.2425	0.574715	0.613108	0.368504	0.956086	WP_015507811.1	Uma2 family endonuclease
11.653	11.4197	12.8407	12.1117	12.0389	12.3973			7	6.24154	0.177116	0.904411	0.21151	0.38224	WP_003948730.1	gene=nuoH NADH-quinone oxidoreductase subunit NuoH
8.31202	7.27099	9.83959	9.61314	9.23256	8.42277			2	6.2415	0.303713	0.769567	0.615288	0.665629	WP_003948870.1	hypothetical protein
7.79253	6.70715	8.26471	7.02263	7.1336	7.41827			2	6.2392	0.345356	0.758909	-0.396633	-0.6887	WP_003947506.1	branched-chain amino acid ABC transporter permease
12.4493	12.8734	12.0671	13.7736	13.5509	13.3059			12	6.23901	1.79692	0.215515	1.08022	2.9258	WP_003946643.1	tripartite tricarboxylate transporter substrate binding protein
1.34327	2.05037	4.68484	4.21414	3.67283	4.21996			2	6.2387	0.579408	0.490282	1.34282	1.18543	WP_003947790.1	gene=yaaA peroxide stress protein YaaA
11.576	10.5878	12.1567	12.1696	12.1616	12.1293			11	6.23774	0.711253	0.460651	0.713362	1.27816	WP_008409490.1	proteasome accessory factor PafA2
17.7637	17.2981	17.9402	17.5108	17.4848	17.6469			15	6.23671	0.238197	0.901201	-0.119783	-0.401964	WP_003948626.1	gene=rpsE 30S ribosomal protein S5
7.82965	7.55245	8.82172	8.69894	9.02862	8.06352			5	6.23616	0.480705	0.631	0.529088	0.915083	WP_003952326.1	DeoR/GlpR transcriptional regulator
8.81239	8.40299	9.37441	10.5192	10.2187	9.21131			2	6.2327	1.08433	0.320344	1.11978	1.91254	WP_015507815.1	D-amino acid deaminase
13.762	14.1137	14.2924	13.143	13.3453	13.2094			25	6.23081	2.10622	0.207214	-0.823486	-3.08677	WP_015507784.1	non-ribosomal peptide synthetase
14.2972	14.5968	14.6757	14.3802	14.4653	14.6022			16	6.23054	0.111438	0.969321	-0.0406685	-0.175161	WP_015508050.1	FdhF/YdeP family oxidoreductase
13.1585	13.0344	13.5606	13.6563	13.8409	12.8527			6	6.23033	0.227241	0.874545	0.198826	0.449427	WP_008415428.1	alpha/beta fold hydrolase
11.5781	11.6351	10.6929	10.3096	10.1842	11.3096			3	6.22987	0.679365	0.479002	-0.700917	-1.23218	WP_003948736.1	NADH-quinone oxidoreductase subunit B
7.44574	6.14516	7.59164	7.3602	6.00988	6.33083			3	6.22923	0.331212	0.757596	-0.493878	-0.69148	WP_003950281.1	trans-aconitate 2-methyltransferase
12.8316	12.7494	11.5794	13.1491	12.8719	12.714			5	6.22898	0.54769	0.584975	0.524886	1.00187	WP_003951258.1	amino acid ABC transporter permease
5.35644	6.071	5.10729	5.71957	6.52354	6.96402			3	6.22633	0.893312	0.39053	0.890797	1.5769	WP_015508309.1	acyl-CoA/acyl-ACP dehydrogenase
13.0044	12.7977	11.7616	13.1444	12.7945	13.0286			8	6.22548	0.515822	0.615691	0.467965	0.939631	WP_015507336.1	ATP/GTP-binding protein
10.7212	10.6881	10.5602	10.3966	10.6575	10.7494			2	6.2254	0.180616	0.949225	-0.0553023	-0.255438	WP_003947444.1	ABC transporter ATP-binding protein
14.077	14.2627	14.3232	13.8172	14.066	13.607			9	6.22461	1.20897	0.392806	-0.390884	-1.55151	WP_003948214.1	histidine phosphatase family protein
8.72344	8.33473	8.31565	7.98546	7.6301	9.0089			1	6.2243	0.224855	0.866506	-0.249788	-0.467647	WP_015508324.1	type I polyketide synthase
9.53252	9.02673	8.03048	8.79335	8.36211	8.1439			4	6.2233	0.375199	0.733839	-0.430124	-0.740661	WP_003950689.1	Sec-independent protein translocase subunit TatB
8.58709	8.37694	8.11334	6.56542	7.42283	10.1356			3	6.22313	0.105638	0.945405	-0.317835	-0.268281	WP_003951208.1	4-hydroxy-tetrahydrodipicolinate reductase
11.8975	11.1556	12.0522	11.3754	11.5644	11.7452			5	6.22192	0.179547	0.916611	-0.140065	-0.353152	WP_008409004.1	hypothetical protein
10.6683	11.1964	10.6702	9.94651	10.5962	10.271			7	6.22183	1.04881	0.384768	-0.573736	-1.6071	WP_010638449.1	sigma-70 family RNA polymerase sigma factor
6.76933	6.31569	7.95899	7.95231	6.03257	6.11584			4	6.21788	0.147049	0.917534	-0.314431	-0.351182	WP_015507303.1	gene=paaJ phenylacetate-CoA oxygenase subunit PaaJ
5.36291	5.65711	5.25138	5.8125	4.88941	5.46971			1	6.2168	0.038223	0.988701	-0.0332629	-0.0841397	WP_003948301.1	IclR family transcriptional regulator
9.53444	10.429	11.4765	10.0864	10.1227	9.46122			4	6.21672	0.418136	0.678785	-0.589888	-0.841643	WP_015508210.1	NAD(P)-binding protein
10.7458	11.281	11.0452	10.9123	11.1594	10.5618			3	6.21657	0.249027	0.882081	-0.146174	-0.439666	WP_008407293.1	gene=tsaE tRNA (adenosine(37)-N6)-threonylcarbamoyltransferase complex ATPase subunit type 1 TsaE
10.1107	10.2318	11.0677	11.2119	10.7773	10.8532			9	6.21511	0.656023	0.531542	0.477419	1.11192	WP_015508310.1	ABC transporter substrate-binding protein
10.299	8.2756	10.0298	9.87453	9.74728	10.4012			2	6.21485	0.286981	0.800107	0.472855	0.617941	WP_003950515.1	dehydrogenase
10.688	9.04252	11.0684	11.262	10.7042	10.4303			5	6.21328	0.327853	0.757745	0.532512	0.693286	WP_015507271.1	4-(cytidine 5'-diphospho)-2-C-methyl-D-erythritol kinase
13.9668	14.0257	14.9738	13.3948	13.644	13.8496			10	6.2067	0.919712	0.391157	-0.69263	-1.53316	WP_003948779.1	menaquinone biosynthesis protein
16.7166	16.963	16.786	16.9788	16.919	15.5476			17	6.20485	0.290713	0.811757	-0.340093	-0.593381	WP_003947848.1	TerD family protein
9.67994	8.09958	9.94539	10.8549	10.5095	9.83291			7	6.20409	0.825693	0.39129	1.15747	1.54404	WP_008406880.1	hypothetical protein
10.6825	11.796	11.1432	11.6298	12.3585	11.7532			5	6.2038	0.832158	0.413336	0.706614	1.43107	WP_003946941.1	acetoacetate--CoA ligase
12.4373	11.9677	12.6318	12.649	12.4023	11.8422			7	6.20339	0.0530554	0.978273	-0.0477002	-0.116465	WP_003948836.1	glutamyl-tRNA reductase
11.2739	11.0763	12.7169	11.7658	11.4043	11.371			11	6.20104	0.120128	0.94207	-0.175366	-0.277338	WP_015507218.1	glycosyltransferase
11.8388	10.1723	12.8415	11.55	11.4835	11.7513			8	6.19969	0.00951424	0.995916	-0.0226142	-0.025623	WP_003947659.1	iron-sulfur cluster assembly accessory protein
13.7083	13.7237	11.9448	14.3862	14.2447	14.4278			20	6.19602	0.969461	0.35083	1.22727	1.77092	WP_015507898.1	Rne/Rng family ribonuclease
9.48534	9.87124	10.2882	10.2993	10.5147	10.3794			6	6.19498	1.0084	0.395762	0.516187	1.51734	WP_003948884.1	HAMP domain-containing histidine kinase
11.048	11.6465	12.4898	12.2816	12.1763	11.7714			3	6.19477	0.320046	0.78942	0.348337	0.637786	WP_003948031.1	DUF2344 domain-containing protein
12.4845	11.7672	13.1881	13.0719	13.1335	12.8476			4	6.19445	0.570358	0.567415	0.537717	1.03555	WP_003946613.1	gene=msrA peptide-methionine (S)-S-oxide reductase MsrA
10.9645	11.069	11.5516	11.1129	10.9519	11.0722			3	6.19297	0.328376	0.844031	-0.149369	-0.520187	WP_003948817.1	GNAT family N-acetyltransferase
18.1965	18.45	18.15	17.9742	17.9695	18.139			34	6.18999	1.02852	0.509298	-0.237913	-1.14045	WP_003950883.1	gene=atpD F0F1 ATP synthase subunit beta
11.8351	11.742	12.1411	11.807	12.3313	12.2569			8	6.18752	0.482284	0.733945	0.225668	0.74384	WP_003946826.1	gene=bioB biotin synthase BioB
9.71446	10.0473	10.9603	8.13759	8.63059	7.84128			6	6.1863	2.01621	0.1295	-2.03752	-3.78853	WP_003949025.1	helix-turn-helix domain-containing protein
7.83746	8.64053	9.29	8.70148	9.3596	8.58601			2	6.18425	0.238248	0.851483	0.293034	0.501531	WP_003951962.1	Gfo/Idh/MocA family oxidoreductase
13.9404	14.376	15.155	14.6172	14.6113	15.2025			26	6.18371	0.323687	0.791814	0.319901	0.632487	WP_003950881.1	F0F1 ATP synthase subunit alpha
14.1531	13.7074	12.9641	14.7164	14.6373	14.3676			22	6.1826	1.25037	0.307977	0.965536	2.0876	WP_008406470.1	DUF349 domain-containing protein
12.8522	12.5681	15.0738	13.1378	12.9203	12.649			11	6.17983	0.300824	0.773256	-0.595657	-0.658434	WP_003949184.1	pyridoxal phosphate-dependent aminotransferase
13.7602	13.7151	14.2018	14.3975	14.7991	14.0652			14	6.17943	0.939678	0.406304	0.52825	1.45559	WP_003949162.1	adenylosuccinate synthase
10.8254	10.9381	11.1301	11.6259	10.642	11.0221			14	6.17916	0.165999	0.923527	0.132125	0.330354	WP_003948865.1	gene=ilvD dihydroxy-acid dehydratase
12.7306	13.3133	12.3405	12.3742	12.3416	12.5419			10	6.17899	0.578177	0.609566	-0.37556	-0.964509	WP_008409116.1	gene=uvrA excinuclease ABC subunit UvrA
14.6803	14.9225	15.3967	14.7973	14.9245	14.6399			10	6.17733	0.397988	0.778342	-0.212609	-0.652326	WP_003949537.1	phosphoribosylformylglycinamidine cyclo-ligase
15.4629	15.3981	16.0934	15.9236	15.6535	15.5976			32	6.17691	0.108979	0.964792	0.0734218	0.213721	WP_015507560.1	2-oxo acid dehydrogenase subunit E2
11.5965	11.9652	10.7073	10.714	11.4804	11.7063			3	6.176	0.0913125	0.965271	-0.122788	-0.212024	WP_003948581.1	gene=tsaD tRNA (adenosine(37)-N6)-threonylcarbamoyltransferase complex transferase subunit TsaD
10.9992	10.7653	10.1253	11.3469	10.8147	11.1665			4	6.17538	0.720427	0.491035	0.479448	1.18559	WP_003947780.1	propionyl-CoA synthetase
10.9278	10.4063	11.1186	9.59434	9.53961	9.90924			3	6.17393	2.0298	0.174091	-1.13649	-3.32289	WP_003949913.1	helix-turn-helix transcriptional regulator
10.1773	10.2224	10.3365	11.4911	11.1961	10.9744			6	6.17305	2.4662	0.133677	0.97513	3.79448	WP_015506970.1	class I SAM-dependent RNA methyltransferase
12.9316	13.6262	10.7898	13.0553	13.1379	12.9308			9	6.17277	0.278176	0.799493	0.592127	0.61958	WP_008403760.1	adenosine deaminase
9.78689	10.1345	9.98043	10.4492	10.04	9.51041			4	6.1716	0.0381696	0.988688	0.0325928	0.0836207	WP_003951101.1	DUF177 domain-containing protein
11.1854	10.9675	11.2982	10.8011	10.9702	11.1842			6	6.17025	0.488401	0.76905	-0.165253	-0.668152	WP_008415028.1	TetR/AcrR family transcriptional regulator
16.1466	16.0709	16.4596	16.1903	16.2767	15.6888			18	6.16906	0.326909	0.832995	-0.173735	-0.545459	WP_003948616.1	DNA-directed RNA polymerase subunit alpha
16.0672	15.1411	16.0936	15.9151	15.8862	16.1857			30	6.16689	0.280776	0.837737	0.228365	0.534343	WP_003949539.1	amino acid dehydrogenase
8.55503	8.16366	8.31511	7.66352	8.15045	8.0745			4	6.16578	0.943088	0.447259	-0.381776	-1.31937	WP_015506722.1	DUF2236 domain-containing protein
9.96305	11.6342	9.24363	12.0329	12.2703	11.5892			6	6.16565	1.07591	0.313347	1.68385	2.01496	WP_003950085.1	metal-dependent transcriptional regulator
9.05536	7.01904	9.28025	9.32596	9.97293	9.50501			2	6.16565	0.704561	0.444744	1.14975	1.36129	WP_003951097.1	gene=recG ATP-dependent DNA helicase RecG
9.99381	11.2607	15.6392	10.0842	10.0014	10.0415			6	6.16292	0.588907	0.475454	-2.25554	-1.2459	WP_003948375.1	gene=afsQ1 two-component system response regulator AfsQ1
9.07547	9.1389	9.82589	8.63382	9.65334	8.17931			1	6.1621	0.454341	0.655701	-0.524592	-0.877754	WP_015507005.1	ABC transporter permease
10.069	8.00959	10.046	10.0912	8.97317	10.2006			4	6.1619	0.184129	0.887341	0.380147	0.428429	WP_003947938.1	aminotransferase class V-fold PLP-dependent enzyme
13.0054	13.3426	12.8133	12.5101	12.5554	12.9207			5	6.16108	0.904637	0.454234	-0.391714	-1.29688	WP_003946893.1	SDR family oxidoreductase
8.85112	10.137	8.80936	7.86022	8.42449	9.56959			4	6.15998	0.414029	0.676259	-0.647725	-0.846264	WP_003951492.1	helix-turn-helix transcriptional regulator
10.0267	10.4521	10.3264	10.2027	10.2598	8.5968			4	6.1599	0.447328	0.65467	-0.581946	-0.882435	WP_003952292.1	NUDIX domain-containing protein
11.8524	11.6896	12.0544	11.9061	11.537	11.5852			3	6.15763	0.532523	0.733631	-0.189343	-0.737671	WP_015507062.1	2-hydroxyacid dehydrogenase
7.8129	7.99704	8.21286	8.62193	8.30085	7.76201			4	6.15695	0.328729	0.811971	0.220668	0.586538	WP_008404303.1	hypothetical protein
8.35303	7.87364	9.02039	8.83192	9.27582	8.91668			7	6.15677	0.758227	0.456836	0.592452	1.28996	WP_003950483.1	serine/threonine protein kinase
12.0782	12.0355	11.7081	12.3392	12.3456	11.9862			9	6.15588	0.783509	0.554681	0.283038	1.06154	WP_003947589.1	carbonic anhydrase
13.8453	14.93	14.4409	13.968	13.8529	13.5665			6	6.155	0.843253	0.431522	-0.609586	-1.39945	WP_037629573.1	gene=deoC deoxyribose-phosphate aldolase
9.13789	8.89453	7.27428	9.67899	8.75265	8.94111			3	6.15197	0.457376	0.628171	0.688684	0.91874	WP_003948724.1	gene=nuoN NADH-quinone oxidoreductase subunit NuoN
10.1779	9.18787	10.4677	10.0536	9.84379	9.87373			5	6.1518	0.0175682	0.99487	-0.0207837	-0.0421615	WP_015506993.1	gene=miaB tRNA (N6-isopentenyl adenosine(37)-C2)-methylthiotransferase MiaB
12.468	12.4576	13.0939	13.0033	12.7103	11.798			9	6.15127	0.150467	0.923529	-0.169281	-0.325866	WP_003952153.1	gene=xylA xylose isomerase
8.07075	7.62861	7.73131	7.98565	8.0415	8.5919			4	6.1464	0.776557	0.490991	0.396126	1.18213	WP_003947601.1	thiamine phosphate synthase
13.8672	12.8256	12.3112	13.4982	13.3399	13.7632			9	6.1458	0.489143	0.623531	0.532425	0.927481	WP_003949390.1	CCA tRNA nucleotidyltransferase
7.70801	7.48097	8.01568	6.33104	5.53738	6.03808			1	6.1456	2.49794	0.0696	-1.76605	-4.66294	WP_003949288.1	hypothetical protein
12.4905	12.5465	12.9858	13.0427	12.6804	12.786			7	6.14246	0.354843	0.827555	0.162076	0.558865	WP_003948313.1	thioredoxin domain-containing protein
12.3423	11.8971	13.4492	12.4477	12.9378	11.7654			8	6.14234	0.113443	0.945402	-0.179226	-0.266264	WP_015507694.1	secreted protein
10.9171	9.95483	11.6995	12.089	11.9136	11.1387			12	6.14186	0.666304	0.472566	0.856615	1.25436	WP_003946997.1	FAD-dependent oxidoreductase
11.375	11.7518	10.2513	10.3568	9.72251	11.0784			9	6.14068	0.548362	0.556	-0.740131	-1.06172	WP_008413051.1	cytochrome P450
6.78769	6.80497	6.60641	5.02938	5.96548	6.98594			1	6.1405	0.579589	0.533921	-0.739428	-1.10603	WP_003951657.1	SDR family oxidoreductase
12.776	12.9002	13.3241	13.0616	13.8085	14.2672			11	6.138	0.851846	0.409219	0.712368	1.45819	WP_008409647.1	pyruvate dehydrogenase E1
12.4248	12.7498	12.0473	12.2048	12.3268	12.4013			3	6.13077	0.172957	0.929164	-0.0963415	-0.309892	WP_003952082.1	ABC transporter permease
14.0106	13.9465	13.1105	14.1188	14.0446	13.8528			9	6.13016	0.453343	0.708945	0.316228	0.789474	WP_003947455.1	gene=opcA glucose-6-phosphate dehydrogenase assembly protein OpcA
10.9785	10.8291	11.3616	9.9917	9.6911	9.51408			5	6.13014	2.48136	0.0987368	-1.3241	-4.25538	WP_078485278.1	DeoR/GlpR transcriptional regulator
11.2024	11.4655	9.46519	11.551	11.5482	11.7576			5	6.12954	0.650119	0.475119	0.907897	1.24139	WP_003948151.1	thiamine pyrophosphate-binding protein
12.5877	13.0391	13.2333	12.4749	13.0767	12.6036			8	6.1248	0.37183	0.784431	-0.234964	-0.644365	WP_003951089.1	NAD(P)-dependent glycerol-3-phosphate dehydrogenase
11.5732	10.3248	11.8597	11.526	11.5197	11.7735			6	6.1233	0.300432	0.801224	0.353856	0.611624	WP_003949806.1	HlyC/CorC family transporter
11.1078	11.1748	12.3032	11.5795	11.5257	11.223			10	6.12297	0.0747769	0.971282	-0.0858666	-0.17059	WP_003950870.1	gene=prfA peptide chain release factor 1
10.8051	11.1159	10.2454	10.0536	9.35712	10.9697			6	6.12217	0.487155	0.614056	-0.595294	-0.942084	WP_015507769.1	hypothetical protein
10.8049	10.776	11.445	10.3479	11.0235	10.6167			2	6.12195	0.516963	0.655185	-0.345937	-0.878729	WP_003950872.1	threonylcarbamoyl-AMP synthase
8.29317	7.83889	10.1002	7.88417	7.74625	8.34715			1	6.1199	0.453479	0.626467	-0.751555	-0.923148	WP_015506884.1	hypothetical protein
11.9366	12.6785	11.3633	11.9071	12.9574	12.5641			6	6.11923	0.421902	0.690965	0.483418	0.821222	WP_003950770.1	sugar ABC transporter substrate-binding protein
9.90134	10.508	10.0763	10.7551	10.7288	10.3807			3	6.1189	0.993688	0.406428	0.459681	1.45037	WP_003951847.1	gene=xth exodeoxyribonuclease III
11.6782	12.0961	11.6086	11.079	11.0205	11.066			3	6.1152	2.0703	0.211	-0.739108	-2.91847	WP_008409519.1	DUF3090 domain-containing protein
11.5862	11.8869	14.148	13.0051	12.7533	11.6396			5	6.11476	0.0274036	0.98888	-0.0743669	-0.0735689	WP_008406294.1	gene=coaD pantetheine-phosphate adenylyltransferase
8.95018	8.68091	8.96994	8.53547	9.15775	9.00208			1	6.113	0.0517209	0.982749	0.0314217	0.101716	WP_003951846.1	MBL fold metallo-hydrolase
11.1936	10.6519	11.4489	12.1158	11.6654	11.21			5	6.11084	0.737744	0.470491	0.565644	1.25262	WP_030770559.1	threonine synthase
10.6721	10.8771	10.5088	10.6238	10.4122	10.647			3	6.10887	0.407684	0.832185	-0.125008	-0.543212	WP_003947252.1	acyl-CoA dehydrogenase
6.89333	5.88825	6.96312	7.84579	7.71827	7.33748			4	6.10748	1.29997	0.278137	1.05228	2.19532	WP_003949091.1	pyridoxal-phosphate dependent enzyme
9.80159	7.99104	9.27665	8.92583	9.6034	10.2709			7	6.10719	0.363004	0.729167	0.57695	0.755826	WP_015508234.1	adenosylmethionine--8-amino-7-oxononanoate transaminase
13.1774	13.7513	13.4041	12.9139	13.2134	12.7206			4	6.1047	1.05711	0.392916	-0.494909	-1.54663	WP_003950021.1	cold-shock protein
8.87084	8.52272	9.5959	10.6097	10.5213	9.58718			4	6.10372	1.28136	0.273921	1.24288	2.23992	WP_008414667.1	AAA domain-containing protein
10.2295	8.30142	6.61414	9.52752	9.84382	10.4896			2	6.1012	0.65762	0.447879	1.57194	1.32975	WP_003951293.1	hypothetical protein
12.9325	12.9612	12.7209	12.5123	12.0821	12.7686			5	6.09668	0.909369	0.447887	-0.417212	-1.32807	WP_003952241.1	NADH:flavin oxidoreductase/NADH oxidase
9.37458	9.62898	8.8376	9.62799	8.4965	9.70017			3	6.0926	0.00396023	0.997727	-0.00549761	-0.00991958	WP_003946841.1	GntR family transcriptional regulator
7.5542	5.15526	11.2004	8.25572	8.09889	8.87193			3	6.09107	0.0879427	0.958276	0.438901	0.234309	WP_003951227.1	helix-turn-helix domain-containing protein
3.77845	3.04255	4.58347	3.96314	3.15113	4.70986			1	6.0905	0.0778441	0.967976	0.139887	0.190861	WP_003952132.1	acetyl-CoA C-acyltransferase
14.7363	14.606	14.5533	13.7384	13.6233	13.9824			14	6.08992	2.6924	0.133286	-0.850467	-3.88269	WP_003950198.1	thiolase family protein
11.6209	12.3946	11.505	11.7346	11.7823	11.6324			5	6.08974	0.164773	0.924865	-0.123713	-0.323255	WP_008409196.1	SPFH domain-containing protein
8.31663	8.11477	7.14042	8.13949	8.1452	8.76747			2	6.08875	0.517284	0.614389	0.493438	0.951345	WP_003949395.1	penicillin-binding protein
4.29306	5.98821	3.439	6.23932	4.4277	1.46675			2	6.08855	0.122258	0.926026	-0.528833	-0.314805	WP_003947369.1	gene=serB phosphoserine phosphatase SerB
10.9787	9.22088	10.4814	10.0444	10.0131	11.2169			1	6.0875	0.108983	0.947784	0.197837	0.261618	WP_003949893.1	toxin-antitoxin system HicB family antitoxin
10.264	10.643	11.1427	10.9726	11.6307	10.797			2	6.08685	0.555183	0.601348	0.450224	0.980129	WP_015507703.1	hypothetical protein
0.386412	-2.25017	2.66861	2.74046	3.01629	2.28992			3	6.08667	0.774051	0.389781	2.41394	1.57072	WP_003950705.1	alpha/beta hydrolase
7.68117	6.35443	6.94174	7.25291	6.86259	7.84268			2	6.08625	0.274455	0.821354	0.326945	0.565651	WP_003949791.1	gene=phoU phosphate signaling complex protein PhoU
12.1488	12.4678	12.8048	12.981	12.8286	11.7126			11	6.08622	0.0254252	0.989667	0.0335843	0.0619141	WP_015507198.1	FHA domain-containing protein
8.21668	8.42682	13.1281	9.68075	9.43673	8.84684			8	6.08502	0.137148	0.91796	-0.602429	-0.349789	WP_008403607.1	bifunctional uroporphyrinogen-III C-methyltransferase/uroporphyrinogen-III synthase
14.6411	15.1974	13.5958	14.5592	14.7287	14.3552			16	6.084	0.0495916	0.981794	0.0696125	0.119665	WP_003949294.1	butyryl-CoA dehydrogenase
11.5095	11.5305	11.1358	11.1887	10.8823	11.2984			3	6.08387	0.684127	0.610184	-0.268838	-0.964556	WP_003947255.1	SDR family oxidoreductase
13.5299	13.6707	13.685	13.5496	13.5694	13.1513			6	6.0833	0.638554	0.68264	-0.20513	-0.837548	WP_003948833.1	gene=hemB porphobilinogen synthase
8.92412	7.4183	7.92569	8.59834	7.12575	6.9816			1	6.083	0.312934	0.768073	-0.520804	-0.667638	WP_003946938.1	PTS glucose transporter subunit IIA
11.1411	10.8971	11.7404	11.744	11.5937	10.5663			11	6.08206	0.0315438	0.99007	0.0418208	0.0764689	WP_003947583.1	UDP-N-acetylmuramoyl-L-alanine--D-glutamate ligase
8.059	9.45984	8.46402	7.93143	8.74804	8.24094			1	6.0819	0.300062	0.801458	-0.354151	-0.611176	WP_015507105.1	hypothetical protein
14.2466	14.6397	14.5132	13.8504	13.8717	14.2508			11	6.07904	1.28043	0.353448	-0.47554	-1.73445	WP_003950908.1	gene=meaB methylmalonyl Co-A mutase-associated GTPase MeaB
6.67966	9.3552	6.36008	6.39204	5.90671	6.73842			2	6.07335	0.498898	0.567642	-1.11926	-1.03658	WP_003950443.1	cation diffusion facilitator family transporter
12.816	13.2636	12.8257	12.5226	12.5139	12.4199			4	6.07028	1.48008	0.324037	-0.482925	-1.92229	WP_003951078.1	fumarylacetoacetate hydrolase family protein
5.52103	8.76788	7.32928	7.89278	8.10618	6.27822			3	6.06763	0.0696739	0.969472	0.219666	0.18269	WP_003949255.1	YdcF family protein
12.1249	11.6738	12.5168	12.6006	12.3432	11.3945			29	6.0663	0.00564737	0.995616	0.00758457	0.0140383	WP_015508323.1	type I polyketide synthase
12.1962	12.4745	12.2559	11.7065	11.9465	12.0701			6	6.06553	1.37538	0.362951	-0.401177	-1.69866	WP_003951084.1	gene=leuC 3-isopropylmalate dehydratase large subunit
10.1164	9.91666	11.2842	10.4407	10.567	9.78308			4	6.06488	0.131505	0.934822	-0.175504	-0.297038	WP_003949525.1	hypothetical protein
7.97502	8.2947	7.41442	7.92743	6.98746	8.14121			1	6.064	0.182065	0.903178	-0.209347	-0.389188	WP_003951976.1	hypothetical protein
4.65186	3.93957	5.1459	4.15379	4.06138	4.5066			1	6.0632	0.378533	0.744162	-0.338519	-0.711935	WP_008416884.1	membrane protein
11.769	10.3436	11.7464	11.4546	11.9204	11.3555			2	6.0592	0.226037	0.85865	0.29048	0.482078	WP_003949344.1	aminodeoxychorismate/anthranilate synthase component II
8.68165	8.02513	10.0327	9.35994	10.3383	8.6094			3	6.05843	0.270261	0.811004	0.522717	0.597767	WP_003947486.1	helix-turn-helix domain-containing protein
10.1262	9.44434	10.5042	10.5877	10.2818	10.3364			3	6.0575	0.509523	0.65333	0.377039	0.889015	WP_086014580.1	GntR family transcriptional regulator
16.4787	16.9302	17.1988	16.8891	17.0732	16.8337			15	6.05523	0.101501	0.966072	0.062774	0.194816	WP_003951122.1	gene=rpsP 30S ribosomal protein S16
12.5847	12.3843	12.6547	12.7037	12.7537	12.1329			6	6.05325	0.0171748	0.995668	-0.0111198	-0.0353049	WP_003951275.1	hypothetical protein
5.5026	6.10075	5.05657	5.43388	6.54873	6.37574			3	6.05303	0.544024	0.583455	0.56614	1.01116	WP_003952056.1	MerR family transcriptional regulator
7.88699	8.663	7.74493	6.68546	7.2023	6.86315			3	6.05197	1.66455	0.207139	-1.18133	-2.79216	WP_015507808.1	DinB family protein
13.2229	12.5335	13.5713	13.6064	13.3824	13.1194			8	6.05162	0.317135	0.811143	0.260148	0.596897	WP_003946891.1	uracil-DNA glycosylase
10.577	10.0997	11.2303	10.7262	10.979	10.14			5	6.05132	0.0166258	0.99372	-0.0206048	-0.040304	WP_003946794.1	6-phosphofructokinase
6.61209	6.96859	6.44436	8.16033	7.87181	7.45567			5	6.05012	1.96647	0.177061	1.15426	3.23898	WP_003948936.1	betaine/proline/choline family ABC transporter ATP-binding protein
6.36842	6.02338	6.01926	6.58122	6.60149	5.37454			3	6.04847	0.0392455	0.984478	0.0487315	0.0933862	WP_015507971.1	PhzF family phenazine biosynthesis isomerase
10.4161	11.1938	9.59755	10.0937	9.94227	9.76214			6	6.04822	0.426237	0.690771	-0.469748	-0.82311	WP_003946522.1	DegT/DnrJ/EryC1/StrS family aminotransferase
12.2579	12.0454	12.5496	12.2409	12.1201	11.3902			7	6.04756	0.533701	0.633657	-0.367199	-0.910558	WP_003947930.1	ATP-grasp domain-containing protein
6.42001	7.49198	6.86842	6.39233	6.52255	6.38676			2	6.04685	0.717798	0.489761	-0.492922	-1.19071	WP_010636587.1	gene=cbiE precorrin-6y C5_15-methyltransferase (decarboxylating) subunit CbiE
11.4641	11.4278	11.355	11.3647	11.0848	11.6338			9	6.04553	0.123293	0.964268	-0.0545467	-0.208419	WP_015507918.1	2-polyprenyl-6-methoxyphenol hydroxylase-related FAD-dependent oxidoreductase
14.863	14.5476	15.29	15.3204	15.6699	16.7775			26	6.0437	0.979736	0.353965	1.02238	1.73558	WP_003948505.1	gene=sucD succinate--CoA ligase subunit alpha
10.376	10.3484	11.7906	9.8312	8.73925	10.7571			7	6.04189	0.636366	0.474653	-1.0625	-1.24577	WP_003952265.1	aldolase
10.4663	8.79999	10.76	10.3334	10.76	10.2374			3	6.03907	0.276776	0.812523	0.434811	0.594741	WP_015507799.1	aldehyde dehydrogenase family protein
11.8341	10.9421	12.0404	12.6449	12.4836	12.0692			12	6.0381	0.983962	0.367388	0.793735	1.66006	WP_003948695.1	2-oxoacid:ferredoxin oxidoreductase subunit beta
9.43681	9.72038	9.77279	10.1496	9.81115	9.5949			2	6.0371	0.469891	0.744667	0.208548	0.713703	WP_003948915.1	MbtH family protein
13.0191	13.0871	15.6792	12.9655	13.0847	13.0478			11	6.03695	0.438344	0.629264	-0.895786	-0.917521	WP_003949349.1	peptidylprolyl isomerase
9.63052	9.04388	11.2786	10.2118	10.0316	10.5298			11	6.03588	0.148711	0.918029	0.273384	0.348438	WP_003949397.1	alanine racemase
11.3282	11.0608	12.6834	11.4858	11.7155	11.3744			7	6.03553	0.117643	0.944545	-0.165567	-0.270442	WP_003947713.1	NAD-dependent succinate-semialdehyde dehydrogenase
12.6835	12.5785	12.9867	12.267	12.2801	13.1822			4	6.03492	0.204698	0.898375	-0.173142	-0.405783	WP_003947598.1	NAD(P)/FAD-dependent oxidoreductase
4.39948	6.03012	8.42351	5.47848	5.80633	6.10658			1	6.0328	0.154005	0.905021	-0.487242	-0.379897	WP_003947190.1	YegS/Rv2252/BmrU family lipid kinase
9.09301	7.5828	9.15976	9.64211	9.29464	10.1948			7	6.03226	0.886052	0.381948	1.09866	1.62101	WP_003951198.1	ABC transporter ATP-binding protein
5.17058	6.33003	6.24499	5.13779	5.99455	6.77438			2	6.0268	0.0300197	0.990545	0.0537106	0.0764945	WP_003948230.1	ROK family protein
13.1487	11.7026	12.7865	12.7596	12.5726	12.5107			8	6.0252	0.0534094	0.981775	0.0683568	0.126392	WP_003948837.1	redox-sensing transcriptional repressor Rex
11.0324	8.64364	11.5602	10.7923	10.7425	10.2505			7	6.02486	0.0700465	0.969142	0.182989	0.180506	WP_003948723.1	gene=recQ DNA helicase RecQ
9.43482	10.0844	8.65364	9.2791	8.59302	9.33056			5	6.02378	0.271618	0.826492	-0.323389	-0.560408	WP_041826594.1	gene=mtnA S-methyl-5-thioribose-1-phosphate isomerase
6.92333	7.15078	7.39511	5.58399	6.8119	5.54255			1	6.0229	1.26074	0.278395	-1.17692	-2.18719	WP_008405903.1	N-acetyltransferase
7.14219	7.16793	10.0613	8.88011	11.3128	9.64894			4	6.02212	0.688229	0.432326	1.82349	1.39645	WP_003952271.1	geranylgeranyl reductase family protein
7.90638	8.90405	9.46454	7.50257	7.63464	7.29205			6	6.02185	1.28844	0.279583	-1.28191	-2.26302	WP_037629391.1	gene=thiO glycine oxidase ThiO
11.8974	12.3726	11.88	11.0886	11.5692	11.3676			3	6.0191	1.53266	0.277655	-0.70822	-2.26117	WP_003948089.1	6-phospho-beta-glucosidase
9.91341	10.3935	9.88435	11.0707	11.0144	10.2034			5	6.01816	1.00862	0.371797	0.699055	1.64401	WP_015506894.1	gene=hemG protoporphyrinogen oxidase
7.83033	7.13428	7.58394	7.88252	7.68747	8.16642			1	6.0176	0.735761	0.507574	0.395951	1.14208	WP_003948248.1	catalase
5.53277	5.99027	7.09415	5.45858	7.76037	6.91679			2	6.01555	0.244965	0.829705	0.506179	0.552256	WP_003947634.1	hypothetical protein
7.39212	7.55981	6.35576	7.75787	7.69634	8.07766			3	6.01293	0.874551	0.400106	0.74139	1.49885	WP_015508020.1	oxidoreductase
11.2729	11.7144	11.7299	11.8513	11.8354	10.5445			9	6.01247	0.129875	0.936835	-0.16198	-0.290206	WP_003947975.1	6-phospho-beta-glucosidase
12.6354	12.8006	11.3069	12.0397	11.9027	12.5515			6	6.01075	0.0559425	0.978395	-0.0830148	-0.135568	WP_008409255.1	hypothetical protein
11.6234	11.848	12.6112	11.9253	11.9591	11.1084			7	6.00924	0.372717	0.743989	-0.363273	-0.714644	WP_015507917.1	gene=dusB tRNA dihydrouridine synthase DusB
8.91745	8.20436	8.91197	7.67765	8.45824	8.36112			5	6.0088	0.682696	0.500168	-0.512256	-1.16114	WP_003948467.1	hypothetical protein
12.1681	12.2379	11.2476	13.4123	13.0668	14.1386			7	6.00669	1.67571	0.213933	1.65471	3.01422	WP_003950345.1	nucleoside triphosphate pyrophosphohydrolase
10.3656	9.98278	10.9679	10.6188	10.739	10.6466			5	6.00654	0.326306	0.813217	0.229423	0.589763	WP_003950733.1	AarF/ABC1/UbiB kinase family protein
11.3766	10.7335	12.4953	11.5674	11.8429	12.338			11	6.00572	0.271644	0.815868	0.380961	0.575519	WP_018469463.1	SpoIIE family protein phosphatase
13.0494	13.5054	13.6665	13.1654	12.723	12.9635			3	6.0036	0.950533	0.429771	-0.456477	-1.40568	WP_003947385.1	cation acetate symporter
4.9505	3.1494	7.14268	8.24262	6.34837	5.00716			3	6.001	0.415173	0.631516	1.45185	0.914303	WP_093559366.1	ABC transporter ATP-binding protein
8.49388	7.94228	5.74453	8.84251	8.5494	8.64131			5	5.99756	0.692799	0.443046	1.28417	1.36007	WP_003947901.1	DNA primase
8.68997	8.65996	7.62215	7.50561	7.00713	7.90912			2	5.99535	0.90708	0.390849	-0.850075	-1.58195	WP_003951790.1	Gfo/Idh/MocA family oxidoreductase
8.62821	6.98968	9.62083	9.51018	9.99776	8.84811			2	5.99435	0.549842	0.530942	1.03911	1.10974	WP_015506687.1	MOSC domain-containing protein
10.2511	10.6931	12.0306	10.191	10.2827	10.4641			2	5.99325	0.556358	0.553543	-0.67896	-1.05934	WP_003947321.1	hypothetical protein
6.40516	7.35059	7.19971	6.22376	6.34665	7.12378			2	5.99095	0.444136	0.687582	-0.420423	-0.82976	WP_003949892.1	DUF4097 family beta strand repeat protein
11.2233	10.2488	11.3667	11.401	11.5436	11.2859			9	5.99046	0.575282	0.581937	0.463869	1.01063	WP_003949341.1	gene=pknB Stk1 family PASTA domain-containing Ser/Thr kinase
10.4569	10.0933	10.7166	10.8433	11.118	11.021			6	5.98753	1.3511	0.320475	0.57184	1.91985	WP_003947566.1	dienelactone hydrolase
12.7567	13.0772	13.3045	12.626	12.7591	12.1846			5	5.98724	1.04353	0.389845	-0.522893	-1.5591	WP_003947083.1	aminodeoxychorismate lyase
11.1039	9.69126	11.9486	10.6787	10.0317	11.5374			5	5.984	0.0734383	0.969913	-0.165317	-0.185796	WP_003950991.1	enhanced serine sensitivity protein SseB
6.77726	7.16218	6.50189	5.13051	4.98689	4.29926			2	5.9814	2.48212	0.0766667	-2.00823	-4.78028	WP_010644751.1	regulatory protein
5.44932	5.35423	2.49813	2.10159	4.35695	3.89325			2	5.97895	0.342723	0.72353	-0.983298	-0.76366	WP_003949052.1	response regulator transcription factor
10.653	10.3578	11.3901	11.7891	11.7114	11.3834			5	5.97788	1.17497	0.319455	0.827673	1.91945	WP_003947047.1	replication-associated recombination protein A
13.3236	13.9418	13.3096	13.2872	12.7621	13.1035			6	5.96992	0.850093	0.44725	-0.474063	-1.32034	WP_008414652.1	tyrosine-protein phosphatase
14.5098	14.5312	14.7737	14.4697	14.2211	14.0599			6	5.96962	1.14093	0.408524	-0.354624	-1.44054	WP_003951085.1	gene=leuD 3-isopropylmalate dehydratase small subunit
10.6509	9.98602	10.8564	11.6144	11.2016	11.0594			7	5.96831	1.20021	0.324038	0.79403	1.93219	WP_003951347.1	response regulator
12.2566	12.0524	12.0518	12.1877	11.579	12.6116			5	5.96482	0.00625996	0.996439	0.00586446	0.0143976	WP_015507839.1	SpoIIE family protein phosphatase
13.3516	13.1822	11.9725	13.3101	13.4405	13.8629			10	5.96465	0.687037	0.476034	0.702378	1.24277	WP_003951205.1	gene=rpsO 30S ribosomal protein S15
9.26588	9.66643	8.37538	8.88718	8.89544	9.85579			3	5.96343	0.0778202	0.969756	0.110241	0.184062	WP_003949884.1	anti-sigma regulatory factor
11.8198	12.3358	11.28	11.351	11.3434	11.7639			2	5.963	0.413606	0.732672	-0.325801	-0.749	WP_008413778.1	hypothetical protein
8.88888	8.66387	9.50827	9.72015	9.97529	8.57469			4	5.96248	0.332778	0.766677	0.403037	0.672591	WP_003948187.1	lysine N(6)-hydroxylase/L-ornithine N(5)-oxygenase family protein
10.1464	9.50652	8.93918	9.72539	10.3688	11.2172			6	5.95962	0.749908	0.433665	0.906447	1.38352	WP_003949805.1	HlyC/CorC family transporter
7.63722	8.50791	8.47263	7.7831	8.33451	8.11458			2	5.95875	0.146313	0.932854	-0.128521	-0.301297	WP_003951283.1	gene=nrdR transcriptional repressor NrdR
14.8145	15.0664	12.5704	14.884	15.2112	14.9838			6	5.9567	0.47538	0.602967	0.875909	0.974038	WP_003947784.1	NAD(P)H-dependent oxidoreductase
10.8198	10.3999	12.0597	10.8241	11.6854	13.0985			10	5.95467	0.395474	0.682474	0.776234	0.835256	WP_003950655.1	S9 family peptidase
13.2517	11.8642	13.6251	13.2934	13.4859	13.2941			13	5.95339	0.34046	0.756889	0.444146	0.694534	WP_008406098.1	gene=sufS cysteine desulfurase
10.6057	10.6739	10.5011	10.171	9.76676	10.5543			5	5.95318	0.857505	0.457431	-0.429553	-1.29052	WP_003948692.1	response regulator transcription factor
12.9778	12.4265	13.6422	13.5668	13.4208	13.0021			13	5.95164	0.332108	0.786418	0.31437	0.641473	WP_003947541.1	anthranilate synthase component I
11.7393	11.8989	11.6185	11.5398	11.3114	11.4568			4	5.94645	1.40239	0.390922	-0.316246	-1.54189	WP_037630235.1	glycerate kinase
14.4034	14.5002	14.564	14.4819	14.4896	13.7242			5	5.94464	0.425687	0.742531	-0.257314	-0.718513	WP_003947707.1	precorrin-8X methylmutase
7.82329	9.30952	7.99749	8.22977	7.42829	6.94942			1	5.9443	0.631866	0.488309	-0.840941	-1.20201	WP_008415477.1	folate-binding protein YgfZ
2.36503	1.5145	3.82296	3.89119	3.93552	4.43074			3	5.94233	1.02436	0.321417	1.51832	1.90774	WP_003946719.1	gene=egtD L-histidine N(alpha)-methyltransferase
12.8683	13.1381	12.2348	13.1959	13.1582	13.0664			9	5.94166	0.658039	0.553941	0.39307	1.06109	WP_015506678.1	non-ribosomal peptide synthetase
7.77116	5.72981	8.96186	8.05051	8.71972	7.27189			2	5.9406	0.19591	0.868264	0.526431	0.464924	WP_003946876.1	gene=tuf elongation factor Tu
10.6079	9.76515	10.4853	10.3685	10.3711	10.521			6	5.93858	0.191905	0.911369	0.134047	0.364578	WP_015507688.1	cell division protein FtsK
13.5338	14.1023	13.7885	13.9014	13.4841	13.5745			1	5.9362	0.30356	0.851482	-0.154871	-0.503501	WP_030307725.1	MerR family transcriptional regulator
7.54648	8.14989	7.99932	6.76289	8.57345	8.36547			2	5.93605	0.00110868	0.998723	0.00203991	0.00291387	WP_008404180.1	amino acid ABC transporter permease
13.6072	12.38	8.86092	13.3793	13.3454	13.7851			4	5.93458	0.589712	0.478351	1.88723	1.23399	WP_003950359.1	ABC transporter ATP-binding protein
11.865	12.8917	14.6242	12.3237	12.6183	13.1296			10	5.93158	0.200411	0.867939	-0.436414	-0.464832	WP_003948018.1	M48 family metallopeptidase
11.9312	11.8663	12.0442	12.0006	12.3248	11.9225			5	5.93144	0.433709	0.814865	0.135391	0.579437	WP_037629490.1	aspartate aminotransferase family protein
10.0084	9.52643	1.08199	11.0592	10.6819	9.81832			3	5.93127	0.552912	0.488388	3.64751	1.20712	WP_003948271.1	OmpA family protein
11.0103	10.6669	11.6801	11.2079	11.3391	11.1088			5	5.92984	0.11889	0.953463	0.0994978	0.245747	WP_003952077.1	CDP-alcohol phosphatidyltransferase family protein
11.3477	11.1815	11.4085	11.8087	11.8176	11.1016			7	5.92946	0.461049	0.726228	0.263371	0.759599	WP_003946497.1	type I polyketide synthase
10.0635	9.09667	10.116	9.85325	10.2	9.18145			2	5.92915	0.0102052	0.995113	-0.0138229	-0.0253026	WP_008407453.1	response regulator transcription factor
8.88789	9.68276	9.29705	7.89116	7.61002	8.40405			2	5.92795	1.80804	0.207491	-1.32082	-3.09581	WP_003946918.1	hypothetical protein
11.9419	12.1292	12.0892	10.5969	11.5967	11.5146			5	5.92744	1.18069	0.322986	-0.817341	-1.92106	WP_003951290.1	ADP-ribosylglycohydrolase family protein
11.1296	11.2546	11.2288	11.7945	11.3756	10.9635			6	5.923	0.288711	0.850023	0.173541	0.506133	WP_003947795.1	Nif3-like dinuclear metal center hexameric protein
8.02045	7.01142	7.88091	8.14356	8.1119	9.29773			2	5.923	0.811592	0.407573	0.88014	1.46245	WP_003949326.1	TetR/AcrR family transcriptional regulator
6.17591	8.11005	7.25945	5.57525	5.98357	5.18435			2	5.9206	1.24163	0.278126	-1.60074	-2.26933	WP_003947570.1	signal peptidase II
9.25267	9.67986	9.38708	9.03266	8.48337	9.02897			3	5.91783	1.25183	0.332145	-0.591535	-1.83808	WP_003949694.1	S9 family peptidase
5.90848	2.78272	8.22363	6.07105	4.87489	6.82612			3	5.91713	0.0590468	0.974739	0.28574	0.160919	WP_003948312.1	hypothetical protein
11.3498	12.2882	11.5295	11.7088	11.7387	11.8031			7	5.91699	0.0323587	0.98902	0.0277141	0.071256	WP_003949628.1	GatB/YqeY domain-containing protein
6.53582	6.72119	6.61969	7.53946	5.82162	6.04717			3	5.9157	0.103782	0.953224	-0.15615	-0.243366	WP_008413322.1	metallophosphoesterase
8.22442	7.30613	7.22121	7.81101	7.35423	8.3362			3	5.9152	0.228343	0.862226	0.249898	0.472808	WP_003951351.1	TrkA family potassium uptake protein
10.535	10.7962	11.6087	10.9321	10.647	10.9987			4	5.91242	0.130164	0.943428	-0.120728	-0.27389	WP_003948898.1	pantoate--beta-alanine ligase
7.09446	8.08568	6.43956	7.55612	7.53622	6.52551			2	5.91235	0.000343582	0.999169	-0.000619094	-0.000900968	WP_003947095.1	MetQ/NlpA family ABC transporter substrate-binding protein
8.48201	2.74598	5.22751	5.46835	6.54714	5.0846			4	5.91212	0.0426407	0.980755	0.214864	0.118214	WP_008403789.1	DEDDh family exonuclease
-0.409213	5.37573	6.78936	5.4081	2.71321	4.26639			3	5.90623	0.0303472	0.987901	0.21061	0.0864413	WP_010636649.1	glycine betaine/L-proline ABC transporter ATP-binding protein
11.2568	12.0212	12.2763	11.4324	11.3056	11.5355			4	5.90495	0.611103	0.568546	-0.426921	-1.03259	WP_015507032.1	gene=rimM ribosome maturation factor RimM
12.5091	12.7397	12.5227	11.9139	12.4622	12.543			6	5.89845	0.602511	0.631558	-0.284165	-0.913034	WP_003950097.1	gene=purU formyltetrahydrofolate deformylase
10.5162	10.5361	10.9217	11.0852	11.0251	10.2451			2	5.8981	0.158303	0.926642	0.127118	0.316973	WP_003947966.1	GTPase Era
12.0445	12.769	12.565	12.508	12.4771	13.3055			7	5.89717	0.366782	0.763676	0.304028	0.680968	WP_008406653.1	DUF3071 domain-containing protein
12.5074	13.271	11.5981	11.8262	11.9904	12.5293			8	5.89715	0.258975	0.831918	-0.343529	-0.546938	WP_010644813.1	cytochrome P450
13.8782	14.5152	14.3421	13.5708	13.8836	13.5921			12	5.89407	1.22859	0.357514	-0.562993	-1.78586	WP_003950239.1	alpha/beta fold hydrolase
10.7274	10.6154	11.2152	10.8336	10.8287	10.559			4	5.89035	0.212133	0.909913	-0.112239	-0.367688	WP_003950263.1	gene=rsmI 16S rRNA (cytidine(1402)-2'-O)-methyltransferase
10.9626	12.3567	11.2715	10.1249	11.1025	10.2748			6	5.8895	0.923821	0.366116	-1.02954	-1.65871	WP_003947876.1	NADP-dependent oxidoreductase
12.2577	12.7635	13.3067	12.9173	12.7621	12.9296			6	5.88727	0.110171	0.957241	0.0936734	0.229792	WP_008408363.1	gene=secD protein translocase subunit SecD
12.3352	12.3857	11.4945	11.9378	12.038	12.5072			8	5.88639	0.0942508	0.965227	0.0892245	0.203647	WP_003949561.1	hypothetical protein
6.83154	6.80606	5.07988	6.89646	5.1576	5.79291			1	5.8841	0.139248	0.924201	-0.290169	-0.33323	WP_003948678.1	YccF domain-containing protein
3.71985	2.62271	3.3565	2.10412	1.81456	4.56111			2	5.8839	0.164702	0.902316	-0.40642	-0.394925	WP_003946626.1	winged helix-turn-helix transcriptional regulator
8.0784	8.83051	8.03019	8.06197	8.05043	8.24102			1	5.8838	0.29738	0.837345	-0.195228	-0.532894	WP_015507803.1	acyl-CoA carboxylase subunit epsilon
12.0508	11.9134	12.0332	12.6181	12.1317	12.0842			10	5.88339	0.725478	0.583405	0.278928	1.01066	WP_026235452.1	NAD(P)/FAD-dependent oxidoreductase
9.37981	6.97494	7.41836	7.8545	7.30986	10.2397			5	5.88216	0.177298	0.888684	0.543669	0.430042	WP_015507069.1	gene=ligA NAD-dependent DNA ligase LigA
4.21044	4.50833	4.48607	5.57176	5.08913	2.58522			2	5.88155	0.00484244	0.9957	0.0137583	0.0133503	WP_008416682.1	gene=pheA prephenate dehydratase
11.4113	11.4767	11.6189	11.4202	11.5656	11.4143			5	5.88062	0.170846	0.965146	-0.0355844	-0.199079	WP_003947805.1	acyl-CoA dehydrogenase
2.36973	3.34609	3.55411	3.39243	1.43463	3.16506			1	5.8782	0.232899	0.843382	-0.425936	-0.52073	WP_015507695.1	hypothetical protein
13.115	13.6699	13.3323	14.0136	13.963	14.025			12	5.87655	1.74265	0.257528	0.628113	2.39229	WP_003950827.1	gene=argG argininosuccinate synthase
14.5064	14.5325	15.4148	14.2007	14.2269	13.9799			14	5.87419	1.03788	0.368212	-0.682043	-1.66903	WP_003950124.1	bifunctional FO biosynthesis protein CofGH
12.6118	12.3469	10.9995	12.4726	11.9142	12.2849			4	5.8714	0.171187	0.905002	0.237871	0.380313	WP_003948809.1	histidine phosphatase family protein
15.2631	15.7911	16.1082	15.6733	15.6988	15.3199			25	5.87068	0.222389	0.891782	-0.156794	-0.417955	WP_003951206.1	polyribonucleotide nucleotidyltransferase
6.44164	5.12989	6.98498	7.66234	7.88841	7.75179			1	5.8694	1.33479	0.250033	1.58201	2.41703	WP_003951128.1	NUDIX domain-containing protein
11.6455	11.9117	13.5559	11.2323	11.8387	10.9235			3	5.86813	0.726455	0.435654	-1.03955	-1.3767	WP_015507775.1	TetR/AcrR family transcriptional regulator
10.3272	9.94077	10.3335	10.0841	10.4242	10.5136			1	5.8667	0.310291	0.852895	0.140144	0.492875	WP_008406012.1	hypothetical protein
10.1535	10.5219	10.5211	10.5002	10.5196	9.88123			4	5.8655	0.151261	0.93731	-0.0984774	-0.287205	WP_003946985.1	bifunctional 3_4-dihydroxy-2-butanone-4-phosphate synthase/GTP cyclohydrolase II
10.679	9.91669	10.3938	10.9372	10.9421	10.7944			5	5.85938	1.16008	0.356533	0.561424	1.71388	WP_003951480.1	bifunctional o-acetylhomoserine/o-acetylserine sulfhydrylase
14.2768	13.956	14.0534	14.8685	14.4391	14.9457			17	5.85897	1.62895	0.284576	0.655725	2.30906	WP_003951331.1	FAD-binding protein
11.2636	11.2468	11.8305	11.3413	11.5523	11.0636			5	5.85812	0.207529	0.905309	-0.127868	-0.377889	WP_003950763.1	cytochrome P450
4.97287	2.87314	6.09666	6.65637	7.10144	5.95918			2	5.8576	0.896272	0.351378	1.92477	1.74751	WP_003947623.1	hypothetical protein
7.46497	7.87111	6.54778	8.63758	7.49257	4.40628			4	5.85745	0.124196	0.926669	-0.449148	-0.315673	WP_015507349.1	futalosine hydrolase
12.21	10.88	12.5395	12.8836	12.7585	12.4973			5	5.85578	0.737977	0.440475	0.83664	1.34974	WP_008411889.1	bifunctional folylpolyglutamate synthase/dihydrofolate synthase
15.1716	14.9337	15.6494	15.6011	15.6093	15.4484			9	5.85509	0.62534	0.61392	0.301342	0.951115	WP_003948624.1	gene=rplO 50S ribosomal protein L15
16.0829	16.7391	16.1612	16.1615	16.6536	15.9918			11	5.85411	0.0717928	0.976997	-0.0587546	-0.151937	WP_015507513.1	PAS domain-containing protein
6.12278	4.6061	7.61947	5.99973	5.81167	6.46934			2	5.85255	0.00831208	0.996053	-0.0225395	-0.0227304	WP_086014554.1	gene=nucS endonuclease NucS
1.36419	5.04921	4.17188	3.99094	3.55372	3.77345			1	5.8508	0.0768549	0.966025	0.244279	0.200474	WP_015506798.1	GNAT family N-acetyltransferase
4.99275	3.49271	-0.81566	5.37903	3.00592	5.00321			2	5.85065	0.431445	0.613352	1.90612	0.957751	WP_003948184.1	hypothetical protein
12.9423	13.5406	13.3553	12.6668	12.8943	12.6567			8	5.84982	1.31027	0.333127	-0.540135	-1.84288	WP_003951336.1	HAMP domain-containing histidine kinase
9.86726	10.1056	9.54423	9.4637	9.04758	9.25236			3	5.84737	1.35122	0.325118	-0.584472	-1.934	WP_008414280.1	hypothetical protein
10.7649	11.6581	11.8084	11.7927	11.7627	10.7547			5	5.8456	0.0184663	0.993758	0.0261946	0.0458246	WP_003951333.1	ferrochelatase
10.2154	8.77079	10.8728	10.9792	11.1374	10.5018			3	5.84547	0.638832	0.480834	0.919788	1.22712	O76013	Keratin type I cuticular Ha6 OS=Homo sapiens OX=9606 GN=KRT36 PE=1 SV=1
13.7395	13.2378	14.4999	13.5722	13.9557	13.3242			24	5.8448	0.194997	0.897709	-0.208378	-0.408347	WP_015507001.1	HAMP domain-containing protein
12.2969	11.9992	12.5132	12.2507	12.2807	11.7788			5	5.84364	0.307511	0.843789	-0.166348	-0.519015	WP_015507783.1	ATP-grasp domain-containing protein
11.8131	11.249	11.3563	10.7001	11.0379	12.5246			3	5.84117	0.0297865	0.988039	-0.0519206	-0.0756313	WP_003950604.1	glycosyltransferase	CslA
6.48966	7.79015	11.4533	6.22611	6.16939	8.4611			4	5.83975	0.41496	0.627169	-1.62549	-0.920113	WP_003950867.1	gene=rpmE 50S ribosomal protein L31
7.53402	8.24934	6.4618	6.55518	7.10621	7.98876			2	5.8388	0.10745	0.948734	-0.198336	-0.258778	WP_003949099.1	hypothetical protein
9.9877	10.6408	9.34424	9.58578	9.75037	9.61643			2	5.8372	0.377955	0.743491	-0.340046	-0.711871	WP_003947026.1	quinone-dependent dihydroorotate dehydrogenase
11.8567	11.5349	13.4887	12.581	12.5962	11.3944			10	5.83612	0.0487158	0.980685	-0.10287	-0.124833	WP_008415781.1	menaquinone biosynthesis decarboxylase
12.5677	12.3453	12.2499	12.1423	11.7052	12.7408			6	5.83407	0.239924	0.866905	-0.191502	-0.46194	WP_003948835.1	gene=hemC hydroxymethylbilane synthase
10.2586	11.1058	10.3493	9.73382	9.96642	9.6903			6	5.83377	1.28789	0.313319	-0.774386	-2.02768	WP_003947025.1	gene=pyrF orotidine-5'-phosphate decarboxylase
10.7596	10.5413	11.9291	11.7865	12.0224	11.2687			4	5.83358	0.56391	0.556153	0.615843	1.05283	WP_003948896.1	carboxylating nicotinate-nucleotide diphosphorylase
7.13569	7.39631	6.02263	7.90495	8.20266	8.40182			3	5.8327	1.3816	0.252134	1.31827	2.41758	WP_015507172.1	RDD family protein
10.3459	9.90479	10.2059	11.178	10.8095	10.7728			6	5.8325	1.85804	0.215506	0.767883	2.70858	WP_003952255.1	GNAT family N-acetyltransferase
6.24905	7.67465	6.85883	6.4068	6.48122	6.64703			1	5.8317	0.42344	0.701788	-0.415827	-0.80117	WP_003947311.1	amino acid ABC transporter permease
9.24999	9.20793	8.5121	8.54766	9.14155	8.8937			4	5.83032	0.164817	0.92361	-0.129034	-0.326835	WP_003952013.1	TetR/AcrR family transcriptional regulator
8.86026	8.30755	8.46273	8.28159	8.3685	9.62637			3	5.82983	0.175767	0.904175	0.215312	0.381335	WP_010643610.1	2-C-methyl-D-erythritol 2_4-cyclodiphosphate synthase
11.9923	11.5576	12.1515	13.4282	13.0128	12.3683			12	5.82845	1.36053	0.280624	1.03596	2.27295	WP_003950027.1	hypothetical protein
10.4547	10.7861	10.8563	10.1644	10.7669	10.4471			3	5.82787	0.488382	0.724227	-0.239565	-0.76395	WP_003947933.1	methyltransferase domain-containing protein
7.48913	8.28734	6.4578	6.70492	7.19397	7.19633			2	5.8224	0.274968	0.81547	-0.379683	-0.580371	WP_037629906.1	response regulator transcription factor
9.37761	7.92803	9.52981	8.36501	9.17549	8.42763			5	5.8146	0.193542	0.888486	-0.289106	-0.429569	WP_003949176.1	aminotransferase class I/II-fold pyridoxal phosphate-dependent enzyme
8.25677	8.24462	8.57403	9.74521	9.46447	8.74335			6	5.81228	1.40853	0.283556	0.959204	2.29876	WP_015507982.1	bifunctional glutamine synthetase adenylyltransferase/glutamine synthetase-adenylyl-L-tyrosine phosphorylase
13.2535	13.8961	13.1397	13.156	13.1164	13.4788			11	5.81225	0.274784	0.853094	-0.179361	-0.495531	WP_003950005.1	DUF742 domain-containing protein
13.6708	13.7755	11.2758	14.0439	14.0576	13.6157			7	5.81109	0.530267	0.547425	0.998347	1.07448	WP_003946746.1	SDR family NAD(P)-dependent oxidoreductase
11.1237	11.3263	11.3107	10.6925	10.7313	9.89725			3	5.81053	1.35972	0.293576	-0.813219	-2.14309	WP_015507682.1	DUF3558 domain-containing protein
6.68631	9.32118	9.41701	7.157	6.14725	7.35784			5	5.81012	0.751931	0.408535	-1.58747	-1.48371	WP_003949387.1	hypothetical protein
8.14273	9.49374	8.09502	6.06611	7.03951	8.22682			2	5.80905	0.881346	0.367066	-1.46635	-1.67593	WP_003949167.1	response regulator transcription factor
9.13222	9.78289	9.35686	9.94662	9.04525	7.21898			4	5.80735	0.345181	0.734237	-0.687035	-0.742963	WP_003950592.1	gene=dcm DNA (cytosine-5-)-methyltransferase
9.98522	9.09662	10.6059	11.6044	11.3188	9.79392			4	5.8069	0.639462	0.476832	1.0098	1.24283	WP_003947900.1	FAD-dependent oxidoreductase
8.57996	8.08381	8.87896	10.0876	10.0257	10.0152			3	5.80603	2.55421	0.0614118	1.52859	4.59071	WP_003951268.1	gene=miaA tRNA (adenosine(37)-N6)-dimethylallyltransferase MiaA
13.35	12.5043	14.3091	11.4001	11.4397	11.6048			6	5.80402	1.6546	0.208345	-1.90629	-3.04964	WP_003947417.1	LPXTG cell wall anchor domain-containing protein
8.11305	8.4717	7.5524	7.19982	7.80375	7.6357			3	5.79907	0.706876	0.489494	-0.499289	-1.18201	WP_003947456.1	gene=pgl 6-phosphogluconolactonase
5.06406	2.41331	7.40982	4.39833	4.48607	2.54491			1	5.7987	0.296638	0.759855	-1.15263	-0.687747	WP_003950920.1	MTH1187 family thiamine-binding protein
10.0399	9.86734	10.5939	10.8666	10.7714	9.48494			6	5.79377	0.156295	0.918476	0.207289	0.347499	WP_015507612.1	helix-turn-helix domain-containing protein
8.89479	8.54455	9.20812	9.96239	9.8036	9.48098			6	5.79338	1.65677	0.230314	0.866504	2.5613	WP_008410156.1	spermidine/putrescine ABC transporter substrate-binding protein
11.6077	11.42	13.4204	11.806	12.0204	12.0482			12	5.79144	0.107417	0.948623	-0.191133	-0.257449	WP_003946899.1	amidase
13.1215	13.6415	13.5149	12.7066	13.0882	13.2174			6	5.79072	0.897848	0.447002	-0.42188	-1.32193	WP_003951872.1	NAD(P)/FAD-dependent oxidoreductase
13.3681	13.2809	12.1061	12.9954	13.0892	13.8015			5	5.79022	0.322329	0.779313	0.376994	0.650065	WP_003947551.1	gene=hisD histidinol dehydrogenase
12.3739	12.9297	12.1147	11.7381	11.5091	12.1378			7	5.78616	1.05255	0.364409	-0.677793	-1.6837	WP_003949952.1	trehalose-6-phosphate synthase
11.2454	11.6856	11.9453	11.2406	11.3835	11.2012			3	5.7858	0.761466	0.523144	-0.350343	-1.12418	WP_003949661.1	ATP-binding protein
6.80317	6.1957	6.28171	7.73325	6.95002	6.30161			4	5.78358	0.552521	0.57309	0.568099	1.023	WP_003949965.1	gene=murQ N-acetylmuramic acid 6-phosphate etherase
8.39437	6.33656	8.11429	8.63961	7.64664	7.59996			3	5.78217	0.181426	0.891056	0.346998	0.419029	WP_003950266.1	TatD family hydrolase
4.07371	4.09379	5.60236	2.6684	1.93678	2.39982			2	5.78175	1.82953	0.1551	-2.25495	-3.47192	WP_086014561.1	hypothetical protein
6.93387	7.51533	7.64689	7.23739	7.7123	7.20681			1	5.7795	0.0246473	0.992666	0.0201373	0.0539246	WP_015507603.1	arsenate reductase ArsC
10.4337	10.9774	10.3098	10.3362	9.94899	9.59281			5	5.77518	0.969456	0.392792	-0.614294	-1.54802	WP_015506956.1	LLM class flavin-dependent oxidoreductase
12.0105	11.8513	11.8541	11.5709	11.3072	11.4905			3	5.7733	2.05451	0.283603	-0.44914	-2.31397	WP_003948007.1	hypothetical protein
12.3366	12.1382	12.286	13.233	12.8001	12.3701			6	5.77292	1.00271	0.39162	0.547429	1.53721	WP_015507120.1	carbon starvation protein A
6.49712	5.26189	6.71013	6.64922	6.50121	6.93119			4	5.77202	0.501079	0.615673	0.537491	0.945062	WP_003950773.1	glycoside hydrolase family 3 protein
8.92682	7.76644	8.25731	9.49364	8.99964	7.78489			1	5.7651	0.294428	0.795062	0.442534	0.624195	WP_008408721.1	TetR/AcrR family transcriptional regulator
7.92133	7.49286	7.40509	6.39639	5.96274	6.62961			2	5.7646	2.14466	0.132667	-1.27685	-3.62527	WP_015508175.1	DinB family protein
9.84631	9.23428	9.5518	8.92252	8.94437	10.2806			3	5.76327	0.122314	0.942668	-0.161618	-0.277396	WP_003952072.1	hypothetical protein
12.614	13.1035	12.477	13.8246	13.9792	14.4136			13	5.76173	2.17744	0.134	1.34098	3.73208	WP_003947439.1	gene=sufC Fe-S cluster assembly ATPase SufC
10.5085	7.2971	10.6249	10.796	11.383	10.9838			3	5.76097	0.645378	0.45086	1.57743	1.31012	WP_003950772.1	carbohydrate ABC transporter permease
8.95382	9.75697	9.09522	8.42176	8.29815	7.58858			2	5.7595	1.50349	0.231848	-1.16584	-2.54164	WP_015507520.1	ABC transporter ATP-binding protein
10.8922	6.24454	10.9715	10.735	10.6043	10.1234			4	5.75828	0.286857	0.768568	1.11817	0.668113	WP_003948769.1	hypothetical protein
11.8767	11.4195	11.4189	10.6404	10.4666	11.8059			12	5.75761	0.601368	0.537261	-0.600702	-1.09764	WP_003948551.1	succinate-semialdehyde dehydrogenase (NADP(+))
11.7861	10.0613	11.4762	11.906	11.9755	12.6241			7	5.75451	0.852588	0.393897	1.06066	1.56434	WP_015507986.1	extracellular solute-binding protein
17.1178	17.7104	17.2866	16.7612	16.9975	16.8851			36	5.75232	1.21883	0.363192	-0.490331	-1.69656	WP_003948649.1	gene=tuf elongation factor Tu
12.2531	12.0102	13.3439	12.9754	13.2437	12.4894			17	5.75115	0.323576	0.779784	0.367084	0.648822	WP_015507091.1	hypothetical protein
10.5744	9.99587	10.6756	10.8975	10.7204	10.0212			3	5.75047	0.142418	0.935422	0.13106	0.297075	WP_003947496.1	PAC2 family protein
2.08552	6.57771	6.11401	4.27702	5.1373	3.77052			3	5.7409	0.131838	0.925445	-0.530799	-0.335705	WP_003947464.1	gene=rapZ RNase adapter RapZ
12.1459	12.3046	12.4188	11.4057	11.7481	12.1264			7	5.74074	1.11876	0.371548	-0.529699	-1.64166	WP_003948937.1	gene=folP dihydropteroate synthase
11.3879	10.4428	11.5361	11.6705	11.6563	11.6416			4	5.74025	0.711974	0.488159	0.533827	1.20636	WP_003950915.1	MarR family transcriptional regulator
11.0022	10.7008	9.06342	9.49979	9.84035	10.896			2	5.73825	0.0853113	0.964392	-0.176761	-0.211817	WP_008407931.1	TetR/AcrR family transcriptional regulator
9.13011	9.80893	8.7635	8.31441	8.73084	9.75233			6	5.73663	0.22421	0.859115	-0.301655	-0.482186	WP_003947106.1	1-acyl-sn-glycerol-3-phosphate acyltransferase
7.98158	6.91819	10.9462	10.1999	7.28765	9.00647			2	5.73615	0.0503976	0.979285	0.216011	0.137406	WP_003951041.1	3-isopropylmalate dehydrogenase
8.54594	8.78352	7.90241	8.91787	8.41281	8.54726			2	5.7357	0.286449	0.838009	0.215356	0.53379	WP_003947692.1	RDD family protein
9.95246	8.71676	9.45508	9.57637	9.45201	10.4497			2	5.73295	0.400593	0.718028	0.451262	0.782281	WP_003947649.1	hypothetical protein
5.40466	3.64677	10.3076	4.86352	4.25018	3.43805			4	5.73265	0.484966	0.557242	-2.26908	-1.06266	WP_003948213.1	hypothetical protein
12.322	12.0192	11.7833	11.5463	11.0557	12.2034			10	5.72885	0.52688	0.614576	-0.439699	-0.941128	WP_015507666.1	TOMM precursor leader peptide-binding protein
11.3259	11.4569	10.7738	10.795	11.3507	12.0473			4	5.7285	0.194646	0.897431	0.212161	0.409255	WP_015506674.1	TetR/AcrR family transcriptional regulator
10.9863	11.2499	10.8995	10.694	10.8057	11.0703			1	5.7259	0.542949	0.734434	-0.188601	-0.744083	WP_003946713.1	NAD(P)/FAD-dependent oxidoreductase
12.2987	12.3124	11.4006	11.6203	11.6286	12.2824			3	5.72533	0.161275	0.925193	-0.160138	-0.338556	WP_003950753.1	gene=rsgA ribosome small subunit-dependent GTPase A
7.00989	7.03538	6.73544	7.22353	7.19955	8.05929			2	5.72435	0.885275	0.419948	0.567217	1.42327	WP_003951364.1	response regulator transcription factor
9.15157	6.82783	8.80222	9.26027	9.48826	9.88485			4	5.72305	0.794844	0.396427	1.28392	1.5175	WP_015508097.1	hypothetical protein
7.59241	7.43032	6.78209	7.68527	7.83964	9.19098			1	5.7221	0.835887	0.396778	0.970356	1.51968	WP_003948392.1	STAS domain-containing protein
8.91118	9.89774	9.74741	8.7286	8.93391	9.47076			7	5.72014	0.555668	0.592365	-0.474356	-0.991699	WP_003949755.1	ABC transporter ATP-binding protein
11.0883	10.9912	10.7575	10.0203	10.6965	11.1187			4	5.71945	0.426115	0.723008	-0.33385	-0.768165	WP_003947198.1	FKBP-type peptidyl-prolyl cis-trans isomerase
7.80335	7.69026	7.35583	6.28659	7.54121	8.37876			2	5.7185	0.126077	0.93359	-0.214297	-0.296558	WP_003947229.1	aldo/keto reductase
15.5468	16.1406	15.733	15.1796	15.4242	15.2465			24	5.71477	1.29189	0.347938	-0.523414	-1.80535	WP_003948631.1	gene=rplE 50S ribosomal protein L5
12.9395	12.572	12.8005	13.2059	12.9007	12.481			6	5.71012	0.144573	0.943256	0.0918407	0.273438	WP_031177651.1	ribonuclease D
8.22505	8.68269	8.29888	8.45063	9.05639	7.86174			2	5.70815	0.0497449	0.978091	0.0540463	0.114285	WP_003948679.1	gene=htpX zinc metalloprotease HtpX
15.1401	14.2179	15.5656	14.8429	15.2645	13.9839			10	5.70583	0.194306	0.886865	-0.277384	-0.428143	WP_003951160.1	ABC transporter ATP-binding protein
7.17854	6.55088	5.95964	8.83143	6.64761	10.0826			1	5.7057	0.855346	0.364688	1.95752	1.68228	WP_008409111.1	hypothetical protein
12.707	12.8664	12.4856	12.604	12.5278	12.688			4	5.70345	0.265961	0.91236	-0.0797021	-0.362721	WP_015506697.1	ATPase BadF/BadG/BcrA/BcrD type
10.685	11.867	14.7703	11.103	11.9133	11.8817			6	5.70323	0.258974	0.808265	-0.808119	-0.602043	WP_003947381.1	amidohydrolase family protein
11.8898	10.5258	11.5994	11.8384	11.5644	12.3127			5	5.6995	0.532721	0.587911	0.566849	0.99639	WP_003951591.1	peptidyl-tRNA hydrolase
3.59006	6.44061	3.78416	3.28044	3.96431	4.23057			2	5.6978	0.334336	0.732267	-0.779834	-0.734241	WP_003949627.1	metallophosphoesterase
11.3246	8.41452	11.7674	11.1524	10.9461	10.5969			11	5.69766	0.13761	0.923888	0.396328	0.340477	WP_008406655.1	sulfurtransferase
8.83836	9.98043	9.55239	9.59494	9.73248	8.93576			2	5.6971	0.0292418	0.987989	-0.0360028	-0.07004	WP_003947421.1	gene=ectB diaminobutyrate--2-oxoglutarate transaminase
10.8596	10.2456	11.4176	10.9083	11.1965	9.82222			4	5.6968	0.136184	0.928675	-0.19858	-0.311177	WP_003950096.1	hypothetical protein
10.0114	9.61228	9.16508	9.85766	9.32607	9.39092			3	5.6963	0.0853926	0.968688	-0.071366	-0.180087	WP_003946969.1	RNA polymerase-binding protein RbpA
10.414	9.74753	10.1381	9.27343	9.61347	10.2262			2	5.6963	0.510806	0.643491	-0.395505	-0.900417	WP_010638720.1	hypothetical protein
14.7082	13.214	14.2325	14.6811	14.0659	15.9566			7	5.69584	0.526391	0.558163	0.84959	1.04877	WP_003948615.1	gene=rplQ 50S ribosomal protein L17
7.5932	8.51526	6.83078	9.16692	8.37126	7.84977			2	5.69525	0.588261	0.514003	0.816234	1.13439	WP_015508266.1	extracellular solute-binding protein
4.67531	3.92158	5.89624	6.84686	5.94828	7.4866			2	5.6908	1.24438	0.278853	1.92954	2.3302	WP_003949574.1	hypothetical protein
12.3685	12.6998	12.8885	12.5852	12.7678	11.696			13	5.69066	0.344037	0.778258	-0.302604	-0.651765	WP_010641955.1	ribonuclease III
7.04589	7.86151	8.44525	7.86382	8.12908	8.18157			5	5.68818	0.261534	0.834951	0.27394	0.529302	WP_003946887.1	Gfo/Idh/MocA family oxidoreductase
12.6406	13.1226	12.3424	12.2758	11.9181	12.3113			7	5.68477	0.961846	0.40841	-0.533394	-1.48299	WP_015506912.1	cytochrome P450
10.8062	7.5693	11.6294	11.1908	11.1689	10.2638			8	5.68339	0.274435	0.792268	0.872884	0.63425	WP_003947712.1	gene=meaB methylmalonyl Co-A mutase-associated GTPase MeaB
8.55914	7.20885	7.90789	8.80754	8.41327	8.6728			2	5.682	0.843897	0.409466	0.73924	1.45899	WP_008409639.1	hypothetical protein
11.4774	10.3883	12.3979	11.943	11.2209	11.0802			6	5.68167	0.00332565	0.997303	-0.00650279	-0.00879558	WP_003949719.1	acyl-CoA synthetase
11.9339	11.9876	13.2518	12.1202	11.5376	11.2526			10	5.68156	0.685412	0.472075	-0.754315	-1.2559	WP_003947872.1	glycoside hydrolase family 3 protein
11.7431	11.5729	14.2623	11.7847	11.7941	11.8619			14	5.68091	0.338467	0.731874	-0.712515	-0.734677	WP_003950269.1	ABC-F family ATP-binding cassette domain-containing protein
10.3454	10.2553	10.5045	10.2517	10.1375	9.98364			1	5.6796	1.07743	0.490241	-0.244116	-1.18212	WP_003947985.1	ribonuclease Z
9.57924	9.36291	9.04104	9.32013	9.3799	8.11038			2	5.67795	0.37003	0.740837	-0.390927	-0.721079	WP_008408550.1	TraR/DksA family transcriptional regulator
11.0342	11.8516	12.2955	11.0677	11.0008	11.3936			5	5.67674	0.668534	0.494538	-0.573064	-1.17236	WP_015507669.1	DUF2520 domain-containing protein
11.5568	11.8598	11.7356	11.2291	11.4814	11.5288			5	5.67634	1.11788	0.44613	-0.304312	-1.3346	WP_003950681.1	DNA-3-methyladenine glycosylase I
9.79709	9.55419	9.59876	9.95846	8.95601	10.4202			3	5.6757	0.105367	0.956793	0.128208	0.238049	WP_015507173.1	FAD-binding protein
5.88555	6.15705	4.76781	5.29469	7.05426	6.04887			1	5.6752	0.327955	0.757775	0.529138	0.692871	WP_015508178.1	barstar family protein
13.8877	13.8924	14.2989	14.2073	14.1564	13.8138			12	5.67238	0.0619839	0.978584	0.0328395	0.115649	WP_003948189.1	IucA/IucC family siderophore biosynthesis protein
10.2253	11.6899	9.79752	9.68615	9.83282	10.6578			2	5.6723	0.3246	0.762053	-0.511981	-0.684594	WP_003949319.1	potassium channel family protein
13.2245	11.6248	13.4528	13.7066	13.321	12.9914			11	5.67135	0.395779	0.70073	0.572318	0.804873	WP_003951142.1	gene=rlmN 23S rRNA (adenine(2503)-C(2))-methyltransferase RlmN
8.76098	8.6185	10.1201	9.2479	9.62464	8.89486			5	5.66906	0.0591289	0.976825	0.0892798	0.143334	WP_015507324.1	PQQ-binding-like beta-propeller repeat protein
11.3885	10.9876	12.3212	10.3323	10.8854	10.5471			7	5.66826	1.07716	0.330017	-0.977524	-1.85631	WP_003950358.1	ABC transporter permease
12.1825	12.0378	11.951	11.8517	10.9733	11.1132			7	5.66823	1.24495	0.322322	-0.744352	-1.95508	WP_003951778.1	malate synthase A
5.61448	6.59417	4.61159	3.43483	4.31002	4.94815			2	5.6681	0.889201	0.364765	-1.37575	-1.67551	WP_003947677.1	GntR family transcriptional regulator
12.9909	12.7435	13.1176	13.0718	13.1125	12.4018			9	5.6617	0.127325	0.951985	-0.0886415	-0.249517	WP_008413844.1	ABC transporter ATP-binding protein
9.42011	9.25392	9.84809	8.9099	7.9228	8.88518			2	5.6595	1.18746	0.316747	-0.934748	-1.98858	WP_003950589.1	hypothetical protein
9.68791	7.7793	9.77537	9.3645	9.51008	9.80839			6	5.65855	0.292606	0.793661	0.480129	0.628241	WP_003949573.1	hypothetical protein
13.9954	13.8087	13.9867	15.091	14.7887	14.3123			6	5.65777	1.56852	0.257097	0.800427	2.39167	WP_015506899.1	ABC transporter permease
12.1197	12.1189	12.4277	12.386	12.1897	11.8485			11	5.65546	0.161616	0.941678	-0.0807244	-0.28061	WP_003947189.1	DEAD/DEAH box helicase
12.8505	13.6383	13.3435	12.6738	13.1035	12.5494			3	5.6549	0.816403	0.453404	-0.501855	-1.30488	WP_003950352.1	Ppx/GppA family phosphatase
4.69011	2.93435	5.24879	5.66989	4.80866	5.0249			3	5.65237	0.517429	0.565363	0.876733	1.03914	WP_003946781.1	sugar ABC transporter substrate-binding protein
12.7235	13.6703	12.2171	12.9378	13.1359	13.0109			4	5.65168	0.135549	0.934829	0.157924	0.298092	WP_008405728.1	(deoxy)nucleoside triphosphate pyrophosphohydrolase
12.5624	12.4645	12.4869	13.2665	13.3092	13.0851			6	5.65125	3.17562	0.0984762	0.71566	4.09371	WP_003950995.1	ABC transporter permease
12.0505	11.6728	12.5121	12.5835	12.3362	12.2061			6	5.64837	0.483865	0.698058	0.296781	0.809282	WP_003951309.1	LacI family transcriptional regulator
13.8391	14.0067	13.2355	13.1203	13.1798	13.5943			9	5.64741	0.643529	0.557597	-0.395665	-1.04778	WP_003948645.1	hypothetical protein
8.28727	7.96735	8.44573	9.16385	8.78955	8.2711			3	5.64577	0.796694	0.457438	0.508049	1.2875	WP_003951909.1	M55 family metallopeptidase
6.95666	8.0117	8.20878	7.44768	8.09862	7.2353			1	5.6441	0.101324	0.957956	-0.131848	-0.232334	WP_015507715.1	UDP-N-acetylmuramate dehydrogenase
14.6582	15.1714	16.3653	14.6887	14.644	14.02			14	5.64384	0.795937	0.408514	-0.947375	-1.45789	WP_003948642.1	gene=rplD 50S ribosomal protein L4
4.79438	3.3228	1.91965	5.07414	3.11364	4.88882			1	5.6425	0.414961	0.65331	1.01326	0.889686	WP_003946948.1	DUF742 domain-containing protein
7.73694	7.8885	8.41831	8.18546	7.79201	8.27069			2	5.6412	0.0960448	0.967318	0.0681354	0.1926	WP_015507772.1	VCBS repeat-containing protein
9.62974	10.147	9.09563	9.43496	9.28499	9.21293			6	5.64112	0.431552	0.7239	-0.313162	-0.762914	WP_015507400.1	DUF3291 domain-containing protein
10.6223	10.8817	10.2957	10.043	9.05798	9.76259			3	5.64063	1.35155	0.268282	-0.978704	-2.23188	WP_003949943.1	gene=nagA N-acetylglucosamine-6-phosphate deacetylase
14.398	14.4689	14.5933	13.8058	13.6717	13.9069			9	5.6357	2.83365	0.136457	-0.691954	-3.66387	WP_003949760.1	NAD(P)-binding protein
13.8246	13.9468	12.1246	13.0396	13.3901	14.0203			9	5.63527	0.10138	0.952908	0.184636	0.244767	WP_015507217.1	hypothetical protein
8.68934	8.38796	8.92818	9.56506	8.92281	9.32178			4	5.63292	1.1596	0.351177	0.601387	1.74885	WP_003947811.1	hypothetical protein
13.357	11.2941	13.6155	13.2037	13.3937	12.5357			7	5.63251	0.136864	0.924636	0.288832	0.328502	WP_010636851.1	gene=recN DNA repair protein RecN
8.9366	6.27325	9.54159	9.16796	8.32478	8.15962			10	5.63187	0.102737	0.947436	0.300306	0.260828	WP_003950030.1	HAD-IC family P-type ATPase
11.9748	12.7947	12.0194	11.7618	11.8739	11.4941			6	5.63155	0.891932	0.420259	-0.55301	-1.42151	WP_003947710.1	methylmalonyl-CoA mutase small subunit
7.19254	7.89788	4.79938	6.33796	5.50183	6.7725			2	5.63	0.158195	0.904819	-0.425837	-0.383959	WP_003947926.1	ROK family protein
11.2469	11.6733	10.7903	10.4866	10.5609	10.5739			5	5.62942	1.27407	0.321282	-0.696412	-1.954	WP_003946540.1	GDP-mannose 4_6-dehydratase
7.4788	8.23866	9.28434	8.9874	8.3754	8.25448			4	5.62742	0.132364	0.93038	0.205163	0.306013	WP_008414158.1	gene=msrB peptide-methionine (R)-S-oxide reductase MsrB
9.56433	9.94203	9.18954	8.84477	8.74767	9.13228			2	5.6273	1.25371	0.322449	-0.657057	-1.89896	WP_003952180.1	LLM class flavin-dependent oxidoreductase
2.31354	8.81695	3.295	3.81759	3.64011	4.22396			2	5.6234	0.170131	0.888515	-0.914613	-0.429091	WP_003951980.1	ribokinase
8.27818	8.26895	7.78369	9.25359	9.65957	7.9777			1	5.6231	0.734677	0.43986	0.853343	1.34944	WP_003951207.1	insulinase family protein
10.5721	11.0687	10.2344	10.4823	10.5879	9.95148			4	5.62275	0.383315	0.75792	-0.284512	-0.690207	WP_033238366.1	pyridoxamine 5'-phosphate oxidase family protein
7.57473	7.95965	7.06483	6.87294	6.42193	8.24051			2	5.62255	0.229666	0.851413	-0.354615	-0.502958	WP_015507039.1	gene=thiD bifunctional hydroxymethylpyrimidine kinase/phosphomethylpyrimidine kinase
11.4991	10.9764	12.4985	12.1251	11.5224	10.9146			6	5.62245	0.0859059	0.964837	-0.137335	-0.205897	WP_008405340.1	acyl-CoA dehydrogenase
3.469	4.64449	5.90152	3.29971	4.43495	5.23514			2	5.6224	0.143785	0.918496	-0.348403	-0.348683	WP_008405864.1	sensor histidine kinase
13.0308	12.8351	11.7993	12.4397	12.0044	12.4657			2	5.62185	0.24215	0.852863	-0.251809	-0.493439	WP_003947325.1	prephenate dehydrogenase
10.7978	11.2789	11.4639	12.2179	12.2306	10.2379			4	5.62178	0.214661	0.860649	0.38193	0.482692	WP_003947759.1	biliverdin-producing heme oxygenase
11.8932	11.3896	10.7792	12.2318	12.0497	11.9088			2	5.61985	0.991974	0.376421	0.709419	1.62952	WP_010642676.1	DUF3618 domain-containing protein
12.9202	13.6176	13.4692	13.305	13.8006	13.1327			9	5.61967	0.0944467	0.965451	0.0771081	0.196877	WP_003947561.1	gene=dnaE DNA polymerase III subunit alpha
11.0721	10.7913	10.9298	10.5189	11.0169	11.1881			2	5.6188	0.0361694	0.988777	-0.0231167	-0.07305	WP_003949433.1	cupin domain-containing protein
11.6404	11.499	10.2509	11.521	11.7961	11.1115			5	5.6166	0.288812	0.811053	0.346092	0.5924	WP_003947463.1	gene=yvcK uridine diphosphate-N-acetylglucosamine-binding protein YvcK
8.12838	8.74324	8.39054	9.05501	8.24537	8.73156			4	5.61568	0.362854	0.779671	0.256594	0.649411	WP_003948755.1	hypothetical protein
13.3247	13.7534	13.5632	13.1875	13.432	12.9222			8	5.61554	0.887362	0.470698	-0.366515	-1.25314	WP_015506673.1	hypothetical protein
12.0827	11.842	12.6052	11.8564	12.0699	11.8684			10	5.61426	0.447226	0.73688	-0.245072	-0.730129	WP_003946768.1	HAMP domain-containing protein
12.3426	11.934	10.9472	11.2173	11.517	12.272			9	5.61218	0.0478074	0.979071	-0.0725107	-0.117026	WP_015507948.1	adenine or guanine phosphoribosyltransferase
10.7226	11.5184	12.498	10.8603	11.3946	11.5129			7	5.61073	0.230199	0.853126	-0.323751	-0.497096	WP_078485282.1	gene=pepN aminopeptidase N
13.3187	12.2459	13.0948	13.2574	13.102	13.5405			6	5.61062	0.516905	0.62941	0.413473	0.916697	WP_003947122.1	gene=argJ bifunctional glutamate N-acetyltransferase/amino-acid acetyltransferase ArgJ
8.62907	10.5137	8.76058	8.91539	8.27985	8.6945			4	5.6094	0.45545	0.631491	-0.671194	-0.912697	WP_037630013.1	GNAT family N-acetyltransferase
11.6324	11.3514	11.1063	10.9883	10.7692	11.4721			4	5.60788	0.484886	0.700196	-0.286829	-0.802743	WP_003947067.1	phosphatidylinositol mannoside acyltransferase
10.9584	10.8375	11.3261	11.4068	11.3123	11.0289			3	5.60663	0.489448	0.737447	0.208657	0.730382	WP_003947499.1	class I SAM-dependent methyltransferase
10.8207	11.3053	13.4079	11.8151	10.643	10.6934			7	5.60599	0.378282	0.697356	-0.794165	-0.809214	WP_015507491.1	ATP-dependent Clp protease ATP-binding subunit
8.64176	6.24423	9.85658	9.93075	10.2596	7.96624			2	5.60215	0.372359	0.690225	1.138	0.824523	WP_003947700.1	gene=ppk2 polyphosphate kinase 2
10.4042	10.73	10.1207	10.276	10.7482	12.5825			4	5.6021	0.467902	0.614275	0.783954	0.950067	WP_003947545.1	gene=hisF imidazole glycerol phosphate synthase subunit HisF
6.05819	5.83059	7.23005	6.64565	6.47673	6.10168			1	5.6016	0.0254054	0.990014	0.0350734	0.0623638	WP_003951484.1	TetR/AcrR family transcriptional regulator
13.5651	14.2642	15.0956	13.6177	14.1881	13.6293			5	5.59862	0.443717	0.672106	-0.496586	-0.855089	WP_003947706.1	precorrin-2 C(20)-methyltransferase
9.65671	9.55352	9.90262	9.1899	9.17992	9.57432			3	5.59413	1.10307	0.405868	-0.389572	-1.46418	WP_003949604.1	DUF4034 domain-containing protein
11.8683	11.7911	13.5341	12.3643	12.1973	11.8084			6	5.59382	0.175908	0.901597	-0.274495	-0.396715	WP_003949515.1	excinuclease ABC subunit UvrA
9.70838	9.97169	10.1101	10.4023	9.56709	8.9138			3	5.59257	0.271201	0.830278	-0.302327	-0.553123	WP_041826603.1	DNA polymerase III subunit gamma and tau
12.3406	10.7047	10.4844	11.7671	11.2001	12.0445			1	5.5904	0.318133	0.767538	0.494006	0.671194	WP_003952066.1	GntR family transcriptional regulator
12.3653	12.4891	12.8626	11.9748	11.9823	11.3635			6	5.58737	1.46127	0.275753	-0.798814	-2.25824	WP_003947069.1	hypothetical protein
4.29939	7.02526	3.72508	3.33857	3.20091	6.15881			1	5.5811	0.217601	0.842761	-0.783814	-0.521899	WP_003950494.1	gene=smpB SsrA-binding protein SmpB
12.1803	12.7358	13.633	11.9707	12.0428	12.7291			2	5.58085	0.546343	0.571117	-0.602169	-1.02522	WP_015506957.1	WGR domain-containing protein
12.3645	10.9146	11.7758	11.9904	11.7996	12.2148			8	5.57642	0.292843	0.81087	0.316639	0.588817	WP_003950518.1	molybdopterin-dependent oxidoreductase
12.0272	12.6624	11.2145	11.2464	11.523	11.9154			6	5.57497	0.368078	0.743959	-0.406452	-0.723497	WP_003947347.1	TlyA family RNA methyltransferase
5.57859	6.12716	6.1621	6.11563	6.20937	6.06237			1	5.5723	0.374686	0.812072	0.173172	0.589476	WP_003951651.1	ABC transporter ATP-binding protein
11.3096	11.6367	11.466	11.6775	11.4475	11.1491			2	5.57155	0.0913559	0.973243	-0.0460927	-0.164748	WP_026048250.1	NUDIX hydrolase
12.1908	11.8298	11.8098	11.809	11.5966	11.99			5	5.57152	0.359376	0.833562	-0.144935	-0.54065	WP_015507369.1	oxidoreductase
8.7062	8.75423	8.51916	9.71281	9.28506	10.4085			4	5.57142	1.56752	0.220163	1.14227	2.62504	WP_015507867.1	RNA methyltransferase
9.66834	9.50834	10.4422	9.17419	9.26231	9.86913			3	5.57103	0.533339	0.61554	-0.43775	-0.948027	WP_003947993.1	DUF3097 domain-containing protein
12.0157	11.3752	11.7127	12.2615	12.4345	11.5859			4	5.57012	0.545748	0.614558	0.392772	0.939229	WP_003950514.1	beta-N-acetylhexosaminidase
8.68272	4.30531	9.82768	8.85928	9.68897	8.61878			2	5.5691	0.351638	0.702729	1.45044	0.79972	WP_003949015.1	glyoxalase
11.565	11.0437	11.293	11.4526	11.4443	12.5091			8	5.56849	0.581813	0.566682	0.501437	1.03545	WP_003948054.1	GNAT family N-acetyltransferase
9.67943	8.6176	10.2464	10.1791	9.96955	9.44041			4	5.56628	0.2648	0.828708	0.348515	0.557136	WP_015507785.1	GNAT family N-acetyltransferase
8.52679	10.4401	9.47495	9.546	8.47218	9.78478			2	5.5625	0.112879	0.944323	-0.212971	-0.271603	WP_003949572.1	ATP/GTP-binding protein
11.8501	12.1067	11.8825	12.3021	12.0624	11.5154			5	5.56242	0.0182717	0.994479	0.0135434	0.0390986	WP_003947244.1	FAD-binding dehydrogenase
8.3007	8.41551	8.72895	8.65082	8.908	8.58914			2	5.56195	0.658969	0.645726	0.234262	0.897636	WP_003948487.1	glycine betaine/L-proline ABC transporter ATP-binding protein
11.0402	10.6069	12.2952	10.5734	10.2719	10.7632			6	5.56118	0.671013	0.475398	-0.777907	-1.24253	WP_003949340.1	penicillin-binding protein 2
9.5914	9.58083	9.32476	9.26943	9.14493	9.3302			1	5.561	1.14715	0.475854	-0.250811	-1.23662	WP_008415410.1	helix-turn-helix transcriptional regulator
12.8682	13.278	12.951	12.768	12.7723	12.8799			1	5.5605	0.799945	0.601055	-0.225638	-0.979517	WP_018470143.1	histidine kinase
7.06855	6.8739	6.59003	6.73398	5.90797	6.99167			2	5.5576	0.350294	0.772776	-0.29962	-0.65827	WP_015507862.1	alcohol dehydrogenase catalytic domain-containing protein
8.91518	8.69415	6.11068	7.18198	7.25981	8.60987			2	5.5565	0.0774665	0.965659	-0.222787	-0.200242	WP_003947374.1	FadR family transcriptional regulator
8.90169	8.99234	8.7764	7.95512	7.98703	8.87088			1	5.556	0.944893	0.39595	-0.619133	-1.52294	WP_003948087.1	mechanosensitive ion channel family protein
10.1504	8.96539	11.2211	10.6998	11.3414	9.35657			3	5.55547	0.150633	0.911951	0.353623	0.362536	WP_003948570.1	LysR family transcriptional regulator
11.734	12.228	11.7913	10.9678	11.0887	11.0883			8	5.55412	2.24405	0.175907	-0.869514	-3.33032	WP_003951558.1	UDP-N-acetylglucosamine 1-carboxyvinyltransferase
11.0139	11.6027	11.1666	10.9775	11.0267	10.6241			7	5.55403	0.820758	0.487575	-0.384988	-1.21346	WP_003947105.1	glycerophosphodiester phosphodiesterase
10.7651	10.26	10.3226	10.3781	9.86484	10.5988			5	5.55332	0.247876	0.869333	-0.168674	-0.456704	WP_003947066.1	glycosyltransferase family 4 protein
10.5838	10.8291	9.72583	9.87944	9.60784	10.5087			2	5.5519	0.373069	0.741989	-0.380935	-0.721695	WP_003947176.1	5'-3' exonuclease
10.555	11.1482	8.47031	9.62778	9.32555	9.92394			2	5.54985	0.200495	0.866194	-0.432056	-0.464486	WP_003947988.1	16S rRNA (uracil(1498)-N(3))-methyltransferase
16.5711	17.0908	16.8912	16.7076	16.6851	16.1066			28	5.5492	0.638407	0.582013	-0.351248	-1.00877	WP_003948661.1	gene=rplA 50S ribosomal protein L1
10.2157	11.3496	10.0637	9.71868	9.64039	9.43284			4	5.547	1.0723	0.330811	-0.945688	-1.83794	WP_003947328.1	hypothetical protein
13.2591	13.4651	12.8068	13.53	13.1319	13.3432			9	5.53741	0.281797	0.858358	0.158047	0.485012	WP_015507215.1	phosphomannomutase/phosphoglucomutase
7.81488	6.15472	2.31533	7.83142	7.50146	7.18994			3	5.53623	0.563203	0.487819	2.07929	1.19562	WP_003947221.1	PAC2 family protein
8.01046	5.92043	7.9996	8.82584	9.60547	9.24729			4	5.53508	1.23197	0.286376	1.91603	2.30712	WP_015508006.1	NAD(P)-binding protein
10.207	10.5962	8.92471	10.5226	10.8076	12.089			3	5.53113	0.816227	0.391657	1.23039	1.54206	WP_003948391.1	PadR family transcriptional regulator
9.12933	9.35938	7.73638	9.86877	10.2998	9.27583			3	5.53047	0.848317	0.392484	1.07312	1.56084	WP_003948261.1	isoprenyl transferase
15.9818	15.8472	16.0903	15.2034	14.9329	14.9544			26	5.5286	2.96725	0.0806667	-0.94284	-4.45405	WP_008403696.1	2OG-Fe(II) oxygenase
12.6409	12.7744	14.5889	12.5634	12.801	13.356			13	5.52051	0.253268	0.830017	-0.427972	-0.555284	WP_003950818.1	tetratricopeptide repeat protein
8.42928	8.97243	6.48746	7.39583	8.11364	8.72194			5	5.51988	0.0461178	0.982287	0.114079	0.120584	WP_003948095.1	hypothetical protein
5.75822	4.46094	6.55759	6.83507	7.02571	6.73357			3	5.51303	0.966157	0.351119	1.27253	1.77509	WP_041826619.1	spermidine synthase-like protein
7.22243	7.50282	7.61037	6.03537	7.22309	6.91435			2	5.5125	0.898791	0.39603	-0.720935	-1.52059	WP_008408759.1	MmcQ/YjbR family DNA-binding protein
12.2231	11.2367	12.3748	12.7564	12.2929	12.525			16	5.50922	0.693231	0.487354	0.579949	1.20561	WP_003948517.1	gene=pcrA DNA helicase PcrA
13.688	13.8765	13.2949	13.608	13.7901	13.2662			3	5.50547	0.101582	0.965955	-0.0650355	-0.197042	WP_003947475.1	gene=uvrB excinuclease ABC subunit UvrB
9.93125	10.7306	10.1725	10.1476	10.7392	10.4816			3	5.50447	0.240145	0.870474	0.178001	0.453911	WP_003948944.1	gene=tilS tRNA lysidine(34) synthetase TilS
8.0827	6.53218	8.80452	8.16262	8.3247	7.06891			3	5.504	0.0195178	0.991199	0.0456053	0.0519569	WP_003951934.1	hypothetical protein
12.0837	12.3013	11.2373	11.3389	10.9542	11.2729			10	5.50365	0.926882	0.391701	-0.685431	-1.53829	WP_003947215.1	gene=metH methionine synthase
10.8588	10.6702	10.6171	10.7304	10.7715	10.5584			3	5.50197	0.104963	0.976395	-0.0285991	-0.144311	WP_003947208.1	hypothetical protein
10.1005	10.2956	10.714	10.7378	10.1742	10.379			3	5.4992	0.0875383	0.968814	0.0603132	0.174968	WP_015507463.1	MBL fold metallo-hydrolase
6.63285	6.81972	6.22151	6.85892	6.60516	6.19953			2	5.49905	0.00438025	0.997563	-0.00349172	-0.00967367	WP_015507475.1	SLATT domain-containing protein
12.5437	12.2904	13.2319	13.2203	13.2959	12.6675			13	5.49855	0.46889	0.681499	0.372571	0.839117	WP_003951178.1	ABC transporter substrate-binding protein
8.79502	7.94803	9.37961	9.06873	9.13786	9.66654			3	5.49843	0.5682	0.557431	0.583488	1.04859	WP_015507017.1	hypothetical protein
8.10313	9.6771	9.04918	7.99373	7.87409	9.06093			4	5.49728	0.461559	0.63081	-0.633553	-0.914292	WP_015508311.1	ABC transporter ATP-binding protein
9.69802	9.8099	9.65449	9.07788	9.18659	8.95425			3	5.49667	2.86713	0.137263	-0.647898	-3.56911	WP_008409423.1	Lrp/AsnC family transcriptional regulator
10.2421	10.8683	10.8434	10.9615	11.2423	11.0282			2	5.49595	0.896922	0.446689	0.426081	1.32514	WP_003951595.1	PhoX family protein
8.03031	8.26148	8.64721	7.72488	8.46291	7.56073			3	5.4943	0.528196	0.628548	-0.396825	-0.921379	WP_003947766.1	bifunctional DNA primase/polymerase
8.62921	7.65631	8.59928	9.25424	9.60583	9.98352			3	5.49197	1.58377	0.205885	1.3196	2.73441	WP_015507985.1	LacI family transcriptional regulator
5.71824	6.50031	10.3599	6.30239	7.56393	9.21092			7	5.48924	0.0337609	0.984678	0.166247	0.0942647	WP_003949201.1	gene=dnaJ molecular chaperone DnaJ
10.4639	10.9447	10.2791	10.8685	11.5596	10.9424			6	5.48913	0.884212	0.421202	0.560957	1.41811	WP_015507551.1	J domain-containing protein
12.9703	11.6935	12.7006	12.944	12.7558	13.3183			11	5.48714	0.582051	0.554937	0.551169	1.05541	WP_015508132.1	ABC transporter permease/substrate binding protein
9.04996	9.7468	8.76276	8.38405	8.25314	8.59184			3	5.4853	1.18439	0.322354	-0.77683	-1.90236	WP_015507281.1	GNAT family N-acetyltransferase
7.98229	6.71831	7.26925	8.69461	9.33721	8.38673			4	5.48508	1.4905	0.218062	1.4829	2.64463	WP_003947006.1	transcriptional regulator
7.00867	5.60409	5.86153	5.5249	6.38336	6.48235			2	5.48125	0.0175468	0.99409	-0.027894	-0.0444158	WP_008415836.1	hypothetical protein
10.2244	10.4651	10.629	9.78841	10.3948	10.2388			3	5.4806	0.620596	0.616545	-0.298828	-0.944281	WP_003948807.1	TlpA family protein disulfide reductase
8.69804	10.0001	8.85828	8.61686	8.76901	8.22251			2	5.4777	0.667634	0.489013	-0.649364	-1.20007	WP_003950255.1	penicillin-binding protein
5.9161	4.41396	6.25901	6.25266	6.63353	6.58831			3	5.47767	0.764165	0.423316	0.961806	1.41614	WP_003951625.1	ABC transporter ATP-binding protein
9.30738	9.68362	9.31386	8.58043	8.15184	9.26545			2	5.4671	1.04003	0.355745	-0.769053	-1.71923	WP_003949313.1	serine/threonine protein kinase
13.1321	13.5373	12.8745	13.2671	13.1183	12.3336			7	5.46353	0.324615	0.801915	-0.274979	-0.613868	WP_003952053.1	acyl-CoA dehydrogenase
12.7605	12.592	12.5936	11.9626	12.1345	12.5725			2	5.4633	1.05245	0.4048	-0.425522	-1.46748	WP_015507107.1	gene=lon endopeptidase La
15.0814	12.5561	15.5285	15.098	15.3401	14.0283			4	5.4625	0.161351	0.90363	0.433482	0.390782	WP_003951963.1	sugar phosphate isomerase/epimerase
10.2721	10.5347	10.5215	10.331	10.4547	10.1394			4	5.46222	0.463547	0.810937	-0.134407	-0.596494	WP_003951467.1	hypothetical protein
8.46311	8.8853	9.7439	8.80046	8.10713	8.77069			3	5.46193	0.463484	0.659068	-0.471342	-0.873573	WP_003948286.1	AAA family ATPase
11.7176	10.8507	13.5219	11.4425	11.4598	11.733			9	5.45742	0.241406	0.833109	-0.484989	-0.543472	WP_015507036.1	gene=ftsY signal recognition particle-docking protein FtsY
10.6048	9.92539	10.7913	10.7077	10.4555	9.97871			3	5.4564	0.0612508	0.97894	-0.0598431	-0.136315	WP_003948460.1	2'-5' RNA ligase family protein
10.8563	9.59456	10.759	10.3722	10.5174	10.556			6	5.45468	0.0670315	0.976632	0.0786289	0.154423	WP_015508017.1	glycosyltransferase family 4 protein
11.0252	10.8531	11.1695	10.6971	10.9365	10.8608			3	5.45333	0.731259	0.672267	-0.184447	-0.8557	WP_015507928.1	ABC transporter ATP-binding protein
10.9268	9.39783	11.1373	10.5937	10.695	10.682			13	5.44973	0.111916	0.947626	0.169591	0.261293	WP_015507322.1	tetratricopeptide repeat protein
6.65866	8.59409	5.6449	5.92775	5.4605	6.05357			2	5.44695	0.581107	0.494787	-1.15195	-1.17102	WP_015507543.1	gene=dnaA chromosomal replication initiator protein DnaA
8.76723	9.88636	11.2103	9.60743	9.8365	8.14122			6	5.44292	0.358128	0.723648	-0.759585	-0.772334	WP_003950602.1	glycoside hydrolase family 6 protein
19.1565	19.2114	19.4633	18.9276	19.1667	19.6665			67	5.43975	0.0333988	0.987037	-0.023468	-0.0695758	WP_003949957.1	gene=groL chaperonin GroEL
11.6415	11.2751	12.1666	11.7662	12.4576	11.8433			4	5.43418	0.411314	0.732776	0.327947	0.74738	WP_008405868.1	ABC transporter substrate-binding protein
9.35027	9.1037	8.11109	10.394	10.4696	10.4699			3	5.4332	1.85913	0.170222	1.58949	3.3145	WP_003950228.1	gene=moaC cyclic pyranopterin monophosphate synthase MoaC
5.86016	6.60768	6.25441	7.10186	6.95412	6.98505			2	5.4262	1.60573	0.254876	0.772926	2.41134	WP_003946460.1	DNA alkylation repair protein
5.49511	-17.9352	4.38088	0.269245	-3.2625	-0.603361			1	5.4242	0.0673671	0.967588	1.48752	0.190593	WP_003952301.1	gene=rpmF 50S ribosomal protein L32
2.83682	1.72483	4.08884	4.78366	5.17511	2.35889			2	5.41925	0.475852	0.583459	1.22239	1.00653	WP_003950181.1	HNH endonuclease
10.8801	10.5919	11.8349	12.178	11.5302	11.021			11	5.41742	0.398534	0.71356	0.474082	0.785967	WP_003948361.1	phospho-sugar mutase
9.40694	9.70552	9.97783	11.0514	8.97128	8.86806			1	5.4143	0.0306856	0.989313	-0.0665185	-0.0801374	WP_008405027.1	DUF1707 and DUF2154 domain-containing protein
10.6499	8.14172	10.5984	11.2862	11.4231	11.1145			5	5.41414	0.822528	0.39218	1.47792	1.58505	WP_010638286.1	response regulator transcription factor
5.51447	4.43604	6.19135	6.0488	7.5323	6.50833			2	5.41095	0.912249	0.363366	1.31586	1.70137	WP_003952165.1	PPOX class F420-dependent oxidoreductase
7.5112	8.7301	6.6974	7.3444	6.82776	7.22545			2	5.4102	0.348927	0.742356	-0.513697	-0.722532	WP_003950287.1	aminoacyl-tRNA hydrolase
5.31112	5.36984	6.58472	5.24723	6.17017	5.57801			2	5.4089	0.0632469	0.976334	-0.0900906	-0.151372	WP_003951850.1	amino acid ABC transporter ATP-binding protein
12.391	11.9561	12.9683	12.1866	12.4488	12.6282			15	5.40321	0.0179563	0.994713	-0.0172911	-0.0411704	WP_003950331.1	gene=mfd transcription-repair coupling factor
10.6919	10.5858	5.93449	10.5763	10.5604	11.4729			3	5.4024	0.490839	0.553981	1.79915	1.0601	WP_003951654.1	MMPL family transporter
11.1512	10.0061	11.59	10.1573	10.5422	10.8307			4	5.40235	0.326483	0.769588	-0.405713	-0.66418	WP_003948475.1	LacI family transcriptional regulator
8.55048	8.40737	9.64939	9.51423	10.0032	8.99212			3	5.402	0.577583	0.545845	0.634093	1.07651	WP_003952291.1	gene=lnt apolipoprotein N-acyltransferase
7.86978	6.93914	7.34826	8.08486	7.6785	8.59423			2	5.402	0.906085	0.391263	0.733471	1.53524	WP_008404973.1	phosphatase PAP2 family protein
13.4552	13.4473	13.7745	13.5711	13.8133	13.5787			6	5.40137	0.287575	0.897879	0.0953595	0.407671	WP_003950004.1	roadblock/LC7 domain-containing protein
12.5959	12.2082	14.073	11.4454	11.2861	11.903			9	5.39837	1.11313	0.311661	-1.41418	-2.02767	WP_003950789.1	cyclic nucleotide-binding domain-containing protein
7.79304	7.73796	6.74637	5.48046	5.45624	6.94211			2	5.398	1.15391	0.304837	-1.46619	-2.10199	WP_018470624.1	histidine kinase
5.08619	4.88881	3.34274	-2.65422	1.87236	4.44688			1	5.3972	0.681052	0.414235	-3.21757	-1.43161	WP_015507654.1	hypothetical protein
14.9185	15.1455	14.9594	14.9694	15.0688	14.7907			7	5.39546	0.238114	0.927099	-0.0648629	-0.312974	WP_008415868.1	CpaF family protein
10.7631	11.2091	10.5758	10.9067	10.8558	9.15153			2	5.39455	0.376757	0.724531	-0.54466	-0.770835	WP_003946735.1	DNA-binding protein
11.5021	12.0288	10.9037	11.437	11.2459	11.5591			6	5.39417	0.0663187	0.976824	-0.0642169	-0.146764	WP_008407710.1	hypothetical protein
7.25183	5.84997	6.93982	6.02594	5.71119	0.295834			1	5.3936	0.630256	0.447032	-2.66955	-1.32964	WP_003948901.1	response regulator transcription factor
11.2541	9.84598	12.115	11.1543	10.9653	11.6234			10	5.39323	0.0908758	0.959661	0.17596	0.222834	WP_003952170.1	DUF3516 domain-containing protein
10.3372	8.15639	10.5858	10.4266	10.3871	10.3838			7	5.39164	0.385006	0.69916	0.706023	0.809802	WP_003951344.1	SDR family oxidoreductase
8.10009	8.88154	7.60607	8.10502	7.93308	8.14264			3	5.3902	0.132481	0.938397	-0.13565	-0.284464	WP_037630431.1	aldo/keto reductase
14.2144	14.5441	13.7398	13.9474	14.1304	14.5246			21	5.3867	0.0408613	0.987111	0.0346982	0.0892119	WP_015507662.1	non-ribosomal peptide synthetase
6.46689	6.08249	6.71219	7.75191	6.70498	6.4597			2	5.3803	0.56071	0.570282	0.551672	1.02817	WP_003946961.1	ankyrin repeat domain-containing protein
12.9617	12.1296	13.2249	12.8865	12.3642	12.3466			4	5.37838	0.254042	0.85022	-0.239644	-0.504957	WP_003949292.1	pirin family protein
9.90861	8.63474	9.99057	9.20829	9.87058	9.5413			3	5.37303	0.0200017	0.991863	0.0287539	0.0496826	WP_003952073.1	enoyl-CoA hydratase
11.7742	11.6455	12.2719	11.6221	11.4354	11.6299			1	5.3714	0.765447	0.530544	-0.334793	-1.11116	WP_003949955.1	MoaD/ThiS family protein
6.63607	6.40972	8.18602	6.86003	7.00514	7.30294			3	5.3669	0.0122325	0.997425	-0.0212336	-0.0315397	WP_008407313.1	hypothetical protein
6.64135	6.96369	7.30386	6.73255	7.75641	7.36116			2	5.36075	0.370824	0.757694	0.313744	0.690768	WP_015507820.1	hypothetical protein
11.4351	12.2942	12.0465	12.3007	12.9635	11.6084			6	5.36003	0.32091	0.784992	0.365558	0.644564	WP_015507732.1	serine/threonine protein kinase
8.12642	7.70171	9.72781	9.60168	9.04343	9.61314			2	5.3596	0.628925	0.489331	0.90077	1.20924	WP_003948153.1	sodium:solute symporter
8.43913	8.87535	9.80541	8.49162	7.66047	8.34919			2	5.35885	0.848702	0.396541	-0.872872	-1.51096	WP_003949632.1	ArsA family ATPase
9.33724	9.70603	9.89028	9.70342	9.80121	9.0578			2	5.35775	0.163731	0.924654	-0.123708	-0.321906	WP_003950258.1	HAD family hydrolase
5.26566	5.5008	2.06073	2.10951	1.53695	1.17543			1	5.3562	1.09829	0.29461	-2.66844	-2.14778	WP_010639798.1	DUF3037 domain-containing protein
9.1939	9.10976	9.2143	9.11733	8.53434	9.32714			5	5.35552	0.305892	0.835713	-0.179718	-0.529653	WP_008416200.1	DEAD/DEAH box helicase
8.1221	5.9166	8.10786	6.13387	5.33623	4.16686			1	5.3543	1.09811	0.307172	-2.16987	-2.10846	WP_003948548.1	chorismate mutase
11.3692	10.4421	11.9191	12.2084	11.9369	11.1747			8	5.35264	0.426577	0.679751	0.529852	0.840287	WP_003950081.1	citrate synthase 2
7.95514	7.93202	7.85531	8.23381	6.9916	8.31545			3	5.34987	0.0539331	0.982655	-0.0672015	-0.126942	WP_015507493.1	hypothetical protein
12.8973	13.6538	13.0064	12.3062	12.9494	12.6424			5	5.34892	0.85576	0.431806	-0.553162	-1.38144	WP_015507521.1	SDR family oxidoreductase
5.81222	6.96698	6.07886	5.89184	6.43999	5.70744			2	5.3486	0.264026	0.837285	-0.27293	-0.532432	WP_003952193.1	TetR/AcrR family transcriptional regulator
10.0079	10.6547	10.2787	10.2218	10.7538	10.1935			3	5.34643	0.104556	0.964445	0.0758963	0.209965	WP_015507880.1	protein kinase
13.963	14.1167	14.127	13.5196	13.7036	12.7715			2	5.3395	1.19545	0.325322	-0.737335	-1.89101	WP_003951176.1	GNAT family N-acetyltransferase
15.4428	15.8494	15.3763	15.2538	15.083	15.1152			22	5.3388	1.21429	0.390404	-0.405488	-1.57834	WP_037629850.1	acyl-CoA oxidase
11.9659	11.7999	11.5755	12.7168	12.0181	11.5251			6	5.33762	0.349416	0.77227	0.306234	0.660294	WP_003950053.1	daunorubicin resistance protein DrrA family ABC transporter ATP-binding protein
11.4302	10.8983	11.8688	11.8329	11.8584	11.7823			5	5.33516	0.687772	0.528545	0.425445	1.1152	WP_015507263.1	hypothetical protein
8.25964	8.2765	12.9986	9.66472	9.23785	10.9501			6	5.33463	0.0213035	0.989448	0.105957	0.060248	WP_008408824.1	WYL domain-containing protein
11.2813	10.7995	11.0951	10.4769	11.4537	14.4831			8	5.33429	0.372334	0.69167	1.07923	0.82124	WP_003947666.1	DUF3043 domain-containing protein
15.3952	15.0872	12.306	15.6495	15.2873	16.2861			2	5.33425	0.65229	0.450531	1.47817	1.31404	WP_015507934.1	ATP-dependent DNA ligase
12.8719	13.2319	12.5632	12.2562	12.4503	12.8841			8	5.3334	0.599457	0.602883	-0.358821	-0.97529	WP_003947645.1	cytochrome bc complex cytochrome b subunit
14.5677	14.8697	14.2661	14.0244	14.1834	14.6242			8	5.3295	0.508637	0.68816	-0.290503	-0.829781	WP_015508019.1	gene=pknB Stk1 family PASTA domain-containing Ser/Thr kinase
9.51138	9.7483	8.73572	9.34485	9.83291	9.21177			2	5.3279	0.134774	0.937484	0.131376	0.285983	WP_010640555.1	butyryl-CoA dehydrogenase
7.3838	6.57235	7.40933	7.88666	7.74272	8.21168			2	5.32685	1.25806	0.312316	0.825194	2.02327	WP_015508158.1	anthranilate synthase
4.57099	0.814723	4.86557	5.3607	5.85168	6.69975			2	5.3228	0.873119	0.350521	2.55361	1.74743	WP_008415715.1	multidrug MFS transporter
11.1009	10.4378	10.4878	11.3	10.4488	11.1525			12	5.32117	0.359243	0.768718	0.291583	0.665341	WP_003949543.1	gene=hrpA ATP-dependent RNA helicase HrpA
9.35253	10.428	10.3626	10.6687	10.6442	8.12956			2	5.32095	0.091303	0.95754	-0.233553	-0.230916	WP_003948339.1	ABC transporter ATP-binding protein
13.4852	13.4954	13.2124	12.7949	12.6535	12.8152			3	5.32087	2.43269	0.197811	-0.643091	-3.12597	WP_003949093.1	gene=aph(3'') APH(3'') family aminoglycoside O-phosphotransferase
6.06998	7.26514	7.18499	8.4959	7.5514	3.77555			1	5.3204	0.0536409	0.977349	-0.232421	-0.145925	WP_086014578.1	NUDIX domain-containing protein
11.3568	12.5609	14.6278	11.1075	11.357	11.3611			3	5.3202	0.754086	0.408478	-1.57331	-1.48592	WP_003950267.1	gene=rsmA 16S rRNA (adenine(1518)-N(6)/adenine(1519)-N(6))-dimethyltransferase RsmA
10.4863	11.3001	9.3862	10.5305	10.0364	10.0843			3	5.31897	0.109021	0.948313	-0.173846	-0.256999	WP_003950330.1	LuxR family transcriptional regulator
12.4842	12.7508	13.5591	13.0881	13.0333	12.741			9	5.31839	0.0222675	0.991141	0.0227203	0.0515642	WP_003951088.1	1-acyl-sn-glycerol-3-phosphate acyltransferase
12.4914	10.0918	12.7576	12.2518	12.5629	12.1834			9	5.31816	0.256698	0.814622	0.552405	0.578005	WP_003951281.1	ATP-dependent DNA helicase
7.99043	7.65426	5.96358	5.68672	6.31774	7.13189			2	5.31575	0.473927	0.610726	-0.823973	-0.965015	WP_010639430.1	sugar O-acetyltransferase
10.5282	10.1968	11.3733	11.3071	11.4927	11.9733			3	5.31347	1.04024	0.350632	0.891606	1.77403	WP_003949956.1	cold-shock protein
11.7041	11.7713	12.0372	11.6768	11.7236	11.7296			1	5.3134	0.547143	0.793282	-0.127514	-0.627926	WP_003949920.1	GNAT family N-acetyltransferase
9.05252	8.67687	13.5045	9.45932	9.24475	9.7818			5	5.31092	0.230464	0.830114	-0.916021	-0.552404	WP_003947843.1	HpcH/HpaI aldolase/citrate lyase family protein
12.7993	12.9544	12.4346	11.3116	11.6029	12.0644			6	5.3069	1.79006	0.214493	-1.06984	-2.90807	WP_003948260.1	PhoH family protein
10.3803	9.17278	10.2864	10.1282	9.84616	9.54311			3	5.3057	0.0903412	0.964793	-0.107342	-0.205239	WP_003951062.1	hypothetical protein
13.9569	13.9208	12.8174	13.8074	13.8042	14.3338			15	5.30386	0.431471	0.698291	0.416795	0.812002	WP_003947646.1	Rieske 2Fe-2S domain-containing protein
8.58898	12.1016	13.5585	8.94794	9.40512	8.38394			7	5.30207	0.766226	0.393283	-2.50403	-1.56092	WP_003949937.1	diguanylate cyclase
10.6445	10.9705	11.7741	11.3678	11.6732	10.8764			11	5.29796	0.162165	0.918644	0.176061	0.346518	WP_003949547.1	DEAD/DEAH box helicase
9.5585	8.17141	9.08821	8.94614	8.60678	9.07852			1	5.2926	0.049567	0.97937	-0.0622269	-0.117227	WP_003949047.1	MoaD/ThiS family protein
11.3318	12.2818	11.1709	11.4246	11.9131	11.9683			3	5.29243	0.169556	0.91548	0.173841	0.356749	WP_015508013.1	aminotransferase class V-fold PLP-dependent enzyme
10.1706	9.19443	10.4934	9.99637	10.4193	10.182			4	5.28925	0.236939	0.859142	0.246417	0.483937	WP_003950620.1	decarboxylase
7.29648	8.56069	8.0881	8.36908	7.93174	6.75435			3	5.28787	0.18669	0.891403	-0.296704	-0.419639	WP_003946814.1	gene=ureG urease accessory protein UreG
10.2089	11.2777	9.93396	10.6544	10.5373	10.6106			2	5.2872	0.112101	0.951796	0.127226	0.248842	WP_015508278.1	metallophosphoesterase
11.6494	12.029	12.17	11.5385	11.5679	11.7103			4	5.2858	0.981315	0.454385	-0.343933	-1.30143	WP_003952281.1	DeoR/GlpR transcriptional regulator
10.8472	11.8662	10.8555	10.5566	10.9328	10.2981			2	5.2819	0.703285	0.481227	-0.593821	-1.22389	WP_015508329.1	LuxR family transcriptional regulator
13.0137	13.6169	12.6553	13.0626	13.915	13.4593			2	5.2795	0.441081	0.699515	0.383651	0.810566	WP_003950127.1	phosphopyruvate hydratase
10.4223	10.7181	9.08345	10.2027	10.1437	10.4709			4	5.27925	0.143081	0.925037	0.19784	0.322814	WP_010641724.1	bifunctional (p)ppGpp synthetase/guanosine-3'_5'-bis(diphosphate) 3'-pyrophosphohydrolase
9.89816	10.3809	9.45943	9.43895	9.64979	9.88433			3	5.2739	0.359828	0.7845	-0.255155	-0.645022	WP_015507529.1	serine hydrolase
8.03153	8.04797	8.41431	8.79006	8.35785	7.88745			2	5.2725	0.247089	0.866018	0.180519	0.464013	WP_041826613.1	cobyrinate a_c-diamide synthase
8.43806	8.04445	7.70509	7.37615	7.4333	8.98556			2	5.27065	0.0813737	0.965316	-0.130861	-0.195856	WP_003951925.1	bifunctional phosphatase PAP2/diacylglycerol kinase family protein
7.2073	5.08923	8.34187	8.42183	7.6687	7.00948			3	5.27063	0.325145	0.742555	0.820534	0.721785	WP_003949876.1	hypothetical protein
12.9773	13.6887	12.6112	13.0761	13.064	12.3928			4	5.26952	0.25341	0.850828	-0.248089	-0.507732	WP_003947056.1	gene=secF protein translocase subunit SecF
10.677	9.84096	11.0534	10.0552	10.5614	10.8574			1	5.2646	0.025399	0.989101	-0.0324593	-0.061471	WP_003948569.1	WhiB family transcriptional regulator
14.7715	15.0078	15.1781	14.5996	15.0037	14.7837			7	5.25889	0.500548	0.74448	-0.190119	-0.714865	WP_003947812.1	class I SAM-dependent methyltransferase
10.7198	10.4343	11.2198	11.1092	11.1602	11.0394			5	5.25804	0.600811	0.61629	0.311616	0.938012	WP_008415796.1	MarR family transcriptional regulator
12.5648	12.3977	12.1702	12.6064	12.0259	12.0317			6	5.22937	0.280813	0.859753	-0.156235	-0.482285	WP_015507927.1	xylulose kinase
12.1819	12.3171	12.1561	12.0748	11.8017	13.02			6	5.22862	0.0759582	0.970975	0.0804561	0.170297	WP_003950105.1	NAD(P)/FAD-dependent oxidoreductase
4.4124	3.21285	3.44868	-0.404357	3.76672	4.24287			1	5.228	0.310246	0.744286	-1.15623	-0.713261	WP_008405210.1	tetratricopeptide repeat protein
3.85203	4.13311	6.21648	6.42943	5.42521	5.0412			2	5.2248	0.453769	0.616051	0.898075	0.942488	WP_015507085.1	TetR/AcrR family transcriptional regulator
12.3716	12.2661	12.6831	12.9195	12.762	11.8047			4	5.2228	0.0512122	0.979797	0.0551494	0.117304	WP_003947225.1	MSMEG_4193 family putative phosphomutase
9.48979	9.58459	9.25547	7.83306	8.3663	9.14423			2	5.22235	1.19049	0.313969	-0.995422	-2.01887	WP_003949452.1	ABC transporter ATP-binding protein
11.3375	9.98291	11.0429	12.0589	11.9435	11.8433			4	5.22165	1.30719	0.274336	1.16079	2.24957	WP_003948617.1	gene=rpsK 30S ribosomal protein S11
11.5162	11.5635	9.07314	11.8668	11.9228	11.4926			2	5.22095	0.55458	0.527317	1.04311	1.11759	WP_015508159.1	DsbA family protein
5.17451	4.02667	5.22467	5.08837	2.59861	6.62183			2	5.21945	0.0104038	0.997611	-0.0390134	-0.0292049	WP_015507243.1	class I SAM-dependent methyltransferase
5.67127	6.3233	5.36957	6.31054	4.83337	4.25122			2	5.2182	0.413889	0.675803	-0.656335	-0.847503	WP_003947148.1	hypothetical protein
6.46333	6.90284	6.83575	7.02792	7.15042	6.84187			2	5.21475	0.768061	0.565951	0.272764	1.03516	WP_015507680.1	HAD-IB family hydrolase
10.1592	9.9939	11.7105	11.3881	11.1429	10.1009			8	5.20902	0.140633	0.923737	0.256098	0.330769	WP_003950591.1	DEAD/DEAH box helicase
11.1472	11.2197	11.5046	10.1953	10.5319	11.5001			4	5.20795	0.60489	0.542795	-0.548061	-1.08313	WP_003951706.1	catalase
10.342	10.701	9.04868	10.4235	9.73096	8.94428			2	5.2049	0.192523	0.884922	-0.330971	-0.436037	WP_008410350.1	aldehyde dehydrogenase family protein
8.88911	7.2573	4.37766	8.1303	7.85048	8.37416			2	5.2043	0.408316	0.648733	1.27696	0.894546	WP_003949078.1	ABC transporter ATP-binding protein
9.56442	10.2068	11.3638	10.196	9.63509	9.92034			2	5.20275	0.347216	0.744787	-0.461167	-0.708608	WP_003950745.1	hypothetical protein
6.68234	8.53952	7.52601	7.27456	7.05632	4.94496			1	5.2017	0.560225	0.509974	-1.15734	-1.13852	WP_003948829.1	PLP-dependent aminotransferase family protein
9.11427	8.87915	8.60392	8.2131	8.38797	8.99293			4	5.20092	0.528626	0.654044	-0.334446	-0.883591	WP_003947983.1	helix-turn-helix transcriptional regulator
8.69977	9.63564	9.34066	9.17875	9.23533	7.95718			2	5.19935	0.36293	0.743856	-0.434937	-0.724716	WP_078485287.1	phosphotransferase family protein
9.39963	8.43039	8.91521	9.41867	9.40098	9.81696			3	5.19777	0.948533	0.390789	0.630459	1.53392	WP_041826597.1	hypothetical protein
6.30594	6.8903	6.60524	5.62113	5.08396	6.42333			3	5.19763	0.984768	0.363474	-0.891021	-1.69993	WP_003946763.1	aldo/keto reductase
5.46419	2.48312	4.0854	4.34454	3.3516	5.91048			2	5.1889	0.174615	0.888741	0.524635	0.423524	WP_015508073.1	cobalamin biosynthesis protein
12.7056	13.6753	13.9068	13.1942	13.7641	12.9309			3	5.18683	0.108428	0.953499	-0.132798	-0.244772	WP_003948488.1	oxidoreductase
11.699	11.6198	11.6853	11.5317	11.0262	11.3127			6	5.18667	1.19691	0.396301	-0.377835	-1.5212	WP_003952283.1	AAA family ATPase
9.99992	8.93981	8.25715	9.98273	10.0337	10.5126			2	5.18655	0.973881	0.352789	1.1107	1.75088	WP_015507730.1	class I SAM-dependent methyltransferase
11.0594	11.0239	11.3909	12.1108	12.0803	11.2854			3	5.18573	1.06554	0.363366	0.667453	1.69235	WP_015507975.1	hypothetical protein
5.778	5.78768	5.6477	6.46149	6.3725	7.09041			3	5.18513	1.76407	0.208279	0.90367	2.73509	WP_003947009.1	alpha/beta fold hydrolase
2.6189	2.15504	7.22949	7.75353	5.30918	2.82317			1	5.1849	0.236031	0.817952	1.29415	0.573593	WP_008412823.1	helix-turn-helix domain-containing protein
9.13385	10.3682	2.54364	2.34025	9.13147	9.33112			1	5.1849	0.042218	0.981784	-0.414275	-0.12031	WP_015506788.1	class I SAM-dependent methyltransferase
9.33478	11.3737	11.0689	10.7971	10.4641	10.2747			5	5.18372	0.0420058	0.980112	-0.0805311	-0.106937	WP_015508184.1	glycerophosphodiester phosphodiesterase
12.3976	12.0601	12.7429	13.0615	13.1459	11.709			6	5.18143	0.179451	0.902412	0.238608	0.394045	WP_037629923.1	ABC transporter ATP-binding protein
7.68682	8.37906	7.73815	7.86769	6.70624	8.33549			1	5.1675	0.217732	0.862376	-0.298209	-0.471056	WP_003952254.1	glyoxalase/bleomycin resistance/dioxygenase family protein
9.8363	9.16302	7.69912	9.42905	9.55318	10.6863			4	5.16632	0.592299	0.495074	0.990037	1.16889	WP_008415709.1	sigma-70 family RNA polymerase sigma factor
10.1644	9.54441	10.4046	10.4423	9.98453	10.2099			5	5.16518	0.238235	0.873913	0.174456	0.449252	WP_003949843.1	L-2_4-diaminobutyric acid acetyltransferase
13.5572	14.0422	13.684	13.3675	13.5478	13.3871			4	5.16275	0.982294	0.459958	-0.327002	-1.27717	WP_003947102.1	GNAT family N-acetyltransferase
5.46462	5.02502	3.77403	4.31064	3.52149	5.42835			2	5.16065	0.168284	0.902352	-0.334395	-0.393415	WP_003950079.1	TetR/AcrR family transcriptional regulator
10.0191	8.73914	10.8807	9.83488	8.78789	9.93546			3	5.1577	0.191026	0.882848	-0.360239	-0.438103	WP_003951893.1	MaoC family dehydratase
7.59123	7.87063	9.87598	7.99253	8.10713	7.4653			2	5.15715	0.325414	0.754477	-0.59096	-0.698372	WP_010636635.1	RNA methyltransferase
10.4423	10.2675	10.249	10.6026	10.4509	9.8907			4	5.15698	0.00708896	0.996673	-0.00485929	-0.0149481	WP_018894366.1	hypothetical protein
12.4485	12.0502	12.6812	12.2884	12.4565	12.8178			5	5.15084	0.203889	0.906632	0.12757	0.373517	WP_003950197.1	enoyl-CoA hydratase/isomerase family protein
12.6733	11.844	12.8862	12.8676	12.3614	13.168			2	5.14985	0.347248	0.769351	0.331207	0.668356	WP_003949762.1	class I SAM-dependent methyltransferase
5.81536	5.87368	6.36654	5.23761	5.35104	6.03808			1	5.1491	0.713204	0.492496	-0.476284	-1.17566	WP_003952200.1	bifunctional 2-methylcitrate synthase/citrate synthase
10.3555	10.8764	9.86303	9.03463	9.26965	9.46563			3	5.1482	1.59813	0.221362	-1.10834	-2.65158	WP_003946505.1	2Fe-2S iron-sulfur cluster binding domain-containing protein
11.7988	10.4979	11.8603	12.3206	12.4696	12.0725			8	5.14249	0.917455	0.382218	0.901867	1.6131	WP_003951602.1	UDP-N-acetylmuramate--L-alanine ligase
11.3524	11.3898	10.7674	10.4672	10.1164	10.4789			8	5.14098	1.59838	0.245103	-0.815718	-2.44232	WP_003948921.1	serine hydrolase
7.06962	5.04514	7.0723	8.05478	7.19168	7.96372			2	5.13965	0.85532	0.380451	1.34104	1.61831	WP_003947495.1	dephospho-CoA kinase
3.97991	5.42685	6.62137	6.03892	5.9673	5.0998			2	5.1386	0.164752	0.903771	0.359296	0.390047	WP_003950323.1	ABC transporter permease
8.38414	11.2645	10.1323	9.97268	10.6584	9.54014			1	5.1379	0.0496627	0.981387	0.130066	0.130216	WP_003951653.1	ABC transporter substrate-binding protein
8.50673	9.37543	8.28178	8.25388	7.19718	9.31567			2	5.13635	0.267335	0.812233	-0.465738	-0.584691	WP_015507804.1	adenylate/guanylate cyclase domain-containing protein
11.811	11.7033	10.1667	11.586	11.5022	11.6752			2	5.1353	0.270976	0.820673	0.360845	0.569692	WP_008409397.1	hypothetical protein
12.4904	12.1094	14.6339	12.7797	12.557	12.9956			20	5.1296	0.139702	0.925256	-0.300496	-0.33542	WP_015507663.1	non-ribosomal peptide synthase
11.5063	11.8343	11.0456	11.9077	12.23	11.9125			5	5.12324	1.03201	0.391019	0.554685	1.57403	WP_003948601.1	gene=gap type I glyceraldehyde-3-phosphate dehydrogenase
10.4456	9.43394	10.9906	11.4262	11.6595	10.6921			2	5.12275	0.830292	0.396975	0.969244	1.51153	WP_003949206.1	HIT family protein
11.1742	11.1126	11.9367	11.3792	11.7909	11.1863			4	5.11942	0.0474605	0.98044	0.0442645	0.10554	WP_003947427.1	DsbA family oxidoreductase
8.58693	10.3122	8.28887	8.159	8.35166	8.25917			2	5.1166	0.565561	0.537869	-0.806038	-1.0995	WP_015507863.1	gene=iolC 5-dehydro-2-deoxygluconokinase
9.77016	5.695	10.7151	4.79827	3.96409	4.99856			2	5.11555	1.2364	0.239115	-4.13979	-2.47526	WP_003947687.1	hypothetical protein
10.2061	10.5433	13.0602	8.62701	8.85578	9.28828			4	5.11538	1.19729	0.279416	-2.34622	-2.29779	WP_010636562.1	bifunctional (p)ppGpp synthetase/guanosine-3'_5'-bis(diphosphate) 3'-pyrophosphohydrolase
12.4296	12.6137	12.4955	12.0914	12.4064	12.0223			4	5.11527	1.22788	0.408783	-0.339553	-1.47697	WP_003951273.1	gene=hflX GTPase HflX
11.278	10.7598	11.0333	10.5895	10.9838	10.9058			1	5.114	0.440556	0.764406	-0.197324	-0.675299	WP_015506917.1	gene=ctaD cytochrome c oxidase subunit I
9.07453	8.9614	9.05315	9.01261	9.57839	8.85703			4	5.1072	0.208754	0.907761	0.119648	0.37169	WP_003949116.1	NADP-specific glutamate dehydrogenase
8.30989	7.78022	7.9459	7.20838	5.9407	7.55088			2	5.10265	1.01519	0.346729	-1.11202	-1.81079	WP_008415521.1	polyprenyl synthetase family protein
12.0965	12.4299	11.3917	11.4315	11.3503	11.8677			5	5.1013	0.540117	0.614784	-0.422827	-0.948848	WP_003948913.1	aldehyde dehydrogenase family protein
10.459	9.32966	10.7997	11.372	11.0336	9.81032			2	5.09535	0.346052	0.744645	0.542545	0.723518	WP_003950691.1	hypothetical protein
7.76883	9.37718	8.77893	7.24526	8.39298	8.08926			4	5.09532	0.558629	0.547761	-0.732483	-1.07479	WP_008410671.1	methionine synthase
9.92362	9.78921	9.60766	9.18288	8.87204	9.13444			6	5.09405	2.22695	0.204814	-0.710382	-3.04807	WP_010644928.1	RNA degradosome polyphosphate kinase
13.2015	13.4949	14.782	13.8163	13.6039	13.1779			16	5.09404	0.219698	0.86262	-0.293431	-0.472954	WP_003948322.1	tetratricopeptide repeat protein
6.19702	6.29006	7.23224	6.91337	6.39012	6.37348			1	5.093	0.0124272	0.997544	-0.0141152	-0.0297054	WP_015507080.1	gene=glgP alpha-glucan family phosphorylase
8.13085	8.32391	7.32674	8.05568	7.44699	8.67902			6	5.08903	0.10232	0.958672	0.133395	0.234538	WP_003950270.1	PQQ-binding-like beta-propeller repeat protein
14.7906	13.9754	14.7772	14.2134	14.1961	14.9904			4	5.0873	0.0433507	0.981813	-0.0477638	-0.100381	WP_003949803.1	gene=rlmB 23S rRNA (guanosine(2251)-2'-O)-methyltransferase RlmB
12.9996	13.5307	12.6638	14.2144	13.7859	12.9959			16	5.08529	0.617441	0.527077	0.600732	1.11848	WP_015508188.1	hypothetical protein
5.35024	7.33435	6.5117	6.98779	7.61719	6.42633			1	5.084	0.383807	0.706817	0.611673	0.793877	WP_003946802.1	taurine dioxygenase
9.63664	9.42739	10.3373	9.23115	9.93558	9.21162			3	5.08377	0.396038	0.732148	-0.341008	-0.735102	WP_015507353.1	HAD family hydrolase
7.97687	7.45802	8.15779	7.42273	7.71033	7.34099			4	5.08085	0.716991	0.534609	-0.372875	-1.10401	WP_003946834.1	HlyC/CorC family transporter
10.1417	10.1106	11.0035	11.2321	11.0889	9.98601			2	5.07965	0.288676	0.812424	0.350435	0.593459	WP_003947895.1	deoxyguanosinetriphosphate triphosphohydrolase
8.57399	7.10947	11.6577	8.45503	8.30157	9.28172			2	5.0785	0.114727	0.933712	-0.434277	-0.294518	WP_003950541.1	helix-turn-helix transcriptional regulator
8.16374	8.44157	7.87276	8.50945	8.34011	8.06794			2	5.0779	0.282972	0.861702	0.146477	0.474685	WP_003951731.1	gene=ctaD cytochrome c oxidase subunit I
10.649	11.1865	14.1651	10.7383	10.7001	10.1878			1	5.0738	0.587626	0.489166	-1.45816	-1.20727	WP_008409892.1	NAD-dependent epimerase/dehydratase family protein
9.74764	10.2955	9.6361	9.47131	9.74354	9.95838			3	5.0723	0.272973	0.858998	-0.168678	-0.485035	WP_015506890.1	hypothetical protein
10.6349	10.3135	10.4155	10.6205	10.4554	10.5701			3	5.06793	0.368563	0.870361	0.0940126	0.454845	WP_015506754.1	NAD(P)-binding protein
4.7447	5.05062	7.04163	4.3608	5.81166	5.67159			4	5.0661	0.143524	0.917482	-0.330964	-0.346348	WP_008413902.1	gene=recR recombination protein RecR
8.36839	7.68207	5.49655	6.38941	6.10081	6.36009			3	5.0502	0.443429	0.624595	-0.898901	-0.926028	WP_003951658.1	deoxyribodipyrimidine photo-lyase
10.3399	10.6618	9.79416	9.5072	9.81633	10.4294			4	5.049	0.396156	0.734501	-0.347648	-0.738289	WP_030309183.1	tetratricopeptide repeat protein
10.6869	10.942	11.0678	10.3829	10.624	10.7516			5	5.04478	0.939292	0.481381	-0.312721	-1.22299	WP_003949332.1	DUF2252 domain-containing protein
10.6902	8.07952	12.6317	12.8029	12.5311	11.4749			6	5.04373	0.582633	0.486569	1.80249	1.21821	WP_015507919.1	amylo-alpha-1_6-glucosidase
9.66428	10.2546	9.37006	9.54488	9.07404	9.7536			5	5.04186	0.392235	0.744127	-0.305477	-0.712597	WP_003948867.1	sugar phosphate isomerase/epimerase
7.91593	8.81271	12.7353	7.21374	9.4995	8.81217			3	5.04043	0.332498	0.726399	-1.31285	-0.760031	WP_003949314.1	serine/threonine protein kinase
4.28018	3.33091	3.5159	2.92823	4.82094	3.63168			1	5.0393	0.0463874	0.978645	0.0846213	0.116864	WP_015507177.1	SdrC
-1.82342	0.781784	-0.291622	-1.14478	3.28894	-1.42505			1	5.0392	0.149639	0.904648	0.684124	0.379299	WP_003948701.1	glyoxalase/bleomycin resistance/dioxygenase family protein
12.0631	11.8391	12.4595	13.2577	12.8812	12.338			5	5.02842	1.0257	0.366261	0.705083	1.66787	WP_008406145.1	SGNH/GDSL hydrolase family protein
7.64065	8.16327	5.34906	8.91715	8.57757	8.26533			1	5.0227	0.802635	0.391936	1.53569	1.55987	WP_015508228.1	ROK family protein
9.54952	9.20726	9.29683	7.0459	8.99824	8.18038			8	5.02195	1.04222	0.324797	-1.27636	-1.89018	WP_003946499.1	AMP-binding protein
7.20114	7.86816	6.88309	7.61016	7.30201	7.60865			3	5.0185	0.243003	0.86667	0.18948	0.464628	WP_003950050.1	hypothetical protein
3.10191	-3.05811	1.4263	5.43711	5.81548	5.79468			1	5.0164	1.3192	0.221696	5.19239	2.67245	WP_015507464.1	penicillin-binding protein
10.7865	10.3365	13.2513	9.80931	9.8604	10.9274			5	5.0111	0.573834	0.49547	-1.25908	-1.16956	WP_015508195.1	DUF881 domain-containing protein
11.91	12.0027	11.8676	11.7019	11.7868	12.2775			5	5.0088	0.00843454	0.996616	-0.00471369	-0.0166104	WP_003948233.1	exodeoxyribonuclease VII large subunit
6.36297	5.4569	7.14828	6.6384	4.62767	5.48539			1	5.0083	0.413198	0.670643	-0.738896	-0.858824	WP_003950774.1	gene=nagB glucosamine-6-phosphate deaminase
10.0237	9.01216	9.84135	9.75974	10.2182	10.2371			3	5.00733	0.56937	0.588514	0.445922	0.994894	WP_008409171.1	MinD/ParA family protein
13.9506	14.8273	14.2977	14.1454	14.4148	13.8073			6	5.00732	0.311261	0.816525	-0.236025	-0.576197	WP_003948571.1	SDR family oxidoreductase
9.64843	9.1733	10.1738	10.2233	9.58114	9.9027			5	5.0054	0.277717	0.837654	0.237218	0.535123	WP_008417459.1	ArsA family ATPase
8.72604	5.17935	6.97052	8.40202	8.30239	9.35732			1	5.0034	0.735243	0.40667	1.72861	1.46782	WP_003948377.1	hypothetical protein
15.1496	15.3841	15.2312	14.808	14.7958	15.2212			5	5.0008	0.940675	0.482144	-0.313314	-1.22493	WP_003948028.1	gene=rpmA 50S ribosomal protein L27
7.84225	8.65897	8.16704	7.46531	7.23427	6.38025			1	4.9986	1.3738	0.273079	-1.19614	-2.36151	WP_010637633.1	hypothetical protein
12.8814	13.8342	12.6434	12.5896	12.8185	12.8572			2	4.9982	0.415672	0.722786	-0.364587	-0.770368	WP_003949282.1	gene=modA molybdate ABC transporter substrate-binding protein
5.69377	5.43322	5.41135	4.13954	2.57776	3.3483			1	4.9973	2.02837	0.138621	-2.15758	-3.85354	WP_003950109.1	TetR/AcrR family transcriptional regulator
10.6973	10.8737	9.41765	7.7674	9.1816	10.2141			2	4.9902	0.686964	0.441146	-1.27521	-1.34997	WP_015508122.1	YchJ family protein
4.49354	2.18025	6.48888	6.50142	6.01491	3.41137			1	4.9887	0.22983	0.829267	0.921679	0.551365	WP_003950376.1	LacI family transcriptional regulator
3.87999	3.22915	2.92434	4.67726	2.6162	4.49899			2	4.987	0.337778	0.741807	0.586324	0.717625	WP_015507115.1	DUF4097 family beta strand repeat protein
10.3769	10.0327	10.5109	10.4415	10.4333	10.0081			5	4.97588	0.0207221	0.994796	-0.0125523	-0.0415796	WP_003951098.1	gene=rsmD 16S rRNA (guanine(966)-N(2))-methyltransferase RsmD
13.7967	13.3908	11.55	13.7817	13.8179	14.6569			17	4.97578	0.716822	0.433189	1.17297	1.38314	WP_003947046.1	gene=rpsD 30S ribosomal protein S4
9.08563	9.45845	9.67886	8.8419	8.61884	8.54791			1	4.9746	1.71721	0.234691	-0.738096	-2.50657	WP_003946447.1	3-hydroxybutyryl-CoA dehydrogenase
5.51977	4.89231	2.53122	4.91236	4.78048	4.8568			1	4.9673	0.230533	0.836823	0.535452	0.529825	WP_015507690.1	hypothetical protein
1.38752	4.61254	2.5209	3.2634	-0.198487	6.49031			1	4.9591	0.0553341	0.976922	0.344755	0.153231	WP_106428985.1	transcriptional regulator
10.9381	10.7724	11.0219	10.4409	10.6091	10.776			3	4.95833	1.17062	0.443343	-0.302142	-1.36493	WP_003951585.1	FAD-dependent oxidoreductase
8.13206	8.83932	8.85788	9.02387	8.32376	6.94771			2	4.95675	0.320015	0.764018	-0.511306	-0.677264	WP_015507527.1	cystathionine gamma-lyase
6.77514	5.22653	5.51183	5.68641	5.28386	6.55401			2	4.953	0.00193577	0.998753	0.0035917	0.00508958	WP_008406881.1	serine/threonine protein kinase
9.65961	11.0531	10.0012	8.93948	9.21251	9.90458			1	4.9501	0.805947	0.40672	-0.885798	-1.45625	WP_003947216.1	IclR family transcriptional regulator
11.5119	10.3095	11.3526	10.7614	10.9989	11.789			2	4.95005	0.0912275	0.965405	0.125089	0.212548	WP_003949263.1	MarR family transcriptional regulator
4.45455	5.07379	7.184	5.42054	6.92418	5.06655			2	4.94895	0.0820788	0.964603	0.232977	0.21114	WP_015507262.1	alpha/beta hydrolase
11.3678	12.2357	11.4011	11.4418	11.9602	10.6627			2	4.947	0.265089	0.831421	-0.313305	-0.54773	WP_003949124.1	gene=pstS phosphate ABC transporter substrate-binding protein PstS
12.2971	12.5908	12.5258	11.3411	12.1047	11.6591			2	4.9465	1.49272	0.279408	-0.769628	-2.27218	WP_003951634.1	GNAT family N-acetyltransferase
8.08535	12.0836	8.94555	8.47051	11.2848	9.99803			1	4.9344	0.0500038	0.979501	0.212963	0.136326	WP_037629843.1	hypothetical protein
9.97452	9.03719	9.7932	9.78546	9.89805	10.3172			2	4.93355	0.533174	0.623886	0.398613	0.928098	WP_003950084.1	SIS domain-containing protein
9.97152	9.62263	12.2365	10.566	10.8627	9.9856			5	4.92742	0.0557774	0.976992	-0.138775	-0.144725	WP_003947361.1	hypothetical protein
11.8479	13.4831	11.4882	12.6744	13.0424	13.4204			6	4.92167	0.521957	0.570046	0.772668	1.0295	WP_008409401.1	gene=rplS 50S ribosomal protein L19
13.8225	14.0281	14.0451	13.7366	13.7461	13.7943			4	4.91287	1.30991	0.491716	-0.206216	-1.18691	WP_003950034.1	MarR family transcriptional regulator
8.76035	8.83236	8.37867	8.41877	8.27806	9.81458			4	4.9081	0.129577	0.934113	0.180011	0.294998	WP_008410614.1	phosphoribosylglycinamide formyltransferase
10.6593	10.8632	10.3643	10.2947	10.5367	9.93286			2	4.9023	0.756104	0.508134	-0.374215	-1.14262	WP_003948920.1	membrane protein
8.27628	7.40776	8.8484	8.73069	8.91364	7.25703			3	4.90073	0.0637277	0.9751	0.122974	0.15948	WP_015507311.1	ADP-ribosylglycohydrolase family protein
9.55237	6.63149	9.80991	9.05492	9.56701	8.61815			3	4.897	0.146326	0.913697	0.415437	0.35953	WP_003948519.1	hypothetical protein
10.5692	10.3726	10.5032	10.5322	10.4923	10.5016			1	4.8954	0.173765	0.970478	0.0270631	0.170212	WP_015507488.1	gene=lhgO L-2-hydroxyglutarate oxidase
10.3543	10.2881	9.51107	8.97794	9.15951	10.039			2	4.8943	0.707876	0.472314	-0.659032	-1.25524	WP_037629606.1	helix-turn-helix transcriptional regulator
7.26723	8.02864	6.016	6.38439	6.5673	7.31228			2	4.88905	0.207328	0.867304	-0.349301	-0.464664	WP_003949566.1	SpoIIE family protein phosphatase
11.3492	11.7782	10.7794	10.8082	10.7827	11.1495			5	4.88876	0.550666	0.615336	-0.388798	-0.942475	WP_003947059.1	gene=ruvB Holliday junction branch migration DNA helicase RuvB
4.04583	2.10576	1.3635	4.43853	2.39015	3.14965			2	4.887	0.340026	0.733159	0.821082	0.747504	WP_003951793.1	ABC transporter permease
12.6787	12.9913	11.7849	11.5905	12.025	11.9608			3	4.88463	0.744576	0.457184	-0.626221	-1.28849	WP_003951405.1	PucR family transcriptional regulator
9.84917	9.6446	11.0716	10.6197	10.2646	9.71749			6	4.88432	0.00772817	0.996185	0.0121603	0.0197076	WP_003951599.1	gene=zapE cell division protein ZapE
10.6018	11.4155	9.85987	10.0948	10.3324	10.5355			5	4.87862	0.260072	0.834862	-0.304854	-0.537729	WP_003952067.1	ABC-F family ATP-binding cassette domain-containing protein
8.72784	8.03915	9.04008	7.58272	8.17774	9.97153			3	4.86897	0.0106267	0.997693	-0.0250298	-0.0285581	WP_003949303.1	hypothetical protein
7.48801	8.06459	8.61903	8.10163	7.72674	6.57955			1	4.8668	0.449972	0.653471	-0.587904	-0.887596	WP_003949115.1	DinB family protein
12.21	11.5161	12.2587	11.7191	11.8632	10.7517			3	4.8661	0.578962	0.556332	-0.550222	-1.05112	WP_015507099.1	methyltransferase domain-containing protein
7.62336	7.86958	11.3877	8.70777	9.41416	8.10688			5	4.85982	0.0590968	0.974007	-0.217276	-0.15823	WP_015508129.1	sensor histidine kinase
6.47054	5.17301	6.34733	6.37176	6.74605	6.96401			3	4.85237	0.710147	0.461179	0.696977	1.27136	WP_003947785.1	hypothetical protein
15.6439	16.166	15.9321	15.8037	15.6333	15.11			2	4.8481	0.705773	0.529549	-0.39836	-1.11401	WP_003946717.1	TIGR02452 family protein
10.4931	10.3257	10.6529	11.0821	11.018	10.7196			1	4.8448	1.42911	0.338651	0.449324	1.82447	WP_031178238.1	ATP-binding protein
9.73803	9.5272	10.4494	10.203	10.3426	9.27126			1	4.8415	0.0261461	0.990333	0.0340811	0.0634742	WP_008408715.1	serine hydrolase
9.89636	10.1307	9.20478	9.28059	8.86962	9.21634			1	4.8366	0.951404	0.39041	-0.621765	-1.53202	WP_003949100.1	VOC family protein
12.1382	12.6908	12.4267	12.4828	12.6396	12.4894			4	4.82752	0.285709	0.880416	0.118678	0.443497	WP_003947165.1	3-oxoacyl-ACP reductase
13.1381	13.7082	13.4024	12.9268	13.302	13.0109			8	4.82446	0.774322	0.524834	-0.336331	-1.12062	WP_015507014.1	site-2 protease family protein
10.4241	10.3758	10.1243	10.1736	9.83737	9.79253			2	4.82255	1.15571	0.406768	-0.373521	-1.48232	WP_003946516.1	aminotransferase class IV family protein
9.44549	9.14479	10.4311	8.18942	8.72923	8.99449			4	4.81598	1.0703	0.325643	-1.03608	-1.86683	WP_015508191.1	sensor histidine kinase
8.86833	7.88235	5.17992	8.10038	8.17315	9.92338			3	4.81487	0.495019	0.556032	1.4221	1.05088	WP_037629459.1	membrane protein
5.2781	4.3743	7.74804	7.20341	7.52308	6.91868			3	4.8118	0.621724	0.46956	1.41491	1.25962	WP_003951003.1	gene=mnmA tRNA 2-thiouridine(34) synthase MnmA
6.55681	8.33453	7.32517	7.73964	7.16101	7.32263			2	4.796	0.00135667	0.999007	0.00225751	0.00351173	WP_003950639.1	SpoIIE family protein phosphatase
10.4199	10.5706	9.15467	10.5647	10.4165	10.1615			5	4.79452	0.289578	0.811488	0.332512	0.589394	WP_003950510.1	DUF3039 domain-containing protein
8.57024	8.26573	8.19217	8.31451	7.60456	9.3257			1	4.793	0.0482814	0.979894	0.07221	0.117872	WP_003951870.1	inositol monophosphatase
15.7538	16.2087	15.892	15.591	15.7219	15.3901			11	4.78185	1.08941	0.407728	-0.383837	-1.44489	WP_003947667.1	hypothetical protein
6.43688	4.61491	4.13081	3.99767	4.09372	5.14014			1	4.7639	0.339607	0.73723	-0.650361	-0.729373	WP_015507619.1	nuclear transport factor 2 family protein
12.0999	12.8131	15.0718	12.2119	12.4484	11.9689			5	4.75744	0.545578	0.531141	-1.11856	-1.11145	WP_015507116.1	pyridoxal-phosphate dependent enzyme
10.3996	8.56469	10.146	10.7774	9.49295	9.21042			2	4.75255	0.0569252	0.977438	0.123493	0.145336	WP_015508130.1	cytochrome P450
11.2982	11.0358	10.8366	10.6066	10.6373	11.5062			3	4.75123	0.162866	0.924954	-0.140218	-0.330888	WP_015507210.1	winged helix-turn-helix domain-containing protein
9.33958	10.3993	10.0448	9.53943	9.98972	9.71795			2	4.74995	0.204442	0.898048	-0.178857	-0.4085	WP_003951261.1	response regulator transcription factor
11.2907	11.9655	9.57101	11.0265	10.7147	10.6942			1	4.7364	0.062946	0.97424	-0.130571	-0.159062	WP_008417606.1	acyl-CoA thioesterase
13.1789	12.3852	12.9229	13.2558	12.7472	13.6784			9	4.73463	0.485862	0.658273	0.398187	0.872085	WP_003948027.1	gene=obgE GTPase ObgE
7.3898	2.31133	8.52709	7.54163	8.07862	7.63851			2	4.7344	0.365215	0.687938	1.67684	0.830976	WP_015508275.1	stress protein
7.33896	7.76168	9.24784	7.94189	8.82966	10.5554			1	4.7316	0.443727	0.616261	0.992831	0.93563	WP_003947088.1	helix-turn-helix transcriptional regulator
9.60807	9.3789	9.75357	9.37425	9.55515	9.12938			3	4.7244	0.620392	0.670045	-0.22725	-0.85865	WP_003949139.1	DinB family protein
8.4561	8.36271	9.03428	8.71045	8.61916	9.56421			3	4.71903	0.400064	0.733547	0.34691	0.74285	WP_003951954.1	gene=fdhD formate dehydrogenase accessory sulfurtransferase FdhD
7.81034	7.59252	7.87161	6.05674	7.40746	7.39312			2	4.7128	0.818582	0.405609	-0.805715	-1.44963	WP_051085208.1	TIGR03618 family F420-dependent PPOX class oxidoreductase
7.72111	5.99862	3.22827	9.55909	9.22324	7.62072			1	4.7117	1.0285	0.306065	3.15169	2.04807	WP_003948844.1	NAD-dependent epimerase/dehydratase family protein
4.05184	6.3164	4.78525	5.06134	4.72223	5.24148			1	4.7055	0.0208557	0.99233	-0.0428119	-0.0545893	WP_003949394.1	PadR family transcriptional regulator
6.86661	6.59558	7.28877	5.99256	6.69294	6.59072			1	4.679	0.760511	0.476279	-0.49158	-1.2373	WP_003950837.1	DUF742 domain-containing protein
11.2879	11.6976	11.8013	11.2554	11.328	11.1414			5	4.67732	1.00114	0.448878	-0.353982	-1.33144	WP_015507994.1	glutamine synthetase
8.12577	7.76302	7.26209	7.55451	8.23103	8.30024			2	4.67055	0.378915	0.75388	0.311631	0.699714	WP_030309815.1	glutamate 5-kinase
10.1841	10.7434	9.49938	9.92196	10.4298	10.6853			4	4.6519	0.182813	0.902802	0.203403	0.388221	WP_008413996.1	thiamine-phosphate kinase
9.94339	10.2276	9.92486	9.41603	9.62661	10.2521			2	4.6488	0.422683	0.742949	-0.267036	-0.722691	WP_015507373.1	gene=otsB trehalose-phosphatase
8.48282	9.29291	6.51015	8.86448	9.19619	9.51064			3	4.64653	0.575579	0.503923	1.09514	1.15625	WP_003951146.1	maleylpyruvate isomerase family mycothiol-dependent enzyme
12.863	13.1271	13.0638	13.2859	12.8602	12.1294			12	4.64608	0.304369	0.81579	-0.259451	-0.580463	WP_015507569.1	hypothetical protein
7.92329	6.56816	6.87706	7.28715	6.32917	6.76573			1	4.6443	0.265455	0.830103	-0.328816	-0.552833	WP_015507729.1	gene=alr alanine racemase
-4.92194	2.00789	3.0123	-1.68059	0.86108	3.68115			2	4.6334	0.113854	0.931117	0.921133	0.30342	WP_015507719.1	hypothetical protein
8.81573	10.6571	9.70776	8.99736	9.18464	9.54792			3	4.63287	0.363227	0.733409	-0.483557	-0.737503	WP_015507640.1	hypothetical protein
12.1376	14.1772	12.6314	12.9981	13.8393	13.8228			2	4.62975	0.352147	0.734021	0.571318	0.737972	WP_003951448.1	sugar ABC transporter ATP-binding protein
8.06519	5.34447	8.86484	7.51686	6.57842	6.78271			3	4.6026	0.158217	0.902718	-0.465504	-0.386974	WP_003949028.1	HAD family phosphatase
9.47635	8.90914	9.7494	11.1318	10.5262	9.4374			1	4.5945	0.82539	0.397956	0.986852	1.5088	WP_003948473.1	carboxymuconolactone decarboxylase family protein
9.38422	9.90038	9.6664	9.4836	9.30059	9.28307			2	4.5883	0.841902	0.523222	-0.294582	-1.12259	WP_003950800.1	CGNR zinc finger domain-containing protein
7.51938	8.95595	8.29016	7.52379	8.77998	6.16578			1	4.586	0.372108	0.705905	-0.765315	-0.796012	WP_003951600.1	pyrimidine reductase family protein
4.89773	6.54308	4.90953	4.75505	4.1463	6.01756			2	4.58105	0.24265	0.833101	-0.477144	-0.544623	WP_003946578.1	alpha/beta fold hydrolase
9.29754	9.91655	9.15017	8.19166	7.88728	8.03381			1	4.5734	2.31654	0.0861667	-1.41717	-4.04106	WP_003951445.1	asparaginase
13.3288	13.2349	13.1133	12.9551	12.9051	13.1419			4	4.5707	1.10994	0.506247	-0.224959	-1.15181	WP_003947349.1	HAD hydrolase-like protein
9.07675	9.64678	8.99605	9.36554	9.60706	9.91339			3	4.55947	0.682629	0.542052	0.388808	1.08311	WP_003947152.1	PAS domain-containing protein
14.2784	13.4884	14.7278	14.8485	15.2045	14.8441			9	4.55104	0.98418	0.367335	0.800813	1.66341	WP_003948633.1	gene=rplN 50S ribosomal protein L14
2.17574	0.59704	3.34056	-6.14842	1.74105	1.51909			1	4.5463	0.480527	0.554812	-3.00054	-1.06677	WP_003948100.1	VWA domain-containing protein
10.2925	8.38318	9.75735	10.247	10.6993	10.6066			1	4.5422	0.823415	0.396876	1.03991	1.51782	WP_003949505.1	SDR family oxidoreductase
2.18221	2.79518	10.2347	2.95261	2.49864	2.62476			1	4.5387	0.386546	0.654758	-2.3787	-0.88375	WP_015507301.1	gene=paaI hydroxyphenylacetyl-CoA thioesterase PaaI
7.53679	7.45026	7.13287	9.48203	7.17654	8.03876			1	4.5346	0.557122	0.537814	0.859138	1.09631	WP_003949172.1	tryptophan 2_3-dioxygenase
8.70767	8.66629	7.47745	7.22498	7.27822	6.71914			5	4.4999	1.28631	0.269419	-1.20969	-2.23626	WP_015507661.1	non-ribosomal peptide synthetase
9.50271	9.23504	9.02969	8.82952	8.89662	9.50994			5	4.49762	0.277913	0.854152	-0.177119	-0.497293	WP_015507929.1	ABC transporter ATP-binding protein
8.8467	7.12016	10.1656	10.0712	9.57629	10.1693			1	4.4952	0.611904	0.481421	1.22811	1.22731	WP_003951716.1	chitosanase
10.8721	12.2739	11.8773	11.0173	11.3623	11.1989			5	4.49408	0.488996	0.632952	-0.481592	-0.910545	WP_003950939.1	6-phosphofructokinase
7.90554	9.26785	8.03793	6.08231	6.98105	7.46192			1	4.489	1.23716	0.274054	-1.56202	-2.25419	WP_015507813.1	DJ-1/PfpI family protein
15.4293	15.4331	17.317	15.8004	15.7437	16.0661			27	4.4812	0.107661	0.949012	-0.189743	-0.257658	WP_003948650.1	gene=fusA elongation factor G
14.8335	14.7479	15.0236	14.4495	14.5241	14.6754			2	4.46645	1.4114	0.392989	-0.318622	-1.55308	WP_003946970.1	FxsA family protein
7.1651	7.6798	6.14042	6.85297	6.42055	7.15927			2	4.4606	0.135731	0.931073	-0.184174	-0.306642	WP_008408873.1	hypothetical protein
11.7217	11.7977	12.1013	10.9319	11.2959	11.3788			8	4.46058	1.69525	0.256164	-0.671374	-2.40075	WP_003950382.1	diaminopimelate decarboxylase
10.5758	9.87484	15.1759	10.4178	11.4906	11.4057			3	4.459	0.171743	0.887809	-0.770805	-0.428743	WP_003948568.1	response regulator transcription factor
5.98778	2.96839	3.96275	4.80251	5.90861	7.126			1	4.448	0.667845	0.440789	1.6394	1.35118	WP_003950380.1	beta-glucosidase
9.54176	10.1988	9.33894	8.55742	9.05922	9.81341			1	4.4299	0.542307	0.585453	-0.549816	-1.00358	WP_008409170.1	gene=cpaB Flp pilus assembly protein CpaB
10.4022	10.3252	7.66553	12.1711	12.262	11.3324			6	4.4296	1.21914	0.277512	2.45752	2.34702	WP_003950194.1	1_2-phenylacetyl-CoA epoxidase subunit B
9.67895	8.65014	10.2081	10.2742	10.3403	9.55193			5	4.42486	0.446963	0.659341	0.543065	0.872447	WP_003946778.1	beta-glucosidase
9.61286	9.87423	8.72482	9.67445	8.26963	11.6292			2	4.4237	0.165242	0.900828	0.453791	0.40003	WP_015507716.1	adenosine deaminase
7.22606	6.7088	7.24575	6.97428	7.05348	7.13819			1	4.3909	0.00883545	0.996503	-0.00488917	-0.0173342	WP_008409256.1	DedA family protein
5.10056	5.12103	5.1657	6.56971	6.44624	4.52009			1	4.389	0.466809	0.615903	0.716254	0.93767	WP_003949369.1	gene=recF DNA replication/repair protein RecF
7.28119	7.94253	7.17929	6.93981	6.99761	7.51402			1	4.3629	0.454295	0.707118	-0.317189	-0.791141	WP_003947304.1	NtaA/DmoA family FMN-dependent monooxygenase
9.81949	10.1245	9.41226	9.21801	9.51847	9.69767			1	4.3561	0.545008	0.655075	-0.307374	-0.879979	WP_003949428.1	GNAT family N-acetyltransferase
11.9295	12.5361	11.3149	11.2858	11.1334	11.9991			6	4.3538	0.440717	0.681934	-0.454055	-0.837536	WP_003950418.1	LCP family protein
-3.83594	-10.358	-6.02543	-4.78424	-0.149738	-0.603085			1	4.3508	0.946875	0.32375	4.89412	1.9434	WP_003948550.1	FAD-binding protein
8.81781	5.18021	12.0392	11.0441	10.3305	9.79568			3	4.34743	0.353184	0.698569	1.71103	0.809386	WP_015507940.1	EI24 domain-containing protein
11.5457	11.4262	11.0142	11.0079	11.2607	11.8589			2	4.3456	0.0542914	0.980264	0.0471395	0.118051	WP_003947501.1	lytic transglycosylase domain-containing protein
3.80883	5.87493	0.538578	3.08022	3.28412	4.67994			1	4.3448	0.058049	0.973641	0.27398	0.158113	WP_003946808.1	isochorismatase family protein
9.35182	8.89035	8.9933	9.25937	9.10694	9.28273			4	4.32808	0.386152	0.829241	0.13786	0.550713	WP_003947177.1	siderophore-interacting protein
7.96607	7.43727	7.83941	7.21087	7.52268	7.83386			1	4.3208	0.395837	0.771391	-0.22511	-0.661464	WP_003950180.1	hypothetical protein
6.57377	6.77341	6.29111	6.35674	6.67726	7.37183			1	4.3194	0.316719	0.812036	0.255843	0.594087	WP_003948107.1	ABC transporter ATP-binding protein
11.653	12.0804	14.1062	11.9553	12.4071	12.3896			4	4.31092	0.178719	0.893123	-0.36256	-0.41629	WP_003947241.1	APC family permease
8.04363	8.67474	7.96242	8.18769	8.18168	7.27452			1	4.3006	0.385078	0.743477	-0.345631	-0.723388	WP_003949455.1	Cof-type HAD-IIB family hydrolase
4.51712	4.69035	5.99367	4.97051	5.56246	4.33932			1	4.2901	0.0652926	0.974675	-0.109617	-0.160094	WP_003947346.1	NAD kinase
8.35343	8.3657	8.86991	8.5074	8.51094	8.56447			1	4.2786	0.00396604	0.997727	-0.00207456	-0.00765091	WP_003950092.1	bifunctional DNA primase/polymerase
9.08292	9.28873	9.93543	9.40889	9.68623	8.59715			2	4.27525	0.188562	0.901737	-0.204935	-0.397455	WP_003951978.1	sugar ABC transporter ATP-binding protein
11.3157	11.8344	9.97501	10.5652	10.388	10.7099			2	4.2401	0.361968	0.732752	-0.487391	-0.736528	WP_003950383.1	allantoate amidohydrolase
8.09651	6.59971	8.93693	8.52138	8.7083	8.26622			2	4.2301	0.374287	0.7184	0.620913	0.780618	WP_003947200.1	MFS transporter
3.65515	4.80281	4.82794	5.26916	6.06941	1.33359			1	4.2103	0.0462269	0.98243	-0.204581	-0.126768	WP_015507469.1	serine/threonine protein kinase
10.7924	11.3254	11.3429	11.0673	11.4853	11.6566			1	4.1168	0.423271	0.743791	0.249504	0.709809	WP_003950441.1	bifunctional glucose-6-phosphate/mannose-6-phosphate isomerase
10.1743	10.4824	10.3443	10.1174	9.94929	9.44833			4	4.11458	1.05883	0.393344	-0.495305	-1.5487	WP_003947772.1	Gfo/Idh/MocA family oxidoreductase
-0.402191	1.70477	-0.0754133	3.23346	2.54786	2.24981			1	4.1145	1.46835	0.208988	2.26799	2.77758	WP_008413403.1	helix-turn-helix transcriptional regulator
10.5054	10.1398	12.0018	10.1768	9.98195	9.60295			6	4.08845	0.743008	0.434637	-0.961778	-1.38589	WP_003951613.1	hypothetical protein
12.5526	12.3203	11.2427	13.1418	13.2198	13.6207			11	4.07049	1.3976	0.24339	1.28889	2.43207	WP_003951742.1	gene=fusA elongation factor G
11.7774	11.3349	11.1701	13.1229	12.7739	11.423			1	4.0674	0.857005	0.390888	1.01249	1.55972	WP_015507249.1	amidohydrolase
11.5352	11.3847	11.1878	11.025	11.4061	11.7282			3	4.06267	0.0254238	0.992151	0.0172132	0.0526759	WP_008410677.1	hypothetical protein
10.3285	10.1354	10.4326	9.73787	9.90459	10.012			2	4.05485	1.60614	0.321035	-0.413974	-1.89824	WP_003951502.1	response regulator transcription factor
9.81063	9.88255	9.54591	9.06914	9.53773	9.58577			1	4.012	0.833986	0.491102	-0.348816	-1.18649	WP_015507834.1	Streptomycin 6-kinase-like protein
8.38901	6.75793	8.83334	9.72328	9.95962	8.87877			1	3.9671	1.00763	0.328361	1.52713	1.88274	WP_008409338.1	ABC transporter ATP-binding protein
6.3396	5.89281	6.78045	7.04955	8.4873	6.44815			3	3.94513	0.686051	0.450899	0.990715	1.3088	WP_003949668.1	dTMP kinase
4.43689	3.98777	3.32497	5.13298	4.1476	4.83936			3	3.80773	0.842235	0.408631	0.790102	1.47558	WP_003950942.1	C4-dicarboxylate transporter DctA
10.1	10.5592	10.159	9.52279	9.66712	9.94013			2	3.7471	1.38774	0.323671	-0.562717	-1.94602	WP_003947265.1	MaoC family dehydratase
10.3383	10.4687	9.77461	10.1142	10.6317	10.3481			3	3.67127	0.2616	0.862311	0.170797	0.47407	WP_015507092.1	ATP-binding protein
1.62271	5.30115	3.93421	5.05199	5.92994	4.77666			3	3.62607	0.655054	0.448729	1.63351	1.32978	WP_003949713.1	RraA family protein
7.93372	8.1196	7.88509	7.97102	7.67191	6.51922			3	3.496	0.5899	0.544464	-0.592088	-1.07982	WP_003950002.1	hypothetical protein
9.37424	10.085	8.35116	8.55619	9.02913	9.66075			4	3.33695	0.114536	0.944308	-0.188121	-0.270161	WP_003951630.1	gene=cysC adenylyl-sulfate kinase
1.7814	5.83498	7.95621	10.2391	12.1336	4.42041			2	3.21685	0.564184	0.48116	3.74017	1.22874	WP_003950612.1	gene=ehuA ectoine/hydroxyectoine ABC transporter ATP-binding protein EhuA
10.4185	11.3761	10.6625	9.58786	9.28401	10.7755			3	3.0591	0.804721	0.405733	-0.936588	-1.46763	WP_003948124.1	helix-turn-helix domain-containing protein
13.1388	12.2119	12.9166	10.5492	11.8523	14.5984			11	2.88962	0.126276	0.926535	-0.422466	-0.318681	WP_003948658.1	gene=rplL 50S ribosomal protein L7/L12
6.47393	2.47025	5.97267	5.69064	4.39966	6.70739			2	2.84855	0.165717	0.896006	0.626942	0.410992	WP_003950573.1	thioredoxin-dependent thiol peroxidase
11.4225	10.5269	11.7207	11.1886	11.2797	10.4376			2	2.8193	0.222392	0.867988	-0.254773	-0.465699	WP_003949885.1	STAS domain-containing protein
19.2335	19.6085	19.4755	19.3571	19.3009	19.2759			20	2.808	0.49657	0.808934	-0.127864	-0.602056	WP_003948573.1	co-chaperone GroES
8.16914	8.15918	7.19175	6.1435	6.61687	8.67849			2	2.7503	0.340298	0.732643	-0.693739	-0.73567	WP_015507712.1	NADH-quinone oxidoreductase subunit B
7.12209	8.14236	7.45251	7.49522	7.92485	7.76335			3	2.67653	0.181815	0.911358	0.155481	0.365299	WP_003946949.1	roadblock/LC7 domain-containing protein
7.39115	7.74345	5.4428	5.77098	6.19648	7.69827			2	2.4953	0.119923	0.933978	-0.303889	-0.296801	WP_003948900.1	threonine aldolase
9.00821	8.86114	7.62824	8.58483	8.92194	10.2419			1	0	0.488664	0.60304	0.750352	0.976191	WP_003948161.1	TetR/AcrR family transcriptional regulator
10.9503	11.8787	12.8884	10.8103	12.0498	11.7399			1	0	0.215356	0.8603	-0.372483	-0.482334	WP_003948893.1	hypothetical protein
12.0763	12.4949	12.0265	12.4784	12.5927	12.6073			3	0	1.09986	0.422108	0.360244	1.41822	WP_003950652.1	ABC transporter ATP-binding protein
9.13031	8.1601	9.24486	10.4028	10.0423	9.49396			1	0	1.22848	0.302778	1.1346	2.12539	WP_003952268.1	NUDIX hydrolase
2.41113	2.29433	4.60816	3.10358	3.98704	2.85718			1	0	0.0910503	0.957491	0.211392	0.228026	WP_015506751.1	MBL fold metallo-hydrolase

## Sheet: Volcano
x_volcano	y_volcano													CslA row data
30	2.21909													WT_1	WT_2	WT_3	pMD8_1	pMD8_2	pMD8_3	C: Student's T-test Significant pMD8_WT	C: Student's T-test significant	N: Unique_pept_count	N: Mean_pept_score	N: -Log Student's T-test p-value pMD8_WT	N: Student's T-test q-value pMD8_WT	N: Student's T-test Difference pMD8_WT	N: Student's T-test Test statistic pMD8_WT	T: Accession	T: Description
29.99	2.2191													11.8131	11.249	11.3563	10.7001	11.0379	12.5246			3	5.84117	0.0297865	0.988039	-0.0519206	-0.0756313	WP_003950604.1	glycosyltransferase
29.98	2.21911
29.97	2.21912
29.96	2.21913
29.95	2.21914
29.94	2.21915
29.93	2.21916
29.92	2.21917
29.91	2.21918
29.9	2.21919
29.89	2.2192
29.88	2.2192
29.87	2.21921
29.86	2.21922
29.85	2.21923
29.84	2.21924
29.83	2.21925
29.82	2.21926
29.81	2.21927
29.8	2.21928
29.79	2.21929
29.78	2.2193
29.77	2.21931
29.76	2.21932
29.75	2.21933
29.74	2.21933
29.73	2.21934
29.72	2.21935
29.71	2.21936
29.7	2.21937
29.69	2.21938
29.68	2.21939
29.67	2.2194
29.66	2.21941
29.65	2.21942
29.64	2.21943
29.63	2.21944
29.62	2.21945
29.61	2.21946
29.6	2.21947
29.59	2.21948
29.58	2.21949
29.57	2.21949
29.56	2.2195
29.55	2.21951
29.54	2.21952
29.53	2.21953
29.52	2.21954
29.51	2.21955
29.5	2.21956
29.49	2.21957
29.48	2.21958
29.47	2.21959
29.46	2.2196
29.45	2.21961
29.44	2.21962
29.43	2.21963
29.42	2.21964
29.41	2.21965
29.4	2.21966
29.39	2.21967
29.38	2.21968
29.37	2.21969
29.36	2.21969
29.35	2.2197
29.34	2.21971
29.33	2.21972
29.32	2.21973
29.31	2.21974
29.3	2.21975
29.29	2.21976
29.28	2.21977
29.27	2.21978
29.26	2.21979
29.25	2.2198
29.24	2.21981
29.23	2.21982
29.22	2.21983
29.21	2.21984
29.2	2.21985
29.19	2.21986
29.18	2.21987
29.17	2.21988
29.16	2.21989
29.15	2.2199
29.14	2.21991
29.13	2.21992
29.12	2.21993
29.11	2.21994
29.1	2.21995
29.09	2.21996
29.08	2.21997
29.07	2.21998
29.06	2.21999
29.05	2.22
29.04	2.22001
29.03	2.22002
29.02	2.22003
29.01	2.22003
29	2.22004
28.99	2.22005
28.98	2.22006
28.97	2.22007
28.96	2.22008
28.95	2.22009
28.94	2.2201
28.93	2.22011
28.92	2.22012
28.91	2.22013
28.9	2.22014
28.89	2.22015
28.88	2.22016
28.87	2.22017
28.86	2.22018
28.85	2.22019
28.84	2.2202
28.83	2.22021
28.82	2.22022
28.81	2.22023
28.8	2.22024
28.79	2.22025
28.78	2.22026
28.77	2.22027
28.76	2.22028
28.75	2.22029
28.74	2.2203
28.73	2.22031
28.72	2.22032
28.71	2.22033
28.7	2.22034
28.69	2.22035
28.68	2.22036
28.67	2.22037
28.66	2.22038
28.65	2.22039
28.64	2.2204
28.63	2.22041
28.62	2.22042
28.61	2.22043
28.6	2.22044
28.59	2.22045
28.58	2.22046
28.57	2.22047
28.56	2.22048
28.55	2.22049
28.54	2.2205
28.53	2.22051
28.52	2.22053
28.51	2.22054
28.5	2.22055
28.49	2.22056
28.48	2.22057
28.47	2.22058
28.46	2.22059
28.45	2.2206
28.44	2.22061
28.43	2.22062
28.42	2.22063
28.41	2.22064
28.4	2.22065
28.39	2.22066
28.38	2.22067
28.37	2.22068
28.36	2.22069
28.35	2.2207
28.34	2.22071
28.33	2.22072
28.32	2.22073
28.31	2.22074
28.3	2.22075
28.29	2.22076
28.28	2.22077
28.27	2.22078
28.26	2.22079
28.25	2.2208
28.24	2.22081
28.23	2.22082
28.22	2.22083
28.21	2.22084
28.2	2.22085
28.19	2.22086
28.18	2.22088
28.17	2.22089
28.16	2.2209
28.15	2.22091
28.14	2.22092
28.13	2.22093
28.12	2.22094
28.11	2.22095
28.1	2.22096
28.09	2.22097
28.08	2.22098
28.07	2.22099
28.06	2.221
28.05	2.22101
28.04	2.22102
28.03	2.22103
28.02	2.22104
28.01	2.22105
28	2.22106
27.99	2.22107
27.98	2.22109
27.97	2.2211
27.96	2.22111
27.95	2.22112
27.94	2.22113
27.93	2.22114
27.92	2.22115
27.91	2.22116
27.9	2.22117
27.89	2.22118
27.88	2.22119
27.87	2.2212
27.86	2.22121
27.85	2.22122
27.84	2.22123
27.83	2.22124
27.82	2.22126
27.81	2.22127
27.8	2.22128
27.79	2.22129
27.78	2.2213
27.77	2.22131
27.76	2.22132
27.75	2.22133
27.74	2.22134
27.73	2.22135
27.72	2.22136
27.71	2.22137
27.7	2.22138
27.69	2.2214
27.68	2.22141
27.67	2.22142
27.66	2.22143
27.65	2.22144
27.64	2.22145
27.63	2.22146
27.62	2.22147
27.61	2.22148
27.6	2.22149
27.59	2.2215
27.58	2.22151
27.57	2.22153
27.56	2.22154
27.55	2.22155
27.54	2.22156
27.53	2.22157
27.52	2.22158
27.51	2.22159
27.5	2.2216
27.49	2.22161
27.48	2.22162
27.47	2.22163
27.46	2.22165
27.45	2.22166
27.44	2.22167
27.43	2.22168
27.42	2.22169
27.41	2.2217
27.4	2.22171
27.39	2.22172
27.38	2.22173
27.37	2.22174
27.36	2.22176
27.35	2.22177
27.34	2.22178
27.33	2.22179
27.32	2.2218
27.31	2.22181
27.3	2.22182
27.29	2.22183
27.28	2.22184
27.27	2.22186
27.26	2.22187
27.25	2.22188
27.24	2.22189
27.23	2.2219
27.22	2.22191
27.21	2.22192
27.2	2.22193
27.19	2.22195
27.18	2.22196
27.17	2.22197
27.16	2.22198
27.15	2.22199
27.14	2.222
27.13	2.22201
27.12	2.22202
27.11	2.22204
27.1	2.22205
27.09	2.22206
27.08	2.22207
27.07	2.22208
27.06	2.22209
27.05	2.2221
27.04	2.22211
27.03	2.22213
27.02	2.22214
27.01	2.22215
27	2.22216
26.99	2.22217
26.98	2.22218
26.97	2.22219
26.96	2.22221
26.95	2.22222
26.94	2.22223
26.93	2.22224
26.92	2.22225
26.91	2.22226
26.9	2.22227
26.89	2.22229
26.88	2.2223
26.87	2.22231
26.86	2.22232
26.85	2.22233
26.84	2.22234
26.83	2.22235
26.82	2.22237
26.81	2.22238
26.8	2.22239
26.79	2.2224
26.78	2.22241
26.77	2.22242
26.76	2.22243
26.75	2.22245
26.74	2.22246
26.73	2.22247
26.72	2.22248
26.71	2.22249
26.7	2.2225
26.69	2.22252
26.68	2.22253
26.67	2.22254
26.66	2.22255
26.65	2.22256
26.64	2.22257
26.63	2.22259
26.62	2.2226
26.61	2.22261
26.6	2.22262
26.59	2.22263
26.58	2.22264
26.57	2.22266
26.56	2.22267
26.55	2.22268
26.54	2.22269
26.53	2.2227
26.52	2.22272
26.51	2.22273
26.5	2.22274
26.49	2.22275
26.48	2.22276
26.47	2.22277
26.46	2.22279
26.45	2.2228
26.44	2.22281
26.43	2.22282
26.42	2.22283
26.41	2.22285
26.4	2.22286
26.39	2.22287
26.38	2.22288
26.37	2.22289
26.36	2.22291
26.35	2.22292
26.34	2.22293
26.33	2.22294
26.32	2.22295
26.31	2.22297
26.3	2.22298
26.29	2.22299
26.28	2.223
26.27	2.22301
26.26	2.22303
26.25	2.22304
26.24	2.22305
26.23	2.22306
26.22	2.22307
26.21	2.22309
26.2	2.2231
26.19	2.22311
26.18	2.22312
26.17	2.22313
26.16	2.22315
26.15	2.22316
26.14	2.22317
26.13	2.22318
26.12	2.22319
26.11	2.22321
26.1	2.22322
26.09	2.22323
26.08	2.22324
26.07	2.22326
26.06	2.22327
26.05	2.22328
26.04	2.22329
26.03	2.2233
26.02	2.22332
26.01	2.22333
26	2.22334
25.99	2.22335
25.98	2.22337
25.97	2.22338
25.96	2.22339
25.95	2.2234
25.94	2.22341
25.93	2.22343
25.92	2.22344
25.91	2.22345
25.9	2.22346
25.89	2.22348
25.88	2.22349
25.87	2.2235
25.86	2.22351
25.85	2.22353
25.84	2.22354
25.83	2.22355
25.82	2.22356
25.81	2.22358
25.8	2.22359
25.79	2.2236
25.78	2.22361
25.77	2.22363
25.76	2.22364
25.75	2.22365
25.74	2.22366
25.73	2.22368
25.72	2.22369
25.71	2.2237
25.7	2.22371
25.69	2.22373
25.68	2.22374
25.67	2.22375
25.66	2.22376
25.65	2.22378
25.64	2.22379
25.63	2.2238
25.62	2.22381
25.61	2.22383
25.6	2.22384
25.59	2.22385
25.58	2.22386
25.57	2.22388
25.56	2.22389
25.55	2.2239
25.54	2.22392
25.53	2.22393
25.52	2.22394
25.51	2.22395
25.5	2.22397
25.49	2.22398
25.48	2.22399
25.47	2.224
25.46	2.22402
25.45	2.22403
25.44	2.22404
25.43	2.22406
25.42	2.22407
25.41	2.22408
25.4	2.22409
25.39	2.22411
25.38	2.22412
25.37	2.22413
25.36	2.22415
25.35	2.22416
25.34	2.22417
25.33	2.22418
25.32	2.2242
25.31	2.22421
25.3	2.22422
25.29	2.22424
25.28	2.22425
25.27	2.22426
25.26	2.22428
25.25	2.22429
25.24	2.2243
25.23	2.22431
25.22	2.22433
25.21	2.22434
25.2	2.22435
25.19	2.22437
25.18	2.22438
25.17	2.22439
25.16	2.22441
25.15	2.22442
25.14	2.22443
25.13	2.22445
25.12	2.22446
25.11	2.22447
25.1	2.22449
25.09	2.2245
25.08	2.22451
25.07	2.22452
25.06	2.22454
25.05	2.22455
25.04	2.22456
25.03	2.22458
25.02	2.22459
25.01	2.2246
25	2.22462
24.99	2.22463
24.98	2.22464
24.97	2.22466
24.96	2.22467
24.95	2.22468
24.94	2.2247
24.93	2.22471
24.92	2.22472
24.91	2.22474
24.9	2.22475
24.89	2.22476
24.88	2.22478
24.87	2.22479
24.86	2.2248
24.85	2.22482
24.84	2.22483
24.83	2.22484
24.82	2.22486
24.81	2.22487
24.8	2.22489
24.79	2.2249
24.78	2.22491
24.77	2.22493
24.76	2.22494
24.75	2.22495
24.74	2.22497
24.73	2.22498
24.72	2.22499
24.71	2.22501
24.7	2.22502
24.69	2.22503
24.68	2.22505
24.67	2.22506
24.66	2.22508
24.65	2.22509
24.64	2.2251
24.63	2.22512
24.62	2.22513
24.61	2.22514
24.6	2.22516
24.59	2.22517
24.58	2.22519
24.57	2.2252
24.56	2.22521
24.55	2.22523
24.54	2.22524
24.53	2.22525
24.52	2.22527
24.51	2.22528
24.5	2.2253
24.49	2.22531
24.48	2.22532
24.47	2.22534
24.46	2.22535
24.45	2.22536
24.44	2.22538
24.43	2.22539
24.42	2.22541
24.41	2.22542
24.4	2.22543
24.39	2.22545
24.38	2.22546
24.37	2.22548
24.36	2.22549
24.35	2.2255
24.34	2.22552
24.33	2.22553
24.32	2.22555
24.31	2.22556
24.3	2.22557
24.29	2.22559
24.28	2.2256
24.27	2.22562
24.26	2.22563
24.25	2.22565
24.24	2.22566
24.23	2.22567
24.22	2.22569
24.21	2.2257
24.2	2.22572
24.19	2.22573
24.18	2.22574
24.17	2.22576
24.16	2.22577
24.15	2.22579
24.14	2.2258
24.13	2.22582
24.12	2.22583
24.11	2.22584
24.1	2.22586
24.09	2.22587
24.08	2.22589
24.07	2.2259
24.06	2.22592
24.05	2.22593
24.04	2.22594
24.03	2.22596
24.02	2.22597
24.01	2.22599
24	2.226
23.99	2.22602
23.98	2.22603
23.97	2.22605
23.96	2.22606
23.95	2.22607
23.94	2.22609
23.93	2.2261
23.92	2.22612
23.91	2.22613
23.9	2.22615
23.89	2.22616
23.88	2.22618
23.87	2.22619
23.86	2.22621
23.85	2.22622
23.84	2.22623
23.83	2.22625
23.82	2.22626
23.81	2.22628
23.8	2.22629
23.79	2.22631
23.78	2.22632
23.77	2.22634
23.76	2.22635
23.75	2.22637
23.74	2.22638
23.73	2.2264
23.72	2.22641
23.71	2.22643
23.7	2.22644
23.69	2.22646
23.68	2.22647
23.67	2.22649
23.66	2.2265
23.65	2.22651
23.64	2.22653
23.63	2.22654
23.62	2.22656
23.61	2.22657
23.6	2.22659
23.59	2.2266
23.58	2.22662
23.57	2.22663
23.56	2.22665
23.55	2.22666
23.54	2.22668
23.53	2.22669
23.52	2.22671
23.51	2.22672
23.5	2.22674
23.49	2.22675
23.48	2.22677
23.47	2.22678
23.46	2.2268
23.45	2.22681
23.44	2.22683
23.43	2.22685
23.42	2.22686
23.41	2.22688
23.4	2.22689
23.39	2.22691
23.38	2.22692
23.37	2.22694
23.36	2.22695
23.35	2.22697
23.34	2.22698
23.33	2.227
23.32	2.22701
23.31	2.22703
23.3	2.22704
23.29	2.22706
23.28	2.22707
23.27	2.22709
23.26	2.2271
23.25	2.22712
23.24	2.22714
23.23	2.22715
23.22	2.22717
23.21	2.22718
23.2	2.2272
23.19	2.22721
23.18	2.22723
23.17	2.22724
23.16	2.22726
23.15	2.22727
23.14	2.22729
23.13	2.22731
23.12	2.22732
23.11	2.22734
23.1	2.22735
23.09	2.22737
23.08	2.22738
23.07	2.2274
23.06	2.22741
23.05	2.22743
23.04	2.22745
23.03	2.22746
23.02	2.22748
23.01	2.22749
23	2.22751
22.99	2.22752
22.98	2.22754
22.97	2.22756
22.96	2.22757
22.95	2.22759
22.94	2.2276
22.93	2.22762
22.92	2.22764
22.91	2.22765
22.9	2.22767
22.89	2.22768
22.88	2.2277
22.87	2.22771
22.86	2.22773
22.85	2.22775
22.84	2.22776
22.83	2.22778
22.82	2.22779
22.81	2.22781
22.8	2.22783
22.79	2.22784
22.78	2.22786
22.77	2.22787
22.76	2.22789
22.75	2.22791
22.74	2.22792
22.73	2.22794
22.72	2.22795
22.71	2.22797
22.7	2.22799
22.69	2.228
22.68	2.22802
22.67	2.22804
22.66	2.22805
22.65	2.22807
22.64	2.22808
22.63	2.2281
22.62	2.22812
22.61	2.22813
22.6	2.22815
22.59	2.22817
22.58	2.22818
22.57	2.2282
22.56	2.22821
22.55	2.22823
22.54	2.22825
22.53	2.22826
22.52	2.22828
22.51	2.2283
22.5	2.22831
22.49	2.22833
22.48	2.22835
22.47	2.22836
22.46	2.22838
22.45	2.2284
22.44	2.22841
22.43	2.22843
22.42	2.22845
22.41	2.22846
22.4	2.22848
22.39	2.22849
22.38	2.22851
22.37	2.22853
22.36	2.22854
22.35	2.22856
22.34	2.22858
22.33	2.2286
22.32	2.22861
22.31	2.22863
22.3	2.22865
22.29	2.22866
22.28	2.22868
22.27	2.2287
22.26	2.22871
22.25	2.22873
22.24	2.22875
22.23	2.22876
22.22	2.22878
22.21	2.2288
22.2	2.22881
22.19	2.22883
22.18	2.22885
22.17	2.22886
22.16	2.22888
22.15	2.2289
22.14	2.22891
22.13	2.22893
22.12	2.22895
22.11	2.22897
22.1	2.22898
22.09	2.229
22.08	2.22902
22.07	2.22903
22.06	2.22905
22.05	2.22907
22.04	2.22909
22.03	2.2291
22.02	2.22912
22.01	2.22914
22	2.22915
21.99	2.22917
21.98	2.22919
21.97	2.22921
21.96	2.22922
21.95	2.22924
21.94	2.22926
21.93	2.22928
21.92	2.22929
21.91	2.22931
21.9	2.22933
21.89	2.22934
21.88	2.22936
21.87	2.22938
21.86	2.2294
21.85	2.22941
21.84	2.22943
21.83	2.22945
21.82	2.22947
21.81	2.22948
21.8	2.2295
21.79	2.22952
21.78	2.22954
21.77	2.22955
21.76	2.22957
21.75	2.22959
21.74	2.22961
21.73	2.22963
21.72	2.22964
21.71	2.22966
21.7	2.22968
21.69	2.2297
21.68	2.22971
21.67	2.22973
21.66	2.22975
21.65	2.22977
21.64	2.22978
21.63	2.2298
21.62	2.22982
21.61	2.22984
21.6	2.22986
21.59	2.22987
21.58	2.22989
21.57	2.22991
21.56	2.22993
21.55	2.22995
21.54	2.22996
21.53	2.22998
21.52	2.23
21.51	2.23002
21.5	2.23004
21.49	2.23005
21.48	2.23007
21.47	2.23009
21.46	2.23011
21.45	2.23013
21.44	2.23014
21.43	2.23016
21.42	2.23018
21.41	2.2302
21.4	2.23022
21.39	2.23024
21.38	2.23025
21.37	2.23027
21.36	2.23029
21.35	2.23031
21.34	2.23033
21.33	2.23034
21.32	2.23036
21.31	2.23038
21.3	2.2304
21.29	2.23042
21.28	2.23044
21.27	2.23046
21.26	2.23047
21.25	2.23049
21.24	2.23051
21.23	2.23053
21.22	2.23055
21.21	2.23057
21.2	2.23058
21.19	2.2306
21.18	2.23062
21.17	2.23064
21.16	2.23066
21.15	2.23068
21.14	2.2307
21.13	2.23071
21.12	2.23073
21.11	2.23075
21.1	2.23077
21.09	2.23079
21.08	2.23081
21.07	2.23083
21.06	2.23085
21.05	2.23087
21.04	2.23088
21.03	2.2309
21.02	2.23092
21.01	2.23094
21	2.23096
20.99	2.23098
20.98	2.231
20.97	2.23102
20.96	2.23104
20.95	2.23105
20.94	2.23107
20.93	2.23109
20.92	2.23111
20.91	2.23113
20.9	2.23115
20.89	2.23117
20.88	2.23119
20.87	2.23121
20.86	2.23123
20.85	2.23125
20.84	2.23126
20.83	2.23128
20.82	2.2313
20.81	2.23132
20.8	2.23134
20.79	2.23136
20.78	2.23138
20.77	2.2314
20.76	2.23142
20.75	2.23144
20.74	2.23146
20.73	2.23148
20.72	2.2315
20.71	2.23152
20.7	2.23154
20.69	2.23155
20.68	2.23157
20.67	2.23159
20.66	2.23161
20.65	2.23163
20.64	2.23165
20.63	2.23167
20.62	2.23169
20.61	2.23171
20.6	2.23173
20.59	2.23175
20.58	2.23177
20.57	2.23179
20.56	2.23181
20.55	2.23183
20.54	2.23185
20.53	2.23187
20.52	2.23189
20.51	2.23191
20.5	2.23193
20.49	2.23195
20.48	2.23197
20.47	2.23199
20.46	2.23201
20.45	2.23203
20.44	2.23205
20.43	2.23207
20.42	2.23209
20.41	2.23211
20.4	2.23213
20.39	2.23215
20.38	2.23217
20.37	2.23219
20.36	2.23221
20.35	2.23223
20.34	2.23225
20.33	2.23227
20.32	2.23229
20.31	2.23231
20.3	2.23233
20.29	2.23235
20.28	2.23237
20.27	2.23239
20.26	2.23241
20.25	2.23243
20.24	2.23245
20.23	2.23247
20.22	2.23249
20.21	2.23251
20.2	2.23253
20.19	2.23255
20.18	2.23257
20.17	2.2326
20.16	2.23262
20.15	2.23264
20.14	2.23266
20.13	2.23268
20.12	2.2327
20.11	2.23272
20.1	2.23274
20.09	2.23276
20.08	2.23278
20.07	2.2328
20.06	2.23282
20.05	2.23284
20.04	2.23286
20.03	2.23288
20.02	2.23291
20.01	2.23293
20	2.23295
19.99	2.23297
19.98	2.23299
19.97	2.23301
19.96	2.23303
19.95	2.23305
19.94	2.23307
19.93	2.23309
19.92	2.23312
19.91	2.23314
19.9	2.23316
19.89	2.23318
19.88	2.2332
19.87	2.23322
19.86	2.23324
19.85	2.23326
19.84	2.23328
19.83	2.23331
19.82	2.23333
19.81	2.23335
19.8	2.23337
19.79	2.23339
19.78	2.23341
19.77	2.23343
19.76	2.23346
19.75	2.23348
19.74	2.2335
19.73	2.23352
19.72	2.23354
19.71	2.23356
19.7	2.23358
19.69	2.23361
19.68	2.23363
19.67	2.23365
19.66	2.23367
19.65	2.23369
19.64	2.23371
19.63	2.23374
19.62	2.23376
19.61	2.23378
19.6	2.2338
19.59	2.23382
19.58	2.23384
19.57	2.23387
19.56	2.23389
19.55	2.23391
19.54	2.23393
19.53	2.23395
19.52	2.23398
19.51	2.234
19.5	2.23402
19.49	2.23404
19.48	2.23406
19.47	2.23409
19.46	2.23411
19.45	2.23413
19.44	2.23415
19.43	2.23417
19.42	2.2342
19.41	2.23422
19.4	2.23424
19.39	2.23426
19.38	2.23428
19.37	2.23431
19.36	2.23433
19.35	2.23435
19.34	2.23437
19.33	2.2344
19.32	2.23442
19.31	2.23444
19.3	2.23446
19.29	2.23449
19.28	2.23451
19.27	2.23453
19.26	2.23455
19.25	2.23458
19.24	2.2346
19.23	2.23462
19.22	2.23464
19.21	2.23467
19.2	2.23469
19.19	2.23471
19.18	2.23474
19.17	2.23476
19.16	2.23478
19.15	2.2348
19.14	2.23483
19.13	2.23485
19.12	2.23487
19.11	2.23489
19.1	2.23492
19.09	2.23494
19.08	2.23496
19.07	2.23499
19.06	2.23501
19.05	2.23503
19.04	2.23506
19.03	2.23508
19.02	2.2351
19.01	2.23513
19	2.23515
18.99	2.23517
18.98	2.23519
18.97	2.23522
18.96	2.23524
18.95	2.23526
18.94	2.23529
18.93	2.23531
18.92	2.23533
18.91	2.23536
18.9	2.23538
18.89	2.2354
18.88	2.23543
18.87	2.23545
18.86	2.23548
18.85	2.2355
18.84	2.23552
18.83	2.23555
18.82	2.23557
18.81	2.23559
18.8	2.23562
18.79	2.23564
18.78	2.23566
18.77	2.23569
18.76	2.23571
18.75	2.23574
18.74	2.23576
18.73	2.23578
18.72	2.23581
18.71	2.23583
18.7	2.23586
18.69	2.23588
18.68	2.2359
18.67	2.23593
18.66	2.23595
18.65	2.23598
18.64	2.236
18.63	2.23602
18.62	2.23605
18.61	2.23607
18.6	2.2361
18.59	2.23612
18.58	2.23614
18.57	2.23617
18.56	2.23619
18.55	2.23622
18.54	2.23624
18.53	2.23627
18.52	2.23629
18.51	2.23632
18.5	2.23634
18.49	2.23636
18.48	2.23639
18.47	2.23641
18.46	2.23644
18.45	2.23646
18.44	2.23649
18.43	2.23651
18.42	2.23654
18.41	2.23656
18.4	2.23659
18.39	2.23661
18.38	2.23664
18.37	2.23666
18.36	2.23669
18.35	2.23671
18.34	2.23673
18.33	2.23676
18.32	2.23678
18.31	2.23681
18.3	2.23683
18.29	2.23686
18.28	2.23688
18.27	2.23691
18.26	2.23694
18.25	2.23696
18.24	2.23699
18.23	2.23701
18.22	2.23704
18.21	2.23706
18.2	2.23709
18.19	2.23711
18.18	2.23714
18.17	2.23716
18.16	2.23719
18.15	2.23721
18.14	2.23724
18.13	2.23726
18.12	2.23729
18.11	2.23732
18.1	2.23734
18.09	2.23737
18.08	2.23739
18.07	2.23742
18.06	2.23744
18.05	2.23747
18.04	2.2375
18.03	2.23752
18.02	2.23755
18.01	2.23757
18	2.2376
17.99	2.23762
17.98	2.23765
17.97	2.23768
17.96	2.2377
17.95	2.23773
17.94	2.23775
17.93	2.23778
17.92	2.23781
17.91	2.23783
17.9	2.23786
17.89	2.23788
17.88	2.23791
17.87	2.23794
17.86	2.23796
17.85	2.23799
17.84	2.23802
17.83	2.23804
17.82	2.23807
17.81	2.2381
17.8	2.23812
17.79	2.23815
17.78	2.23818
17.77	2.2382
17.76	2.23823
17.75	2.23825
17.74	2.23828
17.73	2.23831
17.72	2.23833
17.71	2.23836
17.7	2.23839
17.69	2.23842
17.68	2.23844
17.67	2.23847
17.66	2.2385
17.65	2.23852
17.64	2.23855
17.63	2.23858
17.62	2.2386
17.61	2.23863
17.6	2.23866
17.59	2.23868
17.58	2.23871
17.57	2.23874
17.56	2.23877
17.55	2.23879
17.54	2.23882
17.53	2.23885
17.52	2.23888
17.51	2.2389
17.5	2.23893
17.49	2.23896
17.48	2.23899
17.47	2.23901
17.46	2.23904
17.45	2.23907
17.44	2.2391
17.43	2.23912
17.42	2.23915
17.41	2.23918
17.4	2.23921
17.39	2.23923
17.38	2.23926
17.37	2.23929
17.36	2.23932
17.35	2.23935
17.34	2.23937
17.33	2.2394
17.32	2.23943
17.31	2.23946
17.3	2.23949
17.29	2.23951
17.28	2.23954
17.27	2.23957
17.26	2.2396
17.25	2.23963
17.24	2.23965
17.23	2.23968
17.22	2.23971
17.21	2.23974
17.2	2.23977
17.19	2.2398
17.18	2.23982
17.17	2.23985
17.16	2.23988
17.15	2.23991
17.14	2.23994
17.13	2.23997
17.12	2.24
17.11	2.24002
17.1	2.24005
17.09	2.24008
17.08	2.24011
17.07	2.24014
17.06	2.24017
17.05	2.2402
17.04	2.24023
17.03	2.24025
17.02	2.24028
17.01	2.24031
17	2.24034
16.99	2.24037
16.98	2.2404
16.97	2.24043
16.96	2.24046
16.95	2.24049
16.94	2.24052
16.93	2.24055
16.92	2.24058
16.91	2.24061
16.9	2.24063
16.89	2.24066
16.88	2.24069
16.87	2.24072
16.86	2.24075
16.85	2.24078
16.84	2.24081
16.83	2.24084
16.82	2.24087
16.81	2.2409
16.8	2.24093
16.79	2.24096
16.78	2.24099
16.77	2.24102
16.76	2.24105
16.75	2.24108
16.74	2.24111
16.73	2.24114
16.72	2.24117
16.71	2.2412
16.7	2.24123
16.69	2.24126
16.68	2.24129
16.67	2.24132
16.66	2.24135
16.65	2.24138
16.64	2.24141
16.63	2.24144
16.62	2.24147
16.61	2.2415
16.6	2.24153
16.59	2.24156
16.58	2.2416
16.57	2.24163
16.56	2.24166
16.55	2.24169
16.54	2.24172
16.53	2.24175
16.52	2.24178
16.51	2.24181
16.5	2.24184
16.49	2.24187
16.48	2.2419
16.47	2.24193
16.46	2.24196
16.45	2.242
16.44	2.24203
16.43	2.24206
16.42	2.24209
16.41	2.24212
16.4	2.24215
16.39	2.24218
16.38	2.24221
16.37	2.24225
16.36	2.24228
16.35	2.24231
16.34	2.24234
16.33	2.24237
16.32	2.2424
16.31	2.24244
16.3	2.24247
16.29	2.2425
16.28	2.24253
16.27	2.24256
16.26	2.24259
16.25	2.24263
16.24	2.24266
16.23	2.24269
16.22	2.24272
16.21	2.24275
16.2	2.24279
16.19	2.24282
16.18	2.24285
16.17	2.24288
16.16	2.24291
16.15	2.24295
16.14	2.24298
16.13	2.24301
16.12	2.24304
16.11	2.24308
16.1	2.24311
16.09	2.24314
16.08	2.24317
16.07	2.24321
16.06	2.24324
16.05	2.24327
16.04	2.2433
16.03	2.24334
16.02	2.24337
16.01	2.2434
16	2.24344
15.99	2.24347
15.98	2.2435
15.97	2.24353
15.96	2.24357
15.95	2.2436
15.94	2.24363
15.93	2.24367
15.92	2.2437
15.91	2.24373
15.9	2.24377
15.89	2.2438
15.88	2.24383
15.87	2.24387
15.86	2.2439
15.85	2.24393
15.84	2.24397
15.83	2.244
15.82	2.24403
15.81	2.24407
15.8	2.2441
15.79	2.24414
15.78	2.24417
15.77	2.2442
15.76	2.24424
15.75	2.24427
15.74	2.24431
15.73	2.24434
15.72	2.24437
15.71	2.24441
15.7	2.24444
15.69	2.24448
15.68	2.24451
15.67	2.24454
15.66	2.24458
15.65	2.24461
15.64	2.24465
15.63	2.24468
15.62	2.24472
15.61	2.24475
15.6	2.24479
15.59	2.24482
15.58	2.24486
15.57	2.24489
15.56	2.24493
15.55	2.24496
15.54	2.245
15.53	2.24503
15.52	2.24506
15.51	2.2451
15.5	2.24514
15.49	2.24517
15.48	2.24521
15.47	2.24524
15.46	2.24528
15.45	2.24531
15.44	2.24535
15.43	2.24538
15.42	2.24542
15.41	2.24545
15.4	2.24549
15.39	2.24552
15.38	2.24556
15.37	2.2456
15.36	2.24563
15.35	2.24567
15.34	2.2457
15.33	2.24574
15.32	2.24577
15.31	2.24581
15.3	2.24585
15.29	2.24588
15.28	2.24592
15.27	2.24595
15.26	2.24599
15.25	2.24603
15.24	2.24606
15.23	2.2461
15.22	2.24614
15.21	2.24617
15.2	2.24621
15.19	2.24625
15.18	2.24628
15.17	2.24632
15.16	2.24636
15.15	2.24639
15.14	2.24643
15.13	2.24647
15.12	2.2465
15.11	2.24654
15.1	2.24658
15.09	2.24661
15.08	2.24665
15.07	2.24669
15.06	2.24673
15.05	2.24676
15.04	2.2468
15.03	2.24684
15.02	2.24688
15.01	2.24691
15	2.24695
14.99	2.24699
14.98	2.24703
14.97	2.24706
14.96	2.2471
14.95	2.24714
14.94	2.24718
14.93	2.24721
14.92	2.24725
14.91	2.24729
14.9	2.24733
14.89	2.24737
14.88	2.2474
14.87	2.24744
14.86	2.24748
14.85	2.24752
14.84	2.24756
14.83	2.2476
14.82	2.24763
14.81	2.24767
14.8	2.24771
14.79	2.24775
14.78	2.24779
14.77	2.24783
14.76	2.24787
14.75	2.24791
14.74	2.24794
14.73	2.24798
14.72	2.24802
14.71	2.24806
14.7	2.2481
14.69	2.24814
14.68	2.24818
14.67	2.24822
14.66	2.24826
14.65	2.2483
14.64	2.24834
14.63	2.24838
14.62	2.24841
14.61	2.24845
14.6	2.24849
14.59	2.24853
14.58	2.24857
14.57	2.24861
14.56	2.24865
14.55	2.24869
14.54	2.24873
14.53	2.24877
14.52	2.24881
14.51	2.24885
14.5	2.24889
14.49	2.24893
14.48	2.24897
14.47	2.24901
14.46	2.24906
14.45	2.2491
14.44	2.24914
14.43	2.24918
14.42	2.24922
14.41	2.24926
14.4	2.2493
14.39	2.24934
14.38	2.24938
14.37	2.24942
14.36	2.24946
14.35	2.2495
14.34	2.24954
14.33	2.24959
14.32	2.24963
14.31	2.24967
14.3	2.24971
14.29	2.24975
14.28	2.24979
14.27	2.24983
14.26	2.24988
14.25	2.24992
14.24	2.24996
14.23	2.25
14.22	2.25004
14.21	2.25008
14.2	2.25013
14.19	2.25017
14.18	2.25021
14.17	2.25025
14.16	2.2503
14.15	2.25034
14.14	2.25038
14.13	2.25042
14.12	2.25046
14.11	2.25051
14.1	2.25055
14.09	2.25059
14.08	2.25064
14.07	2.25068
14.06	2.25072
14.05	2.25076
14.04	2.25081
14.03	2.25085
14.02	2.25089
14.01	2.25094
14	2.25098
13.99	2.25102
13.98	2.25107
13.97	2.25111
13.96	2.25115
13.95	2.2512
13.94	2.25124
13.93	2.25128
13.92	2.25133
13.91	2.25137
13.9	2.25141
13.89	2.25146
13.88	2.2515
13.87	2.25155
13.86	2.25159
13.85	2.25163
13.84	2.25168
13.83	2.25172
13.82	2.25177
13.81	2.25181
13.8	2.25186
13.79	2.2519
13.78	2.25195
13.77	2.25199
13.76	2.25204
13.75	2.25208
13.74	2.25212
13.73	2.25217
13.72	2.25221
13.71	2.25226
13.7	2.25231
13.69	2.25235
13.68	2.2524
13.67	2.25244
13.66	2.25249
13.65	2.25253
13.64	2.25258
13.63	2.25262
13.62	2.25267
13.61	2.25271
13.6	2.25276
13.59	2.25281
13.58	2.25285
13.57	2.2529
13.56	2.25294
13.55	2.25299
13.54	2.25304
13.53	2.25308
13.52	2.25313
13.51	2.25318
13.5	2.25322
13.49	2.25327
13.48	2.25332
13.47	2.25336
13.46	2.25341
13.45	2.25346
13.44	2.2535
13.43	2.25355
13.42	2.2536
13.41	2.25364
13.4	2.25369
13.39	2.25374
13.38	2.25379
13.37	2.25383
13.36	2.25388
13.35	2.25393
13.34	2.25398
13.33	2.25402
13.32	2.25407
13.31	2.25412
13.3	2.25417
13.29	2.25422
13.28	2.25426
13.27	2.25431
13.26	2.25436
13.25	2.25441
13.24	2.25446
13.23	2.25451
13.22	2.25455
13.21	2.2546
13.2	2.25465
13.19	2.2547
13.18	2.25475
13.17	2.2548
13.16	2.25485
13.15	2.2549
13.14	2.25495
13.13	2.255
13.12	2.25504
13.11	2.25509
13.1	2.25514
13.09	2.25519
13.08	2.25524
13.07	2.25529
13.06	2.25534
13.05	2.25539
13.04	2.25544
13.03	2.25549
13.02	2.25554
13.01	2.25559
13	2.25564
12.99	2.25569
12.98	2.25574
12.97	2.25579
12.96	2.25585
12.95	2.2559
12.94	2.25595
12.93	2.256
12.92	2.25605
12.91	2.2561
12.9	2.25615
12.89	2.2562
12.88	2.25625
12.87	2.2563
12.86	2.25636
12.85	2.25641
12.84	2.25646
12.83	2.25651
12.82	2.25656
12.81	2.25661
12.8	2.25667
12.79	2.25672
12.78	2.25677
12.77	2.25682
12.76	2.25687
12.75	2.25693
12.74	2.25698
12.73	2.25703
12.72	2.25708
12.71	2.25714
12.7	2.25719
12.69	2.25724
12.68	2.25729
12.67	2.25735
12.66	2.2574
12.65	2.25745
12.64	2.25751
12.63	2.25756
12.62	2.25761
12.61	2.25767
12.6	2.25772
12.59	2.25778
12.58	2.25783
12.57	2.25788
12.56	2.25794
12.55	2.25799
12.54	2.25804
12.53	2.2581
12.52	2.25815
12.51	2.25821
12.5	2.25826
12.49	2.25832
12.48	2.25837
12.47	2.25843
12.46	2.25848
12.45	2.25854
12.44	2.25859
12.43	2.25865
12.42	2.2587
12.41	2.25876
12.4	2.25881
12.39	2.25887
12.38	2.25892
12.37	2.25898
12.36	2.25903
12.35	2.25909
12.34	2.25915
12.33	2.2592
12.32	2.25926
12.31	2.25931
12.3	2.25937
12.29	2.25943
12.28	2.25948
12.27	2.25954
12.26	2.2596
12.25	2.25965
12.24	2.25971
12.23	2.25977
12.22	2.25982
12.21	2.25988
12.2	2.25994
12.19	2.26
12.18	2.26005
12.17	2.26011
12.16	2.26017
12.15	2.26023
12.14	2.26029
12.13	2.26034
12.12	2.2604
12.11	2.26046
12.1	2.26052
12.09	2.26058
12.08	2.26063
12.07	2.26069
12.06	2.26075
12.05	2.26081
12.04	2.26087
12.03	2.26093
12.02	2.26099
12.01	2.26105
12	2.26111
11.99	2.26116
11.98	2.26122
11.97	2.26128
11.96	2.26134
11.95	2.2614
11.94	2.26146
11.93	2.26152
11.92	2.26158
11.91	2.26164
11.9	2.2617
11.89	2.26176
11.88	2.26182
11.87	2.26189
11.86	2.26195
11.85	2.26201
11.84	2.26207
11.83	2.26213
11.82	2.26219
11.81	2.26225
11.8	2.26231
11.79	2.26237
11.78	2.26244
11.77	2.2625
11.76	2.26256
11.75	2.26262
11.74	2.26268
11.73	2.26274
11.72	2.26281
11.71	2.26287
11.7	2.26293
11.69	2.26299
11.68	2.26306
11.67	2.26312
11.66	2.26318
11.65	2.26325
11.64	2.26331
11.63	2.26337
11.62	2.26343
11.61	2.2635
11.6	2.26356
11.59	2.26363
11.58	2.26369
11.57	2.26375
11.56	2.26382
11.55	2.26388
11.54	2.26395
11.53	2.26401
11.52	2.26407
11.51	2.26414
11.5	2.2642
11.49	2.26427
11.48	2.26433
11.47	2.2644
11.46	2.26446
11.45	2.26453
11.44	2.26459
11.43	2.26466
11.42	2.26472
11.41	2.26479
11.4	2.26486
11.39	2.26492
11.38	2.26499
11.37	2.26505
11.36	2.26512
11.35	2.26519
11.34	2.26525
11.33	2.26532
11.32	2.26539
11.31	2.26545
11.3	2.26552
11.29	2.26559
11.28	2.26566
11.27	2.26572
11.26	2.26579
11.25	2.26586
11.24	2.26593
11.23	2.26599
11.22	2.26606
11.21	2.26613
11.2	2.2662
11.19	2.26627
11.18	2.26634
11.17	2.2664
11.16	2.26647
11.15	2.26654
11.14	2.26661
11.13	2.26668
11.12	2.26675
11.11	2.26682
11.1	2.26689
11.09	2.26696
11.08	2.26703
11.07	2.2671
11.06	2.26717
11.05	2.26724
11.04	2.26731
11.03	2.26738
11.02	2.26745
11.01	2.26752
11	2.26759
10.99	2.26766
10.98	2.26773
10.97	2.2678
10.96	2.26788
10.95	2.26795
10.94	2.26802
10.93	2.26809
10.92	2.26816
10.91	2.26823
10.9	2.26831
10.89	2.26838
10.88	2.26845
10.87	2.26852
10.86	2.2686
10.85	2.26867
10.84	2.26874
10.83	2.26882
10.82	2.26889
10.81	2.26896
10.8	2.26904
10.79	2.26911
10.78	2.26918
10.77	2.26926
10.76	2.26933
10.75	2.26941
10.74	2.26948
10.73	2.26956
10.72	2.26963
10.71	2.2697
10.7	2.26978
10.69	2.26985
10.68	2.26993
10.67	2.27001
10.66	2.27008
10.65	2.27016
10.64	2.27023
10.63	2.27031
10.62	2.27039
10.61	2.27046
10.6	2.27054
10.59	2.27061
10.58	2.27069
10.57	2.27077
10.56	2.27085
10.55	2.27092
10.54	2.271
10.53	2.27108
10.52	2.27115
10.51	2.27123
10.5	2.27131
10.49	2.27139
10.48	2.27147
10.47	2.27155
10.46	2.27162
10.45	2.2717
10.44	2.27178
10.43	2.27186
10.42	2.27194
10.41	2.27202
10.4	2.2721
10.39	2.27218
10.38	2.27226
10.37	2.27234
10.36	2.27242
10.35	2.2725
10.34	2.27258
10.33	2.27266
10.32	2.27274
10.31	2.27282
10.3	2.2729
10.29	2.27298
10.28	2.27307
10.27	2.27315
10.26	2.27323
10.25	2.27331
10.24	2.27339
10.23	2.27348
10.22	2.27356
10.21	2.27364
10.2	2.27372
10.19	2.27381
10.18	2.27389
10.17	2.27397
10.16	2.27406
10.15	2.27414
10.14	2.27422
10.13	2.27431
10.12	2.27439
10.11	2.27448
10.1	2.27456
10.09	2.27465
10.08	2.27473
10.07	2.27482
10.06	2.2749
10.05	2.27499
10.04	2.27507
10.03	2.27516
10.02	2.27524
[truncated: 3,897 more rows]

## Sheet: Pearson_corr
WT_1	WT_2	WT_3	pMD8_1	pMD8_2	pMD8_3	C: Grouping1	T: Name
NaN	0.930618	0.912478	0.951129	0.9483	0.956654	WT	WT_1
0.930618	NaN	0.879003	0.90637	0.915101	0.918045	WT	WT_2
0.912478	0.879003	NaN	0.913301	0.917645	0.901952	WT	WT_3
0.951129	0.90637	0.913301	NaN	0.974926	0.946853	pMD8	pMD8_1
0.9483	0.915101	0.917645	0.974926	NaN	0.957221	pMD8	pMD8_2
0.956654	0.918045	0.901952	0.946853	0.957221	NaN	pMD8	pMD8_3

## Sheet: PCA
Component 1	Component 2	Component 3	Component 4	Component 5	C: Grouping1	T: Item
6.42323	-4.05451	16.4007	19.6349	4.6044	WT	WT_1
34.897	22.3631	-8.37251	-2.57255	-1.21557	WT	WT_2
-33.045	27.206	1.85968	-1.81893	-0.616813	WT	WT_3
-7.1788	-17.1202	-14.7105	7.68618	-12.1249	pMD8	pMD8_1
-5.3199	-14.846	-12.8162	-5.82286	14.0496	pMD8	pMD8_2
4.22355	-13.5484	17.6388	-17.1067	-4.6968	pMD8	pMD8_3
